# Supplementary material for: An analysis of disease-gene relationship from Medline abstracts by DigSee
Source: Sci Rep. 2017 Jan 5;7:40154. doi: 10.1038/srep40154 (PMC5215527; doi:10.1038/srep40154)
Supplement: Supplementary Table 1 [file srep40154-s2.xls]

## Sheet: 1. Statistics
Supplementary Table 1. Statistics of evidence sentences, disease-related genes, and abstracts for general disease categories. - Disease category: Top categories of Diseases category (Tree number C) from MeSH tree structure - Number of subcategories: The number of subcategories from MeSH tree structure - Collected abstracts: The number of PubMed abstracts collected by DigSee - Evidence sentences: …
Disease category	Number of subcategories	Collected abstracts	Evidence sentences	Related genes
Neoplasms	669	2551309	2478153	10620
Nervous System Diseases	856	2031531	588803	7394
Pathological Conditions, Signs and Symptoms	744	4161405	556121	7450
Cardiovascular Diseases	407	1874919	438843	5736
Male Urogenital Diseases	209	882664	431188	6117
Digestive System Diseases	295	1333796	404532	5996
Immune System Diseases	217	1190833	379100	5410
Congenital, Hereditary, and Neonatal Diseases and Abnormalities	680	945951	253184	6352
Skin and Connective Tissue Diseases	374	993358	242534	5821
Nutritional and Metabolic Diseases	341	910194	242032	5057
Hemic and Lymphatic Diseases	271	731258	239193	5024
Female Urogenital Diseases and Pregnancy Complications	328	1265724	209032	5335
Endocrine System Diseases	161	748228	193274	4831
Respiratory Tract Diseases	231	1047524	144134	4341
Musculoskeletal Diseases	341	824633	98863	4041
Eye Diseases	240	448265	93547	3683
Bacterial Infections and Mycoses	353	1142279	92935	3244
Virus Diseases	228	750053	79000	2904
Wounds and Injuries	211	701765	50576	2714
Stomatognathic Diseases	206	410641	31114	2048
Parasitic Diseases	144	312645	21262	1345
Otorhinolaryngologic Diseases	113	295566	19775	1576
Chemically-Induced Disorders	94	425310	14535	1331
Occupational Diseases	21	119359	1486	236
Disorders of Environmental Origin	4	2489	68	27
