# Supplementary material for: An analysis of disease-gene relationship from Medline abstracts by DigSee
Source: Sci Rep. 2017 Jan 5;7:40154. doi: 10.1038/srep40154 (PMC5215527; doi:10.1038/srep40154)
Supplement: Supplementary Table 2 [file srep40154-s3.xls]

## Sheet: 2. Comparison of genes
Supplementary Table 2. Commonly identified disease-related genes among OMIM, GWAS, and DigSee. - OMIM genes, GWAS genes, OMIM + GWAS genes: The number of disease-related genes collected from OMIM, GWAS, and both OMIM and GWAS combined. - Identified from both datasets: The number of disease-related genes commonly identified from OMIM (GWAS, or OMIM + GWAS) and DigSee - Gene IDs identified from bot…
DiseaseName		OMIM								GWAS								OMIM + GWAS
	OMIM genes	Identified from both datasets	Gene IDs of identified from both datasets	Identified only from OMIM	Gene IDs identified only from OMIM	Identified from only DigSee	P-values of overlaps	Coverage	GWAS genes	Identified from both datasets	Gene IDs identified from both datasets	Identified only from GWAS	Gene IDs identified only from GWAS	Identified only from DigSee	P-values of overlaps	Coverage	OMIM + GWAS genes	Identified from both datasets	Gene IDs identified from both datasets	Identified only from OMIM + GWAS	Gene IDs identified only from OMIM + GWAS	Identified only from DigSee	P-values of overlaps	Coverage
Abnormalities, Multiple	144	108	8626;5190;2138;10083;5077;5824;5828;7050;80144;10743;3481;7399;673;7046;64072;128178;3643;7048;2261;4647;2068;55997;10804;1387;6591;6901;57194;4286;6663;5317;4487;6496;2071;2074;8517;585;582;583;124590;65217;129880;7020;3265;4626;1837;5573;641;55636;4952;7546;7547;8504;1908;2200;27241;8195;341640;182;10913;84059;9409;25861;5781;2121;5894;1910;7840;4838;11005;5184;84100;1028;7401;6495;2736;2737;11…	36	374654;1302;2657;57514;64093;4239;2314;79738;80326;136647;9496;79809;4281;64840;80184;137814;51057;79955;4750;1723;9126;117581;3868;79659;3691;3892;3887;404672;3889;5818;7405;132884;91147;57539;55670;54903	1824	3.01766e-129	0.75	0	0		0		1932	1	0	144	108	8626;5190;2138;10083;5077;5824;5828;7050;80144;10743;3481;7399;673;7046;64072;128178;3643;7048;2261;4647;2068;55997;10804;1387;6591;6901;57194;4286;6663;5317;4487;6496;2071;2074;8517;585;582;583;124590;65217;129880;7020;3265;4626;1837;5573;641;55636;4952;7546;7547;8504;1908;2200;27241;8195;341640;182;10913;84059;9409;25861;5781;2121;5894;1910;7840;4838;11005;5184;84100;1028;7401;6495;2736;2737;11…	36	374654;1302;2657;57514;64093;4239;2314;79738;80326;136647;9496;79809;4281;64840;80184;137814;51057;79955;4750;1723;9126;117581;3868;79659;3691;3892;3887;404672;3889;5818;7405;132884;91147;57539;55670;54903	1824	3.01766e-129	0.75
Actinomycetales Infections	7	6	3593;3594;3459;6772;3460;1536	1	8517	796	4.0431e-11	0.857143	28	7	3123;4277;3119;3117;149233;64127;56244	21	3127;168507;124460;3128;79747;1540;3122;9966;734;646583;5932;352961;80099;6299;3118;55744;400757;8767;121838;144811;160857	795	6.98651e-08	0.25	35	13	3593;3594;3459;6772;3460;1536;3123;4277;3119;3117;149233;64127;56244	22	8517;3127;168507;124460;3128;79747;1540;3122;9966;734;646583;5932;352961;80099;6299;3118;55744;400757;8767;121838;144811;160857	789	4.78691e-16	0.371429
Adenocarcinoma	25	22	5290;7030;84925;7157;5546;116093;324;4968;1033;4841;79663;8312;4233;2271;6421;6392;201163;5979;9516;79058;57509;7428	3	51201;55193;11236	4625	7.3428e-22	0.88	11	7	595;8082;3119;949;2034;23095;4276	4	3118;3709;267015;390218	4640	4.18318e-06	0.636364	36	29	5290;7030;84925;7157;5546;116093;324;4968;1033;4841;79663;8312;4233;2271;6421;6392;201163;5979;9516;79058;57509;7428;595;8082;3119;949;2034;23095;4276	7	51201;55193;11236;3118;3709;267015;390218	4618	3.28221e-26	0.805556
Adnexal Diseases	23	18	668;79983;5290;10232;1730;207;675;999;672;135935;1499;9210;344018;2332;2492;4978;2516;2064	5	23405;5889;5071;22800;5892	1964	6.61955e-23	0.782609	10	3	5820;54796;3973	7	3232;3231;56169;286749;100271197;57706;63892	1979	0.00348605	0.3	33	21	668;79983;5290;10232;1730;207;675;999;672;135935;1499;9210;344018;2332;2492;4978;2516;2064;5820;54796;3973	12	23405;5889;5071;22800;5892;3232;3231;56169;286749;100271197;57706;63892	1961	1.97941e-23	0.636364
Adrenal Gland Diseases	20	20	2778;3758;8086;1589;1188;7157;51;6557;6770;190;1584;1585;1187;7809;215;3762;5573;1586;2516;3284	0		744	1.13712e-38	1	0	0		0		764	1	0	20	20	2778;3758;8086;1589;1188;7157;51;6557;6770;190;1584;1585;1187;7809;215;3762;5573;1586;2516;3284	0		744	1.13712e-38	1
Albuminuria	0	0		0		282	1	0	29	1	8029	28	3751;117583;100271317;100271091;116448;23635;55686;346711;403301;728409;7092;2152;26957;401145;29851;56311;100130338;126969;100147821;7903;26281;1803;1060;3031;286097;8661;340895;54901	281	0.120281	0.0344828	29	1	8029	28	3751;117583;100271317;100271091;116448;23635;55686;346711;403301;728409;7092;2152;26957;401145;29851;56311;100130338;126969;100147821;7903;26281;1803;1060;3031;286097;8661;340895;54901	281	0.120281	0.0344828
Alzheimer Disease	13	12	2629;7305;9627;4535;4536;54209;5663;351;5664;5071;348;4973	1	55103	2576	5.50289e-16	0.923077	23	15	10452;274;8301;10347;338399;1191;25902;1378;341;23607;9846;64231;2041;945;51338	8	339761;283226;51435;344558;643680;10913;23036;5819	2573	1.23219e-15	0.652174	36	27	2629;7305;9627;4535;4536;54209;5663;351;5664;5071;348;4973;10452;274;8301;10347;338399;1191;25902;1378;341;23607;9846;64231;2041;945;51338	9	55103;339761;283226;51435;344558;643680;10913;23036;5819	2561	9.38429e-30	0.75
Amino Acid Metabolism, Inborn Errors	56	47	593;2639;2731;2653;10165;5095;3141;275;6898;8546;5053;1738;4286;875;4948;5096;3257;1373;26258;84343;51151;3081;5860;3815;7299;5009;445;34;2110;383;2184;7306;11234;594;435;4935;5184;79803;3242;1629;37;35;2109;2108;84062;686;5092	9	79783;28976;388552;10157;55065;89781;36;27034;1585	509	3.81777e-87	0.839286	0	0		0		556	1	0	56	47	593;2639;2731;2653;10165;5095;3141;275;6898;8546;5053;1738;4286;875;4948;5096;3257;1373;26258;84343;51151;3081;5860;3815;7299;5009;445;34;2110;383;2184;7306;11234;594;435;4935;5184;79803;3242;1629;37;35;2109;2108;84062;686;5092	9	79783;28976;388552;10157;55065;89781;36;27034;1585	509	3.81777e-87	0.839286
Amyotrophic Lateral Sclerosis	17	6	6647;2521;10133;9217;23435;7415	11	57679;54822;55277;1639;4744;23064;9896;6311;283;29978;203228	51	7.18028e-15	0.352941	9	0		9	1804;79970;7074;998;23025;22920;56832;155061;203228	57	0.991419	0	26	6	6647;2521;10133;9217;23435;7415	20	57679;54822;55277;1639;4744;23064;9896;6311;283;29978;203228;1804;79970;7074;998;23025;22920;56832;155061;203228	51	1.32548e-13	0.230769
Anemia	60	47	212;7056;629;10661;3426;6708;2038;3040;3043;7015;2821;5277;146059;22;50943;1719;79728;6223;2035;546;2175;2176;2178;4891;2177;2623;203;718;10560;2729;6521;8029;2187;3075;286;2189;81693;6710;4683;3039;55120;4179;51251;164656;2539;3098;3458	13	6125;6165;6204;6201;6229;100505503;55215;10483;6135;80324;6231;81494;6218	1413	3.66002e-64	0.783333	1	0		1	3704	1460	0.975485	0	61	47	212;7056;629;10661;3426;6708;2038;3040;3043;7015;2821;5277;146059;22;50943;1719;79728;6223;2035;546;2175;2176;2178;4891;2177;2623;203;718;10560;2729;6521;8029;2187;3075;286;2189;81693;6710;4683;3039;55120;4179;51251;164656;2539;3098;3458	14	6125;6165;6204;6201;6229;100505503;55215;10483;6135;80324;6231;81494;6218;3704	1413	1.55685e-63	0.770492
Anemia, Aplastic	22	12	7015;3458;79728;6223;2176;2175;2178;2177;2187;2189;4683;55120	10	6125;6165;6204;6201;6229;100505503;55215;6135;6231;6218	348	1.20707e-21	0.545455	0	0		0		360	1	0	22	12	7015;3458;79728;6223;2176;2175;2178;2177;2187;2189;4683;55120	10	6125;6165;6204;6201;6229;100505503;55215;6135;6231;6218	348	1.20707e-21	0.545455
Anemia, Hemolytic	29	27	629;3426;6708;3040;3043;2821;5277;146059;7056;2035;546;10661;2038;2623;203;718;50943;6521;2729;6710;51251;3039;4179;2539;3098;286;3075	2	10483;81494	776	8.16697e-49	0.931034	0	0		0		803	1	0	29	27	629;3426;6708;3040;3043;2821;5277;146059;7056;2035;546;10661;2038;2623;203;718;50943;6521;2729;6710;51251;3039;4179;2539;3098;286;3075	2	10483;81494	776	8.16697e-49	0.931034
Aneurysm	7	4	1281;59;7046;7048	3	4088;4629;4638	478	1.4477e-07	0.571429	13	4	2200;6101;4035;64321	9	54805;153090;90627;26766;66037;5932;157708;100048912;646583	478	2.81783e-06	0.307692	20	8	1281;59;7046;7048;2200;6101;4035;64321	12	4088;4629;4638;54805;153090;90627;26766;66037;5932;157708;100048912;646583	474	1.98806e-12	0.4
Ankylosis	0	0		0		67	1	0	21	1	149233	20	3593;147;4055;3837;391282;4276;100271278;23046;10085;864;196527;390283;25949;51752;9755;10678;267015;729816;200728;400867	66	0.0231066	0.047619	21	1	149233	20	3593;147;4055;3837;391282;4276;100271278;23046;10085;864;196527;390283;25949;51752;9755;10678;267015;729816;200728;400867	66	0.0231066	0.047619
Arrhythmias, Cardiac	26	21	3759;10060;3753;10008;3757;9992;10021;859;23171;287;775;3762;3741;4624;2702;3784;783;4878;51422;6330;6331	5	10142;6640;6324;55800;1804	1009	4.8923e-33	0.807692	8	1	463	7	3782;5308;729075;9722;387101;25903;387119	1029	0.122465	0.125	34	22	3759;10060;3753;10008;3757;9992;10021;859;23171;287;775;3762;3741;4624;2702;3784;783;4878;51422;6330;6331;463	12	10142;6640;6324;55800;1804;3782;5308;729075;9722;387101;25903;387119	1008	6.1336e-31	0.647059
Arterial Occlusive Diseases	7	7	4040;23209;8997;84159;59;7015;4205	0		2139	7.81319e-11	1	55	17	217;5294;6387;1909;6597;28;341;8613;10400;100048912;1495;1952;4018;84722;1282;348;3988	38	54984;79659;65264;55973;6943;114036;8882;653163;9992;63951;51530;11173;57674;100130537;10895;56979;3184;2921;221692;23294;23293;80310;168455;100130239;10151;84439;375056;54805;1330;100271444;22808;10743;1284;57608;55759;1008;22882;347704	2129	4.68101e-12	0.309091	62	24	4040;23209;8997;84159;59;7015;4205;217;5294;6387;1909;6597;28;341;8613;10400;100048912;1495;1952;4018;84722;1282;348;3988	38	54984;79659;65264;55973;6943;114036;8882;653163;9992;63951;51530;11173;57674;100130537;10895;56979;3184;2921;221692;23294;23293;80310;168455;100130239;10151;84439;375056;54805;1330;100271444;22808;10743;1284;57608;55759;1008;22882;347704	2122	4.94701e-19	0.387097
Arteriosclerosis	6	6	4040;23209;8997;84159;7015;4205	0		2108	1.98656e-09	1	47	16	217;5294;6387;1909;6597;28;341;8613;348;10400;100048912;1952;4018;84722;1282;3988	31	54984;79659;65264;55973;6943;114036;653163;9992;63951;51530;11173;100130537;8882;221692;23294;80310;168455;100130239;10151;84439;375056;54805;100271444;22808;10743;1284;23293;57608;55759;22882;347704	2098	2.97152e-12	0.340426	53	22	4040;23209;8997;84159;7015;4205;217;5294;6387;1909;6597;28;341;8613;348;10400;100048912;1952;4018;84722;1282;3988	31	54984;79659;65264;55973;6943;114036;653163;9992;63951;51530;11173;100130537;8882;221692;23294;80310;168455;100130239;10151;84439;375056;54805;100271444;22808;10743;1284;23293;57608;55759;22882;347704	2092	1.74352e-18	0.415094
Arthritis	20	15	4282;7369;3569;4148;6775;54829;56172;4049;8200;23569;2487;56606;3309;7124;6583	5	115352;4277;3663;4795;100507436	1482	1.28931e-20	0.75	89	23	116085;3123;3127;3559;3135;1493;23569;149233;10758;7536;5966;1235;3593;56606;6366;958;11170;26191;3107;326;3118;3117;7185	66	7128;23046;7117;259308;25949;10665;267015;389715;400867;3837;200734;167826;3132;6014;344423;164832;56244;55937;100270827;23263;200728;79722;84871;196527;51752;90355;389203;79667;3663;353011;4055;26147;53940;640;5871;257397;83648;7547;390283;100271278;7092;3516;114182;4276;359775;344462;2895;864;10678;23534;54665;729816;5649;9755;5211;54875;10085;40;5289;147;391282;3899;6446;3119;139363;4855	1474	3.0563e-17	0.258427	109	38	4282;7369;3569;4148;6775;54829;56172;4049;8200;23569;2487;56606;3309;7124;6583;116085;3123;3127;3559;3135;1493;23569;149233;10758;7536;5966;1235;3593;56606;6366;958;11170;26191;3107;326;3118;3117;7185	71	115352;4277;3663;4795;100507436;7128;23046;7117;259308;25949;10665;267015;389715;400867;3837;200734;167826;3132;6014;344423;164832;56244;55937;100270827;23263;200728;79722;84871;196527;51752;90355;389203;79667;3663;353011;4055;26147;53940;640;5871;257397;83648;7547;390283;100271278;7092;3516;114182;4276;359775;344462;2895;864;10678;23534;54665;729816;5649;9755;5211;54875;10085;40;5289;147;391282;…	1461	5.99175e-33	0.348624
Arthritis, Rheumatoid	10	3	4282;6775;3569	7	6583;4277;3663;23569;115352;3309;4795	158	2.28398e-06	0.3	43	3	958;3123;3559	40	55937;344462;7128;23534;54665;3127;100270827;259308;5211;11170;79722;26191;3516;10665;3899;326;389203;6366;5966;1235;3663;90355;3135;200734;1493;23569;167826;3132;353011;3119;26147;3117;344423;3118;164832;389715;640;4855;7185;83648	158	0.000215166	0.0697674	53	6	4282;6775;3569;958;3123;3559	47	6583;4277;3663;23569;115352;3309;4795;55937;344462;7128;23534;54665;3127;100270827;259308;5211;11170;79722;26191;3516;10665;3899;326;389203;6366;5966;1235;3663;90355;3135;200734;1493;23569;167826;3132;353011;3119;26147;3117;344423;3118;164832;389715;640;4855;7185;83648	155	7.21582e-09	0.113208
Asthma	6	4	30009;80332;57628;7941	2	94103;4589	1285	3.13671e-06	0.666667	44	12	4088;90865;55876;9173;3570;1116;8809;85480;5144;3119;3115;3117	32	2615;84640;100131609;401157;253013;441376;644540;3122;9283;10665;6046;1118;1017;6821;26953;169026;3132;91137;284110;64375;23418;3560;56946;3118;1999;220959;3113;3111;149628;5089;4855;56244	1277	1.05883e-10	0.272727	50	16	30009;80332;57628;7941;4088;90865;55876;9173;3570;1116;8809;85480;5144;3119;3115;3117	34	94103;4589;2615;84640;100131609;401157;253013;441376;644540;3122;9283;10665;6046;1118;1017;6821;26953;169026;3132;91137;284110;64375;23418;3560;56946;3118;1999;220959;3113;3111;149628;5089;4855;56244	1273	4.99564e-15	0.32
Ataxia	36	27	5173;56652;23345;5521;3736;6908;85300;5582;4287;146057;472;10939;2259;3748;785;10528;3708;773;6712;5428;6507;23064;6310;6311;55775;6314;25814	9	747;8622;56997;146227;255928;9640;55129;343641;5080	951	3.73478e-41	0.75	0	0		0		978	1	0	36	27	5173;56652;23345;5521;3736;6908;85300;5582;4287;146057;472;10939;2259;3748;785;10528;3708;773;6712;5428;6507;23064;6310;6311;55775;6314;25814	9	747;8622;56997;146227;255928;9640;55129;343641;5080	951	3.73478e-41	0.75
Autoimmune Diseases	68	57	6583;10558;1145;1786;190;5078;3309;100133941;6927;5133;10125;4282;4803;115352;1773;356;50943;26191;5376;3559;326;65125;5788;51062;1234;2213;7292;720;3663;8518;7100;355;10019;23569;3702;4795;3172;1285;843;5428;841;7253;4277;6775;3569;5573;3684;3575;9517;1493;3630;721;55024;2516;54414;1380;4914	11	147409;2743;2741;83737;55315;547;346171;1134;11277;64135;100293534	2700	4.53231e-65	0.838235	311	105	7128;84991;26471;5747;80736;696;23;3122;10892;1591;3127;10666;3481;3135;23274;1493;23569;246778;8870;5594;5696;3123;55024;56244;2065;10320;199;267015;3663;8935;3087;919;5966;1235;1236;3586;921;57827;23095;7292;7148;3394;4295;6775;640;11262;3593;7297;629;8741;5771;7919;3009;7412;965;3516;7916;115352;26191;2113;6366;10919;4277;639;1594;10019;3075;64332;780;7132;868;4439;1997;3118;3687;969;3684;6774…	206	100131609;9071;3132;60468;7917;80737;10340;400223;3710;401250;11118;442257;4234;100130988;3120;7054;11116;10665;78994;407977;723961;267014;29113;267016;267017;389715;387046;352961;115509;678;286016;54207;8635;677;1797;9374;200734;9474;167826;389203;100189469;64375;79970;100271063;554251;29121;646702;6565;344423;2315;164832;10554;25780;84547;55584;923;259308;55937;55328;64288;169792;6821;10538;352…	2652	1.0089e-60	0.337621	379	162	6583;10558;1145;1786;190;5078;3309;100133941;6927;5133;10125;4282;4803;115352;1773;356;50943;26191;5376;3559;326;65125;5788;51062;1234;2213;7292;720;3663;8518;7100;355;10019;23569;3702;4795;3172;1285;843;5428;841;7253;4277;6775;3569;5573;3684;3575;9517;1493;3630;721;55024;2516;54414;1380;4914;7128;84991;26471;5747;80736;696;23;3122;10892;1591;3127;10666;3481;3135;23274;1493;23569;246778;8870;5594…	217	147409;2743;2741;83737;55315;547;346171;1134;11277;64135;100293534;100131609;9071;3132;60468;7917;80737;10340;400223;3710;401250;11118;442257;4234;100130988;3120;7054;11116;10665;78994;407977;723961;267014;29113;267016;267017;389715;387046;352961;115509;678;286016;54207;8635;677;1797;9374;200734;9474;167826;389203;100189469;64375;79970;100271063;554251;29121;646702;6565;344423;2315;164832;10554;2…	2610	8.52577e-112	0.427441
Autoimmune Diseases of the Nervous System	18	14	4803;5428;1145;3575;4914;5376;8518;9517;100133941;1786;5788;65125;10558;51062	4	2743;1134;2741;547	1613	3.34799e-19	0.777778	105	34	5747;3122;3127;3559;868;717;5460;5594;921;199;23095;3394;6774;3123;3593;629;7412;10919;4277;1594;1591;965;6891;3109;3106;3107;8740;10461;3119;3118;3117;7132;942;4855	71	100131609;100130889;401250;5820;100189469;10892;3120;10665;267015;267016;352961;678;54207;677;3132;4234;131368;79970;554251;6565;2315;923;56244;10538;352997;116935;221527;6148;8449;253018;4280;23498;170679;359758;7148;644020;54536;56169;2294;8320;7919;353002;7917;7916;27120;3087;4276;160365;11262;64332;8477;54806;5341;5796;7936;729816;2135;60468;5491;22898;147;387122;116379;440836;53832;117289;15…	1593	3.09163e-27	0.32381	123	48	4803;5428;1145;3575;4914;5376;8518;9517;100133941;1786;5788;65125;10558;51062;5747;3122;3127;3559;868;717;5460;5594;921;199;23095;3394;6774;3123;3593;629;7412;10919;4277;1594;1591;965;6891;3109;3106;3107;8740;10461;3119;3118;3117;7132;942;4855	75	2743;1134;2741;547;100131609;100130889;401250;5820;100189469;10892;3120;10665;267015;267016;352961;678;54207;677;3132;4234;131368;79970;554251;6565;2315;923;56244;10538;352997;116935;221527;6148;8449;253018;4280;23498;170679;359758;7148;644020;54536;56169;2294;8320;7919;353002;7917;7916;27120;3087;4276;160365;11262;64332;8477;54806;5341;5796;7936;729816;2135;60468;5491;22898;147;387122;116379;440…	1579	2.3646e-42	0.390244
Bacterial Infections	10	9	3593;8517;3460;3459;6772;5663;1536;23385;3594	1	55851	3201	3.59423e-11	0.9	29	11	3127;3123;10878;5932;4277;3119;3117;149233;8767;64127;56244	18	168507;124460;3128;79747;1540;3122;9966;734;646583;352961;80099;6299;3118;55744;400757;121838;144811;160857	3199	1.40484e-07	0.37931	39	20	3593;8517;3460;3459;6772;5663;1536;23385;3594;3127;3123;10878;5932;4277;3119;3117;149233;8767;64127;56244	19	55851;168507;124460;3128;79747;1540;3122;9966;734;646583;352961;80099;6299;3118;55744;400757;121838;144811;160857	3190	9.79712e-16	0.512821
Bacterial Infections and Mycoses	14	12	3593;8517;64581;3460;23765;3459;112744;6772;5663;1536;23385;3594	2	55851;64170	3198	4.80382e-14	0.857143	29	11	3127;3123;10878;5932;4277;3119;3117;149233;8767;64127;56244	18	168507;124460;3128;79747;1540;3122;9966;734;646583;352961;80099;6299;3118;55744;400757;121838;144811;160857	3199	1.40484e-07	0.37931	43	23	3593;8517;64581;3460;23765;3459;112744;6772;5663;1536;23385;3594;3127;3123;10878;5932;4277;3119;3117;149233;8767;64127;56244	20	55851;64170;168507;124460;3128;79747;1540;3122;9966;734;646583;352961;80099;6299;3118;55744;400757;121838;144811;160857	3187	1.98802e-18	0.534884
Basal Ganglia Diseases	27	22	7345;23400;3064;6622;11315;5071;540;7054;26058;80025;2629;1861;83943;80704;27429;120892;9627;25793;114798;4137;65018;2512	5	55737;23636;1981;8398;55145	1764	1.90562e-29	0.814815	42	6	2580;9451;6622;29119;120892;4137	36	162540;114134;442524;84660;450234;57111;454;9811;644150;401884;92949;100129583;3122;4724;952;4905;84286;254428;147081;7473;339263;23666;3662;4336;253782;285513;10228;100128646;27074;81615;130013;56922;8934;6239;1006;926	1780	0.00126883	0.142857	69	28	7345;23400;3064;6622;11315;5071;540;7054;26058;80025;2629;1861;83943;80704;27429;120892;9627;25793;114798;4137;65018;2512;2580;9451;6622;29119;120892;4137	41	55737;23636;1981;8398;55145;162540;114134;442524;84660;450234;57111;454;9811;644150;401884;92949;100129583;3122;4724;952;4905;84286;254428;147081;7473;339263;23666;3662;4336;253782;285513;10228;100128646;27074;81615;130013;56922;8934;6239;1006;926	1761	9.45256e-25	0.405797
Behcet Syndrome	0	0		0		33	1	0	33	2	3106;3586	31	80862;285834;116935;729816;6148;10255;4340;4280;3595;353007;3107;100130889;340198;29113;267016;253018;352961;4276;285829;387122;170679;3135;267015;353010;353011;8870;780;149233;170680;10866;54535	31	0.000154683	0.0606061	33	2	3106;3586	31	80862;285834;116935;729816;6148;10255;4340;4280;3595;353007;3107;100130889;340198;29113;267016;253018;352961;4276;285829;387122;170679;3135;267015;353010;353011;8870;780;149233;170680;10866;54535	31	0.000154683	0.0606061
Bile Duct Diseases	8	7	5244;10165;3930;182;5205;8647;4853	1	1723	633	1.2679e-13	0.875	36	8	3592;9844;5155;7132;22806;4790;3119;4485	28	100129176;100129017;3595;133690;91828;2294;23228;8986;6122;51300;23534;4126;6689;388722;1656;100132382;133688;3663;26839;5890;23274;10018;647076;120;3394;3118;4664;643	632	3.82172e-09	0.222222	44	15	5244;10165;3930;182;5205;8647;4853;3592;9844;5155;7132;22806;4790;3119;4485	29	1723;100129176;100129017;3595;133690;91828;2294;23228;8986;6122;51300;23534;4126;6689;388722;1656;100132382;133688;3663;26839;5890;23274;10018;647076;120;3394;3118;4664;643	625	4.23071e-19	0.340909
Biliary Tract Diseases	8	7	5244;10165;3930;182;5205;8647;4853	1	1723	848	9.67396e-13	0.875	53	11	3592;9844;5155;64241;64240;7132;22806;4790;1803;3119;4485	42	100129176;100129017;3595;133690;91828;2294;23228;8986;6122;100271352;51300;23534;4126;8690;6689;266722;388722;64939;57396;1656;100132382;133688;3663;120;26839;50863;387495;23274;10018;8453;5898;100271531;91526;647076;5890;3394;3118;4664;359750;643;25769;53942	844	2.09606e-10	0.207547	61	18	5244;10165;3930;182;5205;8647;4853;3592;9844;5155;64241;64240;7132;22806;4790;1803;3119;4485	43	1723;100129176;100129017;3595;133690;91828;2294;23228;8986;6122;100271352;51300;23534;4126;8690;6689;266722;388722;64939;57396;1656;100132382;133688;3663;120;26839;50863;387495;23274;10018;8453;5898;100271531;91526;647076;5890;3394;3118;4664;359750;643;25769;53942	837	4.00979e-19	0.295082
Blood Coagulation Disorders	40	37	3717;11093;8546;3674;7454;7450;5627;79803;5624;90411;3257;2155;2157;26258;84343;2153;2244;2266;2159;2815;2812;3998;462;3075;11234;2158;948;7066;2147;3690;2677;2165;84062;2243;2161;2160;2162	3	1675;388552;89781	977	1.73971e-62	0.925	0	0		0		1014	1	0	40	37	3717;11093;8546;3674;7454;7450;5627;79803;5624;90411;3257;2155;2157;26258;84343;2153;2244;2266;2159;2815;2812;3998;462;3075;11234;2158;948;7066;2147;3690;2677;2165;84062;2243;2161;2160;2162	3	1675;388552;89781	977	1.73971e-62	0.925
Blood Coagulation Disorders, Inherited	36	32	8546;3674;7454;7450;3690;79803;5624;90411;3257;2155;2157;26258;84343;2153;2244;2266;2159;2815;2812;3998;462;3075;11234;948;2158;2147;2165;84062;2243;2161;2160;2162	4	1675;388552;23218;89781	701	2.19141e-57	0.888889	0	0		0		733	1	0	36	32	8546;3674;7454;7450;3690;79803;5624;90411;3257;2155;2157;26258;84343;2153;2244;2266;2159;2815;2812;3998;462;3075;11234;948;2158;2147;2165;84062;2243;2161;2160;2162	4	1675;388552;23218;89781	701	2.19141e-57	0.888889
Blood Platelet Disorders	28	22	3717;11093;629;4179;8546;3674;7454;3690;79803;2812;7056;3257;26258;84343;2815;718;3075;11234;948;7066;3426;84062	6	84930;388552;54205;23218;89781;81494	745	6.76099e-37	0.785714	0	0		0		767	1	0	28	22	3717;11093;629;4179;8546;3674;7454;3690;79803;2812;7056;3257;26258;84343;2815;718;3075;11234;948;7066;3426;84062	6	84930;388552;54205;23218;89781;81494	745	6.76099e-37	0.785714
Blood Protein Disorders	20	18	959;958;974;973;695;5627;5624;3662;7374;83417;462;7468;4094;595;4598;2261;29760;57379	2	56262;3543	1718	3.79548e-26	0.9	2	0		2	8701;54986	1736	0.942551	0	22	18	959;958;974;973;695;5627;5624;3662;7374;83417;462;7468;4094;595;4598;2261;29760;57379	4	56262;3543;8701;54986	1718	1.37814e-24	0.818182
Body Weight	7	7	8431;4160;5443;3952;181;7352;5468	0		1699	1.56378e-11	1	15	3	79068;4094;4160	12	60467;4685;9369;3778;497258;100189470;83657;5079;2509;140464;442216;400652	1703	0.00753724	0.2	22	10	8431;4160;5443;3952;181;7352;5468;79068;4094;4160	12	60467;4685;9369;3778;497258;100189470;83657;5079;2509;140464;442216;400652	1697	1.6669e-10	0.454545
Bone Diseases	128	109	760;8022;23592;5745;7227;8540;5479;1836;4148;4982;28962;142680;1311;121340;50964;7040;10682;10683;3339;2260;6399;7253;2316;8878;415;1387;4488;2778;169792;120227;8600;1482;6452;8443;7038;5251;4041;4049;1513;2263;64175;9469;2074;8200;9842;2254;6777;2261;7421;50506;1299;9241;9533;2200;8820;9401;2688;405753;7291;10312;84572;9451;1594;7124;6528;7080;1186;860;1184;2697;2693;2692;10491;2690;2737;132884;…	19	5176;60681;7058;3977;3248;8483;57539;64840;4758;4750;54829;79659;100507436;59341;64327;51082;392255;389434;4853	2944	3.0638e-120	0.851562	53	14	3593;4276;3107;7056;4982;5966;147;10133;952;8792;1435;149233;864;10758	39	150538;10678;23046;79574;79577;390283;100271278;9755;22918;9658;389136;51752;10085;100169835;196527;200728;25949;23657;10660;10584;267015;652411;501;3837;729816;391282;351143;100270956;4055;25978;344423;51059;205327;54510;8707;3844;100129584;400867;284274	3039	2.61959e-07	0.264151	181	123	760;8022;23592;5745;7227;8540;5479;1836;4148;4982;28962;142680;1311;121340;50964;7040;10682;10683;3339;2260;6399;7253;2316;8878;415;1387;4488;2778;169792;120227;8600;1482;6452;8443;7038;5251;4041;4049;1513;2263;64175;9469;2074;8200;9842;2254;6777;2261;7421;50506;1299;9241;9533;2200;8820;9401;2688;405753;7291;10312;84572;9451;1594;7124;6528;7080;1186;860;1184;2697;2693;2692;10491;2690;2737;132884;…	58	5176;60681;7058;3977;3248;8483;57539;64840;4758;4750;54829;79659;100507436;59341;64327;51082;392255;389434;4853;150538;10678;23046;79574;79577;390283;100271278;9755;22918;9658;389136;51752;10085;100169835;196527;200728;25949;23657;10660;10584;267015;652411;501;3837;729816;391282;351143;100270956;4055;25978;344423;51059;205327;54510;8707;3844;100129584;400867;284274	2932	1.39375e-113	0.679558
Bone Diseases, Developmental	104	84	760;8022;23592;5745;8540;5479;1836;4148;1299;28962;1311;50964;7040;10682;10683;3339;2260;6399;7253;2316;415;1387;4488;2778;1278;169792;8600;1482;6452;8443;7038;4041;1513;2263;64175;9469;2074;8200;2254;6777;2261;50506;9241;9533;2200;8820;2688;405753;7291;10312;6528;7080;1186;860;2697;2693;2692;10491;2690;2737;132884;1161;9451;6949;5728;2132;2131;5191;5727;871;1298;4591;2033;7474;1297;4313;207;1277…	20	5176;7227;60681;121340;64840;9842;4750;79659;9401;59341;139285;64327;5352;3239;51082;3977;57539;392255;389434;4853	832	1.02183e-133	0.807692	0	0		0		916	1	0	104	84	760;8022;23592;5745;8540;5479;1836;4148;1299;28962;1311;50964;7040;10682;10683;3339;2260;6399;7253;2316;415;1387;4488;2778;1278;169792;8600;1482;6452;8443;7038;4041;1513;2263;64175;9469;2074;8200;2254;6777;2261;50506;9241;9533;2200;8820;2688;405753;7291;10312;6528;7080;1186;860;2697;2693;2692;10491;2690;2737;132884;1161;9451;6949;5728;2132;2131;5191;5727;871;1298;4591;2033;7474;1297;4313;207;1277…	20	5176;7227;60681;121340;64840;9842;4750;79659;9401;59341;139285;64327;5352;3239;51082;3977;57539;392255;389434;4853	832	1.02183e-133	0.807692
Bone Diseases, Metabolic	17	16	2778;5251;4041;5167;120227;1184;84572;8074;1277;1594;79158;8675;1758;57192;7421;142680	1	4758	1202	1.41594e-26	0.941176	21	1	4982	20	150538;100270956;205327;25978;952;7056;51059;79577;351143;23657;54510;8707;3844;9658;22918;652411;389136;284274;10584;501	1217	0.28417	0.047619	38	17	2778;5251;4041;5167;120227;1184;84572;8074;1277;1594;79158;8675;1758;57192;7421;142680;4982	21	4758;150538;100270956;205327;25978;952;7056;51059;79577;351143;23657;54510;8707;3844;9658;22918;652411;389136;284274;10584;501	1201	3.2194e-19	0.447368
Bone Marrow Diseases	61	44	5159;3717;212;4893;11064;6125;64324;55120;11116;25;5277;54790;22;7158;7015;3458;4928;79728;7150;6223;4869;2176;2175;2260;2177;2624;613;2187;2189;23092;2178;171023;2120;3205;2122;4683;861;7066;4297;4291;4763;867;3845;5781	17	92521;9659;124540;6165;6204;10600;6201;6229;100505503;55215;6135;3092;26127;80324;6231;55752;6218	1742	1.86855e-53	0.721311	3	1	3717	2	729536;645668	1785	0.0846536	0.333333	64	45	5159;3717;212;4893;11064;6125;64324;55120;11116;25;5277;54790;22;7158;7015;3458;4928;79728;7150;6223;4869;2176;2175;2260;2177;2624;613;2187;2189;23092;2178;171023;2120;3205;2122;4683;861;7066;4297;4291;4763;867;3845;5781;3717	19	92521;9659;124540;6165;6204;10600;6201;6229;100505503;55215;6135;3092;26127;80324;6231;55752;6218;729536;645668	1742	8.58782e-54	0.703125
Brain Diseases	272	240	5173;1141;2717;2653;23209;5476;215;3251;5071;5654;285362;85300;5582;5824;7305;5626;146057;7054;2566;540;6323;2153;348;80025;5144;4973;10528;3708;83943;11277;9179;3785;8022;6792;27429;6712;7957;5264;59;5261;6658;54840;3242;3565;51;2147;6310;410;411;6314;65018;129880;538;2778;593;5189;594;57465;55737;950;275;5660;1822;6908;6326;2542;5256;4728;5255;5091;54209;2548;4723;443;51204;25814;875;427;585;58…	32	374654;255928;8622;8890;55145;55103;64374;2998;2997;79738;6389;9570;146227;80184;9640;55129;51057;56997;23431;95;5224;51128;343641;747;23189;23636;5257;79809;5162;154881;91147;55670	5112	1.30962e-213	0.882353	114	48	10452;8301;92949;10347;3122;1946;5621;29119;341;1378;23607;4336;1495;27074;5308;56922;4137;926;274;4724;10228;9846;2043;2041;338399;100048912;79054;114134;84660;4905;2580;63976;25902;120892;64231;51338;9451;64321;6622;6346;1191;26766;952;6101;7473;945;5932;4035	66	162540;344558;203238;100270961;728299;4862;646583;23271;100128646;27072;80036;79031;9037;337880;57111;132789;6263;90627;450234;84286;254428;51205;147081;23666;3662;253782;285513;1330;81615;130013;1008;339761;2921;454;401884;283226;100271506;57674;51435;2565;10913;66037;10404;54805;85453;4815;10895;8934;5819;8938;729075;442524;9108;644150;9811;56979;3184;400591;643680;157708;23036;65125;339263;100…	5304	3.8636e-21	0.421053	386	288	5173;1141;2717;2653;23209;5476;215;3251;5071;5654;285362;85300;5582;5824;7305;5626;146057;7054;2566;540;6323;2153;348;80025;5144;4973;10528;3708;83943;11277;9179;3785;8022;6792;27429;6712;7957;5264;59;5261;6658;54840;3242;3565;51;2147;6310;410;411;6314;65018;129880;538;2778;593;5189;594;57465;55737;950;275;5660;1822;6908;6326;2542;5256;4728;5255;5091;54209;2548;4723;443;51204;25814;875;427;585;58…	98	374654;255928;8622;8890;55145;55103;64374;2998;2997;79738;6389;9570;146227;80184;9640;55129;51057;56997;23431;95;5224;51128;343641;747;23189;23636;5257;79809;5162;154881;91147;55670;162540;344558;203238;100270961;728299;4862;646583;23271;100128646;27072;80036;79031;9037;337880;57111;132789;6263;90627;450234;84286;254428;51205;147081;23666;3662;253782;285513;1330;81615;130013;1008;339761;2921;454;…	5068	2.85067e-215	0.746114
Brain Diseases, Metabolic	107	93	215;2717;2653;5476;285362;5824;5828;540;348;4864;5264;3242;51;410;411;538;593;594;57192;275;5256;4728;5255;5091;5092;2548;4723;51204;427;443;5009;2760;445;383;4540;4758;2670;3251;4952;435;8504;2592;6834;5660;6609;10020;1738;4538;4535;4537;1373;1585;9409;5860;9131;2584;10157;2581;1352;2629;1355;3073;3074;340024;2184;5428;1629;5189;2517;2731;10165;6898;10577;5053;5354;5195;5194;875;5191;5190;5193;5…	14	2998;5261;2997;6389;2542;4541;5236;95;5224;51128;5162;5257;5836;55670	1914	1.11132e-121	0.869159	0	0		0		2007	1	0	107	93	215;2717;2653;5476;285362;5824;5828;540;348;4864;5264;3242;51;410;411;538;593;594;57192;275;5256;4728;5255;5091;5092;2548;4723;51204;427;443;5009;2760;445;383;4540;4758;2670;3251;4952;435;8504;2592;6834;5660;6609;10020;1738;4538;4535;4537;1373;1585;9409;5860;9131;2584;10157;2581;1352;2629;1355;3073;3074;340024;2184;5428;1629;5189;2517;2731;10165;6898;10577;5053;5354;5195;5194;875;5191;5190;5193;5…	14	2998;5261;2997;6389;2542;4541;5236;95;5224;51128;5162;5257;5836;55670	1914	1.11132e-121	0.869159
Brain Diseases, Metabolic, Inborn	106	92	215;2717;2653;5476;285362;5824;5828;540;348;4864;5264;3242;51;410;411;538;593;594;57192;275;5256;4728;5255;5091;5092;2548;4723;51204;427;443;5009;2760;445;383;4540;4758;2670;3251;4952;435;8504;2592;6834;5660;6609;10020;1738;4538;4535;4537;1373;1585;9409;5860;2584;10157;2581;1352;2629;1355;3073;3074;340024;2184;5428;1629;5189;2517;2731;10165;6898;10577;5053;5354;5195;5194;875;5191;5190;5193;5192;7…	14	2998;5261;2997;6389;2542;4541;5236;95;5224;51128;5162;5257;5836;55670	1483	3.80595e-130	0.867925	0	0		0		1575	1	0	106	92	215;2717;2653;5476;285362;5824;5828;540;348;4864;5264;3242;51;410;411;538;593;594;57192;275;5256;4728;5255;5091;5092;2548;4723;51204;427;443;5009;2760;445;383;4540;4758;2670;3251;4952;435;8504;2592;6834;5660;6609;10020;1738;4538;4535;4537;1373;1585;9409;5860;2584;10157;2581;1352;2629;1355;3073;3074;340024;2184;5428;1629;5189;2517;2731;10165;6898;10577;5053;5354;5195;5194;875;5191;5190;5193;5192;7…	14	2998;5261;2997;6389;2542;4541;5236;95;5224;51128;5162;5257;5836;55670	1483	3.80595e-130	0.867925
Breast Diseases	19	17	1588;150094;4683;207;208;672;79728;5892;5290;7517;11200;2192;83990;9833;5889;5888;675	2	84952;81847	4019	1.93226e-18	0.894737	42	14	595;7015;2099;80205;27324;2263;4214;5168;4046;10371;4916;53335;4856;57178	28	577;401475;100147754;9497;339799;283491;100270908;79875;100133193;57161;81847;22891;729582;80129;10884;5462;100048912;441073;390218;116159;29086;51592;392382;100130409;647121;7141;347292;2255	4022	3.14541e-07	0.333333	61	31	1588;150094;4683;207;208;672;79728;5892;5290;7517;11200;2192;83990;9833;5889;5888;675;595;7015;2099;80205;27324;2263;4214;5168;4046;10371;4916;53335;4856;57178	30	84952;81847;577;401475;100147754;9497;339799;283491;100270908;79875;100133193;57161;81847;22891;729582;80129;10884;5462;100048912;441073;390218;116159;29086;51592;392382;100130409;647121;7141;347292;2255	4005	1.4932e-20	0.508197
Breast Neoplasms	17	16	150094;4683;207;208;672;79728;5892;5290;7517;11200;2192;83990;9833;5889;5888;675	1	81847	3985	2.65512e-18	0.941176	42	14	595;7015;2099;80205;27324;2263;4214;5168;4046;10371;4916;53335;4856;57178	28	577;401475;100147754;9497;339799;283491;100270908;79875;100133193;57161;81847;22891;729582;80129;10884;5462;100048912;441073;390218;116159;29086;51592;392382;100130409;647121;7141;347292;2255	3987	2.83335e-07	0.333333	59	30	150094;4683;207;208;672;79728;5892;5290;7517;11200;2192;83990;9833;5889;5888;675;595;7015;2099;80205;27324;2263;4214;5168;4046;10371;4916;53335;4856;57178	29	81847;577;401475;100147754;9497;339799;283491;100270908;79875;100133193;57161;81847;22891;729582;80129;10884;5462;100048912;441073;390218;116159;29086;51592;392382;100130409;647121;7141;347292;2255	3971	4.7339e-20	0.508475
Bronchial Diseases	18	8	339829;27019;57628;80332;8701;7941;55036;30009	10	55172;221421;64446;94103;1767;4589;123872;83544;345895;51314	1902	3.48946e-08	0.444444	44	15	4088;90865;55876;9173;3570;1116;1017;8809;6821;85480;5144;3119;3115;3111;3117	29	2615;84640;100131609;401157;253013;441376;644540;3122;9283;10665;6046;1118;26953;169026;3132;91137;284110;64375;23418;3560;56946;3118;1999;220959;3113;149628;5089;4855;56244	1895	3.33081e-12	0.340909	62	23	339829;27019;57628;80332;8701;7941;55036;30009;4088;90865;55876;9173;3570;1116;1017;8809;6821;85480;5144;3119;3115;3111;3117	39	55172;221421;64446;94103;1767;4589;123872;83544;345895;51314;2615;84640;100131609;401157;253013;441376;644540;3122;9283;10665;6046;1118;26953;169026;3132;91137;284110;64375;23418;3560;56946;3118;1999;220959;3113;149628;5089;4855;56244	1887	6.52614e-19	0.370968
Carbohydrate Metabolism, Inborn Errors	88	56	3920;4723;5373;6448;2998;5261;22845;2990;2799;411;3141;2542;4728;5255;5091;2548;4126;4125;51204;4540;4351;51422;8813;29929;2592;6834;178;4537;5236;189;2683;2584;2582;1352;84572;1355;2588;374291;229;2632;138050;5428;57192;2517;5213;2539;2720;5256;4508;5837;4669;3423;3425;2538;79158;686	32	55343;1798;10195;2997;56052;6389;9380;9382;9526;4758;79053;10559;2203;84342;112817;7841;3373;5224;91869;79796;4247;91949;85365;5160;5162;10466;79087;5257;5836;51251;440138;25839	370	1.34557e-98	0.636364	0	0		0		426	1	0	88	56	3920;4723;5373;6448;2998;5261;22845;2990;2799;411;3141;2542;4728;5255;5091;2548;4126;4125;51204;4540;4351;51422;8813;29929;2592;6834;178;4537;5236;189;2683;2584;2582;1352;84572;1355;2588;374291;229;2632;138050;5428;57192;2517;5213;2539;2720;5256;4508;5837;4669;3423;3425;2538;79158;686	32	55343;1798;10195;2997;56052;6389;9380;9382;9526;4758;79053;10559;2203;84342;112817;7841;3373;5224;91869;79796;4247;91949;85365;5160;5162;10466;79087;5257;5836;51251;440138;25839	370	1.34557e-98	0.636364
Carcinoma	44	38	8031;8030;54556;5290;5987;7030;10342;201163;5728;7157;5546;5727;8805;116093;324;4968;1033;51201;79663;3621;3265;8312;4841;4233;8795;11236;2271;6421;6392;4914;4292;5979;9516;79058;84925;57509;8643;7428	6	23085;51592;9950;55193;5108;7175	5761	1.24758e-32	0.863636	19	9	595;4157;8082;3119;2034;3662;23095;949;4276	10	58480;100288517;3709;3118;9375;100131561;55770;267015;390218;353238	5790	2.59835e-05	0.473684	63	47	8031;8030;54556;5290;5987;7030;10342;201163;5728;7157;5546;5727;8805;116093;324;4968;1033;51201;79663;3621;3265;8312;4841;4233;8795;11236;2271;6421;6392;4914;4292;5979;9516;79058;84925;57509;8643;7428;595;4157;8082;3119;2034;3662;23095;949;4276	16	23085;51592;9950;55193;5108;7175;58480;100288517;3709;3118;9375;100131561;55770;267015;390218;353238	5752	1.739e-34	0.746032
Carcinoma, Renal Cell	15	12	2271;6421;79663;5546;201163;7030;116093;79058;4968;84925;4233;7428	3	55193;4841;11236	1145	1.17282e-18	0.8	6	2	595;2034	4	8082;949;3709;390218	1155	0.00523017	0.333333	21	14	2271;6421;79663;5546;201163;7030;116093;79058;4968;84925;4233;7428;595;2034	7	55193;4841;11236;8082;949;3709;390218	1143	1.02484e-19	0.666667
Cardiomegaly	31	26	9531;7139;7112;88;5664;7134;7137;11155;5350;4000;7414;1674;1756;2070;7273;8048;6444;4624;4625;70;5663;7168;1829;6331;8557;91624	5	10060;131118;6389;2218;282996	615	6.56313e-47	0.83871	8	1	9531	7	120114;1308;7709;25771;25817;55742;121536	640	0.0798315	0.125	39	27	9531;7139;7112;88;5664;7134;7137;11155;5350;4000;7414;1674;1756;2070;7273;8048;6444;4624;4625;70;5663;7168;1829;6331;8557;91624;9531	12	10060;131118;6389;2218;282996;120114;1308;7709;25771;25817;55742;121536	615	1.51488e-44	0.692308
Cardiomyopathies	52	42	6442;3920;4634;9531;4633;7112;88;6901;5664;7134;7137;1832;5318;6262;5350;6261;4000;859;7414;1756;7139;2070;51778;11155;7273;8048;1674;6444;4624;4625;70;4607;1837;5663;7168;1829;51422;6331;57158;3728;8557;91624	10	10060;85366;131118;6389;79188;125972;1824;2218;4646;282996	1320	8.30352e-60	0.807692	2	1	9531	1	7709	1361	0.0446932	0.5	54	43	6442;3920;4634;9531;4633;7112;88;6901;5664;7134;7137;1832;5318;6262;5350;6261;4000;859;7414;1756;7139;2070;51778;11155;7273;8048;1674;6444;4624;4625;70;4607;1837;5663;7168;1829;51422;6331;57158;3728;8557;91624;9531	11	10060;85366;131118;6389;79188;125972;1824;2218;4646;282996;7709	1320	1.12513e-60	0.796296
Cardiomyopathy, Dilated	31	26	9531;7139;7112;88;5664;7134;7137;11155;5350;4000;7414;1674;1756;2070;7273;8048;6444;4624;4625;70;5663;7168;1829;6331;8557;91624	5	10060;131118;6389;2218;282996	574	1.13965e-47	0.83871	2	1	9531	1	7709	599	0.0199464	0.5	33	27	9531;7139;7112;88;5664;7134;7137;11155;5350;4000;7414;1674;1756;2070;7273;8048;6444;4624;4625;70;5663;7168;1829;6331;8557;91624;9531	6	10060;131118;6389;2218;282996;7709	574	7.42765e-49	0.818182
Cardiomyopathy, Hypertrophic	23	19	7139;4634;7134;7137;5350;859;7414;7273;8048;51778;4624;4625;70;4607;4633;7168;51422;57158;8557	4	85366;125972;4646;91624	315	8.71459e-40	0.826087	0	0		0		334	1	0	23	19	7139;4634;7134;7137;5350;859;7414;7273;8048;51778;4624;4625;70;4607;4633;7168;51422;57158;8557	4	85366;125972;4646;91624	315	8.71459e-40	0.826087
Cardiomyopathy, Hypertrophic, Familial	22	10	7139;7134;7137;5350;4624;4625;70;4607;7168;51422	12	4634;859;7414;85366;7273;8048;51778;4633;125972;57158;91624;8557	59	1.40558e-24	0.454545	0	0		0		69	1	0	22	10	7139;7134;7137;5350;4624;4625;70;4607;7168;51422	12	4634;859;7414;85366;7273;8048;51778;4633;125972;57158;91624;8557	59	1.40558e-24	0.454545
Cardiovascular Abnormalities	73	51	3759;4893;4089;3753;70;54880;6331;3757;859;1482;6901;6899;9992;2200;6262;1837;5894;11235;182;5921;55036;287;5781;775;1832;3762;2626;2022;673;2697;5318;4624;6736;1829;94;339829;4838;27019;3784;23414;6654;51422;8701;3845;57057;55997;23389;3728;83605;4853;7547	22	10142;78987;55172;92579;79188;6640;137814;64446;83544;51314;2657;7021;123872;27063;7092;221421;1824;345895;1723;7405;6330;1767	2009	2.01839e-57	0.69863	0	0		0		2060	1	0	73	51	3759;4893;4089;3753;70;54880;6331;3757;859;1482;6901;6899;9992;2200;6262;1837;5894;11235;182;5921;55036;287;5781;775;1832;3762;2626;2022;673;2697;5318;4624;6736;1829;94;339829;4838;27019;3784;23414;6654;51422;8701;3845;57057;55997;23389;3728;83605;4853;7547	22	10142;78987;55172;92579;79188;6640;137814;64446;83544;51314;2657;7021;123872;27063;7092;221421;1824;345895;1723;7405;6330;1767	2009	2.01839e-57	0.69863
Cardiovascular Diseases	198	169	3920;2717;23209;10060;7112;6654;1832;3717;5583;4854;84159;2153;1674;51778;287;3762;7804;4838;5144;2702;6444;7046;6442;3757;59;7048;4633;2070;1829;3565;2316;1824;55109;4646;4878;2147;8701;3845;55997;4973;3827;775;595;4893;4634;7139;1482;88;6901;9992;6389;7134;7137;4205;7015;6262;6261;91624;23171;368;55036;2261;11285;11155;3662;8048;2934;1281;3741;23414;4624;4625;4626;4629;1837;7273;27019;783;83417…	29	2657;131118;6640;6324;55172;345895;2218;64446;83544;7021;55800;4541;137814;1723;7405;79188;123872;9509;125972;221421;51128;85366;51320;113189;1804;78987;282996;51314;1767	5218	1.39259e-144	0.853535	271	93	217;4048;1308;85397;2099;7306;5629;1071;255738;341;2153;2243;2212;5593;10529;3135;9709;4035;1952;5308;8870;149233;26766;8701;4978;4311;284217;132789;2890;6387;7369;6263;2266;9722;3586;100048912;780;2043;79192;54535;9531;1874;57118;1909;2200;3458;6597;7905;652;8613;10400;2581;463;814;51741;3077;3667;54805;84722;348;22882;80271;5294;9452;4018;6943;23522;64321;4276;91653;9992;6346;3106;3107;6101;318…	178	51196;677828;503648;100128390;283652;10512;100271434;203238;23293;51305;100270961;3595;7247;100147745;1946;10895;8658;25771;728553;29113;267016;23294;646583;401492;352961;84439;7809;340198;387122;8622;283849;392374;11278;27072;29994;80036;170680;114036;55759;144638;100127911;340596;9037;286144;337880;65264;81832;116935;55521;27436;6148;121536;253018;49855;4280;90627;343727;100147818;170690;55133;…	5294	6.46339e-31	0.343173	469	262	3920;2717;23209;10060;7112;6654;1832;3717;5583;4854;84159;2153;1674;51778;287;3762;7804;4838;5144;2702;6444;7046;6442;3757;59;7048;4633;2070;1829;3565;2316;1824;55109;4646;4878;2147;8701;3845;55997;4973;3827;775;595;4893;4634;7139;1482;88;6901;9992;6389;7134;7137;4205;7015;6262;6261;91624;23171;368;55036;2261;11285;11155;3662;8048;2934;1281;3741;23414;4624;4625;4626;4629;1837;7273;27019;783;83417…	207	2657;131118;6640;6324;55172;345895;2218;64446;83544;7021;55800;4541;137814;1723;7405;79188;123872;9509;125972;221421;51128;85366;51320;113189;1804;78987;282996;51314;1767;51196;677828;503648;100128390;283652;10512;100271434;203238;23293;51305;100270961;3595;7247;100147745;1946;10895;8658;25771;728553;29113;267016;23294;646583;401492;352961;84439;7809;340198;387122;8622;283849;392374;11278;27072;2…	5132	2.37981e-146	0.558635
Carotid Artery Diseases	1	1	59	0		346	0.00582645	1	24	0		24	337880;2921;1946;132789;9037;203238;100271506;100270961;6263;57674;6346;2565;10895;56979;3184;400591;51205;1330;1495;27072;80036;2043;728299;1008	347	0.869123	0	25	1	59	24	337880;2921;1946;132789;9037;203238;100271506;100270961;6263;57674;6346;2565;10895;56979;3184;400591;51205;1330;1495;27072;80036;2043;728299;1008	346	0.126649	0.04
Celiac Disease	3	3	10019;1493;4650	0		226	5.61102e-08	1	42	10	3592;4026;59067;3558;29851;5996;5771;5619;3117;84162	32	56169;7128;23308;10477;150962;3676;5820;116028;1233;60468;25949;8807;2113;8809;1230;2720;117289;647215;389015;167826;79258;431704;9173;359758;5341;100270859;864;5796;6311;57514;57178;2829	219	7.57538e-16	0.238095	45	13	10019;1493;4650;3592;4026;59067;3558;29851;5996;5771;5619;3117;84162	32	56169;7128;23308;10477;150962;3676;5820;116028;1233;60468;25949;8807;2113;8809;1230;2720;117289;647215;389015;167826;79258;431704;9173;359758;5341;100270859;864;5796;6311;57514;57178;2829	216	1.84733e-21	0.288889
Central Nervous System Diseases	308	268	5173;1141;2717;2653;23209;1981;5476;215;3251;5071;5654;285362;85300;2521;5824;7305;5626;146057;7054;2566;540;6323;26580;7957;2153;283;348;3508;80025;7415;54209;5144;4973;10133;10528;3708;83943;11277;9179;3785;8022;6792;27429;6712;203228;7080;5264;59;5261;6658;54840;3242;2629;3565;51;2147;6310;410;411;6314;65018;129880;538;2778;6647;593;5189;6606;57465;55737;4668;950;2562;275;57194;5660;1822;4204;…	40	374654;255928;57449;8622;8890;55145;2743;64374;2998;55103;7443;2997;79738;3778;6389;9570;80184;9640;55129;51057;146227;56997;55277;23431;95;29978;5224;51128;343641;59341;23189;23636;2741;5257;9896;79809;5162;154881;91147;55670	5395	2.70384e-228	0.87013	125	58	10452;8301;92949;10347;3122;1946;5621;203228;29119;341;4862;1378;23607;4336;998;1495;27074;5308;56922;4137;926;274;56832;6263;4724;10228;9846;2043;2041;338399;100048912;79054;114134;84660;84894;4905;51435;2580;63976;25902;120892;64231;51338;9451;64321;6622;6346;1191;26766;952;6101;7473;1804;945;7074;5932;4035;23025	67	162540;344558;203238;100270961;646583;22920;23271;100128646;27072;80036;79970;79031;400403;9037;337880;57111;132789;728299;90627;450234;84286;254428;51205;147081;23666;3662;253782;285513;1330;81615;130013;155061;1008;339761;2921;454;401884;283226;100271506;57674;2565;10913;66037;10404;54805;85453;4815;10895;8934;5819;8938;729075;442524;9108;644150;9811;56979;3184;400591;643680;157708;23036;65125;…	5605	1.19361e-26	0.464	433	326	5173;1141;2717;2653;23209;1981;5476;215;3251;5071;5654;285362;85300;2521;5824;7305;5626;146057;7054;2566;540;6323;26580;7957;2153;283;348;3508;80025;7415;54209;5144;4973;10133;10528;3708;83943;11277;9179;3785;8022;6792;27429;6712;203228;7080;5264;59;5261;6658;54840;3242;2629;3565;51;2147;6310;410;411;6314;65018;129880;538;2778;6647;593;5189;6606;57465;55737;4668;950;2562;275;57194;5660;1822;4204;…	107	374654;255928;57449;8622;8890;55145;2743;64374;2998;55103;7443;2997;79738;3778;6389;9570;80184;9640;55129;51057;146227;56997;55277;23431;95;29978;5224;51128;343641;59341;23189;23636;2741;5257;9896;79809;5162;154881;91147;55670;162540;344558;203238;100270961;646583;22920;23271;100128646;27072;80036;79970;79031;400403;9037;337880;57111;132789;728299;90627;450234;84286;254428;51205;147081;23666;3662…	5342	4.34161e-238	0.752887
Cerebellar Ataxia	36	26	5173;56652;23345;5521;3736;6908;85300;5582;4287;146057;472;10939;2259;3748;10528;3708;773;6712;5428;6507;23064;6310;6311;55775;6314;25814	10	747;8622;56997;146227;255928;785;9640;55129;343641;5080	803	8.1444e-41	0.722222	0	0		0		829	1	0	36	26	5173;56652;23345;5521;3736;6908;85300;5582;4287;146057;472;10939;2259;3748;10528;3708;773;6712;5428;6507;23064;6310;6311;55775;6314;25814	10	747;8622;56997;146227;255928;785;9640;55129;343641;5080	803	8.1444e-41	0.722222
Cerebellar Diseases	39	29	5173;56652;23345;5521;3736;6908;85300;5582;4287;146057;472;6311;10939;2259;3748;10528;3708;773;6712;5428;54840;5080;6507;23064;6310;2395;55775;6314;25814	10	747;8622;56997;255928;146227;785;64374;55129;9640;343641	938	4.54599e-44	0.74359	0	0		0		967	1	0	39	29	5173;56652;23345;5521;3736;6908;85300;5582;4287;146057;472;6311;10939;2259;3748;10528;3708;773;6712;5428;54840;5080;6507;23064;6310;2395;55775;6314;25814	10	747;8622;56997;255928;146227;785;64374;55129;9640;343641	938	4.54599e-44	0.74359
Cerebrovascular Disorders	24	21	4524;2717;23209;2934;5583;1636;4535;2153;9445;5144;241;4540;5654;6403;59;3565;1282;2147;1471;351;4854	3	4538;4541;51128	1906	8.45143e-29	0.875	39	3	64321;100048912;6101	36	729075;337880;2921;2565;132789;9037;203238;100271506;100270961;6263;57674;6346;26766;1946;10895;56979;3184;400591;157708;66037;51205;65125;646583;1330;1495;27072;5308;54805;80036;2043;4815;728299;90627;5932;1008;8938	1924	0.0947343	0.0769231	63	24	4524;2717;23209;2934;5583;1636;4535;2153;9445;5144;241;4540;5654;6403;59;3565;1282;2147;1471;351;4854;64321;100048912;6101	39	4538;4541;51128;729075;337880;2921;2565;132789;9037;203238;100271506;100270961;6263;57674;6346;26766;1946;10895;56979;3184;400591;157708;66037;51205;65125;646583;1330;1495;27072;5308;54805;80036;2043;4815;728299;90627;5932;1008;8938	1903	6.65282e-20	0.380952
Charcot-Marie-Tooth Disease	30	22	2617;1785;26353;54332;1959;4000;3315;5376;4747;1778;7879;9896;81846;79628;2705;4359;10397;23095;16;8898;9516;9927	8	5631;59341;3735;121512;8988;3236;8565;81857	105	1.44387e-53	0.733333	0	0		0		127	1	0	30	22	2617;1785;26353;54332;1959;4000;3315;5376;4747;1778;7879;9896;81846;79628;2705;4359;10397;23095;16;8898;9516;9927	8	5631;59341;3735;121512;8988;3236;8565;81857	105	1.44387e-53	0.733333
Cholestasis	8	7	5244;10165;3930;182;5205;8647;4853	1	1723	487	2.05468e-14	0.875	31	7	3592;9844;5155;7132;22806;4790;3119	24	100129176;100129017;3595;133690;91828;2294;23228;8986;6122;51300;23534;4126;6689;388722;1656;133688;3663;5890;23274;647076;3394;3118;4664;643	487	5.5911e-09	0.225806	39	14	5244;10165;3930;182;5205;8647;4853;3592;9844;5155;7132;22806;4790;3119	25	1723;100129176;100129017;3595;133690;91828;2294;23228;8986;6122;51300;23534;4126;6689;388722;1656;133688;3663;5890;23274;647076;3394;3118;4664;643	480	7.47781e-20	0.358974
Cholestasis, Intrahepatic	8	5	5244;3930;182;8647;4853	3	10165;1723;5205	337	3.33899e-10	0.625	31	5	3592;7132;22806;4790;3119	26	100129176;100129017;3595;133690;9844;5155;91828;2294;23228;8986;6122;51300;23534;4126;6689;388722;1656;133688;3663;5890;23274;647076;3394;3118;4664;643	337	8.89095e-07	0.16129	39	10	5244;3930;182;8647;4853;3592;7132;22806;4790;3119	29	10165;1723;5205;100129176;100129017;3595;133690;9844;5155;91828;2294;23228;8986;6122;51300;23534;4126;6689;388722;1656;133688;3663;5890;23274;647076;3394;3118;4664;643	332	1.84715e-14	0.25641
Chromosome Disorders	35	28	6495;2736;6496;6736;147912;64324;57194;6899;4204;7050;5727;2138;4487;2033;10743;3481;7020;8243;7337;6469;2332;2334;1028;8481;25836;1387;7546;50937	7	3827;9126;2657;137814;4239;2314;55997	1599	7.36379e-38	0.8	0	0		0		1627	1	0	35	28	6495;2736;6496;6736;147912;64324;57194;6899;4204;7050;5727;2138;4487;2033;10743;3481;7020;8243;7337;6469;2332;2334;1028;8481;25836;1387;7546;50937	7	3827;9126;2657;137814;4239;2314;55997	1599	7.36379e-38	0.8
Colitis	0	0		0		948	1	0	83	21	3593;7128;23308;4485;3575;2805;3554;3579;3458;3586;3577;159296;3172;3717;2212;5734;149233;5307;8764;9966;7422	62	375616;2615;8771;147;100271520;2294;7850;257177;150962;400867;728010;55876;2835;2308;4046;1811;124626;343727;8209;3127;1611;8927;100271063;639;51750;327;57511;55765;221416;140717;653437;64170;2859;127281;2768;391282;1738;10171;8204;54546;55722;146198;3663;23252;167826;3132;6550;11315;219771;56946;57154;9923;3394;402569;1601;400935;120400;54361;100129306;9555;54535;1001	927	1.29197e-19	0.253012	83	21	3593;7128;23308;4485;3575;2805;3554;3579;3458;3586;3577;159296;3172;3717;2212;5734;149233;5307;8764;9966;7422	62	375616;2615;8771;147;100271520;2294;7850;257177;150962;400867;728010;55876;2835;2308;4046;1811;124626;343727;8209;3127;1611;8927;100271063;639;51750;327;57511;55765;221416;140717;653437;64170;2859;127281;2768;391282;1738;10171;8204;54546;55722;146198;3663;23252;167826;3132;6550;11315;219771;56946;57154;9923;3394;402569;1601;400935;120400;54361;100129306;9555;54535;1001	927	1.29197e-19	0.253012
Colitis, Ulcerative	0	0		0		704	1	0	83	18	3593;7128;23308;4485;3575;2805;3579;3458;3586;3577;159296;3172;3717;2212;5734;149233;9966;7422	65	375616;2615;8771;147;100271520;2294;7850;257177;150962;400867;728010;55876;2835;2308;4046;3554;1811;124626;343727;8209;3127;1611;8927;100271063;639;51750;327;57511;55765;221416;140717;653437;64170;2859;127281;2768;391282;1738;10171;8204;54546;55722;146198;3663;23252;167826;3132;6550;11315;219771;56946;57154;9923;3394;402569;1601;400935;5307;8764;120400;54361;100129306;9555;54535;1001	686	5.7504e-18	0.216867	83	18	3593;7128;23308;4485;3575;2805;3579;3458;3586;3577;159296;3172;3717;2212;5734;149233;9966;7422	65	375616;2615;8771;147;100271520;2294;7850;257177;150962;400867;728010;55876;2835;2308;4046;3554;1811;124626;343727;8209;3127;1611;8927;100271063;639;51750;327;57511;55765;221416;140717;653437;64170;2859;127281;2768;391282;1738;10171;8204;54546;55722;146198;3663;23252;167826;3132;6550;11315;219771;56946;57154;9923;3394;402569;1601;400935;5307;8764;120400;54361;100129306;9555;54535;1001	686	5.7504e-18	0.216867
Collagen Diseases	24	19	5479;5352;5351;871;64175;11285;1294;1278;9509;1277;4627;1290;4041;1285;1287;1286;1281;1289;10491	5	5176;60681;4920;121340;113189	367	6.95471e-38	0.791667	5	0		5	401089;11221;729627;4734;728615	386	0.96801	0	29	19	5479;5352;5351;871;64175;11285;1294;1278;9509;1277;4627;1290;4041;1285;1287;1286;1281;1289;10491	10	5176;60681;4920;121340;113189;401089;11221;729627;4734;728615	367	3.17762e-35	0.655172
Colonic Diseases	33	29	2778;862;5395;4088;4089;5290;4763;1908;1910;4072;4512;657;324;4595;8929;4092;207;673;8313;1499;2956;7048;2042;27030;4522;4292;5979;4436;2668	4	79695;5606;7486;5157	2801	1.25204e-34	0.878788	108	39	3717;159296;3554;3127;999;7128;149233;5307;4485;57609;4092;23308;2308;3579;3663;3577;6581;3586;3394;5979;7422;1001;3593;2615;2805;3458;652;650;3084;3172;26585;2212;3575;8764;9966;1611;147;3911;5734	69	167826;100271520;7227;728010;55765;400867;2859;6447;5462;3132;85415;257177;150962;4046;343727;51750;57511;221416;140717;64170;127281;2768;8209;8204;54546;55722;23252;2835;219771;643503;100129306;9555;54535;2294;7850;100271596;11221;1738;653437;644540;375616;639;466;54361;728615;402569;400935;220959;120400;55892;8667;120376;401475;55876;6550;1811;8927;327;100271063;8771;391282;10171;146198;11315;9…	2791	2.67823e-24	0.361111	141	68	2778;862;5395;4088;4089;5290;4763;1908;1910;4072;4512;657;324;4595;8929;4092;207;673;8313;1499;2956;7048;2042;27030;4522;4292;5979;4436;2668;3717;159296;3554;3127;999;7128;149233;5307;4485;57609;4092;23308;2308;3579;3663;3577;6581;3586;3394;5979;7422;1001;3593;2615;2805;3458;652;650;3084;3172;26585;2212;3575;8764;9966;1611;147;3911;5734	73	79695;5606;7486;5157;167826;100271520;7227;728010;55765;400867;2859;6447;5462;3132;85415;257177;150962;4046;343727;51750;57511;221416;140717;64170;127281;2768;8209;8204;54546;55722;23252;2835;219771;643503;100129306;9555;54535;2294;7850;100271596;11221;1738;653437;644540;375616;639;466;54361;728615;402569;400935;220959;120400;55892;8667;120376;401475;55876;6550;1811;8927;327;100271063;8771;391282…	2764	2.7298e-51	0.48227
Colorectal Neoplasms	29	24	2778;27030;5395;4088;4089;5290;4763;4072;4512;657;324;4595;4092;207;673;8313;1499;2956;7048;862;4522;4292;5979;4436	5	79695;5606;7486;5157;2042	2453	6.20523e-29	0.827586	23	8	652;650;4092;6581;3911;999;26585;57609	15	120376;401475;7227;11221;644540;466;6447;5462;100271596;728615;220959;643503;55892;8667;85415	2469	2.30077e-06	0.347826	52	32	2778;27030;5395;4088;4089;5290;4763;4072;4512;657;324;4595;4092;207;673;8313;1499;2956;7048;862;4522;4292;5979;4436;652;650;4092;6581;3911;999;26585;57609	20	79695;5606;7486;5157;2042;120376;401475;7227;11221;644540;466;6447;5462;100271596;728615;220959;643503;55892;8667;85415	2446	2.92259e-31	0.615385
Congenital Abnormalities	430	364	9289;5824;4000;5828;3854;3852;3853;3858;51062;7046;7048;5264;2316;2314;6654;2312;5307;55997;10804;6591;81839;136647;190;3679;4653;4552;26154;80208;2263;2260;2261;4214;80184;124590;8518;4359;23095;5573;641;57057;4952;2617;122042;242;54880;65055;2737;1908;3295;3293;8195;859;84059;10585;3897;10564;94;5184;8565;5818;157570;132884;6899;5354;5351;57716;91147;5921;1278;79628;4313;1277;8243;2121;1287;128…	66	374654;54507;79955;3892;55651;23503;8241;643418;126410;9907;3849;80326;57539;83544;64840;9126;404672;3887;221421;3889;3236;51082;51324;392255;78987;79152;1767;9622;64093;2657;4239;345895;84733;137814;1723;79659;7092;79188;81857;64327;55172;7476;7405;55670;51314;55505;79738;988;79809;55135;64446;57514;144165;51057;117581;5784;55640;123872;284654;59341;3735;27063;113189;22948;5631;6330	5575	1.14562e-293	0.846512	15	4	3664;9241;5979;3084	11	5820;147381;57698;11023;26839;27042;342808;120;56169;339210;139189	5935	0.0424925	0.266667	445	368	9289;5824;4000;5828;3854;3852;3853;3858;51062;7046;7048;5264;2316;2314;6654;2312;5307;55997;10804;6591;81839;136647;190;3679;4653;4552;26154;80208;2263;2260;2261;4214;80184;124590;8518;4359;23095;5573;641;57057;4952;2617;122042;242;54880;65055;2737;1908;3295;3293;8195;859;84059;10585;3897;10564;94;5184;8565;5818;157570;132884;6899;5354;5351;57716;91147;5921;1278;79628;4313;1277;8243;2121;1287;128…	77	374654;54507;79955;3892;55651;23503;8241;643418;126410;9907;3849;80326;57539;83544;64840;9126;404672;3887;221421;3889;3236;51082;51324;392255;78987;79152;1767;9622;64093;2657;4239;345895;84733;137814;1723;79659;7092;79188;81857;64327;55172;7476;7405;55670;51314;55505;79738;988;79809;55135;64446;57514;144165;51057;117581;5784;55640;123872;284654;59341;3735;27063;113189;22948;5631;6330;5820;147381;…	5573	3.00197e-289	0.826966
Congenital Disorders of Glycosylation	25	5	5373;4351;22845;8813;29929	20	91869;79796;4247;56052;55343;10559;9382;84342;85365;2683;1798;9526;79087;10466;91949;7841;10195;440138;25839;79053	18	2.84651e-13	0.2	0	0		0		23	1	0	25	5	5373;4351;22845;8813;29929	20	91869;79796;4247;56052;55343;10559;9382;84342;85365;2683;1798;9526;79087;10466;91949;7841;10195;440138;25839;79053	18	2.84651e-13	0.2
Congenital, Hereditary, and Neonatal Diseases and Abnormalities	1126	955	3920;593;10564;116519;55343;27286;4023;54840;10516;4306;285362;2652;7306;5824;4000;5828;145226;668;26503;3257;344;3857;3854;23171;3852;3853;3998;8905;919;348;3858;51062;1798;142680;255928;710;7045;146227;7046;114798;7040;1497;6094;6794;10195;5261;6658;2316;2314;6654;2312;5307;1258;55997;10804;2074;5913;6591;81839;594;1080;120227;1121;56052;190;11136;3679;275;4653;4552;3674;2542;26154;80208;80207;…	171	374654;64446;54507;79053;2294;28976;5224;51114;29914;8048;9526;57477;23096;55129;4117;85366;36;9640;6204;6201;7414;7552;112817;95;55651;747;55975;768206;5146;388552;79783;3892;23503;4072;91662;26260;57158;126410;9907;10483;7319;92211;343641;346007;79955;79659;9380;9570;83544;64840;84233;55800;166336;27063;284119;643418;9126;25839;641339;8241;4539;404672;1123;9622;6330;3887;55065;221421;3889;27034…	4984	0	0.848135	50	18	81794;9241;5649;8398;116085;40;56606;3084;7536;3664;6446;4507;6014;2895;2312;5979;5871;7547	32	2615;56169;5017;338376;147381;7117;5820;54875;84871;284382;342808;100132286;114182;5289;79667;57698;120;26839;359775;11127;7092;388698;51074;91056;27042;56946;11023;139363;257397;339210;53940;139189	5921	5.86846e-07	0.36	1176	973	3920;593;10564;116519;55343;27286;4023;54840;10516;4306;285362;2652;7306;5824;4000;5828;145226;668;26503;3257;344;3857;3854;23171;3852;3853;3998;8905;919;348;3858;51062;1798;142680;255928;710;7045;146227;7046;114798;7040;1497;6094;6794;10195;5261;6658;2316;2314;6654;2312;5307;1258;55997;10804;2074;5913;6591;81839;594;1080;120227;1121;56052;190;11136;3679;275;4653;4552;3674;2542;26154;80208;80207;…	203	374654;64446;54507;79053;2294;28976;5224;51114;29914;8048;9526;57477;23096;55129;4117;85366;36;9640;6204;6201;7414;7552;112817;95;55651;747;55975;768206;5146;388552;79783;3892;23503;4072;91662;26260;57158;126410;9907;10483;7319;92211;343641;346007;79955;79659;9380;9570;83544;64840;84233;55800;166336;27063;284119;643418;9126;25839;641339;8241;4539;404672;1123;9622;6330;3887;55065;221421;3889;27034…	4973	0	0.827381
Connective Tissue Diseases	78	71	6583;1493;875;5176;5351;4893;3373;23545;23592;4015;3309;10516;4669;10125;5479;4282;4920;5352;1773;5133;26191;871;1294;5781;368;5894;3845;64175;11285;3569;1278;2213;7292;9509;4277;3663;2720;1277;7100;11277;23569;81794;4627;91;4795;2588;1290;6448;4041;1285;138050;1287;1286;1281;2200;5831;2990;6775;6654;1289;3425;3684;3423;2799;2006;411;720;721;673;1380;10491	7	60681;121340;115352;113189;30008;100293534;55024	5631	4.03522e-64	0.910256	146	62	7128;9474;696;23;3122;3123;3127;3559;717;3135;1493;23569;8870;4734;10320;3684;7917;919;5966;1235;3663;170679;11120;780;3394;6775;3092;640;629;3009;7916;3516;26191;2113;6366;10919;375616;4277;4276;639;80760;29113;7148;4439;1997;3687;63940;7292;6941;958;11170;3106;326;7332;3119;3118;3117;3115;3113;8859;4855;7185	84	100131609;9071;3132;259308;10340;11118;100130988;3120;10665;267014;267015;267016;389715;387046;352961;115509;286016;387122;1797;200734;167826;389203;401089;344423;164832;729627;25780;84547;55024;56244;55937;64288;221527;100270827;79722;78994;54899;730070;1656;100189529;100130756;645950;353011;259197;57661;26147;79692;387117;83648;100189539;2294;7918;394263;8341;11221;23534;474354;394254;3899;3491…	5640	1.29778e-25	0.424658	224	133	6583;1493;875;5176;5351;4893;3373;23545;23592;4015;3309;10516;4669;10125;5479;4282;4920;5352;1773;5133;26191;871;1294;5781;368;5894;3845;64175;11285;3569;1278;2213;7292;9509;4277;3663;2720;1277;7100;11277;23569;81794;4627;91;4795;2588;1290;6448;4041;1285;138050;1287;1286;1281;2200;5831;2990;6775;6654;1289;3425;3684;3423;2799;2006;411;720;721;673;1380;10491;7128;9474;696;23;3122;3123;3127;3559;717…	91	60681;121340;115352;113189;30008;100293534;55024;100131609;9071;3132;259308;10340;11118;100130988;3120;10665;267014;267015;267016;389715;387046;352961;115509;286016;387122;1797;200734;167826;389203;401089;344423;164832;729627;25780;84547;55024;56244;55937;64288;221527;100270827;79722;78994;54899;730070;1656;100189529;100130756;645950;353011;259197;57661;26147;79692;387117;83648;100189539;2294;791…	5577	3.20106e-76	0.59375
Coronary Artery Disease	5	5	84159;7015;4040;8997;4205	0		935	9.69297e-10	1	38	7	217;6387;28;1952;4018;84722;3988	31	79659;6597;65264;55973;6943;114036;653163;9992;51530;11173;8882;80310;8613;221692;23294;23293;63951;10400;100130239;10151;84439;375056;54805;100271444;100048912;22808;1284;1282;10743;57608;55759	933	1.84609e-06	0.184211	43	12	84159;7015;4040;8997;4205;217;6387;28;1952;4018;84722;3988	31	79659;6597;65264;55973;6943;114036;653163;9992;51530;11173;8882;80310;8613;221692;23294;23293;63951;10400;100130239;10151;84439;375056;54805;100271444;100048912;22808;1284;1282;10743;57608;55759	928	2.10159e-12	0.27907
Coronary Disease	6	6	4040;948;8997;84159;7015;4205	0		1308	1.14068e-10	1	44	8	217;28;100048912;1952;4018;84722;6387;3988	36	51530;79659;6597;65264;56996;55973;6943;1874;114036;653163;9992;79660;11173;8882;8658;80310;8613;25902;221692;23294;23293;63951;10400;100130239;10151;84439;375056;54805;100271444;283849;22808;1284;1282;10743;57608;55759	1306	4.3855e-06	0.181818	50	14	4040;948;8997;84159;7015;4205;217;28;100048912;1952;4018;84722;6387;3988	36	51530;79659;6597;65264;56996;55973;6943;1874;114036;653163;9992;79660;11173;8882;8658;80310;8613;25902;221692;23294;23293;63951;10400;100130239;10151;84439;375056;54805;100271444;283849;22808;1284;1282;10743;57608;55759	1300	2.56303e-12	0.28
Cranial Nerve Diseases	33	22	56652;57094;4519;4538;6261;80207;4535;57167;55605;493856;4771;4541;4540;4508;5428;5080;4137;90167;4512;4976;7466;291	11	668;50484;1123;4539;4536;4514;9150;11232;4935;64221;84233	814	2.19688e-33	0.666667	6	1	4137	5	3662;4336;9451;10228;926	835	0.078482	0.166667	39	23	56652;57094;4519;4538;6261;80207;4535;57167;55605;493856;4771;4541;4540;4508;5428;5080;4137;90167;4512;4976;7466;291;4137	16	668;50484;1123;4539;4536;4514;9150;11232;4935;64221;84233;3662;4336;9451;10228;926	814	5.61785e-33	0.589744
Craniofacial Abnormalities	44	35	2736;6496;1302;4088;6949;6452;6899;5728;7050;5727;4893;2033;5781;2263;2260;7291;673;7046;3265;3643;7048;23314;6469;3481;860;6654;8481;4487;3845;2697;5894;1387;4488;7546;50937	9	9533;9401;51082;50945;2657;10683;8241;137814;55997	734	2.24027e-58	0.795455	0	0		0		769	1	0	44	35	2736;6496;1302;4088;6949;6452;6899;5728;7050;5727;4893;2033;5781;2263;2260;7291;673;7046;3265;3643;7048;23314;6469;3481;860;6654;8481;4487;3845;2697;5894;1387;4488;7546;50937	9	9533;9401;51082;50945;2657;10683;8241;137814;55997	734	2.24027e-58	0.795455
Crohn Disease	1	1	64127	0		701	0.0117872	1	107	22	3717;120892;2524;55054;3559;149233;4485;23308;3586;5771;8863;6774;9966;3593;2805;159296;57178;6347;356;26191;64127;54901	85	1788;345611;10067;23046;56677;6122;728010;100130988;11262;11116;134288;25824;544;163486;80315;677;84624;441108;253430;100271063;157638;10320;8600;5155;150962;100271352;343727;8209;8807;6304;64170;63027;5820;8204;56984;8453;2646;283234;10221;85027;284358;64167;2615;56169;100271600;2297;5334;131096;84619;339479;64407;7297;1201;100271305;647215;80762;359779;7332;6354;326275;144811;746;4088;56301;558…	680	3.90914e-21	0.205607	108	23	64127;3717;120892;2524;55054;3559;149233;4485;23308;3586;5771;8863;6774;9966;3593;2805;159296;57178;6347;356;26191;64127;54901	85	1788;345611;10067;23046;56677;6122;728010;100130988;11262;11116;134288;25824;544;163486;80315;677;84624;441108;253430;100271063;157638;10320;8600;5155;150962;100271352;343727;8209;8807;6304;64170;63027;5820;8204;56984;8453;2646;283234;10221;85027;284358;64167;2615;56169;100271600;2297;5334;131096;84619;339479;64407;7297;1201;100271305;647215;80762;359779;7332;6354;326275;144811;746;4088;56301;558…	680	2.16751e-22	0.212963
Death	7	5	3764;54738;859;23171;6331	2	7259;11216	1769	4.61094e-07	0.714286	19	4	2581;2890;2099;22822	15	3781;390345;23768;6662;11278;284217;100128390;84441;98;64848;79822;151126;284252;100271434;29994	1770	0.00193415	0.210526	26	9	3764;54738;859;23171;6331;2581;2890;2099;22822	17	7259;11216;3781;390345;23768;6662;11278;284217;100128390;84441;98;64848;79822;151126;284252;100271434;29994	1765	3.39079e-08	0.346154
Death, Sudden	7	4	54738;859;23171;6331	3	3764;7259;11216	420	8.67939e-08	0.571429	19	1	2099	18	3781;390345;2581;23768;6662;11278;284217;2890;100128390;84441;98;64848;79822;151126;284252;100271434;22822;29994	423	0.118977	0.0526316	26	5	54738;859;23171;6331;2099	21	3764;7259;11216;3781;390345;2581;23768;6662;11278;284217;2890;100128390;84441;98;64848;79822;151126;284252;100271434;22822;29994	419	1.01317e-06	0.192308
Death, Sudden, Cardiac	1	0		1	11216	216	0.996373	0	19	1	2099	18	3781;390345;2581;23768;6662;11278;284217;2890;100128390;84441;98;64848;79822;151126;284252;100271434;22822;29994	215	0.0645662	0.0526316	20	1	2099	19	11216;3781;390345;2581;23768;6662;11278;284217;2890;100128390;84441;98;64848;79822;151126;284252;100271434;22822;29994	215	0.067719	0.05
Dementia	25	24	54664;23209;5664;5663;3064;5071;6622;7305;4535;4536;5621;348;54209;9445;2629;23435;5654;9627;25978;2896;4137;351;4854;4973	1	55103	2889	7.63921e-31	0.96	27	16	10452;274;8301;10347;338399;1191;5621;25902;1378;341;23607;9846;64231;2041;945;51338	11	9108;339761;283226;51435;344558;643680;10913;4862;23036;79031;5819	2897	7.77125e-15	0.592593	52	40	54664;23209;5664;5663;3064;5071;6622;7305;4535;4536;5621;348;54209;9445;2629;23435;5654;9627;25978;2896;4137;351;4854;4973;10452;274;8301;10347;338399;1191;5621;25902;1378;341;23607;9846;64231;2041;945;51338	12	55103;9108;339761;283226;51435;344558;643680;10913;4862;23036;79031;5819	2874	3.37421e-42	0.769231
Demyelinating Autoimmune Diseases, CNS	4	4	3575;100133941;5788;5428	0		1298	2.27396e-07	1	105	33	5747;3122;3127;3559;868;717;5460;5594;921;199;23095;3394;6774;3123;3593;629;7412;10919;1594;1591;965;6891;3109;3106;3107;8740;10461;3119;3118;3117;7132;942;4855	72	100131609;100130889;401250;5820;100189469;10892;3120;10665;267015;267016;352961;678;54207;677;3132;4234;131368;79970;554251;6565;2315;923;56244;10538;352997;116935;221527;6148;8449;253018;4280;23498;170679;359758;7148;644020;54536;56169;2294;8320;7919;353002;7917;7916;27120;3087;4277;4276;160365;11262;64332;8477;54806;5341;5796;7936;729816;2135;60468;5491;22898;147;387122;116379;440836;53832;1172…	1269	4.67641e-29	0.314286	109	37	3575;100133941;5788;5428;5747;3122;3127;3559;868;717;5460;5594;921;199;23095;3394;6774;3123;3593;629;7412;10919;1594;1591;965;6891;3109;3106;3107;8740;10461;3119;3118;3117;7132;942;4855	72	100131609;100130889;401250;5820;100189469;10892;3120;10665;267015;267016;352961;678;54207;677;3132;4234;131368;79970;554251;6565;2315;923;56244;10538;352997;116935;221527;6148;8449;253018;4280;23498;170679;359758;7148;644020;54536;56169;2294;8320;7919;353002;7917;7916;27120;3087;4277;4276;160365;11262;64332;8477;54806;5341;5796;7936;729816;2135;60468;5491;22898;147;387122;116379;440836;53832;1172…	1265	8.13953e-34	0.33945
Demyelinating Diseases	23	21	215;1786;5660;100133941;10558;5354;3575;5376;65125;5788;51062;2581;443;8518;4803;5428;4914;51;2670;9517;410	2	547;95	1620	3.70445e-31	0.913043	105	35	5747;3122;3127;3559;868;717;5460;5594;921;199;23095;3394;6774;3123;3593;629;7412;10919;4277;1594;1591;965;6891;3109;3106;3107;8740;10461;1041;3119;3118;3117;7132;942;4855	70	100131609;100130889;401250;5820;100189469;10892;3120;10665;267015;267016;352961;678;54207;677;3132;4234;131368;79970;554251;6565;2315;923;56244;10538;352997;116935;221527;6148;8449;253018;4280;23498;170679;359758;7148;644020;54536;56169;2294;8320;7919;353002;7917;7916;27120;3087;4276;160365;11262;64332;8477;54806;5341;5796;7936;729816;2135;60468;5491;22898;147;387122;116379;440836;53832;117289;15…	1606	2.29869e-28	0.333333	128	56	215;1786;5660;100133941;10558;5354;3575;5376;65125;5788;51062;2581;443;8518;4803;5428;4914;51;2670;9517;410;5747;3122;3127;3559;868;717;5460;5594;921;199;23095;3394;6774;3123;3593;629;7412;10919;4277;1594;1591;965;6891;3109;3106;3107;8740;10461;1041;3119;3118;3117;7132;942;4855	72	547;95;100131609;100130889;401250;5820;100189469;10892;3120;10665;267015;267016;352961;678;54207;677;3132;4234;131368;79970;554251;6565;2315;923;56244;10538;352997;116935;221527;6148;8449;253018;4280;23498;170679;359758;7148;644020;54536;56169;2294;8320;7919;353002;7917;7916;27120;3087;4276;160365;11262;64332;8477;54806;5341;5796;7936;729816;2135;60468;5491;22898;147;387122;116379;440836;53832;11…	1585	2.24784e-52	0.4375
Diabetes Mellitus	39	33	6833;3636;3630;8462;4760;5078;11132;5506;6927;3651;3557;493856;6648;1636;4535;3559;6517;1234;3667;5167;9370;10019;1493;6934;3077;3172;3643;256297;5444;640;7422;7466;6928	6	9479;23101;57104;55315;346171;64135	2124	5.75966e-42	0.846154	198	53	80736;3767;3123;7054;267015;54901;3481;23274;1493;3304;5696;56244;2065;55328;57118;4439;3586;6934;5771;79068;53335;79571;629;6605;3559;4544;4277;4276;7297;10019;3667;3172;3087;3119;5184;6753;969;3630;6891;6890;3109;26191;3107;221895;717;2745;3976;169026;3784;3118;3117;84162;7466	145	100131609;1236;10296;8622;9861;8549;26471;80737;400223;22836;22837;442257;643550;57827;3122;3120;3127;54602;10666;63951;283460;267017;352961;145741;8638;5144;1797;9374;10529;84991;3132;246778;64375;9905;29121;723961;7919;128486;340460;139716;388125;169792;55323;116935;221527;60685;253013;10239;3305;5491;340598;1852;55423;389203;6821;100130239;285600;56984;89822;100271203;136259;8567;440387;100271…	2104	6.98105e-31	0.267677	237	86	6833;3636;3630;8462;4760;5078;11132;5506;6927;3651;3557;493856;6648;1636;4535;3559;6517;1234;3667;5167;9370;10019;1493;6934;3077;3172;3643;256297;5444;640;7422;7466;6928;80736;3767;3123;7054;267015;54901;3481;23274;1493;3304;5696;56244;2065;55328;57118;4439;3586;6934;5771;79068;53335;79571;629;6605;3559;4544;4277;4276;7297;10019;3667;3172;3087;3119;5184;6753;969;3630;6891;6890;3109;26191;3107;221…	151	9479;23101;57104;55315;346171;64135;100131609;1236;10296;8622;9861;8549;26471;80737;400223;22836;22837;442257;643550;57827;3122;3120;3127;54602;10666;63951;283460;267017;352961;145741;8638;5144;1797;9374;10529;84991;3132;246778;64375;9905;29121;723961;7919;128486;340460;139716;388125;169792;55323;116935;221527;60685;253013;10239;3305;5491;340598;1852;55423;389203;6821;100130239;285600;56984;89822…	2079	2.02699e-61	0.362869
Diabetes Mellitus, Type 1	13	10	1234;493856;7466;10019;1493;3559;3630;6927;3172;5078	3	346171;55315;64135	786	4.72723e-17	0.769231	112	28	80736;3123;267015;23274;1493;5696;56244;4439;3586;5771;629;3559;4277;4276;7297;10019;969;3630;6891;6890;3109;26191;3481;3976;3119;3118;3117;84162	84	100131609;1236;84991;26471;80737;400223;442257;57827;3122;3120;3127;7054;10665;10666;267017;352961;717;1797;9374;3132;246778;64375;29121;10554;2065;6605;55328;169792;116935;221527;100270827;3304;3305;5491;55423;389203;6821;723961;56984;100271203;440387;4758;7148;114904;644020;139716;430;100271600;7919;283598;100271271;100270925;7917;7916;23242;22979;80069;3516;387103;115352;1504;6048;25865;53347;…	768	1.37606e-27	0.25	125	38	1234;493856;7466;10019;1493;3559;3630;6927;3172;5078;80736;3123;267015;23274;1493;5696;56244;4439;3586;5771;629;3559;4277;4276;7297;10019;969;3630;6891;6890;3109;26191;3481;3976;3119;3118;3117;84162	87	346171;55315;64135;100131609;1236;84991;26471;80737;400223;442257;57827;3122;3120;3127;7054;10665;10666;267017;352961;717;1797;9374;3132;246778;64375;29121;10554;2065;6605;55328;169792;116935;221527;100270827;3304;3305;5491;55423;389203;6821;723961;56984;100271203;440387;4758;7148;114904;644020;139716;430;100271600;7919;283598;100271271;100270925;7917;7916;23242;22979;80069;3516;387103;115352;150…	762	1.70944e-40	0.304
Diabetes Mellitus, Type 2	23	19	6833;3630;8462;4760;5078;11132;5506;6927;3651;4535;6517;3667;5167;9370;6934;3172;3643;640;6928	4	9479;3636;23101;57104	744	7.46179e-33	0.826087	77	12	4544;79571;3667;3087;3767;6934;3172;169026;3784;7466;54901;79068	65	56999;57118;6480;388125;169792;55323;10296;8622;8567;83795;729611;8549;54469;340460;60685;10239;9223;10253;10363;22837;63826;9559;339799;643550;340598;2888;7297;221895;168850;54602;204010;63951;283460;5789;9055;100130239;145741;677828;8638;10644;116985;89822;136259;645345;9905;2184;9861;140902;100271597;378805;5122;94241;166336;8872;5184;128486;135154;5937;53335;7103;57624;4853;1852;54536;63892	751	2.88843e-10	0.155844	100	31	6833;3630;8462;4760;5078;11132;5506;6927;3651;4535;6517;3667;5167;9370;6934;3172;3643;640;6928;4544;79571;3667;3087;3767;6934;3172;169026;3784;7466;54901;79068	69	9479;3636;23101;57104;56999;57118;6480;388125;169792;55323;10296;8622;8567;83795;729611;8549;54469;340460;60685;10239;9223;10253;10363;22837;63826;9559;339799;643550;340598;2888;7297;221895;168850;54602;204010;63951;283460;5789;9055;100130239;145741;677828;8638;10644;116985;89822;136259;645345;9905;2184;9861;140902;100271597;378805;5122;94241;166336;8872;5184;128486;135154;5937;53335;7103;57624;4…	735	3.74735e-34	0.31
Digestive System Diseases	123	114	3717;345611;210;115908;7389;3659;212;5828;55054;1371;540;2153;2316;1316;675;4595;999;3930;672;673;1493;1499;3643;7048;5265;149233;6657;51119;6390;6391;3030;6392;3845;2064;2778;862;5395;1080;5157;5156;5606;5498;4650;3587;79728;51201;2668;3663;3815;3588;2042;2272;5244;1723;4293;4292;5979;57509;51741;6833;8504;4436;1908;6927;7157;182;657;843;1033;9409;6049;10019;3077;1910;2956;27030;4522;4072;4233;9…	9	11231;5824;4481;84701;7486;6299;79695;51008;55670	5669	6.78418e-104	0.926829	318	148	1788;3717;345611;7128;217;2615;4026;6122;10067;2524;3554;9173;55054;3127;3559;25824;29117;2859;85480;356;5144;677;999;23274;5996;125;8125;253430;5619;149233;2494;5307;4485;57609;3123;51074;2903;10320;4092;8600;5155;23308;7032;3676;2308;4046;3579;3577;5562;51750;59067;85407;1656;8809;1230;3586;1233;8667;1050;8453;2646;9844;5771;2834;23095;8863;3394;5734;6774;3558;9966;11262;54535;1001;3593;3592;35…	170	100129176;8927;23046;91975;3132;8986;7227;728010;643;359779;347730;100130988;6447;57707;3120;11116;25949;134288;8807;544;55765;163486;267015;25943;400867;26839;84624;120;441108;167826;11273;80724;728615;5820;9681;2835;400935;6311;25817;157638;85415;64170;53942;100129017;100270859;387934;91828;2768;150962;100271352;56984;222643;5796;343727;6304;51196;4126;388722;57511;221416;140717;54546;100132382…	5635	1.10812e-64	0.465409	441	262	3717;345611;210;115908;7389;3659;212;5828;55054;1371;540;2153;2316;1316;675;4595;999;3930;672;673;1493;1499;3643;7048;5265;149233;6657;51119;6390;6391;3030;6392;3845;2064;2778;862;5395;1080;5157;5156;5606;5498;4650;3587;79728;51201;2668;3663;3815;3588;2042;2272;5244;1723;4293;4292;5979;57509;51741;6833;8504;4436;1908;6927;7157;182;657;843;1033;9409;6049;10019;3077;1910;2956;27030;4522;4072;4233;9…	179	11231;5824;4481;84701;7486;6299;79695;51008;55670;100129176;8927;23046;91975;3132;8986;7227;728010;643;359779;347730;100130988;6447;57707;3120;11116;25949;134288;8807;544;55765;163486;267015;25943;400867;26839;84624;120;441108;167826;11273;80724;728615;5820;9681;2835;400935;6311;25817;157638;85415;64170;53942;100129017;100270859;387934;91828;2768;150962;100271352;56984;222643;5796;343727;6304;511…	5531	6.33696e-148	0.594104
Digestive System Neoplasms	57	54	2778;6391;5395;1316;4088;4089;11178;5290;4763;5606;3659;6927;4072;4512;862;79728;5979;657;843;324;4595;1033;6049;51201;4092;207;3815;675;999;672;673;5157;8312;8313;1499;2956;5156;4233;7048;2272;6392;6390;27030;4522;4293;4292;7157;9940;4436;3845;57509;23022;2064;51741	3	79695;7486;2042	4895	7.88487e-55	0.947368	58	25	217;112744;7031;7032;23095;8125;4276;11200;28;5562;652;650;4092;6581;3911;466;999;125;26585;3119;2494;861;57609;1452;8667	33	387934;571;120376;283450;7227;57497;11221;347730;644540;6447;11278;51196;26137;267015;55892;5144;401475;10391;5462;100271596;2834;80724;647201;222643;728615;3118;1601;220959;63877;643503;25817;100271015;85415	4924	9.32779e-13	0.431034	115	79	2778;6391;5395;1316;4088;4089;11178;5290;4763;5606;3659;6927;4072;4512;862;79728;5979;657;843;324;4595;1033;6049;51201;4092;207;3815;675;999;672;673;5157;8312;8313;1499;2956;5156;4233;7048;2272;6392;6390;27030;4522;4293;4292;7157;9940;4436;3845;57509;23022;2064;51741;217;112744;7031;7032;23095;8125;4276;11200;28;5562;652;650;4092;6581;3911;466;999;125;26585;3119;2494;861;57609;1452;8667	36	79695;7486;2042;387934;571;120376;283450;7227;57497;11221;347730;644540;6447;11278;51196;26137;267015;55892;5144;401475;10391;5462;100271596;2834;80724;647201;222643;728615;3118;1601;220959;63877;643503;25817;100271015;85415	4872	1.04655e-57	0.686957
Disorders of Sex Development	27	21	190;3730;1589;6662;7490;1586;1584;50846;367;2260;3293;3284;60675;6736;6716;268;2492;6770;128674;2516;2253	6	4214;3295;84733;284654;269;55636	457	1.79358e-39	0.777778	0	0		0		478	1	0	27	21	190;3730;1589;6662;7490;1586;1584;50846;367;2260;3293;3284;60675;6736;6716;268;2492;6770;128674;2516;2253	6	4214;3295;84733;284654;269;55636	457	1.79358e-39	0.777778
DNA Repair-Deficiency Disorders	46	43	4261;5896;5395;8625;472;6891;6890;4436;2189;1161;2068;79840;7157;79728;9401;2176;2177;2175;2073;2072;2178;2074;64421;2071;5994;7486;2187;5993;5897;2956;7048;10111;5429;4683;1643;11200;55120;1029;4292;641;7507;7508;3981	3	4072;204;55215	1040	9.22933e-72	0.934783	0	0		0		1083	1	0	46	43	4261;5896;5395;8625;472;6891;6890;4436;2189;1161;2068;79840;7157;79728;9401;2176;2177;2175;2073;2072;2178;2074;64421;2071;5994;7486;2187;5993;5897;2956;7048;10111;5429;4683;1643;11200;55120;1029;4292;641;7507;7508;3981	3	4072;204;55215	1040	9.22933e-72	0.934783
Dwarfism	28	25	1161;169792;1482;7253;7038;2200;8820;4591;2688;2260;2261;7474;405753;2074;3481;81794;8022;6528;7080;1280;6777;50506;2693;2692;2690	3	389434;8200;59341	385	1.3528e-51	0.892857	0	0		0		410	1	0	28	25	1161;169792;1482;7253;7038;2200;8820;4591;2688;2260;2261;7474;405753;2074;3481;81794;8022;6528;7080;1280;6777;50506;2693;2692;2690	3	389434;8200;59341	385	1.3528e-51	0.892857
Dyskinesias	51	38	5173;56652;6513;23345;5521;3064;3736;6908;85300;5582;4287;1813;146057;472;6310;10939;2259;3748;785;2643;10528;1861;3708;773;23230;6712;7080;5428;6507;23064;8910;6311;55775;6314;25814;25953;478;112476	13	747;3778;8622;56997;6872;255928;146227;8575;9640;55129;343641;5080;55145	1507	1.17773e-49	0.745098	0	0		0		1545	1	0	51	38	5173;56652;6513;23345;5521;3064;3736;6908;85300;5582;4287;1813;146057;472;6310;10939;2259;3748;785;2643;10528;1861;3708;773;23230;6712;7080;5428;6507;23064;8910;6311;55775;6314;25814;25953;478;112476	13	747;3778;8622;56997;6872;255928;146227;8575;9640;55129;343641;5080;55145	1507	1.17773e-49	0.745098
Dysostoses	22	13	2737;9241;6949;2033;2263;2260;7291;8200;10683;5447;8481;1387;4488	9	9533;64327;3239;9401;51082;64840;392255;2254;2697	190	2.74037e-27	0.590909	0	0		0		203	1	0	22	13	2737;9241;6949;2033;2263;2260;7291;8200;10683;5447;8481;1387;4488	9	9533;64327;3239;9401;51082;64840;392255;2254;2697	190	2.74037e-27	0.590909
Dyssomnias	12	3	8864;5621;3060	9	15;114781;2562;2668;1453;627;4211;8929;4340	255	1.70093e-05	0.25	11	2	3119;27324	9	4211;114781;3118;80205;54465;6955;10438;5607;5789	256	0.000989083	0.181818	23	5	8864;5621;3060;3119;27324	18	15;114781;2562;2668;1453;627;4211;8929;4340;4211;114781;3118;80205;54465;6955;10438;5607;5789	253	4.57401e-08	0.217391
Ectodermal Dysplasia	20	13	2121;8517;128178;8626;5317;3854;3868;3853;10804;1896;3872;4792;10913	7	132884;80326;3691;5818;57514;117581;64840	93	6.41566e-32	0.65	0	0		0		106	1	0	20	13	2121;8517;128178;8626;5317;3854;3868;3853;10804;1896;3872;4792;10913	7	132884;80326;3691;5818;57514;117581;64840	93	6.41566e-32	0.65
Endocrine Gland Neoplasms	28	23	2778;595;4089;79577;10232;23405;4221;7157;79728;3973;207;675;999;672;9049;3265;5290;1499;1027;5979;4978;23022;2064	5	5889;5071;22800;5892;51079	3197	4.98474e-25	0.821429	32	15	578;571;112744;7031;7032;7015;5820;54796;28;2304;81848;4254;51562;1601;2494	17	56169;80762;79887;100271197;647201;3232;3231;387934;25817;55729;2834;11278;392371;1761;63877;81037;84312	3205	2.11141e-11	0.46875	60	38	2778;595;4089;79577;10232;23405;4221;7157;79728;3973;207;675;999;672;9049;3265;5290;1499;1027;5979;4978;23022;2064;578;571;112744;7031;7032;7015;5820;54796;28;2304;81848;4254;51562;1601;2494	22	5889;5071;22800;5892;51079;56169;80762;79887;100271197;647201;3232;3231;387934;25817;55729;2834;11278;392371;1761;63877;81037;84312	3182	2.43846e-33	0.633333
Endocrine System Diseases	152	136	5172;215;213;668;79983;2657;5741;5078;9479;5506;3651;3557;10232;3172;6648;5626;3973;3559;3762;7809;9370;999;84634;135935;1493;9247;8022;1499;269;268;3643;3640;6658;2492;51;2798;4978;5573;2064;2778;595;169792;190;1482;11132;7038;493856;6662;79728;6517;26012;367;2260;1234;4214;3667;3265;6934;672;846;6716;2253;6777;6770;640;7422;4535;50506;6833;3758;122042;79577;8462;23405;6928;3295;6927;3293;1589;1…	16	5071;55997;51079;84733;8200;137814;55636;55315;115352;284654;346171;64135;22800;23101;5889;5892	4491	9.44571e-132	0.894737	256	109	3710;112744;9861;26471;80736;571;5820;57827;23;3122;28;3127;7054;11116;10666;54901;3481;10529;23274;1493;51562;246778;3304;7253;3123;56244;2065;55328;57118;169792;55323;2494;7031;7032;399;4439;2304;7916;3767;1236;3586;54796;8567;6934;5771;5122;166336;7148;79068;2252;53335;578;30011;79571;629;6605;10253;7015;7917;2834;3559;3516;4544;5696;4277;4276;7297;10019;267015;3667;3172;3087;94241;3119;5184;6…	147	100131609;9055;10296;8622;8549;60685;400223;22836;22837;442257;643550;11278;3120;54602;9905;63951;56169;283460;29113;267017;352961;145741;80737;8638;5144;1797;9374;84991;3132;64375;392371;394263;8872;29121;646702;723961;7919;81037;340460;55584;139716;388125;116935;221527;253013;100271197;3305;5491;832;100270925;340598;83657;1852;54469;387934;55423;389203;128486;6821;285600;55729;56984;89822;10027…	4518	1.04877e-52	0.425781	408	245	5172;215;213;668;79983;2657;5741;5078;9479;5506;3651;3557;10232;3172;6648;5626;3973;3559;3762;7809;9370;999;84634;135935;1493;9247;8022;1499;269;268;3643;3640;6658;2492;51;2798;4978;5573;2064;2778;595;169792;190;1482;11132;7038;493856;6662;79728;6517;26012;367;2260;1234;4214;3667;3265;6934;672;846;6716;2253;6777;6770;640;7422;4535;50506;6833;3758;122042;79577;8462;23405;6928;3295;6927;3293;1589;1…	163	5071;55997;51079;84733;8200;137814;55636;55315;115352;284654;346171;64135;22800;23101;5889;5892;100131609;9055;10296;8622;8549;60685;400223;22836;22837;442257;643550;11278;3120;54602;9905;63951;56169;283460;29113;267017;352961;145741;80737;8638;5144;1797;9374;84991;3132;64375;392371;394263;8872;29121;646702;723961;7919;81037;340460;55584;139716;388125;116935;221527;253013;100271197;3305;5491;832;…	4393	1.3497e-162	0.60049
Epilepsy	31	27	1141;57465;7957;1181;114327;950;2563;2562;2566;6326;6323;378884;84059;170302;6792;846;1137;1135;2554;9211;785;3786;3785;1822;8912;6335;1476	4	144165;154881;9570;166336	1167	3.11527e-42	0.870968	1	0		1	23271	1194	0.979952	0	32	27	1141;57465;7957;1181;114327;950;2563;2562;2566;6326;6323;378884;84059;170302;6792;846;1137;1135;2554;9211;785;3786;3785;1822;8912;6335;1476	5	144165;154881;9570;166336;23271	1167	1.95469e-41	0.84375
Esophageal Diseases	12	4	7157;51741;4613;7048	8	51008;11178;4293;6657;9940;115908;6049;4481	989	3.32605e-05	0.333333	15	3	217;85480;125	12	222643;861;5144;51196;283450;23406;10391;1452;8125;57707;80724;57497	990	0.00171957	0.2	27	7	7157;51741;4613;7048;217;85480;125	20	51008;11178;4293;6657;9940;115908;6049;4481;222643;861;5144;51196;283450;23406;10391;1452;8125;57707;80724;57497	986	2.23098e-07	0.259259
Exophthalmos	3	2	1493;7253	1	115352	404	0.000138135	0.666667	24	4	7253;1493;3119;3118	20	344462;80862;285834;399;353006;3710;23;11116;10665;115352;267015;4279;2914;4276;8635;29113;394263;646702;4295;55584	402	1.97487e-05	0.166667	27	6	1493;7253;7253;1493;3119;3118	21	115352;344462;80862;285834;399;353006;3710;23;11116;10665;115352;267015;4279;2914;4276;8635;29113;394263;646702;4295;55584	402	2.55858e-08	0.222222
Eye Diseases	211	165	3299;1302;668;2652;1261;6121;8546;10516;24;1545;7306;4901;3791;3257;762;10585;9129;4867;6247;5148;718;5145;7399;2700;1493;64072;343035;54714;8842;5428;5309;84140;6017;7253;4647;4137;10594;134430;4976;2074;291;5158;9094;1121;6100;4653;60506;83959;8322;90167;493856;6785;2780;4284;6261;80207;6663;79803;1634;22999;1421;1524;8754;1409;26258;5961;7439;1258;1259;3664;611;10133;80184;124590;65217;79147;6…	46	50484;10210;11232;54507;5146;3769;5995;1292;84146;89781;169522;84233;24148;1123;3679;29914;4117;4359;346007;64218;79955;64221;55812;4539;4536;115352;728458;5956;388939;57190;92211;55975;768206;4166;5149;4514;1293;200576;1291;388552;123016;26504;9215;3420;4016;167691	3229	6.31382e-162	0.781991	118	43	718;23;1071;3990;8870;3135;1493;149233;7253;4137;5156;399;3586;59338;23418;780;4295;5978;7422;2165;629;11116;4340;259266;857;4276;3075;3078;5654;57369;387715;7936;9451;3106;3107;717;5923;8797;3119;3118;3426;8859;81494	75	3710;22930;10665;402184;29113;267016;84898;352961;8224;4336;8635;387122;1797;10529;9709;394263;100270952;646702;170680;10554;55584;926;360023;116935;221527;6148;728402;4280;4285;353007;340198;221416;80122;10877;285600;3662;170679;100048912;353010;118663;440270;10228;10866;54535;80864;80862;3595;54499;441726;390616;10255;353006;858;353011;115352;6048;3080;4279;267015;7148;81579;58504;344462;729075…	3351	9.8939e-24	0.364407	329	208	3299;1302;668;2652;1261;6121;8546;10516;24;1545;7306;4901;3791;3257;762;10585;9129;4867;6247;5148;718;5145;7399;2700;1493;64072;343035;54714;8842;5428;5309;84140;6017;7253;4647;4137;10594;134430;4976;2074;291;5158;9094;1121;6100;4653;60506;83959;8322;90167;493856;6785;2780;4284;6261;80207;6663;79803;1634;22999;1421;1524;8754;1409;26258;5961;7439;1258;1259;3664;611;10133;80184;124590;65217;79147;6…	121	50484;10210;11232;54507;5146;3769;5995;1292;84146;89781;169522;84233;24148;1123;3679;29914;4117;4359;346007;64218;79955;64221;55812;4539;4536;115352;728458;5956;388939;57190;92211;55975;768206;4166;5149;4514;1293;200576;1291;388552;123016;26504;9215;3420;4016;167691;3710;22930;10665;402184;29113;267016;84898;352961;8224;4336;8635;387122;1797;10529;9709;394263;100270952;646702;170680;10554;55584;9…	3194	3.15783e-172	0.632219
Eye Diseases, Hereditary	145	100	668;762;2652;1261;6121;8546;24;79147;7306;4901;3257;10585;3850;4867;3859;5148;5145;7399;64072;343035;6010;84140;6017;4647;1406;10594;4976;5158;9094;1121;83959;493856;4286;80207;79803;1634;22999;26258;5961;7439;1258;1259;3815;80184;124590;65217;6935;4541;4540;23418;130557;5080;2979;3614;9129;3000;2200;4538;4942;4535;79947;4948;84343;84059;25861;375298;7299;6100;25794;11234;4935;2218;6094;26121;840…	45	1302;10210;5146;3769;5995;1292;8842;89781;84233;24148;1123;3679;346007;8754;29914;4117;64218;79955;83394;167691;55812;4539;4536;728458;7840;84100;6295;388939;57190;92211;55975;768206;84839;30813;4166;4514;1293;200576;1291;388552;123016;26504;9215;3420;50939	1059	3.53259e-136	0.689655	0	0		0		1159	1	0	145	100	668;762;2652;1261;6121;8546;24;79147;7306;4901;3257;10585;3850;4867;3859;5148;5145;7399;64072;343035;6010;84140;6017;4647;1406;10594;4976;5158;9094;1121;83959;493856;4286;80207;79803;1634;22999;26258;5961;7439;1258;1259;3815;80184;124590;65217;6935;4541;4540;23418;130557;5080;2979;3614;9129;3000;2200;4538;4942;4535;79947;4948;84343;84059;25861;375298;7299;6100;25794;11234;4935;2218;6094;26121;840…	45	1302;10210;5146;3769;5995;1292;8842;89781;84233;24148;1123;3679;346007;8754;29914;4117;64218;79955;83394;167691;55812;4539;4536;728458;7840;84100;6295;388939;57190;92211;55975;768206;84839;30813;4166;4514;1293;200576;1291;388552;123016;26504;9215;3420;50939	1059	3.53259e-136	0.689655
Female Urogenital Diseases	169	154	5310;4306;668;50617;760;79983;6557;6559;7225;5071;5076;3557;268;6648;5828;7056;8671;4868;23512;23607;3939;142680;718;7809;675;999;672;135935;6716;1499;269;6092;4233;116093;6569;2492;23405;4978;2064;988;120227;65266;190;7030;11136;81;6519;5251;9380;79663;6662;5311;6514;5314;525;4968;11281;367;2260;2261;4214;64423;3265;4627;2271;6421;1729;2253;6770;4292;7422;7421;4952;5972;7428;3758;8504;5546;629;4…	15	8542;5824;84733;4643;51196;55636;284654;112817;22800;5892;11236;5889;4841;55193;55670	4970	2.97337e-145	0.911243	140	47	8626;10863;23362;28991;3123;2152;7369;29851;8029;6569;6563;5696;595;6781;898;6582;5820;7029;7903;7422;30011;8741;6928;54796;29956;2628;3075;4609;26281;10;8082;2646;4760;949;8661;22918;6744;3973;2034;6909;9603;8000;1803;3119;3117;1471;54901	93	56169;200420;8542;346711;83636;11112;10665;407977;84902;22925;80832;23562;1060;3031;7312;100271317;55589;51071;23466;3709;8395;728409;286097;100271197;9658;100270946;449493;6262;100270916;57619;6665;26011;221416;57575;100271209;9153;9526;100130338;100048912;55214;23780;8897;11122;139189;79611;126969;389840;340895;284274;5462;10460;3751;646195;117583;116448;10255;150280;7092;200315;256356;10014782…	5077	7.84613e-17	0.335714	309	201	5310;4306;668;50617;760;79983;6557;6559;7225;5071;5076;3557;268;6648;5828;7056;8671;4868;23512;23607;3939;142680;718;7809;675;999;672;135935;6716;1499;269;6092;4233;116093;6569;2492;23405;4978;2064;988;120227;65266;190;7030;11136;81;6519;5251;9380;79663;6662;5311;6514;5314;525;4968;11281;367;2260;2261;4214;64423;3265;4627;2271;6421;1729;2253;6770;4292;7422;7421;4952;5972;7428;3758;8504;5546;629;4…	108	8542;5824;84733;4643;51196;55636;284654;112817;22800;5892;11236;5889;4841;55193;55670;56169;200420;8542;346711;83636;11112;10665;407977;84902;22925;80832;23562;1060;3031;7312;100271317;55589;51071;23466;3709;8395;728409;286097;100271197;9658;100270946;449493;6262;100270916;57619;6665;26011;221416;57575;100271209;9153;9526;100130338;100048912;55214;23780;8897;11122;139189;79611;126969;389840;34089…	4927	6.53308e-135	0.650485
Female Urogenital Diseases and Pregnancy Complications	180	161	5310;4306;668;50617;760;79983;6557;6559;7225;3040;5071;5076;3557;2321;268;6648;5828;7056;8671;4868;23512;23607;3939;142680;718;7809;675;999;672;135935;6716;1499;269;6092;4233;116093;6569;3039;2990;2492;23405;4978;2064;988;120227;65266;190;7030;11136;81;6519;5251;9380;79663;6662;5311;6514;5314;525;4968;11281;367;2260;2261;4214;64423;3265;4627;2271;6421;1729;2253;6770;4292;7422;7421;4952;5972;7428;…	19	8542;5824;84733;4643;51196;55636;154288;284654;112817;22800;5892;11236;2632;5889;199713;4841;55193;55670;7390	4963	1.23675e-148	0.894444	140	47	8626;10863;23362;28991;3123;2152;7369;29851;8029;6569;6563;5696;595;6781;898;6582;5820;7029;7903;7422;30011;8741;6928;54796;29956;2628;3075;4609;26281;10;8082;2646;4760;949;8661;22918;6744;3973;2034;6909;9603;8000;1803;3119;3117;1471;54901	93	56169;200420;8542;346711;83636;11112;10665;407977;84902;22925;80832;23562;1060;3031;7312;100271317;55589;51071;23466;3709;8395;728409;286097;100271197;9658;100270946;449493;6262;100270916;57619;6665;26011;221416;57575;100271209;9153;9526;100130338;100048912;55214;23780;8897;11122;139189;79611;126969;389840;340895;284274;5462;10460;3751;646195;117583;116448;10255;150280;7092;200315;256356;10014782…	5077	7.84613e-17	0.335714	320	208	5310;4306;668;50617;760;79983;6557;6559;7225;3040;5071;5076;3557;2321;268;6648;5828;7056;8671;4868;23512;23607;3939;142680;718;7809;675;999;672;135935;6716;1499;269;6092;4233;116093;6569;3039;2990;2492;23405;4978;2064;988;120227;65266;190;7030;11136;81;6519;5251;9380;79663;6662;5311;6514;5314;525;4968;11281;367;2260;2261;4214;64423;3265;4627;2271;6421;1729;2253;6770;4292;7422;7421;4952;5972;7428;…	112	8542;5824;84733;4643;51196;55636;154288;284654;112817;22800;5892;11236;2632;5889;199713;4841;55193;55670;7390;56169;200420;8542;346711;83636;11112;10665;407977;84902;22925;80832;23562;1060;3031;7312;100271317;55589;51071;23466;3709;8395;728409;286097;100271197;9658;100270946;449493;6262;100270916;57619;6665;26011;221416;57575;100271209;9153;9526;100130338;100048912;55214;23780;8897;11122;139189;7…	4920	1.69002e-139	0.65
Gastroenteritis	8	5	149233;3587;55054;5243;64127	3	345611;3663;3588	1660	8.73492e-07	0.625	175	48	3717;7128;6122;3554;8863;3575;55054;3127;3559;85480;149233;5307;4485;23308;3579;3577;3586;2524;5771;3394;6774;9966;7422;3123;3593;3595;23406;2805;3458;356;159296;120892;3172;2212;6354;3117;57178;4088;6550;6347;8764;26191;1611;3976;5734;8995;64127;54901	127	1788;8927;345611;23046;3132;2615;728010;359779;10067;5820;11262;11116;134288;25824;8807;544;55765;163486;29117;400867;2859;677;84624;441108;167826;11273;253430;100271063;2835;157638;54546;10320;8600;5155;63027;150962;100271352;2308;4046;3663;343727;6304;8209;57707;51750;57511;221416;85407;140717;64170;127281;2768;8204;56984;55722;653437;55600;23252;8453;2646;150280;10221;100130988;85027;284358;10…	1617	1.25778e-33	0.274286	183	53	149233;3587;55054;5243;64127;3717;7128;6122;3554;8863;3575;55054;3127;3559;85480;149233;5307;4485;23308;3579;3577;3586;2524;5771;3394;6774;9966;7422;3123;3593;3595;23406;2805;3458;356;159296;120892;3172;2212;6354;3117;57178;4088;6550;6347;8764;26191;1611;3976;5734;8995;64127;54901	130	345611;3663;3588;1788;8927;345611;23046;3132;2615;728010;359779;10067;5820;11262;11116;134288;25824;8807;544;55765;163486;29117;400867;2859;677;84624;441108;167826;11273;253430;100271063;2835;157638;54546;10320;8600;5155;63027;150962;100271352;2308;4046;3663;343727;6304;8209;57707;51750;57511;221416;85407;140717;64170;127281;2768;8204;56984;55722;653437;55600;23252;8453;2646;150280;10221;10013098…	1615	2.74841e-38	0.289617
Gastrointestinal Diseases	70	62	2778;1493;6391;5395;1316;4088;4089;11178;5290;115908;4763;4650;1908;1910;4613;4072;1890;3663;4512;6392;3587;55054;5979;2668;657;843;324;4595;6657;6049;8929;4092;207;3815;999;862;673;5243;10019;5157;8313;4436;1499;2956;5156;4233;7048;6794;2042;149233;2316;6390;27030;4522;4292;7157;9940;64127;3845;2064;51741;3659	8	345611;79695;5606;51008;3588;7486;4293;4481	3943	7.25066e-64	0.885714	246	102	1788;217;3717;7128;2615;4026;6122;2524;3554;55054;3127;3559;25824;29117;2859;85480;677;999;5996;125;9173;253430;5619;149233;5307;4485;57609;3123;4092;8600;5155;23308;3676;2308;3579;3577;5562;51750;59067;85407;6581;1230;3586;1233;8453;2646;5771;8863;3394;6774;3558;9966;7422;1001;3593;3592;3595;23406;2805;3458;356;652;650;2113;159296;466;3084;120892;3172;2212;6354;5341;861;864;3117;1452;57178;4088;…	144	8927;345611;23046;91975;3132;7227;728010;359779;10067;347730;100130988;57707;80724;11116;25949;134288;8807;544;55765;163486;400867;5144;84624;6447;441108;167826;11273;8125;728615;5820;2835;6311;157638;85415;10320;2768;150962;100271352;56984;4046;222643;5796;343727;6304;51196;57511;221416;140717;8809;54546;64170;127281;63027;55892;8204;8667;55722;653437;55600;23252;431704;100271596;10221;359758;85…	3903	7.02447e-54	0.414634	316	164	2778;1493;6391;5395;1316;4088;4089;11178;5290;115908;4763;4650;1908;1910;4613;4072;1890;3663;4512;6392;3587;55054;5979;2668;657;843;324;4595;6657;6049;8929;4092;207;3815;999;862;673;5243;10019;5157;8313;4436;1499;2956;5156;4233;7048;6794;2042;149233;2316;6390;27030;4522;4292;7157;9940;64127;3845;2064;51741;3659;1788;217;3717;7128;2615;4026;6122;2524;3554;55054;3127;3559;25824;29117;2859;85480;677…	152	345611;79695;5606;51008;3588;7486;4293;4481;8927;345611;23046;91975;3132;7227;728010;359779;10067;347730;100130988;57707;80724;11116;25949;134288;8807;544;55765;163486;400867;5144;84624;6447;441108;167826;11273;8125;728615;5820;2835;6311;157638;85415;10320;2768;150962;100271352;56984;4046;222643;5796;343727;6304;51196;57511;221416;140717;8809;54546;64170;127281;63027;55892;8204;8667;55722;653437;…	3849	5.77985e-105	0.518987
Gastrointestinal Neoplasms	47	42	2778;27030;5395;1316;4088;4089;11178;5290;4763;3659;4072;4512;862;5979;657;843;324;4595;6049;4092;207;3815;999;673;5157;8313;1499;2956;5156;4233;7048;6392;6390;6391;4522;4292;7157;9940;4436;3845;2064;51741	5	79695;5606;7486;2042;4293	3373	6.4712e-47	0.893617	40	15	217;11200;5562;652;650;4092;6581;3911;466;999;125;26585;861;57609;1452	25	120376;283450;7227;57497;8125;11221;347730;644540;51196;26137;55892;5144;401475;10391;5462;100271596;80724;222643;728615;6447;220959;643503;8667;100271015;85415	3400	2.13963e-09	0.375	87	57	2778;27030;5395;1316;4088;4089;11178;5290;4763;3659;4072;4512;862;5979;657;843;324;4595;6049;4092;207;3815;999;673;5157;8313;1499;2956;5156;4233;7048;6392;6390;6391;4522;4292;7157;9940;4436;3845;2064;51741;217;11200;5562;652;650;4092;6581;3911;466;999;125;26585;861;57609;1452	30	79695;5606;7486;2042;4293;120376;283450;7227;57497;8125;11221;347730;644540;51196;26137;55892;5144;401475;10391;5462;100271596;80724;222643;728615;6447;220959;643503;8667;100271015;85415	3360	3.88644e-49	0.655172
Genetic Diseases, Inborn	959	794	3920;4023;10516;4306;285362;7306;5824;4000;5828;145226;668;3257;344;3857;3854;3852;3853;3850;3998;8905;348;3858;51062;1798;142680;65125;710;7045;146227;7046;114798;7040;1497;6094;6794;5261;6658;2314;11141;2312;1258;55997;10804;2074;5913;593;594;1080;120227;1121;11136;3679;275;3674;2542;26154;80208;80207;2548;79728;11200;525;2108;26258;2263;2260;2261;2266;1406;8517;4210;124590;8518;26580;4359;6935…	165	55343;27286;57514;919;255928;10195;56052;5224;6389;29914;8048;9526;57477;23096;55129;4117;85366;36;9640;6204;6201;7414;7552;112817;95;55651;747;55975;768206;5146;388552;79783;23503;4072;91662;10908;26260;57158;126410;5995;9907;10483;7319;92211;346007;79955;9380;5257;9382;83544;64840;84233;55800;166336;643418;9126;25839;641339;4539;5836;1123;3887;404672;55065;221421;3889;27034;60681;100505503;8406…	4553	0	0.827946	35	13	81794;5649;116085;40;56606;7536;6446;4507;6014;2895;2312;5871;7547	22	2615;5017;338376;7117;54875;84871;100132286;114182;5289;79667;8398;359775;11127;7092;388698;284382;91056;56946;139363;257397;51074;53940	5334	4.5493e-06	0.371429	994	807	3920;4023;10516;4306;285362;7306;5824;4000;5828;145226;668;3257;344;3857;3854;3852;3853;3850;3998;8905;348;3858;51062;1798;142680;65125;710;7045;146227;7046;114798;7040;1497;6094;6794;5261;6658;2314;11141;2312;1258;55997;10804;2074;5913;593;594;1080;120227;1121;11136;3679;275;3674;2542;26154;80208;80207;2548;79728;11200;525;2108;26258;2263;2260;2261;2266;1406;8517;4210;124590;8518;26580;4359;6935…	187	55343;27286;57514;919;255928;10195;56052;5224;6389;29914;8048;9526;57477;23096;55129;4117;85366;36;9640;6204;6201;7414;7552;112817;95;55651;747;55975;768206;5146;388552;79783;23503;4072;91662;10908;26260;57158;126410;5995;9907;10483;7319;92211;346007;79955;9380;5257;9382;83544;64840;84233;55800;166336;643418;9126;25839;641339;4539;5836;1123;3887;404672;55065;221421;3889;27034;60681;100505503;8406…	4543	0	0.811871
Genetic Diseases, X-Linked	121	79	3920;2717;2719;215;7454;1837;3251;7592;26277;4983;546;8905;2158;2010;5063;6448;3561;6658;6567;51;412;538;6855;1121;6901;4204;3476;4281;3028;2664;6197;367;8517;5009;4625;8450;1641;2273;51422;1536;57502;4952;9968;2290;6535;7015;1736;186;653361;23133;8573;7846;138050;11141;1184;4688;4689;1741;9459;1896;959;5354;24140;10084;5456;1756;170302;5167;50943;7102;5048;8242;2332;2334;2182;3423;3425;7504;4000	42	55505;9203;27286;2245;142680;7319;120227;2892;55135;51114;919;64840;57477;254065;23096;7421;54820;641339;116442;347344;7552;10159;65109;6611;3373;55651;51128;28956;84061;158866;8074;23345;10479;23224;1758;5160;5162;10075;5251;5631;26260;1594	1382	1.81091e-96	0.652893	0	0		0		1461	1	0	121	79	3920;2717;2719;215;7454;1837;3251;7592;26277;4983;546;8905;2158;2010;5063;6448;3561;6658;6567;51;412;538;6855;1121;6901;4204;3476;4281;3028;2664;6197;367;8517;5009;4625;8450;1641;2273;51422;1536;57502;4952;9968;2290;6535;7015;1736;186;653361;23133;8573;7846;138050;11141;1184;4688;4689;1741;9459;1896;959;5354;24140;10084;5456;1756;170302;5167;50943;7102;5048;8242;2332;2334;2182;3423;3425;7504;4000	42	55505;9203;27286;2245;142680;7319;120227;2892;55135;51114;919;64840;57477;254065;23096;7421;54820;641339;116442;347344;7552;10159;65109;6611;3373;55651;51128;28956;84061;158866;8074;23345;10479;23224;1758;5160;5162;10075;5251;5631;26260;1594	1382	1.81091e-96	0.652893
Genital Diseases, Female	31	28	668;23512;79983;5290;10232;4437;4436;5071;2956;5728;1730;221895;2261;207;675;999;672;135935;1499;9210;344018;2332;2492;4292;23405;4978;2516;2064	3	5889;22800;5892	3036	2.82953e-33	0.903226	14	4	5820;54796;3973;6928	10	3232;9603;3231;56169;286749;7312;100048912;100271197;57706;63892	3060	0.00413017	0.285714	45	32	668;23512;79983;5290;10232;4437;4436;5071;2956;5728;1730;221895;2261;207;675;999;672;135935;1499;9210;344018;2332;2492;4292;23405;4978;2516;2064;5820;54796;3973;6928	13	5889;22800;5892;3232;9603;3231;56169;286749;7312;100048912;100271197;57706;63892	3032	1.84017e-31	0.711111
Genital Diseases, Male	25	21	122042;57135;60528;11200;23405;6928;4477;5728;1617;117155;3973;6041;367;8653;4601;1316;8287;3640;117144;2048;4481	4	23301;161497;57054;57055	4656	5.47651e-20	0.84	91	33	22853;3655;22834;4477;26579;7054;7399;5462;367;2492;10611;2255;5010;7015;6662;6660;2263;6581;3817;140885;578;6928;54790;4824;638;79083;196374;4609;94274;81848;80319;4254;354	58	153572;646255;391679;4983;100271222;11278;401237;80031;5305;81037;157638;79887;9651;23301;728484;653268;100128390;55423;50805;6582;6580;55729;219931;25978;340602;2677;54535;430;100271372;402123;222546;8193;387934;58472;253461;80762;389136;359941;139189;6498;401475;100189492;84075;5192;8673;1293;55170;137868;84790;55190;122525;60678;100270871;7337;5630;51312;1761;63892	4644	1.84089e-14	0.362637	116	54	122042;57135;60528;11200;23405;6928;4477;5728;1617;117155;3973;6041;367;8653;4601;1316;8287;3640;117144;2048;4481;22853;3655;22834;4477;26579;7054;7399;5462;367;2492;10611;2255;5010;7015;6662;6660;2263;6581;3817;140885;578;6928;54790;4824;638;79083;196374;4609;94274;81848;80319;4254;354	62	23301;161497;57054;57055;153572;646255;391679;4983;100271222;11278;401237;80031;5305;81037;157638;79887;9651;23301;728484;653268;100128390;55423;50805;6582;6580;55729;219931;25978;340602;2677;54535;430;100271372;402123;222546;8193;387934;58472;253461;80762;389136;359941;139189;6498;401475;100189492;84075;5192;8673;1293;55170;137868;84790;55190;122525;60678;100270871;7337;5630;51312;1761;63892	4626	5.16901e-29	0.465517
Genital Neoplasms, Female	22	18	23512;5290;10232;4437;4436;5728;221895;2261;207;675;999;672;1499;2956;4292;23405;4978;2064	4	5889;5071;22800;5892	2701	4.27456e-21	0.818182	7	3	5820;54796;6928	4	3232;3231;56169;100271197	2716	0.00276038	0.428571	29	21	23512;5290;10232;4437;4436;5728;221895;2261;207;675;999;672;1499;2956;4292;23405;4978;2064;5820;54796;6928	8	5889;5071;22800;5892;3232;3231;56169;100271197	2698	1.94356e-22	0.724138
Genital Neoplasms, Male	14	13	1316;5728;60528;2048;11200;3973;6041;6928;4481;367;23405;4477;4601	1	23301	4354	2.26102e-14	0.928571	82	27	578;22853;6928;22834;4477;7015;26579;6662;4824;354;2263;81848;80319;6581;3817;638;79083;7399;4254;196374;5462;4609;54790;10611;367;3655;2255	55	5010;100128390;79887;1293;153572;6498;646255;401475;100271372;402123;391679;23301;100189492;222546;84790;84075;387934;100270871;55729;653268;401237;7054;8673;58472;4983;94274;137868;253461;6582;6580;8193;728484;55190;2677;100271222;80762;60678;389136;219931;11278;7337;50805;80031;25978;5630;5305;340602;122525;81037;157638;51312;1761;54535;430;63892	4340	1.1399e-11	0.329268	96	40	1316;5728;60528;2048;11200;3973;6041;6928;4481;367;23405;4477;4601;578;22853;6928;22834;4477;7015;26579;6662;4824;354;2263;81848;80319;6581;3817;638;79083;7399;4254;196374;5462;4609;54790;10611;367;3655;2255	56	23301;5010;100128390;79887;1293;153572;6498;646255;401475;100271372;402123;391679;23301;100189492;222546;84790;84075;387934;100270871;55729;653268;401237;7054;8673;58472;4983;94274;137868;253461;6582;6580;8193;728484;55190;2677;100271222;80762;60678;389136;219931;11278;7337;50805;80031;25978;5630;5305;340602;122525;81037;157638;51312;1761;54535;430;63892	4330	8.81209e-21	0.416667
Glioma	16	14	5728;3417;675;57670;57120;673;6098;51684;324;1499;5468;1755;2064;8643	2	162967;55717	2773	2.55374e-17	0.875	6	3	51750;23187;7015	3	5820;56169;100048912	2784	0.00177354	0.5	22	17	5728;3417;675;57670;57120;673;6098;51684;324;1499;5468;1755;2064;8643;51750;23187;7015	5	162967;55717;5820;56169;100048912	2770	4.90245e-19	0.772727
Glomerulonephritis	7	5	1285;23607;64423;7225;81	2	4643;8542	964	2.29413e-08	0.714286	20	3	3117;3075;3123	17	449492;449493;3119;3118;8897;3116;9526;22925;8741;6665;10665;407977;5696;150280;10255;4855;8542	966	0.00370697	0.15	27	8	1285;23607;64423;7225;81;3117;3075;3123	19	4643;8542;449492;449493;3119;3118;8897;3116;9526;22925;8741;6665;10665;407977;5696;150280;10255;4855;8542	961	7.77863e-09	0.296296
Glucose Metabolism Disorders	34	28	6833;3636;3630;8462;4760;5078;11132;5506;6927;3651;493856;4535;3559;6517;1234;3667;5167;9370;10019;1493;6524;6934;3172;3643;256297;640;7466;6928	6	9479;23101;57104;55315;346171;64135	2201	1.01973e-34	0.823529	233	58	80736;3767;57827;3123;7054;1071;267015;54901;3990;3481;1493;3559;5696;56244;2065;4023;55328;6262;4439;3479;79660;3586;6934;5771;79068;53335;79571;629;4277;116519;7297;10019;2184;3667;3172;3087;3119;3118;969;4544;3630;6891;6890;4276;3109;26191;3107;221895;717;2745;3976;2646;169026;3784;23274;3117;84162;7466	175	100131609;1236;339896;10296;8622;79635;9861;8549;26471;7227;60685;400223;22836;22837;442257;643550;3122;3120;3254;3127;8658;10666;9905;63951;283460;267017;2158;287;352961;145741;8638;5144;1797;9374;9709;84991;3132;246778;64375;8872;29121;100270950;723961;3304;729611;128486;157638;100270981;729288;57118;388125;169792;391719;55323;116935;221527;80737;391524;253013;22918;10239;3305;5491;84320;340598…	2171	4.64244e-31	0.248927	267	86	6833;3636;3630;8462;4760;5078;11132;5506;6927;3651;493856;4535;3559;6517;1234;3667;5167;9370;10019;1493;6524;6934;3172;3643;256297;640;7466;6928;80736;3767;57827;3123;7054;1071;267015;54901;3990;3481;1493;3559;5696;56244;2065;4023;55328;6262;4439;3479;79660;3586;6934;5771;79068;53335;79571;629;4277;116519;7297;10019;2184;3667;3172;3087;3119;3118;969;4544;3630;6891;6890;4276;3109;26191;3107;221895…	181	9479;23101;57104;55315;346171;64135;100131609;1236;339896;10296;8622;79635;9861;8549;26471;7227;60685;400223;22836;22837;442257;643550;3122;3120;3254;3127;8658;10666;9905;63951;283460;267017;2158;287;352961;145741;8638;5144;1797;9374;9709;84991;3132;246778;64375;8872;29121;100270950;723961;3304;729611;128486;157638;100270981;729288;57118;388125;169792;391719;55323;116935;221527;80737;391524;25301…	2151	2.65827e-55	0.322097
Goiter	4	3	5172;1493;7253	1	115352	549	3.1386e-06	0.75	30	5	7253;399;1493;3119;3118	25	344462;80862;285834;353006;3710;832;440574;23;11116;10665;83657;115352;267015;4279;2914;4276;4094;8635;29113;394263;646702;4295;196951;55584;2252	547	7.60106e-06	0.166667	34	8	5172;1493;7253;7253;399;1493;3119;3118	26	115352;344462;80862;285834;353006;3710;832;440574;23;11116;10665;83657;115352;267015;4279;2914;4276;4094;8635;29113;394263;646702;4295;196951;55584;2252	546	7.61763e-10	0.235294
Gonadal Disorders	54	46	128674;122042;668;79983;190;5290;10232;3295;269;3293;268;1589;6662;1730;7490;1586;1584;50846;26012;367;2260;3730;3973;207;675;999;84634;135935;60675;6736;6716;1499;9210;3284;672;3640;344018;2332;2253;4214;2492;6770;2798;4978;2516;2064	8	23405;5889;5071;55636;84733;284654;22800;5892	2303	1.28554e-56	0.851852	19	6	5820;54796;7015;4254;3973;578	13	3232;3231;56169;79887;55729;286749;81037;80762;100271197;57706;81848;1761;63892	2343	6.0244e-05	0.315789	73	52	128674;122042;668;79983;190;5290;10232;3295;269;3293;268;1589;6662;1730;7490;1586;1584;50846;26012;367;2260;3730;3973;207;675;999;84634;135935;60675;6736;6716;1499;9210;3284;672;3640;344018;2332;2253;4214;2492;6770;2798;4978;2516;2064;5820;54796;7015;4254;3973;578	21	23405;5889;5071;55636;84733;284654;22800;5892;3232;3231;56169;79887;55729;286749;81037;80762;100271197;57706;81848;1761;63892	2298	2.74334e-56	0.712329
Gout	2	2	7369;56606	0		95	2.62542e-06	1	21	2	56606;116085	19	5289;6446;79667;7536;54875;5871;2895;84871;40;139363;5649;114182;7117;359775;257397;7092;6014;53940;7547	95	0.000534864	0.0952381	23	4	7369;56606;56606;116085	19	5289;6446;79667;7536;54875;5871;2895;84871;40;139363;5649;114182;7117;359775;257397;7092;6014;53940;7547	94	5.92224e-08	0.173913
Gram-Positive Bacterial Infections	7	7	3593;8517;3594;3459;6772;3460;1536	0		1550	8.23814e-12	1	28	7	3123;4277;3119;3117;149233;64127;56244	21	3127;168507;124460;3128;79747;1540;3122;9966;734;646583;5932;352961;80099;6299;3118;55744;400757;8767;121838;144811;160857	1550	5.60559e-06	0.25	35	14	3593;8517;3594;3459;6772;3460;1536;3123;4277;3119;3117;149233;64127;56244	21	3127;168507;124460;3128;79747;1540;3122;9966;734;646583;5932;352961;80099;6299;3118;55744;400757;8767;121838;144811;160857	1543	8.79567e-14	0.4
Graves Disease	3	2	1493;7253	1	115352	397	0.000133422	0.666667	24	4	7253;1493;3119;3118	20	344462;80862;285834;399;353006;3710;23;11116;10665;115352;267015;4279;2914;4276;8635;29113;394263;646702;4295;55584	395	1.84603e-05	0.166667	27	6	1493;7253;7253;1493;3119;3118	21	115352;344462;80862;285834;399;353006;3710;23;11116;10665;115352;267015;4279;2914;4276;8635;29113;394263;646702;4295;55584	395	2.31048e-08	0.222222
Hair Diseases	12	5	9119;147409;200879;147495;538	7	1041;3889;10161;3892;121391;55806;3887	286	2.06062e-09	0.416667	15	5	3119;3559;3558;1493;367	10	353094;6821;59067;344462;3118;5246;22971;60401;170553;64375	286	7.70113e-09	0.333333	27	10	9119;147409;200879;147495;538;3119;3559;3558;1493;367	17	1041;3889;10161;3892;121391;55806;3887;353094;6821;59067;344462;3118;5246;22971;60401;170553;64375	281	5.16802e-17	0.37037
Head and Neck Neoplasms	13	8	595;7157;8626;79577;7048;51741;3265;4221	5	11178;9940;4293;51079;6049	1830	8.92762e-10	0.615385	34	7	217;3123;3106;2304;125;51562;3117	27	55504;352997;352995;283450;353021;131;353003;353002;4340;222643;51196;113510;26278;346171;80018;285829;5144;387122;10391;2122;8125;80724;392371;57497;861;1452;84312	1831	6.10364e-05	0.205882	47	15	595;7157;8626;79577;7048;51741;3265;4221;217;3123;3106;2304;125;51562;3117	32	11178;9940;4293;51079;6049;55504;352997;352995;283450;353021;131;353003;353002;4340;222643;51196;113510;26278;346171;80018;285829;5144;387122;10391;2122;8125;80724;392371;57497;861;1452;84312	1823	5.76656e-12	0.319149
Heart Arrest	1	0		1	11216	276	0.995366	0	19	1	2099	18	3781;390345;2581;23768;6662;11278;284217;2890;100128390;84441;98;64848;79822;151126;284252;100271434;22822;29994	275	0.0810124	0.0526316	20	1	2099	19	11216;3781;390345;2581;23768;6662;11278;284217;2890;100128390;84441;98;64848;79822;151126;284252;100271434;22822;29994	275	0.0848823	0.05
Heart Defects, Congenital	66	44	3759;4893;3753;54880;3757;859;1482;6901;6899;9992;2200;6262;1837;5894;182;5781;55036;287;6331;775;1832;3762;2626;673;2697;5318;4624;6736;1829;339829;4838;27019;3784;23414;6654;51422;8701;3845;57057;55997;23389;3728;4853;7547	22	10142;70;78987;55172;92579;79188;6640;137814;64446;83544;2657;7021;123872;6330;7092;221421;1824;345895;1723;7405;51314;1767	706	1.00147e-67	0.666667	0	0		0		750	1	0	66	44	3759;4893;3753;54880;3757;859;1482;6901;6899;9992;2200;6262;1837;5894;182;5781;55036;287;6331;775;1832;3762;2626;673;2697;5318;4624;6736;1829;339829;4838;27019;3784;23414;6654;51422;8701;3845;57057;55997;23389;3728;4853;7547	22	10142;70;78987;55172;92579;79188;6640;137814;64446;83544;2657;7021;123872;6330;7092;221421;1824;345895;1723;7405;51314;1767	706	1.00147e-67	0.666667
Heart Diseases	129	102	3920;10060;7112;1832;1837;84159;1674;51778;287;3762;7804;673;6444;6442;3757;5663;1829;2316;1824;6654;4878;8701;3845;55997;4973;3827;4893;4634;7139;1482;88;6901;9992;6389;7134;7137;4205;5318;6262;6261;23171;55036;2070;11155;8048;3741;23414;4624;4625;4626;7273;27019;783;5573;51422;57057;23389;241;7547;3759;3753;54880;9531;4633;5664;7015;10021;2200;7092;859;182;5781;7414;2626;3728;4607;6330;4838;716…	27	2657;131118;6640;6324;55172;345895;4646;64446;83544;7021;55800;137814;10142;79188;123872;221421;2218;92579;85366;1804;78987;125972;282996;7405;23022;1767;51314	3397	6.58646e-100	0.790698	86	26	217;1308;2099;28;255738;1952;5308;284217;6387;9992;6662;9722;79660;100048912;84722;79192;9531;8613;463;3781;2890;6943;2581;3782;4018;3988	60	120114;283652;100271434;8658;25771;63951;23294;23293;84439;23768;7809;56996;283849;11278;29994;57608;25817;55759;6597;65264;121536;170690;100128390;8882;64848;55742;100130239;100271444;7709;9960;387119;1874;114036;79822;653163;51530;84441;387101;25903;25902;10400;10151;375056;98;22808;54805;10743;729075;390345;79659;55973;11173;80310;221692;151126;771;22822;1284;1282;284252	3473	1.76912e-12	0.302326	215	128	3920;10060;7112;1832;1837;84159;1674;51778;287;3762;7804;673;6444;6442;3757;5663;1829;2316;1824;6654;4878;8701;3845;55997;4973;3827;4893;4634;7139;1482;88;6901;9992;6389;7134;7137;4205;5318;6262;6261;23171;55036;2070;11155;8048;3741;23414;4624;4625;4626;7273;27019;783;5573;51422;57057;23389;241;7547;3759;3753;54880;9531;4633;5664;7015;10021;2200;7092;859;182;5781;7414;2626;3728;4607;6330;4838;716…	87	2657;131118;6640;6324;55172;345895;4646;64446;83544;7021;55800;137814;10142;79188;123872;221421;2218;92579;85366;1804;78987;125972;282996;7405;23022;1767;51314;120114;283652;100271434;8658;25771;63951;23294;23293;84439;23768;7809;56996;283849;11278;29994;57608;25817;55759;6597;65264;121536;170690;100128390;8882;64848;55742;100130239;100271444;7709;9960;387119;1874;114036;79822;653163;51530;84441;…	3373	1.12649e-99	0.595349
Hematologic Diseases	195	165	3717;212;6125;3040;3043;8546;25;7454;5277;146059;7450;695;5627;5624;7056;23092;11116;2155;4869;546;10661;3998;2244;26258;2158;2159;2243;7390;718;54205;3930;8029;2178;6710;171023;3039;2990;11285;2147;89781;3845;2038;7468;5159;595;4893;4891;4179;6708;2821;3674;7015;1719;79728;2176;2177;368;2175;2260;2261;2266;3662;1130;50943;973;81693;22;79803;83417;1727;4297;4291;7374;164656;3690;5781;2677;2165;30…	30	10483;92521;81704;80324;55752;3092;3273;9659;26127;10600;23218;6165;6204;6201;9509;1528;100505503;6218;79650;124540;84930;6229;388552;113189;55215;3543;6135;56262;6231;81494	3501	1.45977e-167	0.846154	7	1	3717	6	729536;54986;79648;8701;645668;3704	3665	0.294343	0.142857	202	166	3717;212;6125;3040;3043;8546;25;7454;5277;146059;7450;695;5627;5624;7056;23092;11116;2155;4869;546;10661;3998;2244;26258;2158;2159;2243;7390;718;54205;3930;8029;2178;6710;171023;3039;2990;11285;2147;89781;3845;2038;7468;5159;595;4893;4891;4179;6708;2821;3674;7015;1719;79728;2176;2177;368;2175;2260;2261;2266;3662;1130;50943;973;81693;22;79803;83417;1727;4297;4291;7374;164656;3690;5781;2677;2165;30…	36	10483;92521;81704;80324;55752;3092;3273;9659;26127;10600;23218;6165;6204;6201;9509;1528;100505503;6218;79650;124540;84930;6229;388552;113189;55215;3543;6135;56262;6231;81494;729536;54986;79648;8701;645668;3704	3501	3.32112e-164	0.821782
Hemic and Lymphatic Diseases	291	244	4303;3717;4300;212;23048;1536;10215;5079;8301;3040;3043;8546;25;7454;5277;146059;7450;695;5627;5624;7056;23092;26503;11116;2155;84159;2120;546;10661;3998;2244;26258;348;2159;4864;2243;1991;7390;718;54205;3930;1675;8028;8029;3131;2178;6710;10962;171023;6125;3039;2990;2266;79803;29760;2147;89781;3845;55997;2038;56244;7468;5159;595;4893;4891;11064;6708;399;4689;2821;3674;2309;3195;7015;2303;79728;72…	47	4302;2657;28992;348801;285527;10483;92521;80324;55752;6988;100272147;3092;3273;26127;10600;9258;80184;2060;115761;55215;137814;200942;23218;6218;6165;6204;50515;9509;1528;6887;100505503;7405;605;79650;80271;124540;9659;84930;6229;81704;388552;113189;201294;81494;56262;2531;6231	4642	3.78961e-215	0.838488	40	16	10320;3717;8626;9855;5820;3431;3127;84159;3662;6176;2212;3394;3119;3118;3117;3123	24	54986;56169;285834;79827;100128431;645668;729536;11262;29113;25865;57476;79648;401475;5462;3132;3704;100270953;79934;55289;8701;64895;79476;79482;80271	4870	3.33696e-08	0.4	331	260	4303;3717;4300;212;23048;1536;10215;5079;8301;3040;3043;8546;25;7454;5277;146059;7450;695;5627;5624;7056;23092;26503;11116;2155;84159;2120;546;10661;3998;2244;26258;348;2159;4864;2243;1991;7390;718;54205;3930;1675;8028;8029;3131;2178;6710;10962;171023;6125;3039;2990;2266;79803;29760;2147;89781;3845;55997;2038;56244;7468;5159;595;4893;4891;11064;6708;399;4689;2821;3674;2309;3195;7015;2303;79728;72…	71	4302;2657;28992;348801;285527;10483;92521;80324;55752;6988;100272147;3092;3273;26127;10600;9258;80184;2060;115761;55215;137814;200942;23218;6218;6165;6204;50515;9509;1528;6887;100505503;7405;605;79650;80271;124540;9659;84930;6229;81704;388552;113189;201294;81494;56262;2531;6231;54986;56169;285834;79827;100128431;645668;729536;11262;29113;25865;57476;79648;401475;5462;3132;3704;100270953;79934;552…	4629	7.36413e-215	0.785498
Hemorrhagic Disorders	57	51	2815;3717;595;889;8546;3674;7454;11285;5351;3690;79803;4094;90411;3257;2155;2243;2157;26258;84343;368;2153;2244;1290;2261;2266;2159;1278;11235;3662;3998;1277;2812;3075;11234;94;2158;1281;7450;948;83417;7066;1289;2147;7468;2022;2165;84062;2162;2161;2160;83605	6	4089;1675;388552;9509;113189;89781	1901	3.10154e-69	0.894737	2	0		2	8701;54986	1952	0.935522	0	59	51	2815;3717;595;889;8546;3674;7454;11285;5351;3690;79803;4094;90411;3257;2155;2243;2157;26258;84343;368;2153;2244;1290;2261;2266;2159;1278;11235;3662;3998;1277;2812;3075;11234;94;2158;1281;7450;948;83417;7066;1289;2147;7468;2022;2165;84062;2162;2161;2160;83605	8	4089;1675;388552;9509;113189;89781;8701;54986	1901	1.77609e-67	0.864407
Hemostatic Disorders	22	19	595;889;5351;4094;94;368;1290;2261;11285;1278;3662;1277;11235;1281;83417;1289;7468;2022;83605	3	4089;9509;113189	1453	3.73745e-28	0.863636	2	0		2	8701;54986	1472	0.951178	0	24	19	595;889;5351;4094;94;368;1290;2261;11285;1278;3662;1277;11235;1281;83417;1289;7468;2022;83605	5	4089;9509;113189;8701;54986	1453	9.81799e-27	0.791667
Hereditary Sensory and Motor Neuropathy	59	41	2617;5191;1785;65055;26353;23095;8139;123606;54332;3329;5354;3798;80208;4000;3315;5376;4747;1778;7879;118813;9896;9897;81846;57165;6683;6687;79628;2705;23111;4359;9197;10397;1959;26580;5264;57716;16;8898;9516;51062;9927	18	22948;5631;59341;3735;121512;8988;3236;547;9420;51324;3897;23503;7840;9907;8565;81857;79152;10908	153	7.02006e-90	0.694915	0	0		0		194	1	0	59	41	2617;5191;1785;65055;26353;23095;8139;123606;54332;3329;5354;3798;80208;4000;3315;5376;4747;1778;7879;118813;9896;9897;81846;57165;6683;6687;79628;2705;23111;4359;9197;10397;1959;26580;5264;57716;16;8898;9516;51062;9927	18	22948;5631;59341;3735;121512;8988;3236;547;9420;51324;3897;23503;7840;9907;8565;81857;79152;10908	153	7.02006e-90	0.694915
Heredodegenerative Disorders, Nervous System	227	166	5173;215;10397;1785;7957;123606;3329;8988;5582;3798;3251;146057;1778;5621;4983;546;547;8905;80025;51062;5063;2705;10528;4803;83943;1786;1959;6448;5264;6658;54840;6567;11141;51;6310;6314;25814;5521;4976;80331;538;6855;4000;8139;54332;55775;7879;4204;6908;493856;4287;80208;80207;7249;7248;2664;2395;7276;146227;367;2074;2259;3748;443;8518;4359;8450;4541;4540;3315;378884;8898;6507;3708;23064;2670;575…	61	9203;8622;27286;4514;121512;2245;255928;56997;64374;9907;7443;7319;343641;9570;84233;3476;8565;51114;57477;144165;84061;23096;55129;166336;10908;335;641339;116442;4539;4536;747;9640;65109;7552;785;10159;6611;347344;95;7840;3373;81857;254065;55145;158866;23345;59341;3735;10479;3236;9420;51324;5160;5162;10075;23503;22948;154881;5631;26260;79152	1960	1.68089e-188	0.731278	0	0		0		2126	1	0	227	166	5173;215;10397;1785;7957;123606;3329;8988;5582;3798;3251;146057;1778;5621;4983;546;547;8905;80025;51062;5063;2705;10528;4803;83943;1786;1959;6448;5264;6658;54840;6567;11141;51;6310;6314;25814;5521;4976;80331;538;6855;4000;8139;54332;55775;7879;4204;6908;493856;4287;80208;80207;7249;7248;2664;2395;7276;146227;367;2074;2259;3748;443;8518;4359;8450;4541;4540;3315;378884;8898;6507;3708;23064;2670;575…	61	9203;8622;27286;4514;121512;2245;255928;56997;64374;9907;7443;7319;343641;9570;84233;3476;8565;51114;57477;144165;84061;23096;55129;166336;10908;335;641339;116442;4539;4536;747;9640;65109;7552;785;10159;6611;347344;95;7840;3373;81857;254065;55145;158866;23345;59341;3735;10479;3236;9420;51324;5160;5162;10075;23503;22948;154881;5631;26260;79152	1960	1.68089e-188	0.731278
Hyperinsulinism	1	1	3630	0		554	0.00931896	1	44	5	4023;1071;116519;3479;3990	39	729288;442117;391719;339896;10562;79635;391524;11321;7227;22918;100270945;84320;6262;8658;57829;84811;3254;8882;4544;90768;84226;2158;287;79660;84450;2646;9709;100287887;100270938;22807;100271597;100147745;10221;100270950;80059;441726;157638;100270981;29107	550	5.22022e-05	0.113636	45	6	3630;4023;1071;116519;3479;3990	39	729288;442117;391719;339896;10562;79635;391524;11321;7227;22918;100270945;84320;6262;8658;57829;84811;3254;8882;4544;90768;84226;2158;287;79660;84450;2646;9709;100287887;100270938;22807;100271597;100147745;10221;100270950;80059;441726;157638;100270981;29107	549	3.61833e-06	0.133333
Hypersensitivity	11	9	3596;2302;2312;30009;80332;7941;710;2161;57628	2	94103;4589	1657	5.33897e-13	0.818182	51	16	4088;90865;55876;9173;3570;6046;1116;8809;85480;5144;3560;3119;3115;2312;3111;3117	35	2615;84640;100131609;5017;3113;3132;401157;253013;388698;644540;3122;9283;23418;10665;1118;1017;6821;26953;169026;441376;81794;11127;91137;284110;64375;284382;91056;56946;3118;1999;220959;149628;5089;4855;56244	1650	3.51538e-13	0.313725	62	25	3596;2302;2312;30009;80332;7941;710;2161;57628;4088;90865;55876;9173;3570;6046;1116;8809;85480;5144;3560;3119;3115;2312;3111;3117	37	94103;4589;2615;84640;100131609;5017;3113;3132;401157;253013;388698;644540;3122;9283;23418;10665;1118;1017;6821;26953;169026;441376;81794;11127;91137;284110;64375;284382;91056;56946;3118;1999;220959;149628;5089;4855;56244	1642	6.57399e-23	0.403226
Hypersensitivity, Immediate	11	9	3596;2302;2312;30009;80332;7941;710;2161;57628	2	94103;4589	1515	2.40158e-13	0.818182	51	15	4088;90865;55876;9173;3570;1116;8809;85480;5144;3560;3119;3115;2312;3111;3117	36	2615;84640;100131609;5017;3113;3132;401157;253013;388698;644540;3122;9283;23418;10665;6046;1118;1017;6821;26953;169026;441376;81794;11127;91137;284110;64375;284382;91056;56946;3118;1999;220959;149628;5089;4855;56244	1509	1.56236e-12	0.294118	62	24	3596;2302;2312;30009;80332;7941;710;2161;57628;4088;90865;55876;9173;3570;1116;8809;85480;5144;3560;3119;3115;2312;3111;3117	38	94103;4589;2615;84640;100131609;5017;3113;3132;401157;253013;388698;644540;3122;9283;23418;10665;6046;1118;1017;6821;26953;169026;441376;81794;11127;91137;284110;64375;284382;91056;56946;3118;1999;220959;149628;5089;4855;56244	1501	1.94255e-22	0.387097
Hyperthyroidism	3	2	1493;7253	1	115352	651	0.000356176	0.666667	24	4	7253;1493;3119;3118	20	344462;80862;285834;399;353006;3710;23;11116;10665;115352;267015;4279;2914;4276;8635;29113;394263;646702;4295;55584	649	0.000122229	0.166667	27	6	1493;7253;7253;1493;3119;3118	21	115352;344462;80862;285834;399;353006;3710;23;11116;10665;115352;267015;4279;2914;4276;8635;29113;394263;646702;4295;55584	649	4.06798e-07	0.222222
Hypopigmentation	17	14	4286;4935;3815;7299;79803;4948;3257;26258;84343;51151;84062;8546;11234;7306	3	388552;89781;22861	223	1.13708e-31	0.823529	14	4	3559;3002;3106;7299	10	53347;100131609;114904;56244;8635;387122;4026;473;80736;10255	233	2.35339e-07	0.285714	31	18	4286;4935;3815;7299;79803;4948;3257;26258;84343;51151;84062;8546;11234;7306;3559;3002;3106;7299	13	388552;89781;22861;53347;100131609;114904;56244;8635;387122;4026;473;80736;10255	220	6.88722e-36	0.580645
Hypothalamic Diseases	27	19	2778;2737;123016;8195;5626;22954;8820;2688;585;582;583;55212;9049;8022;166379;6658;84100;129880;2692	8	374654;79809;27241;80184;51057;79738;91147;54903	938	1.34299e-28	0.703704	0	0		0		957	1	0	27	19	2778;2737;123016;8195;5626;22954;8820;2688;585;582;583;55212;9049;8022;166379;6658;84100;129880;2692	8	374654;79809;27241;80184;51057;79738;91147;54903	938	1.34299e-28	0.703704
Hypotrichosis	8	4	9119;147409;200879;147495	4	1041;10161;55806;121391	199	9.05104e-09	0.5	15	5	3119;3559;3558;1493;367	10	353094;6821;59067;344462;3118;5246;22971;60401;170553;64375	198	1.27193e-09	0.333333	23	9	9119;147409;200879;147495;3119;3559;3558;1493;367	14	1041;10161;55806;121391;353094;6821;59067;344462;3118;5246;22971;60401;170553;64375	194	4.05286e-17	0.391304
Immune System Diseases	216	185	4303;4300;23048;1145;8625;4609;1786;10215;5078;5079;8301;3040;7454;694;695;5376;3559;3558;83737;84159;4869;930;51062;2719;7390;673;5994;8028;11277;23569;5993;65125;10962;3561;3039;7253;2990;4277;3569;2312;29760;29851;83706;55024;1380;5159;6583;595;3309;399;4689;10125;2309;4281;3663;3575;2302;7249;89795;919;89884;2261;1656;1234;64421;3662;23495;1130;8518;4094;5428;4066;254065;4299;4298;841;6774;67…	31	4302;55343;28992;115761;547;348801;285527;100293534;2060;6988;100272147;147409;80184;9258;1134;200942;6535;55315;50515;346171;64135;6887;605;2632;2741;2743;81704;204;94103;56262;2531	5028	1.85489e-161	0.856481	370	158	26471;5820;10892;11181;2914;717;5460;1493;7128;2315;2312;56244;199;5796;1017;1235;1236;3586;9844;5771;23095;640;11262;3559;3516;7412;3899;267015;3394;1997;6890;8935;3630;6891;90865;55876;26191;169026;3119;3118;3117;942;3111;7185;84991;5747;23;9173;10666;54207;23274;246778;8870;3560;7253;5696;55024;55937;399;4439;1656;8809;5966;3663;3662;7148;3593;629;7919;7917;7916;6046;3087;2113;6366;375616;1001…	212	9071;442257;100130988;9283;407977;1797;388698;100189469;131368;91056;474354;646702;84547;55584;259308;100130756;389203;57476;100271203;8897;3092;644020;430;2615;100271271;353002;8341;353006;23242;22979;644540;135656;1999;6753;63940;401475;57713;284110;147;414777;440836;284382;3116;100129192;3112;148867;5462;399716;167826;401157;100130889;10340;10665;387046;286016;200734;554251;79970;164832;169792…	5055	9.76544e-69	0.427027	586	343	4303;4300;23048;1145;8625;4609;1786;10215;5078;5079;8301;3040;7454;694;695;5376;3559;3558;83737;84159;4869;930;51062;2719;7390;673;5994;8028;11277;23569;5993;65125;10962;3561;3039;7253;2990;4277;3569;2312;29760;29851;83706;55024;1380;5159;6583;595;3309;399;4689;10125;2309;4281;3663;3575;2302;7249;89795;919;89884;2261;1656;1234;64421;3662;23495;1130;8518;4094;5428;4066;254065;4299;4298;841;6774;67…	243	4302;55343;28992;115761;547;348801;285527;100293534;2060;6988;100272147;147409;80184;9258;1134;200942;6535;55315;50515;346171;64135;6887;605;2632;2741;2743;81704;204;94103;56262;2531;9071;442257;100130988;9283;407977;1797;388698;100189469;131368;91056;474354;646702;84547;55584;259308;100130756;389203;57476;100271203;8897;3092;644020;430;2615;100271271;353002;8341;353006;23242;22979;644540;135656;…	4896	2.72997e-205	0.585324
Immunologic Deficiency Syndromes	49	37	1789;5896;4261;8625;6891;6890;7504;4689;959;958;7454;973;79840;695;472;919;653361;930;57379;64421;23495;29851;1130;975;50943;5994;5993;5897;3689;3561;6774;4688;7374;1536;28956;3981;115650	12	2719;55343;6535;4281;29760;204;7297;974;3543;81704;56262;83706	1754	2.20633e-46	0.755102	2	0		2	117583;10866	1791	0.940759	0	51	37	1789;5896;4261;8625;6891;6890;7504;4689;959;958;7454;973;79840;695;472;919;653361;930;57379;64421;23495;29851;1130;975;50943;5994;5993;5897;3689;3561;6774;4688;7374;1536;28956;3981;115650	14	2719;55343;6535;4281;29760;204;7297;974;3543;81704;56262;83706;117583;10866	1754	2.91174e-45	0.72549
Immunoproliferative Disorders	89	72	4303;4300;10215;5079;8301;694;3558;84159;4869;673;8028;3131;10962;5159;595;399;2309;7249;89795;89884;2261;1656;3662;843;4298;841;83417;4297;5087;29844;154215;331;57569;6929;8115;4066;4068;596;27086;79184;27125;6886;4609;4299;2213;3195;4683;861;254065;604;6491;10272;602;8178;608;238;5450;4928;4004;4005;4515;25925;4598;4094;4253;3702;4791;2120;472;356;355;7468	17	4302;23048;28992;115761;348801;285527;2060;6988;100272147;9258;80184;200942;50515;6887;605;10006;2531	3502	1.47924e-71	0.808989	32	12	10320;8626;9855;5820;3127;84159;3662;6176;3394;3119;3117;3123	20	54986;56169;285834;79827;100128431;64895;11262;29113;25865;57476;401475;5462;3132;100270953;3118;55289;8701;79476;3431;79482	3562	1.40939e-07	0.375	121	84	4303;4300;10215;5079;8301;694;3558;84159;4869;673;8028;3131;10962;5159;595;399;2309;7249;89795;89884;2261;1656;3662;843;4298;841;83417;4297;5087;29844;154215;331;57569;6929;8115;4066;4068;596;27086;79184;27125;6886;4609;4299;2213;3195;4683;861;254065;604;6491;10272;602;8178;608;238;5450;4928;4004;4005;4515;25925;4598;4094;4253;3702;4791;2120;472;356;355;7468;10320;8626;9855;5820;3127;84159;3662;6…	37	4302;23048;28992;115761;348801;285527;2060;6988;100272147;9258;80184;200942;50515;6887;605;10006;2531;54986;56169;285834;79827;100128431;64895;11262;29113;25865;57476;401475;5462;3132;100270953;3118;55289;8701;79476;3431;79482	3492	1.84837e-73	0.694215
Infant, Newborn, Diseases	53	37	4261;5896;1080;8625;242;6891;6890;59344;79840;7051;6439;6326;9401;919;2261;6440;3858;64421;54658;1277;5994;26154;5993;5897;224;653509;7080;3561;3786;11005;3785;90167;3988;1244;412;3848;3981	16	2294;6535;4653;204;1545;643418;2719;4281;126410;8322;50943;1280;4935;50964;28956;3849	1349	2.39636e-48	0.698113	2	0		2	51074;100132286	1386	0.953997	0	55	37	4261;5896;1080;8625;242;6891;6890;59344;79840;7051;6439;6326;9401;919;2261;6440;3858;64421;54658;1277;5994;26154;5993;5897;224;653509;7080;3561;3786;11005;3785;90167;3988;1244;412;3848;3981	18	2294;6535;4653;204;1545;643418;2719;4281;126410;8322;50943;1280;4935;50964;28956;3849;51074;100132286	1349	2.22161e-47	0.672727
Inflammatory Bowel Diseases	8	5	149233;3587;55054;5243;64127	3	345611;3663;3588	1157	1.48033e-07	0.625	172	41	3717;7128;6122;8863;3575;55054;3559;149233;5307;4485;23308;3579;3577;3586;2524;5771;3394;6774;9966;7422;3123;3593;3595;2805;3458;356;159296;120892;3172;2212;6354;57178;4088;6550;6347;26191;1611;3976;5734;64127;54901	131	1788;8927;345611;23046;3132;2615;728010;359779;10067;5820;3554;11262;3127;11116;134288;25824;8807;544;55765;163486;29117;400867;2859;677;84624;441108;167826;11273;253430;100271063;2835;157638;54546;10320;8600;5155;63027;150962;100271352;2308;4046;3663;343727;6304;8209;51750;57511;221416;85407;140717;64170;127281;2768;8204;56984;55722;653437;55600;23252;8453;2646;150280;10221;100130988;85027;28435…	1121	2.46196e-32	0.238372	180	46	149233;3587;55054;5243;64127;3717;7128;6122;8863;3575;55054;3559;149233;5307;4485;23308;3579;3577;3586;2524;5771;3394;6774;9966;7422;3123;3593;3595;2805;3458;356;159296;120892;3172;2212;6354;57178;4088;6550;6347;26191;1611;3976;5734;64127;54901	134	345611;3663;3588;1788;8927;345611;23046;3132;2615;728010;359779;10067;5820;3554;11262;3127;11116;134288;25824;8807;544;55765;163486;29117;400867;2859;677;84624;441108;167826;11273;253430;100271063;2835;157638;54546;10320;8600;5155;63027;150962;100271352;2308;4046;3663;343727;6304;8209;51750;57511;221416;85407;140717;64170;127281;2768;8204;56984;55722;653437;55600;23252;8453;2646;150280;10221;1001…	1119	1.5065e-37	0.255556
Insulin Resistance	1	1	3630	0		200	0.00337497	1	44	5	4023;1071;116519;3479;3990	39	729288;442117;391719;339896;10562;79635;391524;11321;7227;22918;100270945;84320;6262;8658;57829;84811;3254;8882;4544;90768;84226;2158;287;79660;84450;2646;9709;100287887;100270938;22807;100271597;100147745;10221;100270950;80059;441726;157638;100270981;29107	196	3.97771e-07	0.113636	45	6	3630;4023;1071;116519;3479;3990	39	729288;442117;391719;339896;10562;79635;391524;11321;7227;22918;100270945;84320;6262;8658;57829;84811;3254;8882;4544;90768;84226;2158;287;79660;84450;2646;9709;100287887;100270938;22807;100271597;100147745;10221;100270950;80059;441726;157638;100270981;29107	195	9.8253e-09	0.133333
Intellectual Disability	101	49	3920;215;3251;7592;4983;546;8905;5063;6448;6658;6567;51;1387;538;4204;1859;3028;3479;2664;8450;51422;57502;9968;6855;2290;6535;2055;186;23133;2182;8573;138050;11141;6197;1741;9459;24140;10084;5456;2033;170302;7102;8242;8243;2332;2334;3423;3425;25836	52	9203;84623;27286;8492;547;2245;7319;9901;55998;3827;2902;2904;3476;51114;1013;9524;57477;84295;254065;23096;8831;51185;9126;641339;116442;347344;65109;7552;10159;6611;6487;2898;3373;2892;7991;9439;84061;158866;5631;10369;83696;10479;55650;2036;81704;5160;5162;10075;54862;11253;26260;55777	1316	1.14385e-52	0.485149	0	0		0		1365	1	0	101	49	3920;215;3251;7592;4983;546;8905;5063;6448;6658;6567;51;1387;538;4204;1859;3028;3479;2664;8450;51422;57502;9968;6855;2290;6535;2055;186;23133;2182;8573;138050;11141;6197;1741;9459;24140;10084;5456;2033;170302;7102;8242;8243;2332;2334;3423;3425;25836	52	9203;84623;27286;8492;547;2245;7319;9901;55998;3827;2902;2904;3476;51114;1013;9524;57477;84295;254065;23096;8831;51185;9126;641339;116442;347344;65109;7552;10159;6611;6487;2898;3373;2892;7991;9439;84061;158866;5631;10369;83696;10479;55650;2036;81704;5160;5162;10075;54862;11253;26260;55777	1316	1.14385e-52	0.485149
Intestinal Diseases	47	41	2778;1493;862;5395;4088;4089;5290;4763;4650;1908;1910;4072;1890;3663;4512;55054;657;324;4595;8929;4092;207;3587;673;10019;8313;4436;1499;2956;7048;6794;2042;149233;2316;27030;4522;5243;4292;5979;64127;2668	6	345611;79695;5606;3588;7486;5157	3197	8.55001e-46	0.87234	226	84	1788;3717;7128;5979;2615;4026;6122;2524;3554;3575;55054;3127;3559;29117;29851;677;999;5996;9173;5619;149233;5307;4485;57609;4092;8600;23308;3676;2308;3579;3577;51750;59067;85407;6581;1230;3586;1233;8453;2646;5771;8863;3394;6774;3558;9966;7422;3123;1001;3593;3592;3595;2805;3458;356;652;650;2113;159296;3084;120892;3172;2212;6354;864;3117;57178;4088;6550;6347;8764;26191;1611;26585;3976;147;3911;2720…	142	8927;345611;23046;3132;7227;728010;359779;10067;100130988;11262;11116;25949;134288;25824;8807;544;55765;163486;400867;2859;84624;6447;441108;167826;11273;283234;728615;253430;5820;2835;6311;157638;85415;10320;5155;2768;150962;100271352;56984;4046;91975;5796;343727;6304;8209;57511;221416;140717;8809;54546;64170;127281;63027;8204;144811;55722;653437;55600;23252;431704;100271596;10221;359758;85027;6…	3154	2.89731e-47	0.371681	273	125	2778;1493;862;5395;4088;4089;5290;4763;4650;1908;1910;4072;1890;3663;4512;55054;657;324;4595;8929;4092;207;3587;673;10019;8313;4436;1499;2956;7048;6794;2042;149233;2316;27030;4522;5243;4292;5979;64127;2668;1788;3717;7128;5979;2615;4026;6122;2524;3554;3575;55054;3127;3559;29117;29851;677;999;5996;9173;5619;149233;5307;4485;57609;4092;8600;23308;3676;2308;3579;3577;51750;59067;85407;6581;1230;3586;…	148	345611;79695;5606;3588;7486;5157;8927;345611;23046;3132;7227;728010;359779;10067;100130988;11262;11116;25949;134288;25824;8807;544;55765;163486;400867;2859;84624;6447;441108;167826;11273;283234;728615;253430;5820;2835;6311;157638;85415;10320;5155;2768;150962;100271352;56984;4046;91975;5796;343727;6304;8209;57511;221416;140717;8809;54546;64170;127281;63027;8204;144811;55722;653437;55600;23252;4317…	3120	1.03833e-82	0.457875
Intestinal Neoplasms	29	24	2778;27030;5395;4088;4089;5290;4763;4072;4512;657;324;4595;4092;207;673;8313;1499;2956;7048;862;4522;4292;5979;4436	5	79695;5606;7486;5157;2042	2667	4.48929e-28	0.827586	23	8	652;650;4092;6581;3911;999;26585;57609	15	120376;401475;7227;11221;644540;466;6447;5462;100271596;728615;220959;643503;55892;8667;85415	2683	4.2237e-06	0.347826	52	32	2778;27030;5395;4088;4089;5290;4763;4072;4512;657;324;4595;4092;207;673;8313;1499;2956;7048;862;4522;4292;5979;4436;652;650;4092;6581;3911;999;26585;57609	20	79695;5606;7486;5157;2042;120376;401475;7227;11221;644540;466;6447;5462;100271596;728615;220959;643503;55892;8667;85415	2660	3.90178e-30	0.615385
Joint Diseases	24	17	4010;3309;4282;7369;4148;2487;4049;56606;6583;56172;8200;23569;7124;3248;6775;3569;54829	7	9496;115352;4277;3663;4626;4795;100507436	1671	1.28868e-21	0.708333	89	23	116085;3123;3127;3559;3135;1493;23569;149233;10758;7536;5966;1235;3593;56606;6366;958;11170;26191;3107;326;3118;3117;7185	66	7128;23046;7117;259308;25949;10665;267015;389715;400867;3837;200734;167826;3132;6014;344423;164832;56244;55937;100270827;23263;200728;79722;84871;196527;51752;90355;389203;79667;3663;353011;4055;26147;53940;640;5871;257397;83648;7547;390283;100271278;7092;3516;114182;4276;359775;344462;2895;864;10678;23534;54665;729816;5649;9755;5211;54875;10085;40;5289;147;391282;3899;6446;3119;139363;4855	1665	3.96772e-16	0.258427	113	40	4010;3309;4282;7369;4148;2487;4049;56606;6583;56172;8200;23569;7124;3248;6775;3569;54829;116085;3123;3127;3559;3135;1493;23569;149233;10758;7536;5966;1235;3593;56606;6366;958;11170;26191;3107;326;3118;3117;7185	73	9496;115352;4277;3663;4626;4795;100507436;7128;23046;7117;259308;25949;10665;267015;389715;400867;3837;200734;167826;3132;6014;344423;164832;56244;55937;100270827;23263;200728;79722;84871;196527;51752;90355;389203;79667;3663;353011;4055;26147;53940;640;5871;257397;83648;7547;390283;100271278;7092;3516;114182;4276;359775;344462;2895;864;10678;23534;54665;729816;5649;9755;5211;54875;10085;40;5289;1…	1650	6.55826e-33	0.353982
Keratosis	27	23	3868;488;5290;59344;1832;26154;7051;3857;2261;2707;3858;1075;127534;2706;242;224;1828;11005;2312;4014;412;3848;57152	4	9733;643418;126410;3849	284	1.78537e-49	0.851852	0	0		0		307	1	0	27	23	3868;488;5290;59344;1832;26154;7051;3857;2261;2707;3858;1075;127534;2706;242;224;1828;11005;2312;4014;412;3848;57152	4	9733;643418;126410;3849	284	1.78537e-49	0.851852
Kidney Diseases	110	99	5310;4306;760;6557;6559;7225;3557;6648;5828;7056;4868;23607;3939;142680;718;7809;4233;116093;6569;120227;65266;7030;11136;81;6519;5251;9380;79663;5311;6514;5314;525;4968;11281;64423;4627;2271;6421;1729;50617;7422;7421;4952;5972;7428;3758;8504;629;5167;27241;1636;2056;7490;5546;183;185;9409;189;10312;6521;1594;6524;3077;1188;1187;1184;4179;201163;340024;554;551;8074;6340;5195;7466;5190;5193;5192;8…	11	8542;5824;4643;988;51196;112817;11236;4920;4841;55193;55670	3165	7.85962e-112	0.9	83	20	30011;6582;10863;6744;28991;22918;595;3123;2034;5696;2628;3117;7369;2646;3075;6569;3119;4760;1471;7422	63	23780;646195;22925;8741;58500;158222;128822;949;6665;10255;7029;100270946;8542;6781;449493;6262;100270916;11112;57619;8416;10665;407977;284274;26011;221416;51422;57575;449492;100271209;9153;29956;8395;9526;256356;4257;84902;3709;90859;60677;150280;390218;4603;80832;23562;56965;200420;8082;8897;3116;3118;11122;353329;79611;389840;9658;55589;9027;4855;254778;6909;204474;29107;51071	3244	1.3536e-08	0.240964	193	119	5310;4306;760;6557;6559;7225;3557;6648;5828;7056;4868;23607;3939;142680;718;7809;4233;116093;6569;120227;65266;7030;11136;81;6519;5251;9380;79663;5311;6514;5314;525;4968;11281;64423;4627;2271;6421;1729;50617;7422;7421;4952;5972;7428;3758;8504;629;5167;27241;1636;2056;7490;5546;183;185;9409;189;10312;6521;1594;6524;3077;1188;1187;1184;4179;201163;340024;554;551;8074;6340;5195;7466;5190;5193;5192;8…	74	8542;5824;4643;988;51196;112817;11236;4920;4841;55193;55670;23780;646195;22925;8741;58500;158222;128822;949;6665;10255;7029;100270946;8542;6781;449493;6262;100270916;11112;57619;8416;10665;407977;284274;26011;221416;51422;57575;449492;100271209;9153;29956;8395;9526;256356;4257;84902;3709;90859;60677;150280;390218;4603;80832;23562;56965;200420;8082;8897;3116;3118;11122;353329;79611;389840;9658;555…	3149	8.12092e-99	0.61658
Kidney Neoplasms	19	16	27241;2271;6421;79663;57531;7490;5546;201163;7030;116093;79058;4968;11281;84925;4233;7428	3	4841;55193;11236	1784	4.01863e-22	0.842105	6	2	595;2034	4	8082;949;3709;390218	1798	0.0121142	0.333333	25	18	27241;2271;6421;79663;57531;7490;5546;201163;7030;116093;79058;4968;11281;84925;4233;7428;595;2034	7	4841;55193;11236;8082;949;3709;390218	1782	1.58422e-22	0.72
Leprosy	0	0		0		187	1	0	24	4	3123;3117;149233;64127	20	9966;80099;168507;124460;3128;79747;1540;3122;3127;734;55744;160857;6299;3119;3118;400757;8767;121838;144811;56244	183	9.40414e-07	0.166667	24	4	3123;3117;149233;64127	20	9966;80099;168507;124460;3128;79747;1540;3122;3127;734;55744;160857;6299;3119;3118;400757;8767;121838;144811;56244	183	9.40414e-07	0.166667
Leukemia	110	89	4303;4302;3717;64783;23048;4609;10215;5079;25;2521;694;5371;3558;84159;4869;4330;3932;8028;3131;8021;10962;3845;2060;5914;1387;10801;5159;4893;2309;57591;2078;89884;3815;153090;4629;23092;7704;4299;4297;5087;3092;57569;6929;7913;8115;4066;596;79184;5781;27125;63976;6886;57082;4298;3195;3205;4683;861;862;865;4763;867;10499;7994;254065;604;10006;6491;10272;602;8178;608;64324;29844;5450;4928;4004;40…	21	28992;84936;115761;348801;4026;92521;6988;100272147;8522;23305;10600;285527;79142;9321;27086;50515;6887;8833;124540;26511;54904	3829	1.18395e-84	0.809091	22	9	10320;8626;11262;84159;3662;3394;3117;3123;3431	13	79827;100128431;645668;9855;729536;79482;57476;5462;6176;401475;55289;79476;25865	3909	4.70819e-06	0.409091	132	98	4303;4302;3717;64783;23048;4609;10215;5079;25;2521;694;5371;3558;84159;4869;4330;3932;8028;3131;8021;10962;3845;2060;5914;1387;10801;5159;4893;2309;57591;2078;89884;3815;153090;4629;23092;7704;4299;4297;5087;3092;57569;6929;7913;8115;4066;596;79184;5781;27125;63976;6886;57082;4298;3195;3205;4683;861;862;865;4763;867;10499;7994;254065;604;10006;6491;10272;602;8178;608;64324;29844;5450;4928;4004;40…	34	28992;84936;115761;348801;4026;92521;6988;100272147;8522;23305;10600;285527;79142;9321;27086;50515;6887;8833;124540;26511;54904;79827;100128431;645668;9855;729536;79482;57476;5462;6176;401475;55289;79476;25865	3821	2.06516e-86	0.742424
Leukemia, B-Cell	12	10	604;10272;694;602;5450;596;57569;472;4609;254065	2	115761;50515	2198	2.94493e-13	0.833333	12	1	3662	11	55289;11262;57476;79827;100128431;5462;401475;9855;3431;6176;25865	2207	0.293657	0.0833333	24	11	604;10272;694;602;5450;596;57569;472;4609;254065;3662	13	115761;50515;55289;11262;57476;79827;100128431;5462;401475;9855;3431;6176;25865	2197	2.71876e-10	0.458333
Leukemia, Lymphocytic, Chronic, B-Cell	10	6	602;596;57569;472;4609;254065	4	115761;10272;694;50515	783	1.05674e-09	0.6	12	1	3662	11	55289;11262;57476;79827;100128431;5462;401475;9855;3431;6176;25865	788	0.137308	0.0833333	22	7	602;596;57569;472;4609;254065;3662	15	115761;10272;694;50515;55289;11262;57476;79827;100128431;5462;401475;9855;3431;6176;25865	782	9.75741e-09	0.318182
Leukemia, Lymphoid	59	42	4303;604;4300;6491;10272;608;57569;10215;5079;6929;3558;596;8115;2309;472;4066;694;602;4004;4005;4515;84159;79184;25925;89884;27125;2120;4928;6886;8028;3131;4609;4791;4298;4683;5159;4299;861;4297;5087;3195;254065	17	10006;23048;6988;8178;100272147;28992;115761;5450;27086;50515;4302;348801;6887;285527;10962;29844;2060	1972	1.72749e-48	0.711864	20	7	10320;3394;3662;3117;84159;3123;8626	13	11262;57476;3431;55289;79827;100128431;5462;401475;9855;79476;6176;79482;25865	2007	2.48535e-06	0.35	79	49	4303;604;4300;6491;10272;608;57569;10215;5079;6929;3558;596;8115;2309;472;4066;694;602;4004;4005;4515;84159;79184;25925;89884;27125;2120;4928;6886;8028;3131;4609;4791;4298;4683;5159;4299;861;4297;5087;3195;254065;10320;3394;3662;3117;84159;3123;8626	30	10006;23048;6988;8178;100272147;28992;115761;5450;27086;50515;4302;348801;6887;285527;10962;29844;2060;11262;57476;3431;55289;79827;100128431;5462;401475;9855;79476;6176;79482;25865	1966	9.93635e-52	0.620253
Leukemia, Myeloid	54	40	5159;3717;64783;4893;865;4763;7913;25;23092;2521;4928;5371;57591;2078;2033;5781;3815;63976;613;7704;4330;4869;2122;2322;153090;57082;4629;2120;3205;861;862;64324;867;2000;3845;10499;7994;5914;1387;10801	14	4026;8522;124540;9321;23305;26511;79142;84936;10600;8021;54904;92521;3092;8833	2322	1.16122e-44	0.740741	2	0		2	729536;645668	2362	0.922252	0	56	40	5159;3717;64783;4893;865;4763;7913;25;23092;2521;4928;5371;57591;2078;2033;5781;3815;63976;613;7704;4330;4869;2122;2322;153090;57082;4629;2120;3205;861;862;64324;867;2000;3845;10499;7994;5914;1387;10801	16	4026;8522;124540;9321;23305;26511;79142;84936;10600;8021;54904;92521;3092;8833;729536;645668	2322	1.37619e-43	0.714286
Leukemia, Myeloid, Acute	43	32	5159;3717;64783;64324;7913;2322;2521;4928;5371;57591;2078;2033;3815;63976;7704;4330;4869;2122;57082;4629;2120;3205;861;862;865;2000;3845;10499;7994;5914;1387;10801	11	4026;8522;9321;23305;26511;79142;84936;153090;8021;54904;8833	1855	3.34554e-39	0.744186	0	0		0		1887	1	0	43	32	5159;3717;64783;64324;7913;2322;2521;4928;5371;57591;2078;2033;3815;63976;7704;4330;4869;2122;57082;4629;2120;3205;861;862;865;2000;3845;10499;7994;5914;1387;10801	11	4026;8522;9321;23305;26511;79142;84936;153090;8021;54904;8833	1855	3.34554e-39	0.744186
Limb Deformities, Congenital	21	11	5728;2737;1280;207;7291;3239;8200;5307;2263;2260;2261	10	57539;374654;4750;81839;64327;4920;2697;157570;7476;79659	143	8.26371e-24	0.52381	0	0		0		154	1	0	21	11	5728;2737;1280;207;7291;3239;8200;5307;2263;2260;2261	10	57539;374654;4750;81839;64327;4920;2697;157570;7476;79659	143	8.26371e-24	0.52381
Lipid Metabolism Disorders	54	47	3949;2717;54982;335;1201;1200;1203;5476;256471;4023;6609;10577;338;285362;344;1717;4000;857;255738;3988;10555;27329;1509;348;5538;411;2629;7391;116519;2581;2720;2760;3931;4864;3073;1593;2055;5468;224;26119;4547;26580;19;5660;410;427;3074	7	4281;80331;51128;284119;84823;149998;5346	1400	9.46826e-69	0.87037	2	1	2646	1	8882	1446	0.0474131	0.5	56	48	3949;2717;54982;335;1201;1200;1203;5476;256471;4023;6609;10577;338;285362;344;1717;4000;857;255738;3988;10555;27329;1509;348;5538;411;2629;7391;116519;2581;2720;2760;3931;4864;3073;1593;2055;5468;224;26119;4547;26580;19;5660;410;427;3074;2646	8	4281;80331;51128;284119;84823;149998;5346;8882	1399	1.74483e-69	0.857143
Lipid Metabolism, Inborn Errors	51	45	3949;2717;54982;335;1201;1200;1203;5476;256471;4023;6901;6609;10577;338;285362;344;1717;857;255738;3988;10555;1509;348;5538;411;2629;7391;116519;2581;2720;2760;3931;4864;3073;3074;1593;2055;224;26119;4547;26580;19;5660;410;427	6	4281;80331;51128;27329;284119;149998	612	3.05397e-82	0.882353	0	0		0		657	1	0	51	45	3949;2717;54982;335;1201;1200;1203;5476;256471;4023;6901;6609;10577;338;285362;344;1717;857;255738;3988;10555;1509;348;5538;411;2629;7391;116519;2581;2720;2760;3931;4864;3073;3074;1593;2055;224;26119;4547;26580;19;5660;410;427	6	4281;80331;51128;27329;284119;149998	612	3.05397e-82	0.882353
Lipidoses	29	27	2717;54982;1201;1200;1203;5476;256471;6609;10577;285362;224;2055;3988;1509;348;427;2760;2581;2720;2629;4864;3073;3074;5538;5660;410;411	2	80331;51128	386	8.62665e-57	0.931034	0	0		0		413	1	0	29	27	2717;54982;1201;1200;1203;5476;256471;6609;10577;285362;224;2055;3988;1509;348;427;2760;2581;2720;2629;4864;3073;3074;5538;5660;410;411	2	80331;51128	386	8.62665e-57	0.931034
Liver Cirrhosis	1	1	3930	0		788	0.013248	1	33	6	3592;5155;7132;22806;4790;3119	27	100129176;100129017;3595;133690;9844;91828;2294;23228;8986;64224;51300;23534;6122;4126;6689;388722;1656;133688;3663;5890;23274;647076;3394;3118;4664;643;57057	783	4.11032e-06	0.181818	34	7	3930;3592;5155;7132;22806;4790;3119	27	100129176;100129017;3595;133690;9844;91828;2294;23228;8986;64224;51300;23534;6122;4126;6689;388722;1656;133688;3663;5890;23274;647076;3394;3118;4664;643;57057	782	2.62624e-07	0.205882
Liver Cirrhosis, Biliary	1	1	3930	0		330	0.00555779	1	31	5	3592;7132;22806;4790;3119	26	100129176;100129017;3595;133690;9844;5155;91828;2294;23228;8986;6122;51300;23534;4126;6689;388722;1656;133688;3663;5890;23274;647076;3394;3118;4664;643	326	7.57931e-07	0.16129	32	6	3930;3592;7132;22806;4790;3119	26	100129176;100129017;3595;133690;9844;5155;91828;2294;23228;8986;6122;51300;23534;4126;6689;388722;1656;133688;3663;5890;23274;647076;3394;3118;4664;643	325	2.21384e-08	0.1875
Liver Diseases	41	36	3717;212;8504;210;3030;10165;5290;7389;5498;3145;6927;182;5195;5828;5190;5193;5192;1371;540;324;2153;1033;9409;8647;3930;5205;8312;3077;4233;5265;5830;5244;2235;3431;57509;4853	5	5824;51201;11231;1723;55670	3646	1.40989e-38	0.878049	46	16	3592;5155;2294;7132;282616;6122;23095;282617;3704;1656;4276;22806;2903;4790;3119;3115	30	100129176;100129017;3595;133690;9844;91828;23228;8986;64224;51300;23534;3120;4126;6689;388722;9681;267015;25943;133688;3663;65992;23274;647076;5890;3394;3118;4664;3113;643;57057	3666	6.50644e-09	0.347826	87	52	3717;212;8504;210;3030;10165;5290;7389;5498;3145;6927;182;5195;5828;5190;5193;5192;1371;540;324;2153;1033;9409;8647;3930;5205;8312;3077;4233;5265;5830;5244;2235;3431;57509;4853;3592;5155;2294;7132;282616;6122;23095;282617;3704;1656;4276;22806;2903;4790;3119;3115	35	5824;51201;11231;1723;55670;100129176;100129017;3595;133690;9844;91828;23228;8986;64224;51300;23534;3120;4126;6689;388722;9681;267015;25943;133688;3663;65992;23274;647076;5890;3394;3118;4664;3113;643;57057	3630	2.74567e-40	0.597701
Lung Diseases	34	28	4086;1080;4089;2294;7015;6288;21;7157;6439;80332;57628;5002;5265;673;1956;7941;6440;972;1285;7080;6794;1438;9940;4589;54904;659;2064;653509	6	27063;4093;10568;729238;94103;6289	3815	3.88051e-28	0.823529	61	24	4088;8626;3658;90865;7015;55876;3570;6046;1116;1118;1017;8809;3117;85480;5144;1136;9173;3560;3119;1999;3115;3111;51074;56244	37	123688;2615;84640;100131609;10144;401157;55504;646192;4855;7917;441376;53916;644540;4285;3122;64375;9283;10665;100132286;6821;387044;26953;152002;3132;91137;284110;23418;169026;56946;3118;220959;3113;5089;8897;149628;81037;253013	3819	1.29715e-13	0.393443	95	52	4086;1080;4089;2294;7015;6288;21;7157;6439;80332;57628;5002;5265;673;1956;7941;6440;972;1285;7080;6794;1438;9940;4589;54904;659;2064;653509;4088;8626;3658;90865;7015;55876;3570;6046;1116;1118;1017;8809;3117;85480;5144;1136;9173;3560;3119;1999;3115;3111;51074;56244	43	27063;4093;10568;729238;94103;6289;123688;2615;84640;100131609;10144;401157;55504;646192;4855;7917;441376;53916;644540;4285;3122;64375;9283;10665;100132286;6821;387044;26953;152002;3132;91137;284110;23418;169026;56946;3118;220959;3113;5089;8897;149628;81037;253013	3792	1.1694e-36	0.547368
Lung Diseases, Obstructive	5	3	80332;7941;57628	2	94103;4589	1555	0.000169484	0.6	48	12	4088;90865;55876;9173;3570;1116;8809;85480;5144;3119;3115;3117	36	123688;2615;84640;100131609;10144;401157;3658;441376;53916;644540;3122;9283;10665;6046;1118;1017;6821;26953;169026;3132;91137;284110;64375;23418;3560;56946;3118;1999;220959;3113;5089;3111;149628;253013;4855;56244	1546	2.66291e-09	0.25	53	15	80332;7941;57628;4088;90865;55876;9173;3570;1116;8809;85480;5144;3119;3115;3117	38	94103;4589;123688;2615;84640;100131609;10144;401157;3658;441376;53916;644540;3122;9283;10665;6046;1118;1017;6821;26953;169026;3132;91137;284110;64375;23418;3560;56946;3118;1999;220959;3113;5089;3111;149628;253013;4855;56244	1543	3.9672e-12	0.283019
Lung Neoplasms	12	10	5002;6794;6288;7157;673;9940;1956;54904;2064;972	2	6289;10568	2612	1.62375e-12	0.833333	12	3	8626;1136;7015	9	123688;55504;4285;8897;387044;646192;81037;152002;7917	2619	0.0125103	0.25	24	13	5002;6794;6288;7157;673;9940;1956;54904;2064;972;8626;1136;7015	11	6289;10568;123688;55504;4285;8897;387044;646192;81037;152002;7917	2609	3.45958e-12	0.541667
Lupus Erythematosus, Systemic	17	8	1493;1773;6775;7292;3684;720;5133;721	9	2213;3663;26191;7100;11277;55024;1380;100293534;10125	254	2.9473e-15	0.470588	105	6	3123;6775;640;3009;7292;3684	99	100131609;9071;9474;10340;11118;696;100130988;23;3122;3120;10665;267014;267015;267016;1460;387046;352961;11181;474354;717;387122;1797;7128;3132;394263;25780;84547;55024;56244;10320;64288;221527;100130756;78994;7917;730070;1656;54899;3663;100189529;170679;11120;645950;259197;57661;780;79692;3092;387117;83648;629;100189539;7918;8341;7916;23534;394254;2113;10919;10318;4277;4276;639;80760;29113;12126…	256	7.18769e-06	0.0571429	122	14	1493;1773;6775;7292;3684;720;5133;721;3123;6775;640;3009;7292;3684	108	2213;3663;26191;7100;11277;55024;1380;100293534;10125;100131609;9071;9474;10340;11118;696;100130988;23;3122;3120;10665;267014;267015;267016;1460;387046;352961;11181;474354;717;387122;1797;7128;3132;394263;25780;84547;55024;56244;10320;64288;221527;100130756;78994;7917;730070;1656;54899;3663;100189529;170679;11120;645950;259197;57661;780;79692;3092;387117;83648;629;100189539;7918;8341;7916;23534;3…	251	4.5617e-16	0.114754
Lymphatic Diseases	111	90	4303;4300;23048;10215;5079;8301;694;695;3558;84159;4869;348;4864;673;8028;3131;10962;55997;56244;5159;595;399;2309;2303;7249;89795;89884;1656;4066;4299;4298;841;83417;4297;2324;5087;29844;5873;7547;154215;331;57569;6929;6609;8115;974;973;4068;596;27086;79184;27125;3195;6886;5551;4609;843;2213;4838;4683;861;254065;604;10006;6491;10272;602;8178;6813;608;238;6899;10577;472;5450;4928;4004;4005;4515;8…	21	4302;2657;28992;115761;348801;285527;2060;6988;100272147;9258;80184;137814;200942;50515;6887;7405;80271;605;201294;56262;2531	4799	3.59899e-77	0.810811	33	15	10320;8626;9855;5820;3431;3127;84159;3662;6176;2212;3394;3119;3118;3117;3123	18	56169;285834;79827;100128431;11262;29113;25865;57476;401475;5462;3132;100270953;79934;55289;64895;79476;79482;80271	4874	1.13229e-08	0.454545	144	105	4303;4300;23048;10215;5079;8301;694;695;3558;84159;4869;348;4864;673;8028;3131;10962;55997;56244;5159;595;399;2309;2303;7249;89795;89884;1656;4066;4299;4298;841;83417;4297;2324;5087;29844;5873;7547;154215;331;57569;6929;6609;8115;974;973;4068;596;27086;79184;27125;3195;6886;5551;4609;843;2213;4838;4683;861;254065;604;10006;6491;10272;602;8178;6813;608;238;6899;10577;472;5450;4928;4004;4005;4515;8…	39	4302;2657;28992;115761;348801;285527;2060;6988;100272147;9258;80184;137814;200942;50515;6887;7405;80271;605;201294;56262;2531;56169;285834;79827;100128431;11262;29113;25865;57476;401475;5462;3132;100270953;79934;55289;64895;79476;79482;80271	4785	3.47311e-81	0.729167
Lymphoma	23	17	604;595;238;8301;399;154215;89795;4869;1656;4253;673;8028;4609;4791;2213;83417;472	6	605;9258;80184;843;200942;2531	2884	3.50654e-18	0.73913	12	3	5820;3119;3127	9	100270953;285834;3118;57476;79827;64895;56169;3132;29113	2898	0.0162129	0.25	35	20	604;595;238;8301;399;154215;89795;4869;1656;4253;673;8028;4609;4791;2213;83417;472;5820;3119;3127	15	605;9258;80184;843;200942;2531;100270953;285834;3118;57476;79827;64895;56169;3132;29113	2881	8.19918e-18	0.571429
Lymphoma, Non-Hodgkin	21	15	2213;595;604;83417;1656;4253;673;472;4869;238;8301;4609;399;89795;4791	6	605;9258;80184;8028;843;2531	2049	5.23165e-18	0.714286	6	1	3119	5	285834;3118;57476;79827;29113	2063	0.174333	0.166667	27	16	2213;595;604;83417;1656;4253;673;472;4869;238;8301;4609;399;89795;4791;3119	11	605;9258;80184;8028;843;2531;285834;3118;57476;79827;29113	2048	3.6315e-17	0.592593
Lymphoproliferative Disorders	96	78	4303;4300;10215;5079;8301;694;695;3558;84159;4869;673;8028;3131;10962;56244;5159;595;399;2309;7249;89795;89884;2261;1656;3662;4066;843;4298;841;83417;4297;5087;29844;154215;331;57569;6929;8115;974;973;4068;596;27086;79184;27125;6886;4609;4299;2213;3195;4683;861;254065;604;6491;10272;602;8178;608;238;472;5450;4928;4004;4005;4515;64127;25925;29760;4094;4253;3702;4791;2120;3543;356;355;7468	18	4302;23048;28992;115761;348801;285527;2060;6988;100272147;9258;80184;200942;50515;6887;605;10006;56262;2531	3509	1.38395e-77	0.8125	32	13	10320;8626;9855;5820;3127;84159;3662;6176;3394;3119;3117;3123;3431	19	54986;56169;285834;79827;100128431;64895;11262;29113;25865;57476;401475;5462;3132;100270953;3118;55289;8701;79476;79482	3574	1.44055e-08	0.40625	128	91	4303;4300;10215;5079;8301;694;695;3558;84159;4869;673;8028;3131;10962;56244;5159;595;399;2309;7249;89795;89884;2261;1656;3662;4066;843;4298;841;83417;4297;5087;29844;154215;331;57569;6929;8115;974;973;4068;596;27086;79184;27125;6886;4609;4299;2213;3195;4683;861;254065;604;6491;10272;602;8178;608;238;472;5450;4928;4004;4005;4515;64127;25925;29760;4094;4253;3702;4791;2120;3543;356;355;7468;10320;86…	37	4302;23048;28992;115761;348801;285527;2060;6988;100272147;9258;80184;200942;50515;6887;605;10006;56262;2531;54986;56169;285834;79827;100128431;64895;11262;29113;25865;57476;401475;5462;3132;100270953;3118;55289;8701;79476;79482	3498	7.1854e-81	0.710938
Lysosomal Storage Diseases	51	42	2717;3988;5476;57192;4125;5660;6609;175;10577;10020;285362;5256;5255;2548;4126;79158;348;427;84572;2581;2720;2760;4864;2588;3073;3074;1497;26503;6448;4758;138050;4669;2990;2629;3373;3425;3423;2799;410;411;2517;1513	9	5224;2542;5257;5236;5836;51128;2998;5261;2997	491	5.15546e-78	0.823529	0	0		0		533	1	0	51	42	2717;3988;5476;57192;4125;5660;6609;175;10577;10020;285362;5256;5255;2548;4126;79158;348;427;84572;2581;2720;2760;4864;2588;3073;3074;1497;26503;6448;4758;138050;4669;2990;2629;3373;3425;3423;2799;410;411;2517;1513	9	5224;2542;5257;5236;5836;51128;2998;5261;2997	491	5.15546e-78	0.823529
Lysosomal Storage Diseases, Nervous System	36	27	2717;5476;57192;5660;6609;10577;10020;285362;5256;5255;2548;348;427;84572;2581;2720;2760;4864;3073;3074;26503;4758;2629;79158;410;411;2517	9	5224;2542;5257;5236;5836;51128;2998;5261;2997	433	3.8137e-50	0.75	0	0		0		460	1	0	36	27	2717;5476;57192;5660;6609;10577;10020;285362;5256;5255;2548;348;427;84572;2581;2720;2760;4864;3073;3074;26503;4758;2629;79158;410;411;2517	9	5224;2542;5257;5236;5836;51128;2998;5261;2997	433	3.8137e-50	0.75
Macular Degeneration	20	18	24;387715;6785;718;54714;5961;6103;1471;1524;7439;83872;3075;7078;7099;10516;5654;1001;2074	2	84839;8842	418	4.80137e-37	0.9	39	13	387715;629;59338;1071;3990;718;717;3075;3078;5654;3426;7422;81494	26	360023;7936;6499;221527;343450;441726;80864;10554;728402;259266;221294;221416;6048;3080;10877;8224;1797;9709;81579;23418;8797;118663;7148;8859;5978;2165	423	9.7854e-19	0.333333	59	31	24;387715;6785;718;54714;5961;6103;1471;1524;7439;83872;3075;7078;7099;10516;5654;1001;2074;387715;629;59338;1071;3990;718;717;3075;3078;5654;3426;7422;81494	28	84839;8842;360023;7936;6499;221527;343450;441726;80864;10554;728402;259266;221294;221416;6048;3080;10877;8224;1797;9709;81579;23418;8797;118663;7148;8859;5978;2165	409	1.3085e-50	0.525424
Malabsorption Syndromes	3	3	10019;1493;4650	0		517	6.61829e-07	1	42	11	3592;4026;59067;3558;29851;5996;5771;9173;5619;3117;84162	31	56169;7128;23308;10477;150962;3676;5820;116028;1233;60468;25949;8807;2113;8809;1230;2720;117289;647215;389015;167826;79258;431704;359758;5341;100270859;864;5796;6311;57514;57178;2829	509	6.63593e-14	0.261905	45	14	10019;1493;4650;3592;4026;59067;3558;29851;5996;5771;9173;5619;3117;84162	31	56169;7128;23308;10477;150962;3676;5820;116028;1233;60468;25949;8807;2113;8809;1230;2720;117289;647215;389015;167826;79258;431704;359758;5341;100270859;864;5796;6311;57514;57178;2829	506	1.60893e-18	0.311111
Male Urogenital Diseases	165	149	5310;4306;57135;50617;760;6557;6559;7225;5076;4477;3557;268;6648;5828;7056;8671;79058;8653;1316;23607;3939;142680;718;7809;6716;117144;269;6092;4233;116093;3640;6569;2492;128674;4481;2253;120227;65266;190;7030;11136;81;6519;5251;9380;79663;6662;117155;6514;5314;525;4968;11281;367;2260;2261;4214;64423;8287;3265;4627;2271;6421;1729;6770;2048;7422;4952;5972;7428;3758;122042;8504;5546;629;60528;23405…	16	8542;5824;84733;4643;988;23301;51196;161497;55636;57054;57055;284654;112817;11236;55193;55670	5805	2.34611e-129	0.90303	213	78	10611;8626;10863;28991;3655;22834;4477;26579;3123;7054;22853;4983;2152;7369;29851;7399;8029;367;6569;6563;2255;5010;2492;595;22918;7015;6662;6660;898;2263;57575;6582;6581;6580;3817;140885;7422;2677;54535;5462;578;30011;10460;8741;6928;7903;54790;4824;5696;638;79083;196374;3075;4609;10;3119;2646;4760;949;8661;354;6744;23635;94274;5192;29956;2034;2628;81848;80319;4254;8000;1803;8082;3117;1471;4855;…	135	153572;646255;401237;23362;391679;200420;128822;389136;8542;346711;83636;11112;407977;26011;84902;100271222;11278;200315;80832;23562;80031;139189;122525;3031;100271317;81037;157638;55589;51071;23466;3709;5305;8395;9651;728409;286097;23301;9658;100270946;100271209;6781;728484;6262;100270916;653268;57619;387934;6665;55423;401145;221416;50805;9153;55729;9526;100130338;55214;7092;150280;219931;23780;…	5876	1.60924e-25	0.366197	378	227	5310;4306;57135;50617;760;6557;6559;7225;5076;4477;3557;268;6648;5828;7056;8671;79058;8653;1316;23607;3939;142680;718;7809;6716;117144;269;6092;4233;116093;3640;6569;2492;128674;4481;2253;120227;65266;190;7030;11136;81;6519;5251;9380;79663;6662;117155;6514;5314;525;4968;11281;367;2260;2261;4214;64423;8287;3265;4627;2271;6421;1729;6770;2048;7422;4952;5972;7428;3758;122042;8504;5546;629;60528;23405…	151	8542;5824;84733;4643;988;23301;51196;161497;55636;57054;57055;284654;112817;11236;55193;55670;153572;646255;401237;23362;391679;200420;128822;389136;8542;346711;83636;11112;407977;26011;84902;100271222;11278;200315;80832;23562;80031;139189;122525;3031;100271317;81037;157638;55589;51071;23466;3709;5305;8395;9651;728409;286097;23301;9658;100270946;100271209;6781;728484;6262;100270916;653268;57619;3…	5737	6.70643e-127	0.600529
Malformations of Cortical Development	23	17	5048;5649;5728;79147;9289;79840;347733;7249;7248;2018;170302;10564;7846;1641;2316;2218;54820	6	3679;1292;1293;9215;1291;57190	612	1.93533e-29	0.73913	0	0		0		629	1	0	23	17	5048;5649;5728;79147;9289;79840;347733;7249;7248;2018;170302;10564;7846;1641;2316;2218;54820	6	3679;1292;1293;9215;1291;57190	612	1.93533e-29	0.73913
Mental Retardation, X-Linked	72	45	6855;3920;215;9459;5048;6535;51422;4204;1641;24140;3028;10084;3251;7592;5456;4983;546;8905;186;8573;170302;5063;2664;23133;2182;8450;8242;2334;7846;6448;138050;2332;6658;3423;6567;11141;51;7102;3425;57502;6197;2290;9968;1741;538	27	9203;3373;5631;27286;2245;641339;10479;3476;51114;65109;7552;5160;5162;57477;10075;10159;6611;347344;84061;23096;7319;158866;2892;26260;116442;254065;54820	658	1.46365e-68	0.625	0	0		0		703	1	0	72	45	6855;3920;215;9459;5048;6535;51422;4204;1641;24140;3028;10084;3251;7592;5456;4983;546;8905;186;8573;170302;5063;2664;23133;2182;8450;8242;2334;7846;6448;138050;2332;6658;3423;6567;11141;51;7102;3425;57502;6197;2290;9968;1741;538	27	9203;3373;5631;27286;2245;641339;10479;3476;51114;65109;7552;5160;5162;57477;10075;10159;6611;347344;84061;23096;7319;158866;2892;26260;116442;254065;54820	658	1.46365e-68	0.625
Metabolic Diseases	441	387	3920;1200;4023;285362;7306;5824;5828;3559;3257;344;80331;348;142680;1493;1497;5468;7048;4935;5261;291;593;594;120227;140803;11136;275;6389;2542;493856;80207;2548;79728;3651;525;26258;2263;1234;64421;443;5009;2760;445;6934;4351;25978;37;35;34;23064;640;3251;4952;435;338;335;8462;3291;10020;255738;857;7415;2683;116519;340024;23435;1629;5189;256297;148738;56652;3636;3630;6891;6890;6898;4292;5354;175…	54	55343;1798;10195;84233;56052;4072;36;57505;64221;51021;346171;112817;55277;84823;91949;95;5224;388552;79783;50484;3939;79053;4539;55065;27034;493753;9896;204;29978;89781;9526;57679;7841;91869;9180;55215;10466;5836;51251;440138;55670;149998;10559;1639;55315;84342;64135;23101;85365;5162;5257;1807;56945;25839	4385	0	0.877551	301	115	54602;4026;26471;7227;80736;3767;116085;57827;3122;7054;1071;10666;267015;2158;54901;287;3990;3481;9374;6446;23274;5996;9173;203228;5619;6014;3304;6891;6311;5696;3123;2065;4023;55328;6480;3676;59067;6262;4439;3479;7919;7536;8809;6821;1230;79660;3586;1233;6934;5771;7128;5122;4758;7148;7466;56244;389015;53335;3592;79571;629;7917;7916;3516;56606;2113;4277;116519;3558;10562;10019;2184;3667;3172;3087;…	186	100131609;22807;56999;339896;10296;8622;79635;9861;8549;60685;400223;22836;22837;5820;442257;643550;57514;64375;3120;100270859;3254;3127;25949;8658;9905;63951;283460;267017;352961;145741;80737;8638;5144;1797;22920;84991;167826;3132;246778;100270827;29121;100270950;723961;729611;157638;7117;53940;729288;57118;388125;169792;55423;391719;55323;116935;221527;864;23308;8872;253013;150962;22918;56832;1…	4657	2.4716e-48	0.38206	742	502	3920;1200;4023;285362;7306;5824;5828;3559;3257;344;80331;348;142680;1493;1497;5468;7048;4935;5261;291;593;594;120227;140803;11136;275;6389;2542;493856;80207;2548;79728;3651;525;26258;2263;1234;64421;443;5009;2760;445;6934;4351;25978;37;35;34;23064;640;3251;4952;435;338;335;8462;3291;10020;255738;857;7415;2683;116519;340024;23435;1629;5189;256297;148738;56652;3636;3630;6891;6890;6898;4292;5354;175…	240	55343;1798;10195;84233;56052;4072;36;57505;64221;51021;346171;112817;55277;84823;91949;95;5224;388552;79783;50484;3939;79053;4539;55065;27034;493753;9896;204;29978;89781;9526;57679;7841;91869;9180;55215;10466;5836;51251;440138;55670;149998;10559;1639;55315;84342;64135;23101;85365;5162;5257;1807;56945;25839;100131609;22807;56999;339896;10296;8622;79635;9861;8549;60685;400223;22836;22837;5820;44225…	4288	0	0.67655
Metabolic Syndrome X	0	0		0		296	1	0	20	3	116519;4023;1071	17	4544;79660;2646;8658;84226;100270981;84450;84811;8882;79635;9709;441726;11321;157638;100271597;10221;3990	293	0.000127407	0.15	20	3	116519;4023;1071	17	4544;79660;2646;8658;84226;100270981;84450;84811;8882;79635;9709;441726;11321;157638;100271597;10221;3990	293	0.000127407	0.15
Metabolism, Inborn Errors	309	257	3920;57817;212;2717;210;2653;22845;760;3077;116519;5476;7391;215;1355;4023;3373;4125;8546;8540;79158;285362;3284;7306;5824;5373;3257;344;1340;540;26580;5009;348;6329;2243;142680;7369;65125;3931;6901;5096;2632;1497;10555;1738;6448;5428;2998;6337;5264;6569;5261;2990;3242;51;2799;410;411;412;10128;1184;538;2778;3949;593;594;1589;65266;26119;11136;4000;5498;275;7036;8443;9997;6519;4286;4728;5255;5091…	52	55343;7841;493753;1798;3939;10195;2997;89781;80331;120227;56052;5224;6389;4281;9382;9526;4541;1729;36;149998;79053;91869;4247;10559;2203;84342;5836;112817;95;27329;55065;27034;51128;79796;91949;440138;9180;4514;4513;85365;388552;5162;79783;10466;284119;28976;9380;5257;1807;51251;55670;25839	1682	0	0.831715	21	5	6446;7536;56606;5649;116085	16	5289;79667;54875;5871;2895;84871;40;139363;114182;7117;359775;257397;7092;6014;53940;7547	1934	0.000436709	0.238095	330	262	3920;57817;212;2717;210;2653;22845;760;3077;116519;5476;7391;215;1355;4023;3373;4125;8546;8540;79158;285362;3284;7306;5824;5373;3257;344;1340;540;26580;5009;348;6329;2243;142680;7369;65125;3931;6901;5096;2632;1497;10555;1738;6448;5428;2998;6337;5264;6569;5261;2990;3242;51;2799;410;411;412;10128;1184;538;2778;3949;593;594;1589;65266;26119;11136;4000;5498;275;7036;8443;9997;6519;4286;4728;5255;5091…	68	55343;7841;493753;1798;3939;10195;2997;89781;80331;120227;56052;5224;6389;4281;9382;9526;4541;1729;36;149998;79053;91869;4247;10559;2203;84342;5836;112817;95;27329;55065;27034;51128;79796;91949;440138;9180;4514;4513;85365;388552;5162;79783;10466;284119;28976;9380;5257;1807;51251;55670;25839;5289;79667;54875;5871;2895;84871;40;139363;114182;7117;359775;257397;7092;6014;53940;7547	1678	0	0.793939
Metal Metabolism, Inborn Errors	21	20	2778;57817;5167;5251;8675;1594;779;1184;3077;148738;8074;30061;540;6329;7036;1758;7421;249;142680;538	1	120227	441	8.20942e-42	0.952381	0	0		0		461	1	0	21	20	2778;57817;5167;5251;8675;1594;779;1184;3077;148738;8074;30061;540;6329;7036;1758;7421;249;142680;538	1	120227	441	8.20942e-42	0.952381
Mitochondrial Diseases	59	40	56652;2639;6834;10128;4723;34;6389;9997;6341;4519;4538;4728;6261;80207;4535;4536;4537;4514;1340;1373;2108;2110;5091;9131;1352;1355;374291;51204;4541;4540;4508;5428;85476;37;4512;2109;2395;4513;4976;291	19	50484;5162;64221;493753;1585;84233;5160;51021;79783;11232;4539;55065;56945;36;35;27034;2671;57505;28976	442	4.91461e-70	0.677966	0	0		0		482	1	0	59	40	56652;2639;6834;10128;4723;34;6389;9997;6341;4519;4538;4728;6261;80207;4535;4536;4537;4514;1340;1373;2108;2110;5091;9131;1352;1355;374291;51204;4541;4540;4508;5428;85476;37;4512;2109;2395;4513;4976;291	19	50484;5162;64221;493753;1585;84233;5160;51021;79783;11232;4539;55065;56945;36;35;27034;2671;57505;28976	442	4.91461e-70	0.677966
Motor Neuron Disease	29	16	2617;57679;6606;6607;2521;1639;6647;7415;367;283;3508;10133;23435;9217;26580;23064	13	2733;57449;113278;59341;203228;4744;9896;29978;55277;7443;6311;54822;538	381	6.99988e-28	0.551724	9	0		9	1804;79970;7074;998;23025;22920;56832;155061;203228	397	0.941577	0	38	16	2617;57679;6606;6607;2521;1639;6647;7415;367;283;3508;10133;23435;9217;26580;23064	22	2733;57449;113278;59341;203228;4744;9896;29978;55277;7443;6311;54822;538;1804;79970;7074;998;23025;22920;56832;155061;203228	381	2.16514e-25	0.421053
Mouth Diseases	5	4	1075;6654;4487;23314	1	50945	1803	4.0959e-06	0.8	45	6	3595;3106;3664;3586;3135;149233	39	360203;147381;56169;80862;285834;9241;116935;729816;27042;6148;10255;4340;5820;4280;340198;353007;3107;100130889;342808;29113;267016;253018;352961;57698;4276;285829;387122;170679;5460;267015;353010;353011;8870;780;11023;170680;339210;10866;54535	1801	0.00190225	0.133333	50	10	1075;6654;4487;23314;3595;3106;3664;3586;3135;149233	40	50945;360203;147381;56169;80862;285834;9241;116935;729816;27042;6148;10255;4340;5820;4280;340198;353007;3107;100130889;342808;29113;267016;253018;352961;57698;4276;285829;387122;170679;5460;267015;353010;353011;8870;780;11023;170680;339210;10866;54535	1797	1.94529e-06	0.2
Movement Disorders	34	28	7132;7345;23400;3064;6622;120892;4204;1814;5071;57194;540;7054;26058;27429;80025;7080;2629;1861;83943;23230;11315;9627;25793;7337;114798;4137;65018;112476	6	55737;3778;23636;1981;8398;55145	1834	6.6499e-37	0.823529	44	7	2580;84894;9451;6622;29119;120892;4137	37	162540;114134;442524;84660;450234;57111;454;9811;644150;401884;92949;100129583;3122;4724;952;4905;84286;254428;147081;7473;339263;23666;3662;4336;253782;285513;10228;100128646;27074;81615;130013;56922;400403;8934;6239;1006;926	1855	0.00034307	0.159091	78	35	7132;7345;23400;3064;6622;120892;4204;1814;5071;57194;540;7054;26058;27429;80025;7080;2629;1861;83943;23230;11315;9627;25793;7337;114798;4137;65018;112476;2580;84894;9451;6622;29119;120892;4137	43	55737;3778;23636;1981;8398;55145;162540;114134;442524;84660;450234;57111;454;9811;644150;401884;92949;100129583;3122;4724;952;4905;84286;254428;147081;7473;339263;23666;3662;4336;253782;285513;10228;100128646;27074;81615;130013;56922;400403;8934;6239;1006;926	1830	7.79001e-32	0.448718
Multiple Sclerosis	3	3	3575;100133941;5788	0		1360	1.19612e-05	1	105	35	5747;3122;3127;3559;868;717;5460;3132;5594;2315;921;199;23095;3394;6774;3123;3593;629;7412;10919;1594;1591;965;6891;3109;3106;3107;8740;10461;3119;3118;3117;7132;942;4855	70	100131609;100130889;401250;5820;100189469;10892;3120;10665;267015;267016;352961;678;54207;677;4234;131368;79970;554251;6565;923;56244;10538;352997;116935;221527;6148;8449;253018;4280;23498;170679;359758;7148;644020;54536;56169;2294;8320;7919;353002;7917;7916;27120;3087;4277;4276;160365;11262;64332;8477;54806;5341;5796;7936;729816;2135;60468;5491;22898;147;387122;116379;440836;53832;117289;152100;…	1328	4.4986e-31	0.333333	108	38	3575;100133941;5788;5747;3122;3127;3559;868;717;5460;3132;5594;2315;921;199;23095;3394;6774;3123;3593;629;7412;10919;1594;1591;965;6891;3109;3106;3107;8740;10461;3119;3118;3117;7132;942;4855	70	100131609;100130889;401250;5820;100189469;10892;3120;10665;267015;267016;352961;678;54207;677;4234;131368;79970;554251;6565;923;56244;10538;352997;116935;221527;6148;8449;253018;4280;23498;170679;359758;7148;644020;54536;56169;2294;8320;7919;353002;7917;7916;27120;3087;4277;4276;160365;11262;64332;8477;54806;5341;5796;7936;729816;2135;60468;5491;22898;147;387122;116379;440836;53832;117289;152100;…	1325	1.21077e-34	0.351852
Muscular Diseases	70	62	56652;64419;4703;1785;1073;8291;4618;4000;274;7170;4540;5213;3736;79147;4538;6261;4512;4535;859;4514;22954;1293;10585;10020;23175;1292;1756;1291;2010;7555;9131;8106;8557;7273;7138;29954;779;5339;55624;4620;6444;6445;6442;6443;5428;90;58;23345;7169;2318;2273;9499;4154;2218;1180;4534;203859;6329;825;1760;4625;291	8	390594;50484;64221;23224;9782;4626;4541;11232	1890	2.60475e-83	0.885714	1	1	10599	0		1951	0.0327759	1	71	63	56652;64419;4703;1785;1073;8291;4618;4000;274;7170;4540;5213;3736;79147;4538;6261;4512;4535;859;4514;22954;1293;10585;10020;23175;1292;1756;1291;2010;7555;9131;8106;8557;7273;7138;29954;779;5339;55624;4620;6444;6445;6442;6443;5428;90;58;23345;7169;2318;2273;9499;4154;2218;1180;4534;203859;6329;825;1760;4625;291;10599	8	390594;50484;64221;23224;9782;4626;4541;11232	1889	9.32675e-85	0.887324
Muscular Disorders, Atrophic	36	34	23345;9499;8557;5213;5339;10020;79147;4000;859;22954;10585;1292;1756;1291;2010;7555;8106;7273;29954;55624;6444;6445;6442;6443;1293;8291;2273;2318;4154;2218;203859;825;1760;4625	2	9782;23224	756	4.48048e-62	0.944444	0	0		0		790	1	0	36	34	23345;9499;8557;5213;5339;10020;79147;4000;859;22954;10585;1292;1756;1291;2010;7555;8106;7273;29954;55624;6444;6445;6442;6443;1293;8291;2273;2318;4154;2218;203859;825;1760;4625	2	9782;23224	756	4.48048e-62	0.944444
Muscular Dystrophies	39	37	23345;9499;8557;3679;5213;5339;10020;79147;4000;859;22954;10585;1292;1756;1291;2010;7555;8106;7273;29954;55624;6444;6445;6442;6443;1293;57190;9215;8291;2273;2318;4154;2218;203859;825;1760;4625	2	9782;23224	752	1.02532e-67	0.948718	0	0		0		789	1	0	39	37	23345;9499;8557;3679;5213;5339;10020;79147;4000;859;22954;10585;1292;1756;1291;2010;7555;8106;7273;29954;55624;6444;6445;6442;6443;1293;57190;9215;8291;2273;2318;4154;2218;203859;825;1760;4625	2	9782;23224	752	1.02532e-67	0.948718
Musculoskeletal Abnormalities	68	52	2736;2737;1302;9241;9533;6949;6452;6899;5728;4920;3481;4488;6662;7050;3239;5727;4088;2033;5781;2263;2260;2261;7291;4313;207;8200;673;7046;3265;10683;3643;7048;23314;6496;6469;2254;1280;4750;860;4893;6654;5447;5307;8481;4487;3845;2697;5894;1387;157570;7546;50937	16	374654;79659;81839;64327;9401;7476;51082;57539;50945;2657;4626;392255;8241;137814;55997;4853	2075	2.54107e-61	0.764706	0	0		0		2127	1	0	68	52	2736;2737;1302;9241;9533;6949;6452;6899;5728;4920;3481;4488;6662;7050;3239;5727;4088;2033;5781;2263;2260;2261;7291;4313;207;8200;673;7046;3265;10683;3643;7048;23314;6496;6469;2254;1280;4750;860;4893;6654;5447;5307;8481;4487;3845;2697;5894;1387;157570;7546;50937	16	374654;79659;81839;64327;9401;7476;51082;57539;50945;2657;4626;392255;8241;137814;55997;4853	2075	2.54107e-61	0.764706
Musculoskeletal Diseases	248	214	1302;760;4703;1785;7138;8022;23592;5745;7227;6528;5213;22954;8540;5479;7058;79147;1836;4148;2487;7050;1073;7048;4982;10585;28962;2010;6329;8481;142680;1311;121340;3481;55624;6444;7046;23569;7040;1293;10682;10683;3339;3643;64175;5428;6445;2261;58;2318;7253;2316;8878;6654;5307;415;203859;3845;825;1387;4488;291;2778;3569;169792;4893;8600;1482;6452;274;3309;7038;9496;4282;7369;5251;4041;6261;6662;404…	34	374654;5176;50484;2657;60681;3977;55997;57539;81839;9782;64840;3663;4626;4541;137814;9401;59341;79659;115352;4758;390594;11232;100507436;139285;64327;23224;389434;51082;7476;50945;392255;4795;8241;4853	3506	5.33526e-220	0.862903	118	37	952;116085;3123;7056;3127;3559;4982;3837;3135;200734;1493;23569;149233;10758;10599;56244;7536;5966;1235;10133;1435;640;3593;56606;6366;864;958;11170;3107;326;147;26191;8792;3119;3118;3117;7185	81	7128;23046;7117;259308;652411;25949;10665;10660;10584;267015;389715;400867;167826;3132;351143;100270956;6014;344423;164832;205327;54510;8707;3844;284274;55937;100270827;23263;22918;9658;200728;79722;84871;196527;51752;389203;79667;3663;353011;4055;26147;25978;53940;51059;5871;257397;83648;7547;23657;79574;79577;390283;100271278;7092;3516;114182;501;4276;359775;389136;344462;2895;150538;10678;2353…	3683	7.67011e-17	0.313559	366	251	1302;760;4703;1785;7138;8022;23592;5745;7227;6528;5213;22954;8540;5479;7058;79147;1836;4148;2487;7050;1073;7048;4982;10585;28962;2010;6329;8481;142680;1311;121340;3481;55624;6444;7046;23569;7040;1293;10682;10683;3339;3643;64175;5428;6445;2261;58;2318;7253;2316;8878;6654;5307;415;203859;3845;825;1387;4488;291;2778;3569;169792;4893;8600;1482;6452;274;3309;7038;9496;4282;7369;5251;4041;6261;6662;404…	115	374654;5176;50484;2657;60681;3977;55997;57539;81839;9782;64840;3663;4626;4541;137814;9401;59341;79659;115352;4758;390594;11232;100507436;139285;64327;23224;389434;51082;7476;50945;392255;4795;8241;4853;7128;23046;7117;259308;652411;25949;10665;10660;10584;267015;389715;400867;167826;3132;351143;100270956;6014;344423;164832;205327;54510;8707;3844;284274;55937;100270827;23263;22918;9658;200728;7972…	3473	7.46886e-212	0.685792
Mycobacterium Infections	7	6	3593;3594;3459;6772;3460;1536	1	8517	765	3.19077e-11	0.857143	28	7	3123;4277;3119;3117;149233;64127;56244	21	3127;168507;124460;3128;79747;1540;3122;9966;734;646583;5932;352961;80099;6299;3118;55744;400757;8767;121838;144811;160857	764	5.35516e-08	0.25	35	13	3593;3594;3459;6772;3460;1536;3123;4277;3119;3117;149233;64127;56244	22	8517;3127;168507;124460;3128;79747;1540;3122;9966;734;646583;5932;352961;80099;6299;3118;55744;400757;8767;121838;144811;160857	758	2.88948e-16	0.371429
Myeloproliferative Disorders	19	14	5159;25;3205;2122;54790;861;7066;4297;3717;11064;11116;2120;613;2260	5	7158;26127;9659;55752;124540	1453	2.92793e-19	0.736842	3	1	3717	2	729536;645668	1466	0.0703035	0.333333	22	15	5159;25;3205;2122;54790;861;7066;4297;3717;11064;11116;2120;613;2260;3717	7	7158;26127;9659;55752;124540;729536;645668	1453	1.0077e-19	0.681818
Myocardial Infarction	4	3	241;7804;4973	1	23022	1438	5.51794e-05	0.75	17	4	6387;255738;1952;9992	13	100130239;10151;375056;6597;7809;170690;283652;114036;100048912;79192;55759;221692;63951	1437	0.000591351	0.235294	21	7	241;7804;4973;6387;255738;1952;9992	14	23022;100130239;10151;375056;6597;7809;170690;283652;114036;100048912;79192;55759;221692;63951	1434	3.95608e-07	0.333333
Myocardial Ischemia	10	9	7015;4040;7804;948;8997;84159;241;4205;4973	1	23022	2108	8.5975e-13	0.9	49	13	217;6943;9992;79660;28;255738;8613;100048912;1952;4018;84722;6387;3988	36	51530;79659;6597;65264;56996;55973;283652;114036;653163;11173;170690;8882;8658;80310;25902;1874;23294;23293;63951;10400;100130239;10151;84439;375056;54805;7809;100271444;283849;22808;221692;1284;1282;10743;57608;79192;55759	2104	1.00355e-08	0.265306	59	22	7015;4040;7804;948;8997;84159;241;4205;4973;217;6943;9992;79660;28;255738;8613;100048912;1952;4018;84722;6387;3988	37	23022;51530;79659;6597;65264;56996;55973;283652;114036;653163;11173;170690;8882;8658;80310;25902;1874;23294;23293;63951;10400;100130239;10151;84439;375056;54805;7809;100271444;283849;22808;221692;1284;1282;10743;57608;79192;55759	2095	2.80751e-17	0.372881
Neoplasms	345	323	374654;4026;8301;8091;5987;3558;7517;23512;6098;5468;7048;6794;10962;2317;2313;5914;10801;595;596;6598;201163;6389;79728;57591;1019;2261;5002;79663;80184;153090;23092;23095;7704;1656;2042;5573;2048;3092;57509;54556;55717;2737;9321;50515;4771;4299;10568;6421;3205;6756;6757;4072;9940;5081;8833;558;7175;238;5450;5925;83990;1755;57531;613;4253;1277;8795;2120;2122;4914;8648;23022;8643;3417;5079;1499;1…	22	28992;348801;54738;54949;55654;727837;2531;6793;124540;79695;6988;154288;84936;92521;23301;79145;200942;79142;100272147;10600;285527;81847	10132	6.75079e-214	0.936232	285	167	217;55504;8626;3132;112744;22853;580;23362;131;7227;3655;22834;4477;8673;26579;4276;11262;28;3127;7054;4983;29113;571;153572;577;5144;7399;57609;10884;6447;8028;5462;125;51562;8125;2304;6563;10611;157638;85415;827;5010;10320;595;6582;3709;2494;353021;7031;7032;9855;128869;4046;222643;4285;7015;2099;80205;51196;5562;55289;898;51750;2263;51592;4214;6581;6580;58480;3817;3117;5820;1136;999;100048912;…	118	123688;285176;646255;391679;283491;83636;57161;29086;26278;387044;100288517;387122;100271222;441073;80724;116159;392371;113510;100270953;80031;392382;79875;5305;86123;8701;81037;23466;352997;352995;645668;100271197;100147754;9497;729536;728484;26154;653268;401237;728615;50805;79608;57476;347730;100271596;100271618;25978;347292;340602;643503;25865;100128390;56169;283450;130540;100270908;338376;646…	10288	1.63425e-54	0.585965	630	490	374654;4026;8301;8091;5987;3558;7517;23512;6098;5468;7048;6794;10962;2317;2313;5914;10801;595;596;6598;201163;6389;79728;57591;1019;2261;5002;79663;80184;153090;23092;23095;7704;1656;2042;5573;2048;3092;57509;54556;55717;2737;9321;50515;4771;4299;10568;6421;3205;6756;6757;4072;9940;5081;8833;558;7175;238;5450;5925;83990;1755;57531;613;4253;1277;8795;2120;2122;4914;8648;23022;8643;3417;5079;1499;1…	140	28992;348801;54738;54949;55654;727837;2531;6793;124540;79695;6988;154288;84936;92521;23301;79145;200942;79142;100272147;10600;285527;81847;123688;285176;646255;391679;283491;83636;57161;29086;26278;387044;100288517;387122;100271222;441073;80724;116159;392371;113510;100270953;80031;392382;79875;5305;86123;8701;81037;23466;352997;352995;645668;100271197;100147754;9497;729536;728484;26154;653268;401…	9987	1.85997e-242	0.777778
Neoplasms by Histologic Type	264	238	4303;4302;3717;64783;23048;596;23512;4609;4005;4026;3417;5079;7249;8301;10342;221895;8013;5077;25;115761;2521;694;2324;1029;3791;5987;3558;7517;84159;4869;5890;11146;3977;25925;675;4330;3932;6098;8028;3131;51684;5468;8021;4233;116093;10962;10215;6794;6392;2317;6390;6391;2313;4841;3845;2060;5914;1387;2064;10801;2778;8031;8030;4893;5155;6757;7030;1649;8522;399;2309;2308;79663;3662;57591;89795;8805;…	26	28992;79142;84936;348801;51592;6793;92521;6988;100272147;23085;23305;10600;285527;80184;154288;6887;5108;54949;55654;79145;727837;200942;124540;9950;54738;2531	8177	3.93751e-170	0.901515	79	39	10320;2034;8626;3127;23187;9855;595;3119;7015;5820;11262;3662;4004;84159;51750;29113;4276;580;7299;9375;3431;8028;5462;100048912;6176;8558;23095;4600;4157;3394;8082;3118;3117;949;4507;472;3709;3123;8398	40	54986;56169;285834;285176;3132;338376;79827;100128431;645668;128869;353238;172;729536;26154;55289;401237;100271144;100271618;79608;140856;25865;57419;58480;100288517;57476;401475;100131561;79482;267015;390218;130540;100270953;86123;55770;8701;81037;64895;79476;343045;1761	8376	8.25508e-14	0.493671	343	277	4303;4302;3717;64783;23048;596;23512;4609;4005;4026;3417;5079;7249;8301;10342;221895;8013;5077;25;115761;2521;694;2324;1029;3791;5987;3558;7517;84159;4869;5890;11146;3977;25925;675;4330;3932;6098;8028;3131;51684;5468;8021;4233;116093;10962;10215;6794;6392;2317;6390;6391;2313;4841;3845;2060;5914;1387;2064;10801;2778;8031;8030;4893;5155;6757;7030;1649;8522;399;2309;2308;79663;3662;57591;89795;8805;…	66	28992;79142;84936;348801;51592;6793;92521;6988;100272147;23085;23305;10600;285527;80184;154288;6887;5108;54949;55654;79145;727837;200942;124540;9950;54738;2531;54986;56169;285834;285176;3132;338376;79827;100128431;645668;128869;353238;172;729536;26154;55289;401237;100271144;100271618;79608;140856;25865;57419;58480;100288517;57476;401475;100131561;79482;267015;390218;130540;100270953;86123;55770;8…	8146	2.70781e-170	0.80758
Neoplasms by Site	122	118	374654;8626;3659;5071;4221;4477;150094;9833;7517;1316;83990;675;999;672;673;1956;1499;4233;7048;116093;6794;4437;23405;3845;4481;51079;2064;2778;27030;595;5395;5157;7030;11200;5606;4072;79728;4968;11281;367;2261;51201;5002;79663;3265;4626;972;2271;6421;2272;5573;2048;4292;5979;79058;57509;51741;7428;4978;60528;79577;2192;4436;6928;6927;27241;6288;6289;7157;7490;5546;657;6041;843;1033;6049;22800;5…	4	23301;79695;10568;81847	7772	6.06174e-98	0.967213	224	113	217;8626;112744;23362;131;7227;3655;22834;4477;26579;28;7054;4983;5144;7399;10884;6447;5462;125;51562;2304;6563;10611;57609;85415;2255;5010;595;6582;3709;2494;353021;7031;7032;4046;7015;4285;6662;2099;80205;22853;5562;898;2263;4214;6581;6580;3817;3117;5820;1136;999;100048912;23095;7141;53335;3123;430;578;4916;4276;571;577;6928;7917;8125;11221;54790;4824;58472;5168;650;27324;638;79083;466;196374;2…	111	123688;55504;153572;646255;401237;391679;283491;83636;8673;11278;57161;267015;26278;387044;387122;8028;100271222;441073;80724;116159;392371;113510;80031;392382;79875;5305;81037;157638;23466;352997;352995;55892;100271197;23301;100147754;9497;152002;728484;222643;51196;653268;728615;51592;50805;347730;100271596;219931;25978;347292;340602;643503;2677;54535;100128390;56169;646192;100271372;402123;353…	7777	7.69719e-41	0.504464	346	231	374654;8626;3659;5071;4221;4477;150094;9833;7517;1316;83990;675;999;672;673;1956;1499;4233;7048;116093;6794;4437;23405;3845;4481;51079;2064;2778;27030;595;5395;5157;7030;11200;5606;4072;79728;4968;11281;367;2261;51201;5002;79663;3265;4626;972;2271;6421;2272;5573;2048;4292;5979;79058;57509;51741;7428;4978;60528;79577;2192;4436;6928;6927;27241;6288;6289;7157;7490;5546;657;6041;843;1033;6049;22800;5…	115	23301;79695;10568;81847;123688;55504;153572;646255;401237;391679;283491;83636;8673;11278;57161;267015;26278;387044;387122;8028;100271222;441073;80724;116159;392371;113510;80031;392382;79875;5305;81037;157638;23466;352997;352995;55892;100271197;23301;100147754;9497;152002;728484;222643;51196;653268;728615;51592;50805;347730;100271596;219931;25978;347292;340602;643503;2677;54535;100128390;56169;646…	7667	2.10107e-117	0.66763
Neoplasms, Connective and Soft Tissue	43	41	5573;23512;5155;6757;4026;11200;1649;6760;8013;5077;2308;2521;8091;2131;7490;7249;221895;5925;2078;324;2115;5002;79058;3815;466;1277;5890;4626;2132;5156;7030;2130;6392;2317;6390;6391;6756;2313;8648;1385;5081	2	727837;54738	2735	1.58542e-52	0.953488	0	0		0		2776	1	0	43	41	5573;23512;5155;6757;4026;11200;1649;6760;8013;5077;2308;2521;8091;2131;7490;7249;221895;5925;2078;324;2115;5002;79058;3815;466;1277;5890;4626;2132;5156;7030;2130;6392;2317;6390;6391;6756;2313;8648;1385;5081	2	727837;54738	2735	1.58542e-52	0.953488
Neoplasms, Connective Tissue	30	28	5573;23512;5155;6757;11200;6760;8013;2521;2130;2131;221895;5925;2078;324;2115;3815;466;1277;4626;2132;5156;6392;2317;6390;6391;6756;2313;1385	2	727837;54738	5364	2.08838e-27	0.933333	0	0		0		5392	1	0	30	28	5573;23512;5155;6757;11200;6760;8013;2521;2130;2131;221895;5925;2078;324;2115;3815;466;1277;4626;2132;5156;6392;2317;6390;6391;6756;2313;1385	2	727837;54738	5364	2.08838e-27	0.933333
Neoplasms, Germ Cell and Embryonal	42	37	6598;55717;3417;238;1499;6389;162967;7517;57670;473;5925;1019;1755;2261;8929;324;3815;675;5728;57120;673;6098;51684;4771;5468;23095;6862;4157;6794;6392;6390;6391;1029;5979;2064;8643;7428	5	199713;154288;6793;54949;55654	5206	4.29306e-34	0.880952	29	10	23187;7015;51750;8398;580;7299;4507;8558;4600;472	19	56169;130540;285176;128869;172;5820;26154;4004;401237;100271144;79608;140856;57419;343045;100048912;100271618;86123;81037;1761	5233	9.67555e-05	0.344828	71	47	6598;55717;3417;238;1499;6389;162967;7517;57670;473;5925;1019;1755;2261;8929;324;3815;675;5728;57120;673;6098;51684;4771;5468;23095;6862;4157;6794;6392;6390;6391;1029;5979;2064;8643;7428;23187;7015;51750;8398;580;7299;4507;8558;4600;472	24	199713;154288;6793;54949;55654;56169;130540;285176;128869;172;5820;26154;4004;401237;100271144;79608;140856;57419;343045;100048912;100271618;86123;81037;1761	5196	1.22641e-32	0.661972
Neoplasms, Glandular and Epithelial	75	68	2778;8031;8030;5324;54556;4089;5290;5727;7030;3417;238;1499;3977;10342;6927;201163;657;57670;8805;7157;23095;7490;5546;5987;5925;84925;116093;324;4595;1033;1755;51201;8929;162967;79663;3621;675;55193;4968;5728;57120;673;8314;6098;3265;51684;8312;4771;5468;4233;8795;11236;4841;2271;6421;6392;4914;9049;4292;473;5979;9516;79058;8915;57509;2064;8643;7428	7	55717;23085;79145;51592;9950;5108;7175	6766	7.32788e-56	0.906667	33	14	2034;23187;595;3119;7015;3662;51750;4276;580;3709;23095;4157;8082;949	19	56169;285176;353238;5820;26154;4004;401237;267015;79608;140856;57419;58480;100288517;9375;100131561;100048912;390218;3118;55770	6820	5.5029e-06	0.424242	108	82	2778;8031;8030;5324;54556;4089;5290;5727;7030;3417;238;1499;3977;10342;6927;201163;657;57670;8805;7157;23095;7490;5546;5987;5925;84925;116093;324;4595;1033;1755;51201;8929;162967;79663;3621;675;55193;4968;5728;57120;673;8314;6098;3265;51684;8312;4771;5468;4233;8795;11236;4841;2271;6421;6392;4914;9049;4292;473;5979;9516;79058;8915;57509;2064;8643;7428;2034;23187;595;3119;7015;3662;51750;4276;580;3…	26	55717;23085;79145;51592;9950;5108;7175;56169;285176;353238;5820;26154;4004;401237;267015;79608;140856;57419;58480;100288517;9375;100131561;100048912;390218;3118;55770	6753	1.56766e-54	0.759259
Neoplasms, Nerve Tissue	36	34	6598;55717;3417;4763;238;5468;6389;57670;473;7517;5925;1019;324;1755;8929;162967;675;5728;57120;673;6098;51684;4771;1499;23095;4157;6392;6390;6391;1029;5979;2064;8643;7428	2	54949;55654	4982	1.3916e-34	0.944444	29	10	23187;7015;51750;8398;580;7299;4507;8558;4600;472	19	56169;130540;285176;128869;172;5820;26154;4004;401237;100271144;79608;140856;57419;343045;100048912;100271618;8028;86123;81037	5006	6.72519e-05	0.344828	65	44	6598;55717;3417;4763;238;5468;6389;57670;473;7517;5925;1019;324;1755;8929;162967;675;5728;57120;673;6098;51684;4771;1499;23095;4157;6392;6390;6391;1029;5979;2064;8643;7428;23187;7015;51750;8398;580;7299;4507;8558;4600;472	21	54949;55654;56169;130540;285176;128869;172;5820;26154;4004;401237;100271144;79608;140856;57419;343045;100048912;100271618;8028;86123;81037	4972	4.27892e-32	0.676923
Neoplasms, Neuroepithelial	21	19	57670;473;6098;675;2064;3417;5728;57120;673;5925;238;51684;324;1499;5468;1755;23095;8643;8929	2	162967;55717	3991	9.5677e-21	0.904762	14	4	580;51750;23187;7015	10	140856;5820;57419;56169;285176;4004;401237;26154;100048912;79608	4006	0.0102387	0.285714	35	23	57670;473;6098;675;2064;3417;5728;57120;673;5925;238;51684;324;1499;5468;1755;23095;8643;8929;580;51750;23187;7015	12	162967;55717;140856;5820;57419;56169;285176;4004;401237;26154;100048912;79608	3987	3.83295e-19	0.657143
Neoplastic Syndromes, Hereditary	34	31	5395;4089;11200;4763;4436;4292;4221;27241;5728;2132;2131;7157;7490;5727;7249;7248;657;324;4595;11281;57531;675;1027;672;4771;2956;7048;6794;1029;201163;5979	3	5889;5892;4072	1478	1.3476e-46	0.911765	3	0		3	8398;4507;338376	1509	0.925896	0	37	31	5395;4089;11200;4763;4436;4292;4221;27241;5728;2132;2131;7157;7490;5727;7249;7248;657;324;4595;11281;57531;675;1027;672;4771;2956;7048;6794;1029;201163;5979	6	5889;5892;4072;8398;4507;338376	1478	4.855e-44	0.837838
Nephritis	11	8	1285;1287;1286;64423;23607;7225;4627;81	3	4643;4920;8542	1101	2.20004e-12	0.727273	20	4	3119;3117;3075;3123	16	449492;449493;3118;8897;3116;9526;22925;8741;6665;10665;407977;5696;150280;10255;4855;8542	1105	0.000429385	0.2	31	12	1285;1287;1286;64423;23607;7225;4627;81;3119;3117;3075;3123	19	4643;4920;8542;449492;449493;3118;8897;3116;9526;22925;8741;6665;10665;407977;5696;150280;10255;4855;8542	1097	1.62459e-13	0.387097
Nervous System Diseases	644	562	3920;4771;27286;7345;120892;285362;8864;9289;5824;7305;5828;668;6487;80331;10585;8905;348;51062;2592;203228;5264;6792;5261;6658;2316;2314;5521;10801;5913;291;81839;2896;594;6598;140803;3778;3679;274;275;4552;93986;2542;493856;80208;80207;2548;81622;2261;1013;5009;2760;124590;8518;4359;23095;25978;6507;23064;57502;3251;4952;435;2617;335;65055;10020;8195;2018;859;2688;84059;3897;7555;7273;6611;3742…	82	374654;114781;84623;4935;84233;55998;51114;4211;9150;9524;23096;55129;79955;64221;3868;7552;55277;95;55650;8890;5146;23503;57449;8492;7319;9901;5257;4239;84239;9126;641339;9439;6389;390594;11232;84061;3236;51324;79152;8622;9203;64374;55103;7443;343641;9570;113278;8320;9782;57477;254065;51185;56997;116442;81857;2733;23189;23636;23224;2036;80975;154881;55670;9907;2998;79738;79809;9640;51057;347344;…	6431	0	0.872671	239	118	114134;2580;952;10452;8301;5747;92949;10347;3122;10892;1946;3127;5621;29119;341;717;1378;23607;868;4336;54207;677;54806;5460;4035;1495;3132;203228;5308;7473;5594;2315;4137;3123;921;56244;926;56922;199;27074;274;56832;6263;4724;3662;170679;100048912;9846;23095;10599;7148;3394;4815;2041;6774;26766;338399;3593;51435;84660;84894;4905;629;7919;10895;7917;7916;3559;7412;27324;3087;10919;965;63976;1594;…	121	162540;100131609;114781;100130889;56169;56979;8477;203238;401250;5820;100270961;400591;3120;27072;10665;267016;646583;352961;678;8028;100128646;100189469;131368;79970;80036;554251;6565;79031;400403;923;9037;337880;10538;352997;57111;116935;221527;132789;10438;5607;23036;6148;8449;728299;267015;4280;90627;80205;450234;344558;254428;387122;51205;147081;23666;23498;253782;285513;1330;359758;81615;89…	6875	1.07702e-46	0.493724	883	680	3920;4771;27286;7345;120892;285362;8864;9289;5824;7305;5828;668;6487;80331;10585;8905;348;51062;2592;203228;5264;6792;5261;6658;2316;2314;5521;10801;5913;291;81839;2896;594;6598;140803;3778;3679;274;275;4552;93986;2542;493856;80208;80207;2548;81622;2261;1013;5009;2760;124590;8518;4359;23095;25978;6507;23064;57502;3251;4952;435;2617;335;65055;10020;8195;2018;859;2688;84059;3897;7555;7273;6611;3742…	203	374654;114781;84623;4935;84233;55998;51114;4211;9150;9524;23096;55129;79955;64221;3868;7552;55277;95;55650;8890;5146;23503;57449;8492;7319;9901;5257;4239;84239;9126;641339;9439;6389;390594;11232;84061;3236;51324;79152;8622;9203;64374;55103;7443;343641;9570;113278;8320;9782;57477;254065;51185;56997;116442;81857;2733;23189;23636;23224;2036;80975;154881;55670;9907;2998;79738;79809;9640;51057;347344;…	6322	0	0.770102
Nervous System Malformations	113	86	83605;10397;1785;1786;123606;3329;79147;9289;3798;347733;7050;5376;1778;11235;547;51062;2705;1959;65125;5264;2316;4488;81839;2218;8139;54332;9990;4552;4803;80208;7249;7248;8518;4548;4359;23095;1641;8898;54820;2617;2018;65055;10558;3315;4747;8820;6683;3897;6687;10564;7846;16;4524;4522;2736;6496;5649;26353;5728;5354;79840;57716;4000;5191;5727;7879;118813;9896;9897;81846;57165;170302;79628;23111;919…	27	374654;121512;8988;1293;9907;3679;8320;3476;8565;144165;10908;55640;7840;57190;81857;5631;59341;3735;3236;1292;9420;51324;23503;22948;9215;1291;79152	1171	2.12549e-120	0.761062	0	0		0		1257	1	0	113	86	83605;10397;1785;1786;123606;3329;79147;9289;3798;347733;7050;5376;1778;11235;547;51062;2705;1959;65125;5264;2316;4488;81839;2218;8139;54332;9990;4552;4803;80208;7249;7248;8518;4548;4359;23095;1641;8898;54820;2617;2018;65055;10558;3315;4747;8820;6683;3897;6687;10564;7846;16;4524;4522;2736;6496;5649;26353;5728;5354;79840;57716;4000;5191;5727;7879;118813;9896;9897;81846;57165;170302;79628;23111;919…	27	374654;121512;8988;1293;9907;3679;8320;3476;8565;144165;10908;55640;7840;57190;81857;5631;59341;3735;3236;1292;9420;51324;23503;22948;9215;1291;79152	1171	2.12549e-120	0.761062
Neurobehavioral Manifestations	106	58	3920;215;51473;27286;3251;161582;7592;4983;546;8905;5063;6448;6658;6567;51;1387;2902;2904;9856;4204;1859;3476;3028;3479;2664;8450;51422;57502;538;9968;6855;2290;6535;2055;186;23133;2182;6611;8573;138050;11141;6197;1741;9459;24140;10084;5456;93986;2033;170302;7102;8242;8243;2332;2334;3423;3425;25836	48	9203;84623;8492;547;2245;7319;9901;55998;84239;3827;51114;1013;9524;57477;84295;254065;23096;8831;51185;9126;641339;116442;347344;65109;7552;10159;6487;2898;3373;2892;7991;9439;84061;158866;5631;10369;83696;10479;55650;2036;81704;5160;5162;10075;54862;11253;26260;55777	1759	4.76435e-59	0.54717	0	0		0		1817	1	0	106	58	3920;215;51473;27286;3251;161582;7592;4983;546;8905;5063;6448;6658;6567;51;1387;2902;2904;9856;4204;1859;3476;3028;3479;2664;8450;51422;57502;538;9968;6855;2290;6535;2055;186;23133;2182;6611;8573;138050;11141;6197;1741;9459;24140;10084;5456;93986;2033;170302;7102;8242;8243;2332;2334;3423;3425;25836	48	9203;84623;8492;547;2245;7319;9901;55998;84239;3827;51114;1013;9524;57477;84295;254065;23096;8831;51185;9126;641339;116442;347344;65109;7552;10159;6487;2898;3373;2892;7991;9439;84061;158866;5631;10369;83696;10479;55650;2036;81704;5160;5162;10075;54862;11253;26260;55777	1759	4.76435e-59	0.54717
Neurodegenerative Diseases	211	173	5173;10397;1785;7957;4803;123606;3329;5071;8988;2521;3798;7305;9627;146057;1778;7054;540;547;283;348;80025;51062;54209;2705;10528;83943;1786;27429;1959;203228;5264;54840;4137;6310;6314;65018;5521;4976;538;6647;55737;6607;8139;54332;55775;7879;4204;6908;493856;4287;80208;80207;7249;7248;2395;146227;367;2074;5376;2259;3748;10133;443;25814;8518;4359;4541;5582;3315;3508;378884;8898;25978;6507;23064;2…	38	57449;8622;121512;64374;55103;7443;343641;9570;84233;113278;8565;144165;9640;55129;10908;56997;166336;4539;785;55277;95;7840;255928;81857;2733;23345;59341;3735;23636;3236;4514;51324;23503;22948;154881;5631;9907;79152	3922	1.99936e-162	0.819905	74	32	2580;84660;9451;10452;274;8301;92949;6622;10347;338399;1191;952;64231;29119;341;25902;1378;7473;23607;4336;998;9846;120892;203228;7074;1804;130013;2041;945;4137;51338;23025	42	162540;114134;51435;339761;450234;57111;454;84286;644150;401884;56832;283226;8934;4724;254428;4905;344558;23036;339263;9811;10913;23666;3662;643680;3122;253782;285513;22920;10228;147081;100128646;27074;81615;79970;100129583;5819;56922;6239;1006;155061;926;442524	4063	2.55295e-18	0.432432	285	205	5173;10397;1785;7957;4803;123606;3329;5071;8988;2521;3798;7305;9627;146057;1778;7054;540;547;283;348;80025;51062;54209;2705;10528;83943;1786;27429;1959;203228;5264;54840;4137;6310;6314;65018;5521;4976;538;6647;55737;6607;8139;54332;55775;7879;4204;6908;493856;4287;80208;80207;7249;7248;2395;146227;367;2074;5376;2259;3748;10133;443;25814;8518;4359;4541;5582;3315;3508;378884;8898;25978;6507;23064;2…	80	57449;8622;121512;64374;55103;7443;343641;9570;84233;113278;8565;144165;9640;55129;10908;56997;166336;4539;785;55277;95;7840;255928;81857;2733;23345;59341;3735;23636;3236;4514;51324;23503;22948;154881;5631;9907;79152;162540;114134;51435;339761;450234;57111;454;84286;644150;401884;56832;283226;8934;4724;254428;4905;344558;23036;339263;9811;10913;23666;3662;643680;3122;253782;285513;22920;10228;147…	3894	2.97686e-171	0.719298
Neuroectodermal Tumors	35	33	6598;55717;3417;238;5468;6389;57670;473;7517;5925;1019;324;1755;8929;162967;675;5728;57120;673;6098;51684;4771;1499;23095;4157;6392;6390;6391;1029;5979;2064;8643;7428	2	54949;55654	4888	8.36484e-34	0.942857	28	10	23187;7015;51750;8398;580;7299;4507;8558;4600;472	18	56169;130540;285176;128869;172;5820;343045;4004;401237;100271144;79608;140856;57419;26154;100048912;100271618;86123;81037	4911	4.0992e-05	0.357143	63	43	6598;55717;3417;238;5468;6389;57670;473;7517;5925;1019;324;1755;8929;162967;675;5728;57120;673;6098;51684;4771;1499;23095;4157;6392;6390;6391;1029;5979;2064;8643;7428;23187;7015;51750;8398;580;7299;4507;8558;4600;472	20	54949;55654;56169;130540;285176;128869;172;5820;343045;4004;401237;100271144;79608;140856;57419;26154;100048912;100271618;86123;81037	4878	5.6258e-32	0.68254
Neuroendocrine Tumors	15	13	4157;6392;6389;6390;6391;1029;7517;6598;5979;1019;4771;23095;7428	2	54949;55654	2913	8.99767e-16	0.866667	14	5	7299;472;4507;8558;4600	9	343045;8398;130540;86123;81037;100271144;128869;172;100271618	2921	0.000363245	0.357143	29	18	4157;6392;6389;6390;6391;1029;7517;6598;5979;1019;4771;23095;7428;7299;472;4507;8558;4600	11	54949;55654;343045;8398;130540;86123;81037;100271144;128869;172;100271618	2908	5.2776e-17	0.62069
Neurologic Manifestations	194	136	5173;3920;215;1302;50484;2652;51473;27286;85300;5582;3251;161582;7592;4983;546;8905;1261;54714;5063;5428;7399;10528;2780;7401;6712;6448;7080;6658;6567;51;4647;4137;6310;6311;6314;25814;25953;1387;538;2902;2904;140803;3778;9856;4204;6908;1859;3476;493856;4287;6261;6663;6513;3479;2664;2643;2259;3748;124590;65217;4359;8450;785;1729;6507;3708;51422;23064;57502;291;9968;112476;6855;146057;2290;6535;65…	58	84623;8622;6872;9203;8492;547;2245;255928;5146;7319;343641;9901;3827;51114;146227;1013;9524;57477;84295;254065;23096;79955;8831;51185;9126;56997;64221;641339;116442;347344;9640;65109;7552;55129;728458;10159;11232;80975;6487;8575;3373;7991;9439;84061;55145;158866;10002;747;83696;10479;84239;55650;2036;55998;81704;5162;10075;54862	3464	7.72607e-119	0.701031	6	4	4336;9451;4137;926	2	3662;10228	3596	0.00017653	0.666667	200	140	5173;3920;215;1302;50484;2652;51473;27286;85300;5582;3251;161582;7592;4983;546;8905;1261;54714;5063;5428;7399;10528;2780;7401;6712;6448;7080;6658;6567;51;4647;4137;6310;6311;6314;25814;25953;1387;538;2902;2904;140803;3778;9856;4204;6908;1859;3476;493856;4287;6261;6663;6513;3479;2664;2643;2259;3748;124590;65217;4359;8450;785;1729;6507;3708;51422;23064;57502;291;9968;112476;6855;146057;2290;6535;65…	60	84623;8622;6872;9203;8492;547;2245;255928;5146;7319;343641;9901;3827;51114;146227;1013;9524;57477;84295;254065;23096;79955;8831;51185;9126;56997;64221;641339;116442;347344;9640;65109;7552;55129;728458;10159;11232;80975;6487;8575;3373;7991;9439;84061;55145;158866;10002;747;83696;10479;84239;55650;2036;55998;81704;5162;10075;54862;3662;10228	3461	3.75557e-122	0.7
Neuromuscular Diseases	172	145	1140;1144;1145;50484;10397;1785;1786;285489;3329;121512;8988;2741;79147;2521;3798;6647;1778;4703;10585;283;29978;2010;6329;51062;2705;65125;55624;6444;6445;6442;6443;1959;5264;58;2318;16;203859;825;10801;5913;123606;9499;274;8139;54332;7879;4803;8565;6261;6311;10558;367;10133;779;8518;1134;4620;4359;4540;3315;3508;7273;7276;2273;8898;23064;1639;291;10908;4625;2617;5376;335;65055;1073;8291;8292;66…	27	57449;547;9420;203228;9907;7443;538;6598;113278;9782;4541;54822;64221;55277;390594;11232;7840;81857;2733;3735;23224;3236;51324;23503;22948;5631;79152	2674	1.53353e-163	0.843023	10	3	998;23025;10599	7	1804;79970;7074;22920;56832;155061;203228	2816	0.00905693	0.3	182	148	1140;1144;1145;50484;10397;1785;1786;285489;3329;121512;8988;2741;79147;2521;3798;6647;1778;4703;10585;283;29978;2010;6329;51062;2705;65125;55624;6444;6445;6442;6443;1959;5264;58;2318;16;203859;825;10801;5913;123606;9499;274;8139;54332;7879;4803;8565;6261;6311;10558;367;10133;779;8518;1134;4620;4359;4540;3315;3508;7273;7276;2273;8898;23064;1639;291;10908;4625;2617;5376;335;65055;1073;8291;8292;66…	34	57449;547;9420;203228;9907;7443;538;6598;113278;9782;4541;54822;64221;55277;390594;11232;7840;81857;2733;3735;23224;3236;51324;23503;22948;5631;79152;1804;79970;7074;22920;56832;155061;203228	2671	3.64821e-162	0.813187
Nevi and Melanomas	6	6	3868;4157;1029;7517;1019;2261	0		2408	4.40838e-09	1	15	5	7299;472;4507;8558;4600	10	343045;8398;130540;338376;86123;81037;100271144;128869;172;100271618	2409	0.000216539	0.333333	21	11	3868;4157;1029;7517;1019;2261;7299;472;4507;8558;4600	10	343045;8398;130540;338376;86123;81037;100271144;128869;172;100271618	2403	1.10901e-10	0.52381
Nutrition Disorders	18	17	8431;5251;142680;7274;4160;5443;3952;1184;5167;8074;1594;181;7352;7421;1758;5468;120227	1	53630	2310	1.88556e-23	0.944444	15	3	79068;4094;4160	12	60467;4685;9369;3778;497258;100189470;83657;5079;2509;140464;442216;400652	2324	0.0168119	0.2	33	20	8431;5251;142680;7274;4160;5443;3952;1184;5167;8074;1594;181;7352;7421;1758;5468;120227;79068;4094;4160	13	53630;60467;4685;9369;3778;497258;100189470;83657;5079;2509;140464;442216;400652	2308	2.19798e-20	0.606061
Nutritional and Metabolic Diseases	449	395	3920;1200;4023;285362;7306;5824;5828;3559;3257;344;80331;348;142680;1493;1497;5468;7048;4935;5261;291;593;594;120227;140803;11136;275;6389;2542;493856;80207;2548;79728;3651;525;26258;2263;1234;64421;443;5009;2760;445;6934;4351;25978;37;35;34;23064;640;3251;4952;435;338;335;8462;3291;10020;255738;857;7415;2683;116519;340024;23435;1629;5189;256297;148738;56652;3636;3630;6891;6890;6898;4292;5354;175…	54	55343;1798;10195;84233;56052;4072;36;57505;64221;51021;346171;112817;55277;84823;91949;95;5224;388552;79783;50484;3939;79053;4539;55065;27034;493753;9896;204;29978;89781;9526;57679;7841;91869;9180;55215;10466;5836;51251;440138;55670;149998;10559;1639;55315;84342;64135;23101;85365;5162;5257;1807;56945;25839	4292	0	0.879733	315	117	54602;4026;5079;26471;80736;3767;116085;57827;3122;7054;1071;10666;267015;2158;54901;287;3990;3481;9374;6446;23274;5996;9173;203228;5619;6014;3304;6891;6311;5696;3123;2065;4023;55328;3676;59067;6262;4439;4094;3479;7919;7536;8809;6821;1230;79660;3586;1233;6934;5771;7128;5122;4758;7148;7466;56244;389015;53335;3592;79571;629;7917;7916;3516;56606;2113;3778;4277;116519;3558;10562;10019;2184;3667;3172;…	198	100131609;22807;9369;339896;10296;8622;79635;100189470;8549;7227;60685;400223;22836;22837;5820;442257;643550;57514;140464;64375;3120;100270859;3254;3127;25949;8658;9905;63951;283460;267017;9861;352961;145741;80737;8638;5144;1797;22920;84991;167826;3132;246778;100270827;400652;29121;100270950;723961;729611;497258;157638;7117;53940;729288;57118;442216;388125;169792;55423;391719;55323;116935;221527;…	4570	1.86301e-48	0.371429	764	512	3920;1200;4023;285362;7306;5824;5828;3559;3257;344;80331;348;142680;1493;1497;5468;7048;4935;5261;291;593;594;120227;140803;11136;275;6389;2542;493856;80207;2548;79728;3651;525;26258;2263;1234;64421;443;5009;2760;445;6934;4351;25978;37;35;34;23064;640;3251;4952;435;338;335;8462;3291;10020;255738;857;7415;2683;116519;340024;23435;1629;5189;256297;148738;56652;3636;3630;6891;6890;6898;4292;5354;175…	252	55343;1798;10195;84233;56052;4072;36;57505;64221;51021;346171;112817;55277;84823;91949;95;5224;388552;79783;50484;3939;79053;4539;55065;27034;493753;9896;204;29978;89781;9526;57679;7841;91869;9180;55215;10466;5836;51251;440138;55670;149998;10559;1639;55315;84342;64135;23101;85365;5162;5257;1807;56945;25839;100131609;22807;9369;339896;10296;8622;79635;100189470;8549;7227;60685;400223;22836;22837;5…	4194	0	0.670157
Obesity	7	7	8431;4160;5443;3952;181;7352;5468	0		1645	1.24801e-11	1	15	3	79068;4094;4160	12	60467;4685;9369;3778;497258;100189470;83657;5079;2509;140464;442216;400652	1649	0.00692059	0.2	22	10	8431;4160;5443;3952;181;7352;5468;79068;4094;4160	12	60467;4685;9369;3778;497258;100189470;83657;5079;2509;140464;442216;400652	1643	1.22121e-10	0.454545
Ocular Motility Disorders	15	9	56652;6261;57094;4137;90167;55605;57167;5428;291	6	4935;50484;1123;64221;668;11232	296	1.04546e-17	0.6	6	1	4137	5	3662;4336;9451;10228;926	304	0.0299511	0.166667	21	10	56652;6261;57094;4137;90167;55605;57167;5428;291;4137	11	4935;50484;1123;64221;668;11232;3662;4336;9451;10228;926	296	3.69288e-18	0.47619
Orbital Diseases	3	2	1493;7253	1	115352	414	0.000145007	0.666667	24	4	7253;1493;3119;3118	20	344462;80862;285834;399;353006;3710;23;11116;10665;115352;267015;4279;2914;4276;8635;29113;394263;646702;4295;55584	412	2.17017e-05	0.166667	27	6	1493;7253;7253;1493;3119;3118	21	115352;344462;80862;285834;399;353006;3710;23;11116;10665;115352;267015;4279;2914;4276;8635;29113;394263;646702;4295;55584	412	2.95079e-08	0.222222
Osteochondrodysplasias	56	42	2778;8600;9451;23592;6452;5745;8443;8540;5479;8792;1836;4148;2131;5191;871;1186;1298;1299;64175;2261;9469;760;1278;1311;10312;1277;7040;10682;2132;3339;50964;28962;4041;2121;6399;1280;860;1297;415;1513;4488;10491	14	57539;132884;5176;59341;7227;79659;60681;3977;4750;121340;9842;5352;2316;139285	390	9.52413e-79	0.75	0	0		0		432	1	0	56	42	2778;8600;9451;23592;6452;5745;8443;8540;5479;8792;1836;4148;2131;5191;871;1186;1298;1299;64175;2261;9469;760;1278;1311;10312;1277;7040;10682;2132;3339;50964;28962;4041;2121;6399;1280;860;1297;415;1513;4488;10491	14	57539;132884;5176;59341;7227;79659;60681;3977;4750;121340;9842;5352;2316;139285	390	9.52413e-79	0.75
Osteoporosis	2	2	4041;1277	0		708	0.000141926	1	21	1	4982	20	150538;100270956;205327;25978;952;7056;51059;79577;351143;23657;54510;8707;3844;9658;22918;652411;389136;284274;10584;501	709	0.19702	0.047619	23	3	4041;1277;4982	20	150538;100270956;205327;25978;952;7056;51059;79577;351143;23657;54510;8707;3844;9658;22918;652411;389136;284274;10584;501	707	0.00235316	0.130435
Otorhinolaryngologic Diseases	32	22	3596;1302;493856;6663;2302;10083;84059;55036;25861;7399;124590;65217;64072;4771;339829;27019;1729;4647;7466;8701;7401;51314	10	83544;55172;5784;64446;123872;80975;221421;79955;345895;1767	1436	1.55037e-28	0.6875	22	3	3123;3106;3117	19	2615;352997;352995;55504;5649;353003;353002;4340;26278;346171;85480;285829;387122;91137;353021;2122;56946;3119;3118	1455	0.0140931	0.136364	54	25	3596;1302;493856;6663;2302;10083;84059;55036;25861;7399;124590;65217;64072;4771;339829;27019;1729;4647;7466;8701;7401;51314;3123;3106;3117	29	83544;55172;5784;64446;123872;80975;221421;79955;345895;1767;2615;352997;352995;55504;5649;353003;353002;4340;26278;346171;85480;285829;387122;91137;353021;2122;56946;3119;3118	1433	3.56701e-26	0.462963
Ovarian Diseases	23	18	668;79983;5290;10232;1730;207;675;999;672;135935;1499;9210;344018;2332;2492;4978;2516;2064	5	23405;5889;5071;22800;5892	1951	5.88373e-23	0.782609	10	3	5820;54796;3973	7	3232;3231;56169;286749;100271197;57706;63892	1966	0.00342328	0.3	33	21	668;79983;5290;10232;1730;207;675;999;672;135935;1499;9210;344018;2332;2492;4978;2516;2064;5820;54796;3973	12	23405;5889;5071;22800;5892;3232;3231;56169;286749;100271197;57706;63892	1948	1.72738e-23	0.636364
Ovarian Neoplasms	14	9	207;10232;675;999;5290;4978;672;1499;2064	5	22800;5892;23405;5889;5071	1907	6.1674e-11	0.642857	6	2	5820;54796	4	3232;3231;56169;100271197	1914	0.0136164	0.333333	20	11	207;10232;675;999;5290;4978;672;1499;2064;5820;54796	9	22800;5892;23405;5889;5071;3232;3231;56169;100271197	1905	4.65786e-12	0.55
Overnutrition	7	7	8431;4160;5443;3952;181;7352;5468	0		1645	1.24801e-11	1	15	3	79068;4094;4160	12	60467;4685;9369;3778;497258;100189470;83657;5079;2509;140464;442216;400652	1649	0.00692059	0.2	22	10	8431;4160;5443;3952;181;7352;5468;79068;4094;4160	12	60467;4685;9369;3778;497258;100189470;83657;5079;2509;140464;442216;400652	1643	1.22121e-10	0.454545
Overweight	7	7	8431;4160;5443;3952;181;7352;5468	0		1593	9.97256e-12	1	15	3	79068;4094;4160	12	60467;4685;9369;3778;497258;100189470;83657;5079;2509;140464;442216;400652	1597	0.00635515	0.2	22	10	8431;4160;5443;3952;181;7352;5468;79068;4094;4160	12	60467;4685;9369;3778;497258;100189470;83657;5079;2509;140464;442216;400652	1591	8.95918e-11	0.454545
Pancreatic Diseases	14	13	3643;6833;1056;1080;4089;79728;672;2746;675;23022;6690;51119;5644	1	84701	2262	4.80492e-18	0.928571	15	4	28;112744;7031;7032	11	387934;1601;571;2494;63877;100132286;25817;51074;2834;11278;647201	2271	0.00189014	0.266667	29	17	3643;6833;1056;1080;4089;79728;672;2746;675;23022;6690;51119;5644;28;112744;7031;7032	12	84701;387934;1601;571;2494;63877;100132286;25817;51074;2834;11278;647201	2258	2.41846e-17	0.586207
Panuveitis	0	0		0		151	1	0	33	3	3106;4276;3586	30	80862;285834;116935;729816;6148;10255;4340;4280;3595;353007;3107;100130889;340198;29113;267016;253018;352961;285829;387122;170679;3135;267015;353010;353011;8870;780;149233;170680;10866;54535	148	8.08997e-05	0.0909091	33	3	3106;4276;3586	30	80862;285834;116935;729816;6148;10255;4340;4280;3595;353007;3107;100130889;340198;29113;267016;253018;352961;285829;387122;170679;3135;267015;353010;353011;8870;780;149233;170680;10866;54535	148	8.08997e-05	0.0909091
Parkinson Disease	15	12	9627;2629;7054;26058;7345;65018;27429;120892;5071;6622;11315;25793	3	8398;1981;55737	1299	5.2475e-18	0.8	37	4	6622;2580;120892;4137	33	162540;114134;442524;84660;450234;57111;454;9811;644150;401884;92949;100129583;3122;4724;952;4905;84286;254428;29119;147081;7473;339263;23666;253782;285513;100128646;27074;81615;130013;56922;8934;6239;1006	1307	0.00742117	0.108108	52	16	9627;2629;7054;26058;7345;65018;27429;120892;5071;6622;11315;25793;6622;2580;120892;4137	36	8398;1981;55737;162540;114134;442524;84660;450234;57111;454;9811;644150;401884;92949;100129583;3122;4724;952;4905;84286;254428;29119;147081;7473;339263;23666;253782;285513;100128646;27074;81615;130013;56922;8934;6239;1006	1297	1.33506e-14	0.307692
Parkinsonian Disorders	16	13	9627;2629;7054;26058;7345;23400;65018;27429;120892;5071;6622;11315;25793	3	8398;1981;55737	1335	2.02275e-19	0.8125	37	5	6622;29119;2580;120892;4137	32	162540;114134;442524;84660;450234;57111;454;9811;644150;401884;92949;100129583;3122;4724;952;4905;84286;254428;147081;7473;339263;23666;253782;285513;100128646;27074;81615;130013;56922;8934;6239;1006	1343	0.0012387	0.135135	53	18	9627;2629;7054;26058;7345;23400;65018;27429;120892;5071;6622;11315;25793;6622;29119;2580;120892;4137	35	8398;1981;55737;162540;114134;442524;84660;450234;57111;454;9811;644150;401884;92949;100129583;3122;4724;952;4905;84286;254428;147081;7473;339263;23666;253782;285513;100128646;27074;81615;130013;56922;8934;6239;1006	1332	6.53664e-17	0.339623
Pathologic Processes	47	41	3759;2778;10060;10142;558;11093;3753;3757;4878;4208;9992;10021;5728;6261;6662;6640;859;3856;657;23171;287;6331;775;3762;3764;6468;5167;779;3875;54738;3741;1804;4624;2702;1285;5265;1280;3784;54658;6330;11216	6	60529;256076;1286;79813;7259;644	5755	1.68501e-35	0.87234	32	14	5308;284217;2890;2099;11221;6662;9722;2581;463;98;22822;3782;3781;4734	18	729075;390345;84441;79822;100271434;100128390;387101;64848;25903;151126;401089;23768;11278;29994;728615;729627;284252;387119	5782	5.05158e-07	0.4375	79	55	3759;2778;10060;10142;558;11093;3753;3757;4878;4208;9992;10021;5728;6261;6662;6640;859;3856;657;23171;287;6331;775;3762;3764;6468;5167;779;3875;54738;3741;1804;4624;2702;1285;5265;1280;3784;54658;6330;11216;5308;284217;2890;2099;11221;6662;9722;2581;463;98;22822;3782;3781;4734	24	60529;256076;1286;79813;7259;644;729075;390345;84441;79822;100271434;100128390;387101;64848;25903;151126;401089;23768;11278;29994;728615;729627;284252;387119	5742	1.78562e-37	0.696203
Pathological Conditions, Anatomical	11	10	9119;3476;170302;23414;2660;9990;4613;80781;4488;3897	1	8320	2755	4.80582e-13	0.909091	13	4	1308;367;64241;64240	9	120114;170553;22971;25771;25817;60401;55742;121536;23562	2761	0.00216233	0.307692	24	14	9119;3476;170302;23414;2660;9990;4613;80781;4488;3897;1308;367;64241;64240	10	8320;120114;170553;22971;25771;25817;60401;55742;121536;23562	2751	2.55977e-13	0.583333
Pathological Conditions, Signs and Symptoms	161	137	10060;54862;1302;50484;2652;51473;3040;85300;161582;6640;3856;6323;547;1261;287;8431;3762;3764;7390;7399;54738;2702;64072;10653;5468;5428;5265;3039;2990;7401;4137;4647;25953;4488;291;2778;9119;2904;140803;3778;4878;4208;9856;9990;9992;1859;3476;2780;6261;6662;6663;6513;3479;54714;23171;3048;2660;1013;11093;2643;9524;3952;124590;65217;3741;84295;4624;4359;1729;79813;54658;11216;112476;3759;10142;2…	24	84623;6872;8492;5146;50674;9901;7259;7991;8320;55998;256076;79955;51185;644;84239;60529;64221;728458;11232;80975;55650;10002;2036;81704	6926	5.41507e-101	0.850932	95	42	120114;1308;5079;2099;2152;4336;29851;8029;23562;5308;4734;4137;926;284217;3778;6662;367;55742;23635;9722;3662;3751;116448;11221;7092;79068;2581;463;98;26281;2890;8661;9451;64241;64240;4160;4094;22822;3782;3781;1803;54901	53	9369;100189470;100271434;346711;140464;25771;401089;23768;11278;29994;1060;729627;286097;25817;60401;84441;3031;728409;400652;497258;121536;403301;100128390;83657;64848;100130338;10228;7903;55686;340895;387119;117583;79822;22971;442216;387101;25903;100147821;4685;728615;729075;390345;100271317;100271091;60467;2509;170553;151126;26957;401145;56311;126969;284252	7021	2.56224e-15	0.442105	256	179	10060;54862;1302;50484;2652;51473;3040;85300;161582;6640;3856;6323;547;1261;287;8431;3762;3764;7390;7399;54738;2702;64072;10653;5468;5428;5265;3039;2990;7401;4137;4647;25953;4488;291;2778;9119;2904;140803;3778;4878;4208;9856;9990;9992;1859;3476;2780;6261;6662;6663;6513;3479;54714;23171;3048;2660;1013;11093;2643;9524;3952;124590;65217;3741;84295;4624;4359;1729;79813;54658;11216;112476;3759;10142;2…	77	84623;6872;8492;5146;50674;9901;7259;7991;8320;55998;256076;79955;51185;644;84239;60529;64221;728458;11232;80975;55650;10002;2036;81704;9369;100189470;100271434;346711;140464;25771;401089;23768;11278;29994;1060;729627;286097;25817;60401;84441;3031;728409;400652;497258;121536;403301;100128390;83657;64848;100130338;10228;7903;55686;340895;387119;117583;79822;22971;442216;387101;25903;100147821;4685…	6888	1.06648e-104	0.699219
Peripheral Nervous System Diseases	75	62	2617;6598;5191;4771;1785;65055;59341;4763;23095;8139;123606;3736;54332;3329;121512;10558;5354;3798;8565;80208;4000;3315;5376;4747;1778;65125;118813;335;9896;9897;81846;57165;6683;3897;6687;79628;2705;7879;23111;8518;4803;4359;9197;10397;1786;1959;26580;5264;7276;57716;16;19;4914;8898;26353;10908;6335;9517;9516;51062;10801;9927	13	22948;5631;3735;8988;3236;547;9420;51324;23503;7840;9907;81857;79152	1737	1.79339e-81	0.826667	0	0		0		1799	1	0	75	62	2617;6598;5191;4771;1785;65055;59341;4763;23095;8139;123606;3736;54332;3329;121512;10558;5354;3798;8565;80208;4000;3315;5376;4747;1778;65125;118813;335;9896;9897;81846;57165;6683;3897;6687;79628;2705;7879;23111;8518;4803;4359;9197;10397;1786;1959;26580;5264;7276;57716;16;19;4914;8898;26353;10908;6335;9517;9516;51062;10801;9927	13	22948;5631;3735;8988;3236;547;9420;51324;23503;7840;9907;81857;79152	1737	1.79339e-81	0.826667
Peroxisomal Disorders	20	19	847;51;5264;8504;5830;5195;5194;5189;5191;5190;5193;5192;215;5828;4598;8443;9409;8540;5824	1	55670	297	6.77385e-43	0.95	0	0		0		316	1	0	20	19	847;51;5264;8504;5830;5195;5194;5189;5191;5190;5193;5192;215;5828;4598;8443;9409;8540;5824	1	55670	297	6.77385e-43	0.95
Pigmentation Disorders	33	29	2073;8546;4286;11234;79803;4948;3257;26258;5781;84343;2072;2071;2261;8517;3815;7299;4254;673;51151;7306;3643;6794;5429;4935;1643;2068;7507;84062;7508	4	388552;5894;89781;22861	597	8.69281e-54	0.878788	20	6	4157;2175;3559;3106;3002;7299	14	53347;54796;387122;100131609;3662;56244;3692;4026;55770;80736;473;10255;8635;114904	620	4.40867e-08	0.3	53	35	2073;8546;4286;11234;79803;4948;3257;26258;5781;84343;2072;2071;2261;8517;3815;7299;4254;673;51151;7306;3643;6794;5429;4935;1643;2068;7507;84062;7508;4157;2175;3559;3106;3002;7299	18	388552;5894;89781;22861;53347;54796;387122;100131609;3662;56244;3692;4026;55770;80736;473;10255;8635;114904	592	1.25489e-56	0.660377
Polyneuropathies	68	51	2617;335;5191;1785;65055;26353;23095;8139;123606;54332;3329;10558;5354;3798;80208;4000;3315;5376;4747;1778;65125;118813;9896;9897;81846;57165;6683;6687;79628;2705;7879;23111;8518;4803;4359;9197;10397;1786;1959;26580;5264;57716;16;19;4914;8898;9517;9516;51062;10908;9927	17	22948;5631;59341;3735;121512;8988;3236;547;9420;51324;3897;23503;7840;9907;8565;81857;79152	488	2.13829e-90	0.75	0	0		0		539	1	0	68	51	2617;335;5191;1785;65055;26353;23095;8139;123606;54332;3329;10558;5354;3798;80208;4000;3315;5376;4747;1778;65125;118813;9896;9897;81846;57165;6683;6687;79628;2705;7879;23111;8518;4803;4359;9197;10397;1786;1959;26580;5264;57716;16;19;4914;8898;9517;9516;51062;10908;9927	17	22948;5631;59341;3735;121512;8988;3236;547;9420;51324;3897;23503;7840;9907;8565;81857;79152	488	2.13829e-90	0.75
Precursor Cell Lymphoblastic Leukemia-Lymphoma	42	25	4300;6491;10215;5079;6929;2309;4066;4928;4004;4005;3558;84159;89884;27125;4298;6886;8028;3131;2120;4299;4683;861;4297;5087;3195	17	4303;4302;10006;23048;6988;8178;608;285527;28992;27086;25925;348801;6887;10962;29844;2060;5159	1132	2.30767e-32	0.595238	3	0		3	8626;79476;79482	1157	0.942843	0	45	25	4300;6491;10215;5079;6929;2309;4066;4928;4004;4005;3558;84159;89884;27125;4298;6886;8028;3131;2120;4299;4683;861;4297;5087;3195	20	4303;4302;10006;23048;6988;8178;608;285527;28992;27086;25925;348801;6887;10962;29844;2060;5159;8626;79476;79482	1132	2.71163e-31	0.555556
Prostatic Diseases	12	11	1316;5728;60528;2048;11200;6041;6928;4481;367;4477;4601	1	23301	4305	3.18542e-12	0.916667	75	24	22853;6928;22834;4477;7015;26579;6662;4824;354;2263;80319;6581;3817;638;79083;7399;196374;5462;4609;54790;10611;367;3655;2255	51	5010;100128390;387934;153572;6498;646255;401475;100271372;402123;391679;23301;100189492;222546;84790;84075;100270871;58472;653268;401237;7054;8673;1293;4983;94274;137868;253461;6582;6580;8193;728484;55190;2677;100271222;60678;389136;219931;11278;7337;50805;80031;25978;5630;5305;340602;122525;157638;51312;1761;54535;430;63892	4292	2.35035e-10	0.32	87	35	1316;5728;60528;2048;11200;6041;6928;4481;367;4477;4601;22853;6928;22834;4477;7015;26579;6662;4824;354;2263;80319;6581;3817;638;79083;7399;196374;5462;4609;54790;10611;367;3655;2255	52	23301;5010;100128390;387934;153572;6498;646255;401475;100271372;402123;391679;23301;100189492;222546;84790;84075;100270871;58472;653268;401237;7054;8673;1293;4983;94274;137868;253461;6582;6580;8193;728484;55190;2677;100271222;60678;389136;219931;11278;7337;50805;80031;25978;5630;5305;340602;122525;157638;51312;1761;54535;430;63892	4284	5.96582e-18	0.402299
Prostatic Neoplasms	12	11	1316;5728;60528;2048;11200;6041;6928;4481;367;4477;4601	1	23301	4271	2.92151e-12	0.916667	75	24	22853;6928;22834;4477;7015;26579;6662;4824;354;2263;80319;6581;3817;638;79083;7399;196374;5462;4609;54790;10611;367;3655;2255	51	5010;100128390;387934;153572;6498;646255;401475;100271372;402123;391679;23301;100189492;222546;84790;84075;100270871;58472;653268;401237;7054;8673;1293;4983;94274;137868;253461;6582;6580;8193;728484;55190;2677;100271222;60678;389136;219931;11278;7337;50805;80031;25978;5630;5305;340602;122525;157638;51312;1761;54535;430;63892	4258	2.00499e-10	0.32	87	35	1316;5728;60528;2048;11200;6041;6928;4481;367;4477;4601;22853;6928;22834;4477;7015;26579;6662;4824;354;2263;80319;6581;3817;638;79083;7399;196374;5462;4609;54790;10611;367;3655;2255	52	23301;5010;100128390;387934;153572;6498;646255;401475;100271372;402123;391679;23301;100189492;222546;84790;84075;100270871;58472;653268;401237;7054;8673;1293;4983;94274;137868;253461;6582;6580;8193;728484;55190;2677;100271222;60678;389136;219931;11278;7337;50805;80031;25978;5630;5305;340602;122525;157638;51312;1761;54535;430;63892	4250	4.66619e-18	0.402299
Proteinuria	0	0		0		822	1	0	29	3	2152;1803;8029	26	3751;117583;100271317;100271091;116448;23635;55686;346711;403301;728409;7092;26957;401145;29851;56311;100130338;126969;100147821;7903;26281;1060;3031;286097;8661;340895;54901	819	0.00667796	0.103448	29	3	2152;1803;8029	26	3751;117583;100271317;100271091;116448;23635;55686;346711;403301;728409;7092;26957;401145;29851;56311;100130338;126969;100147821;7903;26281;1060;3031;286097;8661;340895;54901	819	0.00667796	0.103448
Proteostasis Deficiencies	32	24	6647;54664;5663;2521;203228;4744;335;6311;7415;283;2934;2243;10133;4069;9445;567;23435;9217;7276;25978;2896;4137;1471;351	8	9180;1639;57679;9896;29978;55277;23064;54822	551	2.59481e-42	0.75	9	2	23025;203228	7	1804;79970;7074;998;22920;56832;155061	573	0.00313073	0.222222	41	26	6647;54664;5663;2521;203228;4744;335;6311;7415;283;2934;2243;10133;4069;9445;567;23435;9217;7276;25978;2896;4137;1471;351;23025;203228	15	9180;1639;57679;9896;29978;55277;23064;54822;1804;79970;7074;998;22920;56832;155061	550	1.31336e-42	0.634146
Psoriasis	6	5	3593;149233;4049;10758;7124	1	100507436	752	1.94003e-09	0.833333	75	20	3593;3107;3596;177;6941;717;29113;5966;4843;4276;3106;170679;7940;3133;7124;8870;149233;170680;10758;54535	55	100129192;7297;285834;122589;134510;84648;221527;646520;10554;394263;63940;5491;253018;3132;54620;831;780;10665;3122;5980;353145;3127;11074;309;51752;135656;401250;6048;10318;147;116935;7920;90134;387122;9692;9825;267015;7148;7128;267016;100129921;5089;100270953;3119;3118;10866;344423;89870;3112;6773;5687;4855;56244;2794;135644	737	3.81924e-21	0.266667	81	25	3593;149233;4049;10758;7124;3593;3107;3596;177;6941;717;29113;5966;4843;4276;3106;170679;7940;3133;7124;8870;149233;170680;10758;54535	56	100507436;100129192;7297;285834;122589;134510;84648;221527;646520;10554;394263;63940;5491;253018;3132;54620;831;780;10665;3122;5980;353145;3127;11074;309;51752;135656;401250;6048;10318;147;116935;7920;90134;387122;9692;9825;267015;7148;7128;267016;100129921;5089;100270953;3119;3118;10866;344423;89870;3112;6773;5687;4855;56244;2794;135644	736	8.10203e-28	0.308642
Purine-Pyrimidine Metabolism, Inborn Errors	5	4	1806;3251;56606;7369	1	1807	161	2.83248e-10	0.8	21	2	56606;116085	19	5289;6446;79667;7536;54875;5871;2895;84871;40;139363;5649;114182;7117;359775;257397;7092;6014;53940;7547	163	0.00152084	0.0952381	26	6	1806;3251;56606;7369;56606;116085	20	1807;5289;6446;79667;7536;54875;5871;2895;84871;40;139363;5649;114182;7117;359775;257397;7092;6014;53940;7547	160	9.33921e-11	0.230769
Rectal Diseases	19	15	2778;4092;862;207;4512;4089;27030;4522;5290;673;4088;4763;8313;1499;5979	4	2042;7486;5157;79695	2324	2.58237e-18	0.789474	22	7	652;650;4092;3911;999;26585;57609	15	120376;401475;7227;11221;644540;466;6447;5462;100271596;728615;220959;643503;55892;8667;85415	2332	1.33828e-05	0.318182	41	22	2778;4092;862;207;4512;4089;27030;4522;5290;673;4088;4763;8313;1499;5979;652;650;4092;3911;999;26585;57609	19	2042;7486;5157;79695;120376;401475;7227;11221;644540;466;6447;5462;100271596;728615;220959;643503;55892;8667;85415	2318	1.24131e-20	0.536585
Renal Tubular Transport, Inborn Errors	40	37	3758;4306;65266;8074;11136;6519;5251;1636;183;5167;6514;6559;525;8671;185;65125;760;142680;6340;7809;10312;1758;6521;1594;6557;6524;6569;1188;1187;1184;50617;6337;7421;4952;5972;6338;340024	3	120227;3939;1729	287	1.91855e-81	0.925	0	0		0		324	1	0	40	37	3758;4306;65266;8074;11136;6519;5251;1636;183;5167;6514;6559;525;8671;185;65125;760;142680;6340;7809;10312;1758;6521;1594;6557;6524;6569;1188;1187;1184;50617;6337;7421;4952;5972;6338;340024	3	120227;3939;1729	287	1.91855e-81	0.925
Respiratory Hypersensitivity	8	6	3596;2302;30009;80332;7941;57628	2	94103;4589	1330	3.37327e-09	0.75	44	12	4088;90865;55876;9173;3570;1116;8809;85480;5144;3119;3115;3117	32	2615;84640;100131609;401157;253013;441376;644540;3122;9283;10665;6046;1118;1017;6821;26953;169026;3132;91137;284110;64375;23418;3560;56946;3118;1999;220959;3113;3111;149628;5089;4855;56244	1324	1.58869e-10	0.272727	52	18	3596;2302;30009;80332;7941;57628;4088;90865;55876;9173;3570;1116;8809;85480;5144;3119;3115;3117	34	94103;4589;2615;84640;100131609;401157;253013;441376;644540;3122;9283;10665;6046;1118;1017;6821;26953;169026;3132;91137;284110;64375;23418;3560;56946;3118;1999;220959;3113;3111;149628;5089;4855;56244	1318	3.68569e-17	0.346154
Respiratory Tract Diseases	55	39	3596;4086;1080;4089;2294;653509;4613;7015;6288;21;7157;5002;2302;9940;6439;80332;55036;57628;339829;7080;5265;30009;1956;6442;7941;6440;1285;6794;27019;1438;201163;8701;4589;972;54904;673;659;2064;51314	16	27063;1893;55172;64446;5784;83544;4093;1767;123872;10568;729238;6289;7273;221421;345895;94103	4103	5.67065e-33	0.709091	61	25	4088;8626;3658;90865;7015;55876;3570;6046;1116;1118;1017;8809;6821;3117;85480;5144;1136;9173;3560;3119;1999;3115;3111;51074;56244	36	123688;2615;84640;100131609;10144;401157;55504;646192;4855;7917;441376;53916;644540;4285;3122;64375;9283;10665;100132286;387044;26953;152002;3132;91137;284110;23418;169026;56946;3118;220959;3113;5089;8897;149628;81037;253013	4117	7.10092e-14	0.409836	116	64	3596;4086;1080;4089;2294;653509;4613;7015;6288;21;7157;5002;2302;9940;6439;80332;55036;57628;339829;7080;5265;30009;1956;6442;7941;6440;1285;6794;27019;1438;201163;8701;4589;972;54904;673;659;2064;51314;4088;8626;3658;90865;7015;55876;3570;6046;1116;1118;1017;8809;6821;3117;85480;5144;1136;9173;3560;3119;1999;3115;3111;51074;56244	52	27063;1893;55172;64446;5784;83544;4093;1767;123872;10568;729238;6289;7273;221421;345895;94103;123688;2615;84640;100131609;10144;401157;55504;646192;4855;7917;441376;53916;644540;4285;3122;64375;9283;10665;100132286;387044;26953;152002;3132;91137;284110;23418;169026;56946;3118;220959;3113;5089;8897;149628;81037;253013	4079	4.27555e-43	0.551724
Respiratory Tract Neoplasms	12	10	5002;6794;6288;7157;673;9940;1956;54904;2064;972	2	6289;10568	2670	2.01751e-12	0.833333	12	3	8626;1136;7015	9	123688;55504;4285;8897;387044;646192;81037;152002;7917	2677	0.0132374	0.25	24	13	5002;6794;6288;7157;673;9940;1956;54904;2064;972;8626;1136;7015	11	6289;10568;123688;55504;4285;8897;387044;646192;81037;152002;7917	2667	4.54949e-12	0.541667
Retinal Degeneration	98	73	762;2652;6121;6100;10516;24;4901;6247;5148;5145;7399;64072;6094;6010;84140;6017;4647;1406;10594;2074;5158;9094;6785;22999;1524;54714;5961;7439;1258;1259;124590;65217;23418;130557;114902;83394;83552;1001;3614;9129;93589;83872;3000;79947;7099;84059;25861;375298;3075;25794;5654;6295;26121;7401;387715;7287;10002;57096;84839;145226;7078;718;6103;6102;10083;778;2978;2979;10461;4508;1471;23020;6101	25	1302;10210;5149;5146;5995;169522;346007;6261;8754;4117;64218;79955;55812;388939;728458;84100;92211;55975;768206;123016;24148;8842;26504;3420;50939	830	7.87847e-112	0.744898	39	16	387715;629;59338;1071;3990;718;717;3075;3078;5654;23418;3426;8859;7422;2165;81494	23	360023;7936;6499;221527;343450;441726;80864;10554;728402;259266;221294;221416;6048;3080;10877;8224;1797;9709;81579;8797;118663;7148;5978	887	1.82616e-19	0.410256	137	89	762;2652;6121;6100;10516;24;4901;6247;5148;5145;7399;64072;6094;6010;84140;6017;4647;1406;10594;2074;5158;9094;6785;22999;1524;54714;5961;7439;1258;1259;124590;65217;23418;130557;114902;83394;83552;1001;3614;9129;93589;83872;3000;79947;7099;84059;25861;375298;3075;25794;5654;6295;26121;7401;387715;7287;10002;57096;84839;145226;7078;718;6103;6102;10083;778;2978;2979;10461;4508;1471;23020;6101;3877…	48	1302;10210;5149;5146;5995;169522;346007;6261;8754;4117;64218;79955;55812;388939;728458;84100;92211;55975;768206;123016;24148;8842;26504;3420;50939;360023;7936;6499;221527;343450;441726;80864;10554;728402;259266;221294;221416;6048;3080;10877;8224;1797;9709;81579;8797;118663;7148;5978	819	3.10525e-127	0.649635
Retinal Diseases	112	88	1302;762;2652;1261;6121;6100;10516;24;4901;4867;6247;5148;718;5145;7399;64072;343035;54714;6094;6010;84140;6017;4647;7439;10594;2074;5158;9094;8322;6785;22999;1524;5961;1406;1258;1259;80184;124590;65217;23418;130557;114902;83394;220202;83552;3614;9129;93589;83872;3000;79947;7099;84059;25861;375298;3075;25794;5654;84100;6295;26121;7401;387715;7287;10002;57096;9227;84839;145226;7078;6103;6102;10083…	24	10210;10585;5146;3769;5995;169522;346007;6261;8754;4117;64218;79955;167691;55812;388939;728458;92211;55975;768206;123016;5149;24148;26504;3420	2178	1.58317e-102	0.785714	44	19	387715;7936;629;59338;1071;3990;718;717;3075;3078;5654;23418;8797;3426;8859;5978;7422;2165;81494	25	360023;6499;221527;343450;441726;80864;10554;728402;259266;221294;266722;221416;6048;84898;10877;8224;285600;1797;10529;9709;81579;58504;118663;7148;3080	2247	5.31873e-16	0.431818	156	107	1302;762;2652;1261;6121;6100;10516;24;4901;4867;6247;5148;718;5145;7399;64072;343035;54714;6094;6010;84140;6017;4647;7439;10594;2074;5158;9094;8322;6785;22999;1524;5961;1406;1258;1259;80184;124590;65217;23418;130557;114902;83394;220202;83552;3614;9129;93589;83872;3000;79947;7099;84059;25861;375298;3075;25794;5654;84100;6295;26121;7401;387715;7287;10002;57096;9227;84839;145226;7078;6103;6102;10083…	49	10210;10585;5146;3769;5995;169522;346007;6261;8754;4117;64218;79955;167691;55812;388939;728458;92211;55975;768206;123016;5149;24148;26504;3420;360023;6499;221527;343450;441726;80864;10554;728402;259266;221294;266722;221416;6048;84898;10877;8224;285600;1797;10529;9709;81579;58504;118663;7148;3080	2164	2.23319e-113	0.685897
Retinal Dystrophies	81	53	5158;3614;762;9129;57096;93589;23418;6121;10083;145226;24;10002;4901;79947;6103;6102;22999;6094;84059;7287;5961;25861;7439;1258;1259;375298;5148;5145;7399;124590;65217;778;2978;2979;64072;6100;10461;25794;84140;9094;4508;130557;6010;6101;2652;6017;4647;1406;10594;26121;23020;7401;3000	28	1302;24148;10210;55975;768206;84839;55812;123016;6261;5146;388939;8842;5149;8754;169522;728458;5995;4117;26504;64218;79955;84100;6295;3420;83394;92211;50939;346007	361	5.05007e-95	0.654321	0	0		0		414	1	0	81	53	5158;3614;762;9129;57096;93589;23418;6121;10083;145226;24;10002;4901;79947;6103;6102;22999;6094;84059;7287;5961;25861;7439;1258;1259;375298;5148;5145;7399;124590;65217;778;2978;2979;64072;6100;10461;25794;84140;9094;4508;130557;6010;6101;2652;6017;4647;1406;10594;26121;23020;7401;3000	28	1302;24148;10210;55975;768206;84839;55812;123016;6261;5146;388939;8842;5149;8754;169522;728458;5995;4117;26504;64218;79955;84100;6295;3420;83394;92211;50939;346007	361	5.05007e-95	0.654321
Retinitis Pigmentosa	79	51	5158;3614;762;9129;57096;23418;6121;10083;145226;24;10002;4901;79947;6103;6102;22999;84059;7287;5961;25861;1258;1259;375298;5148;5145;7399;124590;65217;778;2978;2979;64072;6100;10461;25794;84140;9094;4508;130557;6010;6101;2652;6017;4647;6094;1406;10594;26121;23020;7401;3000	28	1302;24148;10210;55975;768206;84839;55812;123016;6261;7840;5146;388939;8842;7439;8754;728458;5995;4117;26504;64218;79955;84100;6295;3420;83394;92211;50939;346007	320	1.48652e-93	0.64557	0	0		0		371	1	0	79	51	5158;3614;762;9129;57096;23418;6121;10083;145226;24;10002;4901;79947;6103;6102;22999;84059;7287;5961;25861;1258;1259;375298;5148;5145;7399;124590;65217;778;2978;2979;64072;6100;10461;25794;84140;9094;4508;130557;6010;6101;2652;6017;4647;6094;1406;10594;26121;23020;7401;3000	28	1302;24148;10210;55975;768206;84839;55812;123016;6261;7840;5146;388939;8842;7439;8754;728458;5995;4117;26504;64218;79955;84100;6295;3420;83394;92211;50939;346007	320	1.48652e-93	0.64557
Rheumatic Diseases	16	10	4282;7369;3569;4148;6775;54829;8200;2487;56606;3309	6	4277;3663;23569;4795;6583;115352	1176	6.71339e-14	0.625	66	16	958;116085;3123;26191;3559;326;56606;7536;6366;5966;1235;1493;3135;3118;3117;7185	50	55937;344462;167826;23534;54665;84871;5649;7117;23263;5211;139363;11170;54875;79722;640;3516;10665;114182;389203;3899;5289;79667;3663;90355;6446;200734;23569;359775;3132;259308;7092;40;7128;353011;6014;3119;26147;2895;56244;344423;164832;3127;389715;5871;257397;100270827;4855;53940;83648;7547	1170	1.75522e-13	0.242424	82	26	4282;7369;3569;4148;6775;54829;8200;2487;56606;3309;958;116085;3123;26191;3559;326;56606;7536;6366;5966;1235;1493;3135;3118;3117;7185	56	4277;3663;23569;4795;6583;115352;55937;344462;167826;23534;54665;84871;5649;7117;23263;5211;139363;11170;54875;79722;640;3516;10665;114182;389203;3899;5289;79667;3663;90355;6446;200734;23569;359775;3132;259308;7092;40;7128;353011;6014;3119;26147;2895;56244;344423;164832;3127;389715;5871;257397;100270827;4855;53940;83648;7547	1161	2.57375e-24	0.317073
Sarcoma	27	25	1649;23512;5155;6757;7030;11200;6760;8013;5077;2308;2521;2130;2131;7490;221895;5925;2078;2115;5002;79058;1277;5081;6756;2313;8648	2	727837;54738	2429	6.7884e-33	0.925926	0	0		0		2454	1	0	27	25	1649;23512;5155;6757;7030;11200;6760;8013;5077;2308;2521;2130;2131;7490;221895;5925;2078;2115;5002;79058;1277;5081;6756;2313;8648	2	727837;54738	2429	6.7884e-33	0.925926
Sensation Disorders	25	18	1302;2652;1261;493856;6663;10083;54714;84059;25861;7399;124590;65217;64072;2780;1729;4647;7401;7466	7	10002;5146;728458;611;80975;79955;5956	1265	3.6736e-25	0.72	0	0		0		1283	1	0	25	18	1302;2652;1261;493856;6663;10083;54714;84059;25861;7399;124590;65217;64072;2780;1729;4647;7401;7466	7	10002;5146;728458;611;80975;79955;5956	1265	3.6736e-25	0.72
Signs and Symptoms	106	86	1302;50484;2652;51473;3040;85300;161582;6323;547;1261;8431;7390;7399;64072;5468;5428;3039;2990;4647;4137;2902;2904;140803;3778;9856;1859;2780;6261;6663;6513;3479;54714;3048;1013;611;9524;3952;124590;65217;84295;4359;25953;1729;8831;291;112476;11093;10653;6530;2055;181;84059;25861;26580;2629;1861;8575;7352;6487;7080;2898;5956;9439;55145;7401;56652;5080;2632;10369;83696;1811;1813;10083;93986;55605;…	20	84623;6872;8492;5146;50674;9901;55998;84239;7991;79955;51185;644;64221;728458;11232;80975;55650;10002;2036;81704	6977	2.37268e-60	0.811321	50	21	3751;3778;9451;5079;116448;23635;4137;7092;4160;3662;4336;79068;2152;4094;29851;8029;26281;1803;8661;54901;926	29	9369;100189470;100271091;400652;346711;403301;60467;126969;442216;83657;117583;2509;26957;401145;56311;728409;100130338;10228;100147821;7903;4685;100271317;1060;140464;3031;286097;497258;55686;340895	7042	6.11337e-08	0.42	156	107	1302;50484;2652;51473;3040;85300;161582;6323;547;1261;8431;7390;7399;64072;5468;5428;3039;2990;4647;4137;2902;2904;140803;3778;9856;1859;2780;6261;6663;6513;3479;54714;3048;1013;611;9524;3952;124590;65217;84295;4359;25953;1729;8831;291;112476;11093;10653;6530;2055;181;84059;25861;26580;2629;1861;8575;7352;6487;7080;2898;5956;9439;55145;7401;56652;5080;2632;10369;83696;1811;1813;10083;93986;55605;…	49	84623;6872;8492;5146;50674;9901;55998;84239;7991;79955;51185;644;64221;728458;11232;80975;55650;10002;2036;81704;9369;100189470;100271091;400652;346711;403301;60467;126969;442216;83657;117583;2509;26957;401145;56311;728409;100130338;10228;100147821;7903;4685;100271317;1060;140464;3031;286097;497258;55686;340895	6959	9.67699e-62	0.685897
Skin Abnormalities	73	59	2312;8626;1308;3909;3868;59344;5339;3655;1896;7015;1832;2068;26154;5351;3691;7051;5317;1736;26277;9401;7507;3852;3853;368;2073;2072;2071;11285;3861;3858;10913;1278;8517;9509;1294;3872;3914;1277;3918;128178;4626;242;136647;5429;224;1290;4792;2121;1643;1281;11005;5184;7508;1289;5573;412;10804;3848;3854	14	55505;132884;57514;55135;643418;117581;404672;126410;113189;3849;64840;5818;55651;80326	1740	2.03476e-76	0.808219	0	0		0		1799	1	0	73	59	2312;8626;1308;3909;3868;59344;5339;3655;1896;7015;1832;2068;26154;5351;3691;7051;5317;1736;26277;9401;7507;3852;3853;368;2073;2072;2071;11285;3861;3858;10913;1278;8517;9509;1294;3872;3914;1277;3918;128178;4626;242;136647;5429;224;1290;4792;2121;1643;1281;11005;5184;7508;1289;5573;412;10804;3848;3854	14	55505;132884;57514;55135;643418;117581;404672;126410;113189;3849;64840;5818;55651;80326	1740	2.03476e-76	0.808219
Skin and Connective Tissue Diseases	244	209	212;5176;210;114548;8626;1308;112744;23592;7389;3655;8546;10516;5479;1832;150094;7306;1773;9833;7051;3257;1371;26277;3852;3853;10555;3858;3848;147138;7390;126410;675;2707;2706;672;673;11277;23569;128178;5468;7124;3643;2071;6448;4935;6794;2261;1828;149233;2990;6654;2312;10758;89781;2799;3845;411;412;10804;1380;5317;538;9119;3569;4893;136647;147409;11200;5498;3145;3309;4282;2068;26154;4286;4041;797…	35	55851;55505;643418;121340;3887;100293534;55024;80326;9496;60681;55135;57514;113189;64840;64170;3849;64581;284119;117581;121391;115352;3892;404672;30008;84823;10161;5346;3889;55651;80271;132884;84952;81847;388552;91662	5293	1.74361e-177	0.856557	281	114	3133;9474;4026;7917;2099;3596;696;3122;3123;3127;3559;3558;29113;5460;1493;23569;7124;8870;4734;10758;2255;10320;595;170680;6821;831;3663;80205;2312;919;2175;2263;5687;5966;56946;1235;3586;3662;170679;11120;367;780;3394;6775;6773;3092;640;53335;149233;54535;3593;59067;3595;629;10554;60401;3002;177;7015;3009;7916;4340;23;3516;5168;26191;27324;2113;6366;10919;63940;4277;7920;7297;639;7128;80760;714…	167	100131609;9071;441073;394263;54620;646520;392382;259308;80736;473;10340;388698;3132;11118;100130988;51752;5980;10665;267014;267016;389715;387046;122589;352961;115509;286016;90134;340198;8635;170553;253018;100147754;10884;200734;167826;730070;64375;116159;91056;401089;100270953;5462;79875;344423;164832;729627;25780;84547;55024;56244;2794;135644;55937;64288;5017;134510;116935;221527;3120;100270827;…	5388	6.3408e-45	0.405694	525	323	212;5176;210;114548;8626;1308;112744;23592;7389;3655;8546;10516;5479;1832;150094;7306;1773;9833;7051;3257;1371;26277;3852;3853;10555;3858;3848;147138;7390;126410;675;2707;2706;672;673;11277;23569;128178;5468;7124;3643;2071;6448;4935;6794;2261;1828;149233;2990;6654;2312;10758;89781;2799;3845;411;412;10804;1380;5317;538;9119;3569;4893;136647;147409;11200;5498;3145;3309;4282;2068;26154;4286;4041;797…	202	55851;55505;643418;121340;3887;100293534;55024;80326;9496;60681;55135;57514;113189;64840;64170;3849;64581;284119;117581;121391;115352;3892;404672;30008;84823;10161;5346;3889;55651;80271;132884;84952;81847;388552;91662;100131609;9071;441073;394263;54620;646520;392382;259308;80736;473;10340;388698;3132;11118;100130988;51752;5980;10665;267014;267016;389715;387046;122589;352961;115509;286016;90134;34…	5195	8.24452e-196	0.615238
Skin Diseases	187	157	212;210;114548;8626;1308;112744;5781;7389;3655;8546;10516;1832;150094;7306;9833;7051;3257;7517;26277;3852;3853;3858;7390;126410;675;2707;2706;672;673;5468;7124;3643;1290;4935;6794;1828;149233;89781;2312;10758;10555;412;10804;3848;147138;5317;538;9119;136647;147409;11200;5498;3145;2068;26154;4286;79728;4049;26258;368;2073;2072;2071;128178;11285;8517;3815;127534;5339;55806;242;3918;23545;11005;7980…	30	55851;55505;643418;3887;64840;80326;9496;55135;57514;113189;64170;3849;64581;284119;117581;121391;3892;404672;30008;84823;10161;5346;3889;55651;80271;132884;84952;81847;388552;91662	5378	3.56659e-130	0.839572	185	83	7128;4026;2099;3596;3122;3123;3127;3559;3558;29113;10884;5460;1493;3133;7124;8870;149233;170680;10758;2255;595;2312;6821;831;3663;80205;919;2175;2263;5687;5966;309;3586;3662;170679;367;780;3394;6773;53335;54535;3593;59067;3595;10554;60401;3002;177;7015;4340;5168;27324;63940;4277;7920;7297;7299;7148;56946;2212;4214;4916;6775;57178;6941;4276;3106;3107;717;4843;4046;7940;81794;10371;3135;4157;3119;3…	102	100131609;3132;646520;392382;80736;283491;388698;401250;340198;5980;10665;267016;122589;352961;394263;90134;8635;387122;253018;441073;64375;116159;91056;100270953;79875;344423;56244;2794;135644;5017;134510;116935;221527;6148;5491;100147754;9497;4280;10255;353145;51752;114904;51592;54796;100048912;11127;353010;353011;100129921;5089;347292;5246;7141;54620;10866;2615;80862;9825;577;2294;353007;33979…	5452	7.75387e-37	0.448649	372	240	212;210;114548;8626;1308;112744;5781;7389;3655;8546;10516;1832;150094;7306;9833;7051;3257;7517;26277;3852;3853;3858;7390;126410;675;2707;2706;672;673;5468;7124;3643;1290;4935;6794;1828;149233;89781;2312;10758;10555;412;10804;3848;147138;5317;538;9119;136647;147409;11200;5498;3145;2068;26154;4286;79728;4049;26258;368;2073;2072;2071;128178;11285;8517;3815;127534;5339;55806;242;3918;23545;11005;7980…	132	55851;55505;643418;3887;64840;80326;9496;55135;57514;113189;64170;3849;64581;284119;117581;121391;3892;404672;30008;84823;10161;5346;3889;55651;80271;132884;84952;81847;388552;91662;100131609;3132;646520;392382;80736;283491;388698;401250;340198;5980;10665;267016;122589;352961;394263;90134;8635;387122;253018;441073;64375;116159;91056;100270953;79875;344423;56244;2794;135644;5017;134510;116935;2215…	5302	5.80214e-152	0.645161
Skin Diseases, Genetic	124	100	212;210;114548;8626;1308;7389;3655;8546;10516;1832;7306;7051;3257;1371;26277;3852;3853;3858;7390;2707;2706;1290;128178;1828;89781;2312;2068;412;3848;5498;3145;26154;4286;5317;26258;368;2073;2072;2071;11285;8517;3815;127534;10804;242;1277;23545;11005;79803;4292;1075;488;4948;4436;5339;7015;3857;3691;3854;1736;9401;84343;10913;9509;7299;3872;3077;224;11234;5429;4935;5184;27032;84062;3868;2235;3861;…	24	55505;643418;126410;3849;80326;136647;55135;57514;64840;9733;117581;3892;404672;30008;3887;3889;5818;55651;132884;3860;1893;388552;113189;91662	1599	2.52983e-131	0.806452	9	3	56946;2312;81794	6	2615;5017;11127;388698;284382;91056	1696	0.001637	0.333333	133	103	212;210;114548;8626;1308;7389;3655;8546;10516;1832;7306;7051;3257;1371;26277;3852;3853;3858;7390;2707;2706;1290;128178;1828;89781;2312;2068;412;3848;5498;3145;26154;4286;5317;26258;368;2073;2072;2071;11285;8517;3815;127534;10804;242;1277;23545;11005;79803;4292;1075;488;4948;4436;5339;7015;3857;3691;3854;1736;9401;84343;10913;9509;7299;3872;3077;224;11234;5429;4935;5184;27032;84062;3868;2235;3861;…	30	55505;643418;126410;3849;80326;136647;55135;57514;64840;9733;117581;3892;404672;30008;3887;3889;5818;55651;132884;3860;1893;388552;113189;91662;2615;5017;11127;388698;284382;91056	1597	9.67325e-132	0.774436
Skin Diseases, Papulosquamous	6	5	3593;149233;4049;10758;7124	1	100507436	819	2.96441e-09	0.833333	75	20	3593;3107;3596;177;6941;717;29113;5966;4843;4276;3106;170679;7940;3133;7124;8870;149233;170680;10758;54535	55	100129192;7297;285834;122589;134510;84648;221527;646520;10554;394263;63940;5491;253018;3132;54620;831;780;10665;3122;5980;353145;3127;11074;309;51752;135656;401250;6048;10318;147;116935;7920;90134;387122;9692;9825;267015;7148;7128;267016;100129921;5089;100270953;3119;3118;10866;344423;89870;3112;6773;5687;4855;56244;2794;135644	804	1.99696e-20	0.266667	81	25	3593;149233;4049;10758;7124;3593;3107;3596;177;6941;717;29113;5966;4843;4276;3106;170679;7940;3133;7124;8870;149233;170680;10758;54535	56	100507436;100129192;7297;285834;122589;134510;84648;221527;646520;10554;394263;63940;5491;253018;3132;54620;831;780;10665;3122;5980;353145;3127;11074;309;51752;135656;401250;6048;10318;147;116935;7920;90134;387122;9692;9825;267015;7148;7128;267016;100129921;5089;100270953;3119;3118;10866;344423;89870;3112;6773;5687;4855;56244;2794;135644	803	6.47349e-27	0.308642
Skin Diseases, Vascular	3	2	710;2161	1	80271	951	0.000755121	0.666667	36	7	3106;3107;4276;3586;3135;2212;149233	29	80862;285834;116935;729816;6148;10255;4340;4280;3595;353007;100130889;340198;29113;267016;253018;352961;8870;285829;387122;170679;267015;353010;353011;780;170680;79934;10866;54535;80271	946	1.37901e-06	0.194444	39	9	710;2161;3106;3107;4276;3586;3135;2212;149233	30	80271;80862;285834;116935;729816;6148;10255;4340;4280;3595;353007;100130889;340198;29113;267016;253018;352961;8870;285829;387122;170679;267015;353010;353011;780;170680;79934;10866;54535;80271	944	8.69409e-09	0.230769
Sleep Disorders	12	5	8864;15;5621;3060;627	7	114781;2562;2668;1453;4211;8929;4340	295	2.39955e-09	0.416667	11	2	3119;27324	9	4211;114781;3118;80205;54465;6955;10438;5607;5789	298	0.00132954	0.181818	23	7	8864;15;5621;3060;627;3119;27324	16	114781;2562;2668;1453;4211;8929;4340;4211;114781;3118;80205;54465;6955;10438;5607;5789	293	1.73807e-11	0.304348
Spastic Paraplegia, Hereditary	24	13	65055;123606;3329;3798;80208;118813;9897;6683;6687;23111;9197;26580;51062	11	5354;547;57165;9420;51324;3897;23503;22948;9907;79152;10908	45	4.10728e-34	0.541667	0	0		0		58	1	0	24	13	65055;123606;3329;3798;80208;118813;9897;6683;6687;23111;9197;26580;51062	11	5354;547;57165;9420;51324;3897;23503;22948;9907;79152;10908	45	4.10728e-34	0.541667
Spinal Cord Diseases	63	38	2617;56652;747;5173;6606;6607;3736;6908;2521;4287;9217;146057;6311;7415;367;283;3508;2259;3748;10133;10528;6647;3708;23435;773;5582;6712;26580;5428;5521;54840;6507;23064;6310;2395;55775;6314;25814	25	57679;255928;57449;8622;56997;23345;59341;1639;9896;203228;4744;2741;2743;10939;146227;29978;9640;785;55277;64374;55129;7443;343641;54822;538	1096	3.52562e-49	0.603175	9	0		9	1804;79970;7074;998;23025;22920;56832;155061;203228	1134	0.84111	0	72	38	2617;56652;747;5173;6606;6607;3736;6908;2521;4287;9217;146057;6311;7415;367;283;3508;2259;3748;10133;10528;6647;3708;23435;773;5582;6712;26580;5428;5521;54840;6507;23064;6310;2395;55775;6314;25814	34	57679;255928;57449;8622;56997;23345;59341;1639;9896;203228;4744;2741;2743;10939;146227;29978;9640;785;55277;64374;55129;7443;343641;54822;538;1804;79970;7074;998;23025;22920;56832;155061;203228	1096	4.83942e-46	0.527778
Spinal Diseases	10	4	5167;4318;1298;7124	6	7058;100507436;4049;1299;54829;8483	1520	7.68093e-05	0.4	27	7	3593;3107;5966;147;3837;149233;10758	20	10678;23046;390283;100271278;9755;200728;4276;10085;100169835;196527;25949;51752;10660;267015;400867;391282;729816;4055;344423;864	1517	3.7569e-06	0.259259	37	11	5167;4318;1298;7124;3593;3107;5966;147;3837;149233;10758	26	7058;100507436;4049;1299;54829;8483;10678;23046;390283;100271278;9755;200728;4276;10085;100169835;196527;25949;51752;10660;267015;400867;391282;729816;4055;344423;864	1513	1.30204e-09	0.297297
Spinocerebellar Ataxias	34	20	56652;5521;3736;6908;472;5582;4287;146057;2259;3748;10528;773;6712;5428;23064;6310;6311;55775;6314;25814	14	5173;747;8622;56997;23345;10939;146227;255928;785;3708;9640;55129;343641;6507	628	4.84048e-31	0.588235	0	0		0		648	1	0	34	20	56652;5521;3736;6908;472;5582;4287;146057;2259;3748;10528;773;6712;5428;23064;6310;6311;55775;6314;25814	14	5173;747;8622;56997;23345;10939;146227;255928;785;3708;9640;55129;343641;6507	628	4.84048e-31	0.588235
Spinocerebellar Degenerations	36	23	56652;5521;3736;6908;5582;4287;146057;6311;2259;3748;10528;3708;773;6712;5428;54840;6507;23064;6310;2395;55775;6314;25814	13	5173;747;8622;56997;23345;255928;10939;146227;785;64374;55129;9640;343641	324	4.1244e-43	0.638889	0	0		0		347	1	0	36	23	56652;5521;3736;6908;5582;4287;146057;6311;2259;3748;10528;3708;773;6712;5428;54840;6507;23064;6310;2395;55775;6314;25814	13	5173;747;8622;56997;23345;255928;10939;146227;785;64374;55129;9640;343641	324	4.1244e-43	0.638889
Spondylarthritis	3	1	7124	2	100507436;4049	286	0.0143185	0.333333	25	5	3593;3107;5966;149233;10758	20	10678;23046;390283;100271278;9755;200728;4276;10085;196527;25949;51752;267015;400867;147;3837;391282;729816;4055;344423;864	282	1.21268e-07	0.2	28	6	7124;3593;3107;5966;149233;10758	22	100507436;4049;10678;23046;390283;100271278;9755;200728;4276;10085;196527;25949;51752;267015;400867;147;3837;391282;729816;4055;344423;864	281	4.03501e-09	0.214286
Spondylarthropathies	3	1	7124	2	100507436;4049	279	0.0139725	0.333333	25	5	3593;3107;5966;149233;10758	20	10678;23046;390283;100271278;9755;200728;4276;10085;196527;25949;51752;267015;400867;147;3837;391282;729816;4055;344423;864	275	1.07342e-07	0.2	28	6	7124;3593;3107;5966;149233;10758	22	100507436;4049;10678;23046;390283;100271278;9755;200728;4276;10085;196527;25949;51752;267015;400867;147;3837;391282;729816;4055;344423;864	274	3.48382e-09	0.214286
Spondylitis	3	1	7124	2	100507436;4049	301	0.0150592	0.333333	25	5	3593;3107;5966;149233;10758	20	10678;23046;390283;100271278;9755;200728;4276;10085;196527;25949;51752;267015;400867;147;3837;391282;729816;4055;344423;864	297	1.55931e-07	0.2	28	6	7124;3593;3107;5966;149233;10758	22	100507436;4049;10678;23046;390283;100271278;9755;200728;4276;10085;196527;25949;51752;267015;400867;147;3837;391282;729816;4055;344423;864	296	5.46158e-09	0.214286
Spondylitis, Ankylosing	0	0		0		26	1	0	21	1	149233	20	3593;147;4055;3837;391282;4276;100271278;23046;10085;864;196527;390283;25949;51752;9755;10678;267015;729816;200728;400867	25	0.00909117	0.047619	21	1	149233	20	3593;147;4055;3837;391282;4276;100271278;23046;10085;864;196527;390283;25949;51752;9755;10678;267015;729816;200728;400867	25	0.00909117	0.047619
Stomatognathic Diseases	17	14	286077;1747;1075;1302;1834;6654;5727;4487;6452;265;10117;9622;9313;23314	3	50945;5745;8241	1933	9.37547e-19	0.823529	56	9	3595;3106;3664;3586;3135;780;149233;3117;3123	47	360203;55504;56169;80862;285834;9241;352997;116935;147381;729816;353021;353002;353003;57698;6148;10255;4340;5820;4280;340198;353007;3107;100130889;342808;29113;267016;253018;26278;352961;352995;346171;4276;285829;387122;170679;5460;267015;353010;353011;8870;2122;11023;170680;27042;339210;10866;54535	1938	6.69867e-05	0.160714	73	23	286077;1747;1075;1302;1834;6654;5727;4487;6452;265;10117;9622;9313;23314;3595;3106;3664;3586;3135;780;149233;3117;3123	50	50945;5745;8241;360203;55504;56169;80862;285834;9241;352997;116935;147381;729816;353021;353002;353003;57698;6148;10255;4340;5820;4280;340198;353007;3107;100130889;342808;29113;267016;253018;26278;352961;352995;346171;4276;285829;387122;170679;5460;267015;353010;353011;8870;2122;11023;170680;27042;339210;10866;54535	1924	6.58267e-17	0.315068
Stomatognathic System Abnormalities	13	9	286077;1747;1302;1834;4487;265;10117;9313;23314	4	50945;6654;9622;8241	394	1.894e-17	0.692308	10	1	3664	9	5820;147381;57698;11023;9241;27042;342808;56169;339210	402	0.0636656	0.1	23	10	286077;1747;1302;1834;4487;265;10117;9313;23314;3664	13	50945;6654;9622;8241;5820;147381;57698;11023;9241;27042;342808;56169;339210	393	1.88932e-16	0.434783
Tauopathies	14	13	2629;7305;9627;4535;4536;54209;4137;5663;351;5664;5071;348;4973	1	55103	2588	2.73619e-17	0.928571	29	17	9451;10452;274;8301;10347;338399;1191;25902;1378;341;23607;9846;64231;2041;945;4137;51338	12	339761;283226;51435;344558;643680;10913;3662;4336;10228;23036;5819;926	2584	2.21699e-16	0.586207	43	30	2629;7305;9627;4535;4536;54209;4137;5663;351;5664;5071;348;4973;9451;10452;274;8301;10347;338399;1191;25902;1378;341;23607;9846;64231;2041;945;4137;51338	13	55103;339761;283226;51435;344558;643680;10913;3662;4336;10228;23036;5819;926	2572	2.85465e-31	0.697674
TDP-43 Proteinopathies	22	15	6647;54664;5663;2521;203228;4744;7415;283;10133;23435;9217;25978;2896;4137;6311	7	1639;57679;9896;29978;55277;23064;54822	240	3.25257e-31	0.681818	9	2	23025;203228	7	1804;79970;7074;998;22920;56832;155061	253	0.000638101	0.222222	31	17	6647;54664;5663;2521;203228;4744;7415;283;10133;23435;9217;25978;2896;4137;6311;23025;203228	14	1639;57679;9896;29978;55277;23064;54822;1804;79970;7074;998;22920;56832;155061	239	8.52279e-33	0.548387
Thoracic Neoplasms	14	12	5002;6794;6288;7157;5573;673;9940;1956;4626;54904;2064;972	2	6289;10568	2441	1.94413e-15	0.857143	12	3	8626;1136;7015	9	123688;55504;4285;8897;387044;646192;81037;152002;7917	2450	0.01052	0.25	26	15	5002;6794;6288;7157;5573;673;9940;1956;4626;54904;2064;972;8626;1136;7015	11	6289;10568;123688;55504;4285;8897;387044;646192;81037;152002;7917	2438	7.79717e-15	0.576923
Thyroid Diseases	17	15	5172;7080;389434;169792;7068;7253;3265;1482;1493;7849;7038;6528;50506;405753;213	2	115352;51079	1463	1.00687e-22	0.882353	34	8	7253;399;23;2304;1493;51562;3119;3118	26	344462;80862;285834;353006;3710;832;440574;11116;10665;83657;115352;267015;4279;2914;4276;4094;8635;29113;392371;394263;646702;4295;196951;55584;84312;2252	1470	1.33868e-06	0.235294	51	23	5172;7080;389434;169792;7068;7253;3265;1482;1493;7849;7038;6528;50506;405753;213;7253;399;23;2304;1493;51562;3119;3118	28	115352;51079;344462;80862;285834;353006;3710;832;440574;11116;10665;83657;115352;267015;4279;2914;4276;4094;8635;29113;392371;394263;646702;4295;196951;55584;84312;2252	1457	1.02941e-23	0.45098
Urination Disorders	3	3	1285;1286;6524	0		968	4.32076e-06	1	29	3	2152;1803;8029	26	3751;117583;100271317;100271091;116448;23635;55686;346711;403301;728409;7092;26957;401145;29851;56311;100130338;126969;100147821;7903;26281;1060;3031;286097;8661;340895;54901	968	0.0103096	0.103448	32	6	1285;1286;6524;2152;1803;8029	26	3751;117583;100271317;100271091;116448;23635;55686;346711;403301;728409;7092;26957;401145;29851;56311;100130338;126969;100147821;7903;26281;1060;3031;286097;8661;340895;54901	965	1.09611e-05	0.1875
Urogenital Abnormalities	35	29	122042;190;3295;3293;268;1589;6662;7490;1586;1584;50846;367;2260;3730;60675;6736;4627;6716;269;3284;3640;1285;1287;1286;2492;6770;128674;2516;2253	6	988;4214;84733;284654;4920;55636	1796	1.38086e-38	0.828571	1	0		1	139189	1825	0.969357	0	36	29	122042;190;3295;3293;268;1589;6662;7490;1586;1584;50846;367;2260;3730;60675;6736;4627;6716;269;3284;3640;1285;1287;1286;2492;6770;128674;2516;2253	7	988;4214;84733;284654;4920;55636;139189	1796	6.88729e-38	0.805556
Urogenital Neoplasms	55	50	23512;60528;5290;7030;11200;4437;4436;6928;5071;4477;27241;5728;79663;7490;5546;221895;5925;3973;6041;116093;4968;11281;367;2261;4841;4292;1316;207;57531;675;999;672;22800;3265;1499;2956;4233;4601;2271;6421;10232;2048;201163;23405;4978;4481;79058;84925;2064;7428	5	23301;5889;55193;5892;11236	5469	3.89998e-46	0.909091	105	47	8626;22853;23362;3655;22834;4477;5820;26579;4983;7399;5462;367;10611;2255;595;7015;6662;2263;6582;6581;6580;3817;2677;430;578;6928;54796;54790;4824;638;79083;196374;4609;10;6498;3232;2034;81848;80319;898;4254;10460;8000;7337;8082;949;354	58	153572;646255;83636;391679;7054;100271222;11278;401237;80031;5305;6563;81037;157638;5010;23466;100271197;23301;728484;653268;100128390;387934;50805;55729;219931;25978;340602;122525;54535;56169;100271372;402123;222546;8193;79887;58472;200315;253461;80762;389136;390218;401475;100189492;94274;84075;3231;8673;1293;137868;84790;55190;55214;3709;60678;100270871;5630;51312;1761;63892	5472	1.54078e-21	0.447619	160	97	23512;60528;5290;7030;11200;4437;4436;6928;5071;4477;27241;5728;79663;7490;5546;221895;5925;3973;6041;116093;4968;11281;367;2261;4841;4292;1316;207;57531;675;999;672;22800;3265;1499;2956;4233;4601;2271;6421;10232;2048;201163;23405;4978;4481;79058;84925;2064;7428;8626;22853;23362;3655;22834;4477;5820;26579;4983;7399;5462;367;10611;2255;595;7015;6662;2263;6582;6581;6580;3817;2677;430;578;6928;54796…	63	23301;5889;55193;5892;11236;153572;646255;83636;391679;7054;100271222;11278;401237;80031;5305;6563;81037;157638;5010;23466;100271197;23301;728484;653268;100128390;387934;50805;55729;219931;25978;340602;122525;54535;56169;100271372;402123;222546;8193;79887;58472;200315;253461;80762;389136;390218;401475;100189492;94274;84075;3231;8673;1293;137868;84790;55190;55214;3709;60678;100270871;5630;51312;17…	5425	1.79959e-58	0.60625
Urologic Diseases	115	104	5310;4306;760;6557;6559;7225;5076;3557;6648;5828;7056;4868;23607;3939;142680;718;7809;6092;4233;116093;6569;120227;65266;7030;11136;81;6519;5251;9380;79663;5311;6514;5314;525;4968;11281;2261;64423;3265;4627;2271;6421;1729;50617;7422;7421;4952;5972;7428;3758;8504;629;5167;27241;1636;2056;7490;5546;183;185;9409;189;10312;6521;1594;6524;3077;1188;1187;1184;4179;201163;340024;554;551;8074;6340;5195;7…	11	8542;5824;4643;988;51196;112817;11236;4920;4841;55193;55670	3689	3.87496e-111	0.904348	125	35	8626;10863;28991;3123;2034;2152;7369;29851;6569;6563;5696;595;22918;898;6582;7903;7422;30011;8741;29956;2628;3075;4609;10;2646;4760;8661;6744;1471;8000;1803;3119;3117;8029;54901	90	23362;200420;8542;346711;83636;11112;10665;407977;84902;5462;22925;80832;23562;1060;3031;100271317;55589;51071;23466;3709;8395;728409;286097;9658;100270946;6781;449493;6262;57619;6665;26011;221416;57575;100271209;9153;9526;100130338;55214;7029;23780;8897;11122;51422;79611;126969;389840;340895;284274;10460;3751;646195;117583;116448;10255;150280;7092;200315;256356;100147821;9027;390218;4603;26281;5…	3758	4.12553e-14	0.28	240	139	5310;4306;760;6557;6559;7225;5076;3557;6648;5828;7056;4868;23607;3939;142680;718;7809;6092;4233;116093;6569;120227;65266;7030;11136;81;6519;5251;9380;79663;5311;6514;5314;525;4968;11281;2261;64423;3265;4627;2271;6421;1729;50617;7422;7421;4952;5972;7428;3758;8504;629;5167;27241;1636;2056;7490;5546;183;185;9409;189;10312;6521;1594;6524;3077;1188;1187;1184;4179;201163;340024;554;551;8074;6340;5195;7…	101	8542;5824;4643;988;51196;112817;11236;4920;4841;55193;55670;23362;200420;8542;346711;83636;11112;10665;407977;84902;5462;22925;80832;23562;1060;3031;100271317;55589;51071;23466;3709;8395;728409;286097;9658;100270946;6781;449493;6262;57619;6665;26011;221416;57575;100271209;9153;9526;100130338;55214;7029;23780;8897;11122;51422;79611;126969;389840;340895;284274;10460;3751;646195;117583;116448;10255;…	3658	4.46136e-101	0.579167
Urologic Neoplasms	22	19	7030;84925;27241;7490;5546;5925;4968;11281;2261;79663;57531;3265;4233;116093;2271;6421;201163;79058;7428	3	11236;4841;55193	2323	2.53329e-24	0.863636	19	7	595;10;898;8626;2034;4609;8000	12	83636;8082;23466;3709;6563;23362;5462;55214;10460;200315;949;390218	2335	4.49497e-06	0.368421	41	26	7030;84925;27241;7490;5546;5925;4968;11281;2261;79663;57531;3265;4233;116093;2271;6421;201163;79058;7428;595;10;898;8626;2034;4609;8000	15	11236;4841;55193;83636;8082;23466;3709;6563;23362;5462;55214;10460;200315;949;390218	2316	8.84819e-27	0.634146
Urological Manifestations	0	0		0		968	1	0	29	3	2152;1803;8029	26	3751;117583;100271317;100271091;116448;23635;55686;346711;403301;728409;7092;26957;401145;29851;56311;100130338;126969;100147821;7903;26281;1060;3031;286097;8661;340895;54901	965	0.0102279	0.103448	29	3	2152;1803;8029	26	3751;117583;100271317;100271091;116448;23635;55686;346711;403301;728409;7092;26957;401145;29851;56311;100130338;126969;100147821;7903;26281;1060;3031;286097;8661;340895;54901	965	0.0102279	0.103448
Uveal Diseases	5	3	1121;5080;4942	2	83959;4016	516	6.46657e-06	0.6	34	4	3106;4276;3586;149233	30	80862;285834;116935;729816;6148;10255;4340;4280;3595;353007;3107;100130889;340198;29113;267016;253018;352961;285829;387122;170679;3135;267015;353010;353011;8870;780;170680;4016;10866;54535	515	0.000203743	0.117647	39	7	1121;5080;4942;3106;4276;3586;149233	32	83959;4016;80862;285834;116935;729816;6148;10255;4340;4280;3595;353007;3107;100130889;340198;29113;267016;253018;352961;285829;387122;170679;3135;267015;353010;353011;8870;780;170680;4016;10866;54535	512	4.27705e-08	0.179487
Uveitis	0	0		0		336	1	0	33	4	3106;4276;3586;149233	29	80862;285834;116935;729816;6148;10255;4340;4280;3595;353007;3107;100130889;340198;29113;267016;253018;352961;285829;387122;170679;3135;267015;353010;353011;8870;780;170680;10866;54535	332	3.46278e-05	0.121212	33	4	3106;4276;3586;149233	29	80862;285834;116935;729816;6148;10255;4340;4280;3595;353007;3107;100130889;340198;29113;267016;253018;352961;285829;387122;170679;3135;267015;353010;353011;8870;780;170680;10866;54535	332	3.46278e-05	0.121212
Uveitis, Anterior	0	0		0		133	1	0	33	3	3106;4276;3586	30	80862;285834;116935;729816;6148;10255;4340;4280;3595;353007;3107;100130889;340198;29113;267016;253018;352961;285829;387122;170679;3135;267015;353010;353011;8870;780;149233;170680;10866;54535	130	5.56336e-05	0.0909091	33	3	3106;4276;3586	30	80862;285834;116935;729816;6148;10255;4340;4280;3595;353007;3107;100130889;340198;29113;267016;253018;352961;285829;387122;170679;3135;267015;353010;353011;8870;780;149233;170680;10866;54535	130	5.56336e-05	0.0909091
Varicose Veins	0	0		0		108	1	0	45	0		45	154215;129684;347273;339761;677828;81832;8622;100131893;27436;10512;23302;401492;100271596;1879;49855;100270961;100270844;5629;343727;100147818;4048;100270983;652;29761;26031;7247;3667;51438;8777;340351;153339;392374;100147745;5593;2043;814;729992;28951;11245;83478;201456;153020;441525;100127911;91461	108	0.921541	0	45	0		45	154215;129684;347273;339761;677828;81832;8622;100131893;27436;10512;23302;401492;100271596;1879;49855;100270961;100270844;5629;343727;100147818;4048;100270983;652;29761;26031;7247;3667;51438;8777;340351;153339;392374;100147745;5593;2043;814;729992;28951;11245;83478;201456;153020;441525;100127911;91461	108	0.921541	0
Vascular Diseases	77	71	3717;55109;595;2717;4088;4089;4540;2934;3565;80271;5144;4629;5054;23209;4638;351;4205;472;4538;5583;5351;7015;4535;4094;7048;183;84159;1471;5921;368;2153;5340;1290;2261;11285;889;659;1278;7804;11235;3662;9445;1277;7046;241;59;5654;710;94;6403;4854;1281;1636;948;1282;83417;7428;4524;1289;8997;5444;2147;6335;7468;4040;2022;3431;23022;4973;2161;83605	6	27063;51320;9509;113189;4541;51128	4733	2.11513e-70	0.922078	198	61	217;348;490;5629;255738;341;2153;2243;2212;5593;3135;4035;1495;1952;5308;8870;149233;3667;6387;7369;4048;2266;3586;100048912;780;2043;54535;28;1874;1909;2200;6597;652;8613;10400;4276;375056;3077;54805;84722;814;22882;80271;5294;64321;6943;9992;6346;3106;3107;6101;3184;65125;1284;79660;4018;7917;1282;2160;3988;5932	137	51196;677828;8622;283652;10512;56979;203238;100270961;3595;1946;10895;8658;29113;267016;23294;23293;401492;352961;84439;7809;387122;10529;728553;283849;392374;100147745;27072;646583;80036;170680;8701;57608;55759;100127911;337880;168455;65264;81832;116935;132789;27436;6148;253018;49855;4280;6263;90627;343727;100147818;170690;8882;340198;51205;1879;100130239;285600;170679;1330;100271444;153090;1002…	4743	1.25033e-20	0.308081	275	132	3717;55109;595;2717;4088;4089;4540;2934;3565;80271;5144;4629;5054;23209;4638;351;4205;472;4538;5583;5351;7015;4535;4094;7048;183;84159;1471;5921;368;2153;5340;1290;2261;11285;889;659;1278;7804;11235;3662;9445;1277;7046;241;59;5654;710;94;6403;4854;1281;1636;948;1282;83417;7428;4524;1289;8997;5444;2147;6335;7468;4040;2022;3431;23022;4973;2161;83605;217;348;490;5629;255738;341;2153;2243;2212;5593;3…	143	27063;51320;9509;113189;4541;51128;51196;677828;8622;283652;10512;56979;203238;100270961;3595;1946;10895;8658;29113;267016;23294;23293;401492;352961;84439;7809;387122;10529;728553;283849;392374;100147745;27072;646583;80036;170680;8701;57608;55759;100127911;337880;168455;65264;81832;116935;132789;27436;6148;253018;49855;4280;6263;90627;343727;100147818;170690;8882;340198;51205;1879;100130239;28560…	4675	1.84824e-69	0.48
Vasculitis	1	1	80271	0		610	0.0102593	1	36	9	3106;3107;4276;3586;8870;3135;2212;780;80271	27	80862;285834;116935;729816;6148;10255;4340;4280;3595;353007;100130889;340198;29113;267016;253018;352961;285829;387122;170679;267015;353010;353011;149233;170680;79934;10866;54535	602	8.49592e-11	0.25	37	10	80271;3106;3107;4276;3586;8870;3135;2212;780;80271	27	80862;285834;116935;729816;6148;10255;4340;4280;3595;353007;100130889;340198;29113;267016;253018;352961;285829;387122;170679;267015;353010;353011;149233;170680;79934;10866;54535	602	3.23074e-12	0.27027
Virus Diseases	6	6	7098;11322;11277;4609;81622;147138	0		2843	1.1924e-08	1	16	7	282617;4277;3119;3115;282616;10866;3704	9	2903;117583;3118;51196;3113;65992;9681;25943;3120	2842	4.19364e-06	0.4375	22	13	7098;11322;11277;4609;81622;147138;282617;4277;3119;3115;282616;10866;3704	9	2903;117583;3118;51196;3113;65992;9681;25943;3120	2836	2.14583e-12	0.590909
Vision Disorders	25	19	1302;2652;1261;60506;493856;10002;10083;54714;84059;25861;7399;124590;65217;778;64072;2780;4647;7401;7466	6	6663;5146;728458;611;79955;5956	399	1.35008e-36	0.76	0	0		0		418	1	0	25	19	1302;2652;1261;60506;493856;10002;10083;54714;84059;25861;7399;124590;65217;778;64072;2780;4647;7401;7466	6	6663;5146;728458;611;79955;5956	399	1.35008e-36	0.76
