# Supplementary material for: An analysis of disease-gene relationship from Medline abstracts by DigSee
Source: Sci Rep. 2017 Jan 5;7:40154. doi: 10.1038/srep40154 (PMC5215527; doi:10.1038/srep40154)
Supplement: Supplementary Table 3 [file srep40154-s4.xls]

## Sheet: 3. Disease-related genes
Supplementary Table 3. Lists of disease-related genes from AlzGene, T-HOD, Drug Bank, and DigSee. - Genes in DigSee: List of identified disease-related genes by DigSee - Contained in AlzGene: "O" indicates that the gene is also known to be related to Alzheimer's disease in AlzGene; "X" indicates that it is identified only by DigSee - Contained in T-HOD: O indicates that the gene is also known to …
Alzheimer's disease					Hypertension
DigSee			AlzGene	DrugBank	DigSee			T-HOD	DrugBank
Genes in DigSee	Contained in AlzGene	Contained in Drug Bank	Genes in AlzGene	Genes in Drug Bank	Genes from DigSee	Contained in T-HOD	Contained in Drug Bank	Genes in T-HOD	Genes in Drug Bank
A1BG	X	X	A2M	ACHE	A1BG	O	X	A1BG	ABP1
A2M	O	X	A2MP1	ACSL4	A2M	X	X	ABCA1	ACCN1
A4GALT	X	X	ABCA1	ACY1	AACS	X	X	ABCA3	ACCN2
AAGAB	X	X	ABCA12	ADRA1D	AAK1	X	X	ABCB1	ACE
AATF	X	X	ABCA2	ADRA2C	AARS	X	X	ABCG5	ACE2
ABAT	X	X	ABCA7	ALOX5	ABAT	X	X	ABCG8	ACHE
ABCA1	O	X	ABCB1	APH1A	ABCA1	O	X	ABO	ADORA1
ABCA12	O	X	ABCC2	APP	ABCA4	X	X	ACADSB	ADORA2A
ABCA2	O	X	ABCC8	ATP8A1	ABCB1	O	X	ACAT1	ADRA1A
ABCA4	X	X	ABCC9	BACE1	ABCB11	X	X	ACE	ADRA1B
ABCA7	O	X	ABCG1	BCHE	ABCB4	X	X	ACE2	ADRA1D
ABCB1	O	X	ABCG4	CHRFAM7A	ABCB6	X	X	ACHE	ADRA2A
ABCB6	X	X	ABCG5	CHRM1	ABCB7	X	X	ACP1	ADRA2B
ABCC1	X	X	ACAD8	CHRNA1	ABCC1	X	X	ACSM1	ADRA2C
ABCC11	X	X	ACAN	CHRNA10	ABCC11	X	X	ACSM3	ADRB1
ABCC2	O	X	ACAT2	CHRNA2	ABCC5	X	X	ACTG2	ADRB2
ABCC4	X	X	ACE	CHRNA3	ABCC6	X	X	ACTN2	ADRB3
ABCC8	O	X	ACF	CHRNA4	ABCC8	X	X	ACVRL1	AGTR1
ABCC9	O	X	ACHE	CHRNA5	ABCD1	X	X	ADAMTS13	AGTR2
ABCG1	O	X	ACO2	CHRNA6	ABCF1	X	X	ADCY10	AKR1C3
ABCG2	X	X	ACSL4	CHRNA7	ABCG2	X	X	ADD1	AOC3
ABCG5	O	X	ACTA2	CHRNA9	ABCG8	O	X	ADD2	AR
ABL1	X	X	ADAM10	CHRNB1	ABHD5	X	X	ADD3	ATP1A1
ABL2	X	X	ADAM12	CHRNB2	ABI1	X	X	ADH5	CA1
ACACA	X	X	ADAM17	CHRNB3	ABL2	X	X	ADIPOQ	CA12
ACACB	X	X	ADAM9	CHRNB4	ABO	O	X	ADM	CA2
ACAT1	X	X	ADCYAP1R1	CHRND	ABP1	X	O	ADM2	CA4
ACAT2	O	X	ADORA2A	CHRNE	ABR	X	X	ADORA1	CA5A
ACE	O	X	ADORA2B	CHRNG	ACACA	X	X	ADORA2A	CA7
ACE2	X	X	ADRA1A	CHUK	ACACB	X	X	ADRA1A	CA9
ACHE	O	O	ADRA2A	CNR1	ACADM	X	X	ADRA1B	CACNA1A
ACLY	X	X	ADRB1	DGKA	ACADS	X	X	ADRA1D	CACNA1B
ACN9	X	X	ADRB2	DGKD	ACADSB	O	X	ADRA2A	CACNA1C
ACO1	X	X	ADRB3	DGKG	ACAT1	O	X	ADRA2B	CACNA1D
ACSL1	X	X	AGER	DRD1	ACCS	X	X	ADRA2C	CACNA1F
ACSL4	O	O	AGPAT1	DRD2	ACD	X	X	ADRB1	CACNA1G
ACSM3	X	X	AGT	GABBR1	ACE	O	O	ADRB2	CACNA1H
ACT	X	X	AHR	GABBR2	ACE2	O	O	ADRB3	CACNA1I
ACTB	X	X	AHSG	GABRA1	ACHE	O	O	ADRBK1	CACNA1S
ACTBL2	X	X	AKAP8	GABRB2	ACLY	X	X	ADRBK2	CACNA2D1
ACTC1	X	X	AKT2	GABRG2	ACO1	X	X	AGT	CACNA2D2
ACTG1	X	X	ALB	GABRQ	ACOT7	X	X	AGTR1	CACNA2D3
ACTN1	X	X	ALDH18A1	GLRA1	ACOT8	X	X	AGTR2	CACNB1
ACTN4	X	X	ALDH2	GNRHR	ACOX1	X	X	AHR	CACNB2
ACYP2	X	X	ALOX5	GRIN1	ACR	X	X	AHSG	CACNB3
AD5	X	X	ALOX5AP	GRIN2A	ACSL1	X	X	AHSP	CACNB4
AD7	X	X	ANK3	GRIN2B	ACSM1	O	X	AKT1	CACNG1
ADAM10	O	X	ANXA8	GRIN2D	ACSM3	O	X	ALB	CALM1
ADAM12	O	X	AP3M1	GRIN3A	ACSS2	X	X	ALDH2	CHRM1
ADAM17	O	X	APBA1	GSS	ACT	X	X	ALOX12	CHRM2
ADAM1A	X	X	APBB1	HTR2A	ACTA1	X	X	ALOX15	CHRM3
ADAM2	X	X	APBB1IP	HTR3A	ACTA2	X	X	ALOX5	CHRM4
ADAM9	O	X	APBB2	HTR7	ACTBL2	X	X	ALOX5AP	CHRM5
ADAMTS2	X	X	APEX1	IKBKB	ACTC1	X	X	ALPP	CHRNA10
ADAMTS4	X	X	APH1A	IKBKG	ACTG1	X	X	AMY1A	CHRNA2
ADAMTSL1	X	X	APH1B	IL1B	ACTN3	X	X	ANG	CHRNA3
ADC	X	X	APOA1	IL8	ACTN4	X	X	ANGPT1	CHRNB4
ADCY10	X	X	APOA1BP	LIAS	ACVR2A	X	X	ANGPT2	CYP11B2
ADCYAP1	X	X	APOA2	LIPT1	ACVRL1	O	X	ANKRD1	DDC
ADD3	X	X	APOA4	MAOA	ADA	X	X	ANPEP	DRD1
ADH1B	X	X	APOA5	MAOB	ADAM17	X	X	ANXA1	DRD5
ADI1	X	X	APOB	NR1I2	ADAM1A	X	X	APEX1	EDNRA
ADIPOQ	X	X	APOBEC1	PCYT1A	ADAMTS13	O	X	APLN	EDNRB
ADNP	X	X	APOBEC2	PCYT1B	ADAMTSL4	X	X	APLNR	FXYD2
ADORA1	X	X	APOC1	PDE4	ADAR	X	X	APOA1	GJA1
ADORA2A	O	X	APOC1P1	PHOSPHO1	ADC	X	X	APOB	GUCY1A2
ADRA1A	O	X	APOC2	PISD	ADCK2	X	X	APOBEC3F	HIF1A
ADRA1D	X	O	APOC3	PLA2G2A	ADCY1	X	X	APOC3	HRH1
ADRA2A	O	X	APOC4	PLD1	ADCY10	O	X	APOE	HRH2
ADRA2C	X	O	APOD	PLD2	ADCYAP1	X	X	APOL1	HSD11B1
ADRB1	O	X	APOE	PPARG	ADD1	O	X	APP	HTR1A
ADRB2	O	X	APOM	PPP2CA	ADD2	O	X	AQP1	HTR1B
ADRBK1	X	X	APP	PPP2CB	ADD3	O	X	AQP2	JUN
AFP	X	X	AR	PRKCA	ADH1B	X	X	AQP4	KCNA1
AGAP3	X	X	ARID4A	PRKCB	ADIPOQ	O	X	AR	KCNE1
AGER	O	X	ARID5B	PSENEN	ADIPOR1	X	X	ARAP1	KCNH2
AGFG1	X	X	ARL5B	PTDSS1	ADIPOR2	X	X	ARHGEF1	KCNH6
AGRN	X	X	ARMS2	PTDSS2	ADK	X	X	ARHGEF12	KCNH7
AGT	O	X	ARSB	S100B	ADM	O	X	ARL6IP5	KCNJ1
AGTR1	X	X	ART3	SCARB1	ADORA1	O	O	ARRDC3	KCNJ11
AGTR2	X	X	ATF7	SEC14L2	ADORA2A	O	O	ATF1	KCNMA1
AGXT	X	X	ATP6V0A4	SEC14L3	ADORA3	X	X	ATP1A1	KCNQ1
AHCY	X	X	ATXN1	SEC14L4	ADRA1A	O	O	ATP1A2	LTA4H
AHR	O	X	ATXN8OS	SLC5A6	ADRA1D	O	O	ATP1B1	MAOA
AICDA	X	X	AVPR1A	SLC6A2	ADRA2A	O	O	ATP2A2	MAOB
AIF1	X	X	BACE1	SLC7A11	ADRA2B	O	O	ATP2B1	MME
AIFM1	X	X	BACE2	SLCO2B1	ADRA2C	O	O	ATP5G1	MMP2
AK1	X	X	BAG3	SMPD3	ADRB1	O	O	ATP6AP2	NDUFC2
AKAP1	X	X	BAT1	SMPD4	ADRB2	O	O	ATP6V0A1	NPPB
AKAP17A	X	X	BCAM		ADRB3	O	O	ATP6V1B1	NPR1
AKAP4	X	X	BCHE		ADRBK1	O	X	ATP8	NR3C1
AKAP5	X	X	BCL2		ADSL	X	X	ATXN3	NR3C2
AKR1B10	X	X	BCL3		AEBP1	X	X	AVP	P2RY12
AKR1C4	X	X	BCR		AFA	X	X	AVPR1A	P4HA1
AKR1E2	X	X	BDNF		AFP	X	X	AVPR2	PAH
AKR7A3	X	X	BICC1		AGA	X	X	AXL	PDE11A
AKT1	X	X	BIN1		AGER	X	X	B2M	PDE1A
ALB	O	X	BIRC3		AGL	X	X	BBS4	PDE1B
ALDH18A1	O	X	BLMH		AGO2	X	X	BCL2	PDE4A
ALDH1A1	X	X	C10orf112		AGR2	X	X	BCL2L1	PDE4B
ALDH1A2	X	X	C12orf41		AGRP	X	X	BCR	PDE4C
ALDH2	O	X	C1R		AGT	O	X	BDKRB1	PDE4D
ALG2	X	X	C2		AGTR1	O	O	BDKRB2	PDE5A
ALKBH1	X	X	C21orf55		AGTR2	O	O	BLK	PDE6G
ALLC	X	X	C21orf63		AGTRAP	X	X	BMP1	PDE6H
ALOX15	X	X	C4A		AGXT	X	X	BMP2	PDXK
ALOX5	O	O	C4B		AHCY	X	X	BMP4	PGR
ALOX5AP	O	X	CACNB2		AHR	O	X	BMP6	PLAT
ALPPL2	X	X	CALHM1		AHSG	O	X	BMPR2	PLAU
ALS2	X	X	CALHM2		AHSP	O	X	BNIP1	PPARA
AMBP	X	X	CALHM3		AIC	X	X	BRIP1	PPARD
AMD1	X	X	CAMK1G		AIF1	X	X	BTN2A1	PPARG
AMFR	X	X	CAMK2G		AIFM1	X	X	C2	PTGER1
AMIGO2	X	X	CAND1		AIMP1	X	X	C3	PTGER3
AMPH	X	X	CARD8		AK1	X	X	C4A	PTGFR
ANG	X	X	CASP3		AKAP10	X	X	C5AR1	PTGIR
ANGPT1	X	X	CASP4		AKAP13	X	X	CA2	PTGIS
ANGPT2	X	X	CASP6		AKR1A1	X	X	CABIN1	PTGS1
ANGPTL1	X	X	CASP8		AKR1B1	X	X	CACNA1C	REN
ANKS1B	X	X	CAST		AKR1C1	X	X	CACNA1D	SCN5A
ANP32A	X	X	CAT		AKR1C2	X	X	CACNA1H	SCNN1A
ANPEP	X	X	CAV1		AKR1C3	X	O	CACNB2	SCNN1B
ANTXR2	X	X	CAV3		AKT1	O	X	CALCA	SCNN1D
ANTXRL	X	X	CBLC		AKT2	X	X	CALCR	SCNN1G
ANXA2	X	X	CBS		AKT3	X	X	CALM1	SELE
ANXA4	X	X	CCDC134		ALAS1	X	X	CAMK2G	SHBG
ANXA5	X	X	CCL2		ALB	O	X	CAPN10	SLC12A1
ANXA7	X	X	CCL3		ALDH18A1	X	X	CARTPT	SLC12A2
AOC3	X	X	CCL5		ALDH1A3	X	X	CASP3	SLC12A3
AOX1	X	X	CCL8		ALDH2	O	X	CASP8	SLC18A1
AP1M2	X	X	CCNT1		ALDH5A1	X	X	CASP9	SLC18A2
AP3B1	X	X	CCR2		ALDH7A1	X	X	CAST	SLC6A2
APBA1	O	X	CCR5		ALDOC	X	X	CAT	SLC6A3
APBA2	X	X	CD14		ALG6	X	X	CAV1	SLC6A4
APBA3	X	X	CD2AP		ALLC	X	X	CAV2	SLC9A1
APBB1	O	X	CD33		ALMS1	X	X	CCL2	SMPD1
APBB2	O	X	CD36		ALOX15	O	X	CCL23	SRD5A3
APBB3	X	X	CD40		ALOX5	O	X	CCL5	TNNC1
APC	X	X	CDC2		ALOX5AP	O	X	CCNA2	TNNC2
APCS	X	X	CDK5		ALPK3	X	X	CCND1	TRDMT1
APEH	X	X	CDK5R1		ALPP	O	X	CCR5	VCAM1
APEX1	O	X	CDKN2A		ALX1	X	X	CCR7	VEGFA
APH1A	O	O	CDKN2BAS		AMBP	X	X	CD19
APH1B	O	X	CDX2		AMD1	X	X	CD2
APLP1	X	X	CECR2		AMFR	X	X	CD200
APLP2	X	X	CELF2		AMY1A	O	X	CD34
APOA1	O	X	CETP		AMY2A	X	X	CD36
APOA1BP	O	X	CFB		AMY2B	X	X	CD4
APOA2	O	X	CFH		ANG	O	X	CD59
APOA5	O	X	CH25H		ANGPT1	O	X	CD63
APOB	O	X	CHAT		ANGPT2	O	X	CD8A
APOC1	O	X	CHD4		ANGPTL1	X	X	CDH13
APOC3	O	X	CHRFAM7A		ANGPTL4	X	X	CDH15
APOD	O	X	CHRM1		ANK2	X	X	CDH5
APOE	O	X	CHRNA2		ANPEP	O	X	CDK5R1
APOF	X	X	CHRNA3		ANTXR2	X	X	CDKN1A
APOM	O	X	CHRNA4		ANXA1	O	X	CDKN2A
APP	O	O	CHRNA6		ANXA5	X	X	CDKN2B
APPL1	X	X	CHRNA7		ANXA6	X	X	CEBPZ
APRT	X	X	CHRNB2		AOC3	X	O	CETP
AQP1	X	X	CHRNB4		AOMS2	X	X	CFH
AQP4	X	X	CHST3		AP1S2	X	X	CHEK2
AR	O	X	CLCNKB		APC	X	X	CHGA
ARC	X	X	CLPTM1		APEH	X	X	CIMT
AREG	X	X	CLU		APLN	O	X	CKS1B
ARF6	X	X	CNTF		APLNR	O	X	CLCN3
ARG1	X	X	COG2		APLP2	X	X	CLCNKB
ARHGAP4	X	X	COL11A1		APOA1	O	X	CLOCK
ARHGDIA	X	X	COL25A1		APOA2	X	X	CLU
ARHGEF7	X	X	COMT		APOA5	X	X	CMA1
ARL5B	O	X	COX10		APOB	O	X	CMYA5
ARMS2	O	X	COX15		APOC1	X	X	COG2
ARNTL2	X	X	CPE		APOC3	O	X	COL1A2
ARRB2	X	X	CR1		APOD	X	X	COL4A1
ARTN	X	X	CRH		APOE	O	X	COL4A3
ASAH1	X	X	CRHBP		APOH	X	X	COMT
ASAH2	X	X	CRP		APOL1	O	X	CORIN
ASCL1	X	X	CSF1		APOM	X	X	COX1
ASPM	X	X	CSK		APP	O	X	COX4NB
ASS1	X	X	CSN1S1		APRT	X	X	CP
ASTN2	X	X	CST3		AQP1	O	X	CPB2
ATD	X	X	CTSD		AQP2	O	X	CPE
ATF4	X	X	CTSG		AQP4	O	X	CREBBP
ATF6	X	X	CTSS		AQP9	X	X	CRH
ATF6B	X	X	CXCL1		AR	O	O	CRHR2
ATG9B	X	X	CXCL10		ARAP1	O	X	CRP
ATP1A1	X	X	CXCL12		AREG	X	X	CRY1
ATP1A2	X	X	CYP17A1		ARF1	X	X	CSK
ATP1A3	X	X	CYP19A1		ARG1	X	X	CSMD1
ATP5A1	X	X	CYP1A1		ARG2	X	X	CST3
ATP5E	X	X	CYP2C19		ARHGAP1	X	X	CTF1
ATP5G3	X	X	CYP2C8		ARHGDIB	X	X	CTGF
ATP6V0A1	X	X	CYP2D6		ARHGEF11	X	X	CTLA4
ATP6V0A2	X	X	CYP39A1		ARMS2	X	X	CTSB
ATP6V0A4	O	X	CYP46A1		ARNT	X	X	CX3CL1
ATP6V0C	X	X	CYP4F3		ARRB2	X	X	CXCL10
ATP6V1H	X	X	DAPK1		ARSE	X	X	CXCL12
ATP7B	X	X	DBH		AS3MT	X	X	CXCL5
ATP8A2	X	X	DFNB31		ASAH1	X	X	CXCR1
ATP8B4	X	X	DGKB		ASAP1	X	X	CXCR2
ATXN1	O	X	DHCR24		ASIC3	X	X	CXCR4
ATXN10	X	X	DKK1		ASPM	X	X	CYBA
ATXN7	X	X	DLD		ASS1	X	X	CYBB
ATXN8OS	O	X	DLST		ATF1	O	X	CYP11A1
AVP	X	X	DNAJC12		ATF2	X	X	CYP11B1
AXIN1	X	X	DNM2		ATF3	X	X	CYP11B2
AZGP1	X	X	DNMBP		ATG5	X	X	CYP17A1
AZU1	X	X	DOPEY2		ATG9B	X	X	CYP19A1
B2M	X	X	DPYS		ATIC	X	X	CYP1A1
B3GAT1	X	X	DRD3		ATL1	X	X	CYP1A2
BACE1	O	O	DRD4		ATM	X	X	CYP1B1
BACE2	O	X	DSC1		ATOH7	X	X	CYP21A2
BACH1	X	X	DVL1		ATP1A1	O	O	CYP27B1
BAD	X	X	DYRK1A		ATP1A2	O	X	CYP2C19
BAG1	X	X	EBF3		ATP1A4	X	X	CYP2C8
BAG3	O	X	EBP		ATP1B1	O	X	CYP2C9
BAG6	X	X	ECE1		ATP2A1	X	X	CYP2D6
BAK1	X	X	ECHS1		ATP2A2	O	X	CYP2J2
BAX	X	X	EFEMP1		ATP2A3	X	X	CYP3A4
BBS9	X	X	EFNA5		ATP2B1	O	X	CYP3A5
BCHE	O	O	EGR2		ATP2B4	X	X	CYP3A7
BCL10	X	X	EIF2AK2		ATP5J	X	X	CYP4A11
BCL2	O	X	ENPP1		ATP5S	X	X	CYP4F2
BCL2A1	X	X	ENPP2		ATP6AP2	O	X	CYP7A1
BCL2L1	X	X	ENTPD7		ATP6V0A1	O	X	CYR61
BCL2L11	X	X	EPC2		ATP6V0A2	X	X	CYSLTR2
BCL2L2	X	X	EPHA1		ATP6V1H	X	X	DBH
BCL3	O	X	EPHA4		ATP8	O	X	DCN
BCR	O	X	ERCC2		ATP8A2	X	X	DCP2
BCYRN1	X	X	ERCC4		ATP8B1	X	X	DDAH1
BDKRB1	X	X	ESR1		ATR	X	X	DDAH2
BDKRB2	X	X	ESR2		AVP	O	X	DDIT3
BDNF	O	X	EXOC3L2		AVPR2	O	X	DEFA1
BECN1	X	X	F11R		AZGP1	X	X	DMD
BGLAP	X	X	F13A1		AZU1	X	X	DNAJB11
BHLHA15	X	X	FABP2		B2M	O	X	DNASE1
BHLHB9	X	X	FABP4		B3GALTL	X	X	DNTT
BHLHE22	X	X	FADD		B3GAT1	X	X	DPP4
BHLHE23	X	X	FAM113B		BACE1	X	X	DRD1
BIK	X	X	FAM63A		BACH1	X	X	DRD2
BIN1	O	X	FAS		BAD	X	X	DRD3
BIRC3	O	X	FBP1		BAG6	X	X	DRD4
BIRC5	X	X	FCER1G		BAMBI	X	X	DSP
BLMH	O	X	FDPS		BAX	X	X	E2F2
BLVRA	X	X	FGF1		BBS2	X	X	ECE1
BLVRB	X	X	FGL2		BBS4	O	X	EDN1
BMP4	X	X	FLOT1		BBS9	X	X	EDN2
BMP6	X	X	FOS		BCAR1	X	X	EDN3
BMP7	X	X	FOXO3		BCAT1	X	X	EDNRA
BNC1	X	X	FTJS3		BCHE	X	X	EDNRB
BOC	X	X	FYN		BCL10	X	X	EGF
BP1	X	X	GAB2		BCL2	O	X	EGFR
BPI	X	X	GAL		BCL2A1	X	X	EGLN1
BPIFA4P	X	X	GALP		BCL2L1	O	X	EGLN3
BPTF	X	X	GAPDH		BCL2L11	X	X	EGR1
BRAF	X	X	GAPDHS		BCS1L	X	X	ELANE
BRCA2	X	X	GBA		BDKRB1	O	X	ELN
BRD2	X	X	GBP2		BDKRB2	O	X	EMILIN1
BRI3BP	X	X	GC		BDNF	X	X	ENG
BSG	X	X	GCK		BECN1	X	X	ENPP1
C10orf2	X	X	GFTO1		BEST1	X	X	EP300
C1QA	X	X	GLO1		BGLAP	X	X	EPAS1
C1QB	X	X	GLOD4		BGN	X	X	EPHX1
C1R	O	X	GLP1R		BHLHE22	X	X	EPHX2
C1S	X	X	GMEB1		BID	X	X	EPO
C2	O	X	GMEB2		BIRC3	X	X	EPOR
C21orf2	X	X	GNA11		BIRC5	X	X	ERAP2
C3	X	X	GNB3		BLMH	X	X	ERI1
C4A	O	X	GOLM1		BLVRA	X	X	ESR1
C4B	O	X	GOT1		BMP1	O	X	ESR2
C4BPA	X	X	GPD1		BMP2	O	X	F11R
C5	X	X	GRB10		BMP3	X	X	F2
C5AR1	X	X	GRB14		BMP4	O	X	F3
C6	X	X	GRB2		BMP5	X	X	F5
C6orf47	X	X	GRB7		BMP6	O	X	FAAH
C7	X	X	GRIN2B		BMP7	X	X	FABP2
C7orf49	X	X	GRIN3A		BMPR1B	X	X	FABP3
C9	X	X	GRIN3B		BMPR2	O	X	FABP6
C9orf3	X	X	GRN		BP3	X	X	FANCB
CA1	X	X	GSK3B		BP4	X	X	FAS
CA2	X	X	GSTM1		BRAF	X	X	FASLG
CA3	X	X	GSTM3		BRCA2	X	X	FBN1
CA4	X	X	GSTM4		BRD1	X	X	FGF2
CA9	X	X	GSTO1		BRD2	X	X	FGF5
CACNA1C	X	X	GSTO2		BRI3	X	X	FGFBP1
CACNA2D3	X	X	GSTP1		BSND	X	X	FKBP1A
CACYBP	X	X	GSTT1		BTG3	X	X	FLT3LG
CAD	X	X	GSTZ1		BTN2A1	O	X	FMO3
CADPS2	X	X	GYS1		BUB1B	X	X	FN1
CALB1	X	X	GYS2		C10orf107	X	X	FOS
CALB2	X	X	HBG2		C14orf169	X	X	FSHR
CALCA	X	X	hCG2039140		C14orf28	X	X	FURIN
CALCOCO2	X	X	HECTD2		C16orf82	X	X	FUT1
CALCR	X	X	HFE		C1QB	X	X	G6PC
CALHM1	O	X	HHEX		C1QBP	X	X	G6PD
CALHM3	O	X	HIF1A		C1QL1	X	X	GABBR1
CALM1	X	X	HK1		C1QTNF1	X	X	GABRA6
CALR	X	X	HK2		C2	O	X	GAL
CAMK1	X	X	HLA		C21orf2	X	X	GAPDH
CAMK2A	X	X	HMGCR		C3	O	X	GATA4
CAMK2D	X	X	HMGCS1		C4A	O	X	GATA5
CAMK2G	O	X	HMGCS2		C4B	X	X	GATA6
CAMKK1	X	X	HMMR		C5	X	X	GC
CAMLG	X	X	HMOX1		C5AR1	O	X	GCA
CAMP	X	X	HMOX2		C5AR2	X	X	GCG
CANX	X	X	HNF4A		C5orf38	X	X	GCGR
CAPG	X	X	HPCAL1		C6	X	X	GCH1
CAPN1	X	X	HPSE2		C6orf47	X	X	GCLC
CAPN10	X	X	HSD11B1		C7	X	X	GDF15
CAPN9	X	X	HSD11B2		C7orf49	X	X	GDNF
CAPNS1	X	X	HSPA1A		C9orf3	X	X	GGT1
CARD10	X	X	HSPA1B		CA2	O	O	GH1
CARD16	X	X	HSPA1L		CA3	X	X	GHR
CARD8	O	X	HSPA5		CA8	X	X	GHRH
CASK	X	X	HSPG2		CA9	X	O	GHRL
CASP1	X	X	HTR2A		CACNA1C	O	O	GJA1
CASP10	X	X	HTR2C		CACNA1D	O	O	GJA4
CASP2	X	X	HTR6		CACNA1F	X	O	GJA5
CASP3	O	X	ICAM1		CACNA1H	O	O	GJB1
CASP4	O	X	IDE		CACNB2	O	O	GJC1
CASP6	O	X	IFFO1		CAD	X	X	GLI1
CASP7	X	X	IFNG		CALB1	X	X	GLO1
CASP8	O	X	IFT74		CALB2	X	X	GLUL
CASP8AP2	X	X	IGF1		CALCA	O	X	GNA12
CASP9	X	X	IGF1R		CALCR	O	X	GNA14
CASR	X	X	IL10		CALCRL	X	X	GNAI1
CAST	O	X	IL18		CALM1	O	O	GNAS
CAT	O	X	IL1A		CALY	X	X	GNB2L1
CAV1	O	X	IL1B		CAMK2G	O	X	GNB3
CAV3	O	X	IL1RN		CAMK4	X	X	GNG2
CBFA2T2	X	X	IL33		CAMKK2	X	X	GORASP1
CBL	X	X	IL4		CAMLG	X	X	GPA33
CBS	O	X	IL6		CAMP	X	X	GPR25
CCDC62	X	X	IL8		CAP1	X	X	GPR98
CCHCR1	X	X	INPPL1		CAPN10	O	X	GPX1
CCK	X	X	INS		CAPN13	X	X	GRK1
CCKBR	X	X	INSR		CAPN2	X	X	GRK4
CCL14	X	X	IREB2		CARD16	X	X	GRK5
CCL16	X	X	IRF6		CARTPT	O	X	GRK6
CCL2	O	X	IRS1		CASP10	X	X	GRP
CCL26	X	X	KCNJ11		CASP2	X	X	GSK3B
CCL3	O	X	KCNJ6		CASP3	O	X	GSTM1
CCL4	X	X	KCNMA1		CASP4	X	X	GSTM3
CCL5	O	X	KIF11		CASP8	O	X	GSTM5
CCL7	X	X	KIF18B		CASP9	O	X	GSTT1
CCL8	O	X	KLF5		CASQ2	X	X	GTPBP4
CCNA2	X	X	KLK1		CASR	X	X	GUCA2B
CCNB1	X	X	KNS2		CAST	O	X	GYS1
CCNB1IP1	X	X	LAMB1		CAT	O	X	H19
CCND1	X	X	LCK		CAV1	O	X	HAO2
CCNG1	X	X	LDLR		CAV2	O	X	HBA1
CCR1	X	X	LHB		CAV3	X	X	HBB
CCR2	O	X	LHCGR		CBFA2T2	X	X	HCRT
CCR3	X	X	LIPA		CBL	X	X	HDAC2
CCR5	O	X	LIPC		CBR1	X	X	HDLBP
CCR6	X	X	LIPE		CBS	X	X	HFE
CCS	X	X	LIPF		CCDC88C	X	X	HGF
CCT	X	X	LMNA		CCHCR1	X	X	HIF1A
CD14	O	X	LOC388458		CCL2	O	X	HLA-A
CD1A	X	X	LOC439999		CCL21	X	X	HLA-B
CD1D	X	X	LOC651924		CCL28	X	X	HLA-DOA
CD200	X	X	LPA		CCL3	X	X	HLA-DPB1
CD209	X	X	LPAR5		CCL4	X	X	HLA-DQA1
CD27	X	X	LPL		CCL5	O	X	HLA-DQA2
CD28	X	X	LRAT		CCNA2	O	X	HLA-DQB1
CD2AP	O	X	LRP1		CCND1	O	X	HLA-DRB1
CD33	O	X	LRP2		CCND2	X	X	HMGCR
CD34	X	X	LRP3		CCR1	X	X	HMOX1
CD36	O	X	LRP6		CCR5	O	X	HMOX2
CD3D	X	X	LRP8		CCR8	X	X	HNF1A
CD4	X	X	LRPAP1		CCS	X	X	HNRNPAB
CD40	O	X	LRRK2		CCT	X	X	HOXA5
CD40LG	X	X	LRRTM3		CCT4	X	X	HP
CD44	X	X	LSS		CD14	X	X	HPCAL1
CD5	X	X	LTA		CD160	X	X	HPGD
CD53	X	X	M6PR		CD19	O	X	HRAS
CD55	X	X	MAGI2		CD1A	X	X	HRH2
CD59	X	X	MAOA		CD2	O	X	HSD11B1
CD63	X	X	MAOB		CD200	O	X	HSD11B2
CD68	X	X	MAPK8IP1		CD28	X	X	HSD3B1
CD7	X	X	MAPT		CD34	O	X	HSF1
CD74	X	X	MAR05`		CD36	O	X	HSP90AA1
CD79A	X	X	MC2R		CD4	O	X	HSPA1A
CD80	X	X	MCM3AP		CD40	X	X	HSPA4
CD82	X	X	MEF2A		CD40LG	X	X	HSPA8
CD8A	X	X	MEFV		CD44	X	X	HSPB2
CDC25A	X	X	MICA		CD46	X	X	HSPB7
CDC25B	X	X	MICB		CD48	X	X	HSPD1
CDC25C	X	X	MIF		CD55	X	X	HTR1A
CDC42	X	X	MINPP1		CD59	O	X	HTR2A
CDC42EP1	X	X	MIR29A		CD63	O	X	HTR2B
CDC45	X	X	MIR29B1		CD68	X	X	IAPP
CDH1	X	X	MME		CD69	X	X	ICAM1
CDH13	X	X	MMP1		CD74	X	X	ID1
CDH17	X	X	MMP3		CD79A	X	X	IER3
CDH2	X	X	MMP9		CD80	X	X	IFNA1
CDH4	X	X	MPO		CD83	X	X	IFNG
CDIP1	X	X	MS4A4A		CD86	X	X	IGF1
CDK1	X	X	MS4A4E		CD8A	O	X	IGF1R
CDK10	X	X	MS4A6A		CD99	X	X	IGF2
CDK18	X	X	MTHFD1		CDA	X	X	IGFBP1
CDK2	X	X	MTHFD1L		CDC123	X	X	IGFBP2
CDK20	X	X	MTHFR		CDC25C	X	X	IGKV1D-39
CDK2AP1	X	X	MTND5		CDC42	X	X	IKBKAP
CDK4	X	X	MTP18		CDC7	X	X	IKBKB
CDK5	O	X	MTR		CDCA4	X	X	IL10
CDK5R1	O	X	MYH13		CDH1	X	X	IL11
CDK5R2	X	X	MYH8		CDH11	X	X	IL13
CDK7	X	X	MYST4		CDH13	O	X	IL13RA1
CDK9	X	X	NAT1		CDH4	X	X	IL13RA2
CDKL1	X	X	NAT2		CDIP1	X	X	IL15
CDKL2	X	X	NCAM2		CDK1	X	X	IL17A
CDKN1A	X	X	NCAPD2		CDK10	X	X	IL18
CDKN1B	X	X	NCOA2		CDK2	X	X	IL1A
CDKN2A	O	X	NCSTN		CDK20	X	X	IL1B
CDKN2B	X	X	NDST2		CDK2AP1	X	X	IL1F8
CDKN2C	X	X	NDUFA3		CDKAL1	X	X	IL1R1
CDR1	X	X	NDUFA6		CDKL1	X	X	IL1RN
CDR2	X	X	NDUFA8		CDKN1A	O	X	IL2
CDT1	X	X	NDUFB7		CDKN1B	X	X	IL2RA
CDX2	O	X	NDUFB8		CDKN1C	X	X	IL4
CEBPA	X	X	NDUFS1		CDKN2A	O	X	IL6
CEBPB	X	X	NDUFS4		CDKN2B	O	X	IL6ST
CEBPD	X	X	NDUFS7		CDKN2B-AS1	X	X	IL7
CEL	X	X	NEDD9		CDKN2C	X	X	IL8
CELF1	X	X	NEURL		CDO1	X	X	ILF3
CENPI	X	X	NEUROD1		CDON	X	X	ILK
CERK	X	X	NEUROG3		CDR2	X	X	INPPL1
CETN1	X	X	NFKBIA		CDS1	X	X	INS
CETP	O	X	NGB		CDT1	X	X	INSR
CFB	O	X	NGF		CEACAM5	X	X	IRS1
CFD	X	X	NGFR		CEBPA	X	X	ISYNA1
CFH	O	X	NOS1		CEBPB	X	X	ITGA2
CFHR1	X	X	NOS2A		CEBPZ	O	X	ITGA4
CFLAR	X	X	NOS3		CEL	X	X	ITGAL
CFP	X	X	NOTCH4		CELSR1	X	X	ITGAM
CFTR	X	X	NP		CENPJ	X	X	ITGB1BP2
CGA	X	X	NPC1		CERS1	X	X	JAK1
CH25H	O	X	NPC2		CETP	O	X	JAK2
CHAF1B	X	X	NPY		CFD	X	X	JUN
CHAT	O	X	NQO1		CFH	O	X	KCNA5
CHEK1	X	X	NR1H2		CFHR1	X	X	KCNB1
CHEK2	X	X	NR3C1		CFI	X	X	KCNE1
CHGA	X	X	NRG1		CFLAR	X	X	KCNJ1
CHGB	X	X	NTRK1		CFP	X	X	KCNJ10
CHI3L1	X	X	NTRK2		CFTR	X	X	KCNJ11
CHIT1	X	X	NUDT1		CGA	X	X	KCNK2
CHKB	X	X	NUMB		CGB5	X	X	KCNMB1
CHM	X	X	NXPH1		CHAT	X	X	KCNMB4
CHMP2B	X	X	OAT		CHD1	X	X	KCNN3
CHMP5	X	X	OGG1		CHD3	X	X	KCNN4
CHPF2	X	X	OLIG2		CHDH	X	X	KCNQ1
CHRFAM7A	O	O	OLR1		CHGA	O	X	KDR
CHRM1	O	O	OPRS1		CHGB	X	X	KISS1
CHRM2	X	X	OPTN		CHI3L1	X	X	KITLG
CHRM3	X	X	OTC		CHIT1	X	X	KLK1
CHRM4	X	X	PARP1		CHKB	X	X	KLK11
CHRNA2	O	O	PAX4		CHM	X	X	KLKB1
CHRNA3	O	O	PCDH11X		CHP1	X	X	KNG1
CHRNA4	O	O	PCGF5		CHR	X	X	KYNU
CHRNA5	X	O	PCK1		CHRD	X	X	LDLR
CHRNA7	O	O	PCK2		CHRM1	X	O	LDOC1
CHRNB2	O	O	PCSK9		CHRNA3	X	O	LEP
CHRNE	X	O	PDCD11		CHRNA4	X	X	LEPR
CIB1	X	X	PDE3B		CHRNA7	X	X	LGALS2
CISH	X	X	PEN2		CHUK	X	X	LGALS3
CKB	X	X	PFKM		CIC	X	X	LINGO1
CKBE	X	X	PGAM1		CIMT	O	X	LIPC
CKM	X	X	PGBD1		CIRH1A	X	X	LMNA
CKS1B	X	X	PHKG2		CISH	X	X	LMX1B
CKS2	X	X	PICALM		CIT	X	X	LNPEP
CLCF1	X	X	PIK3R1		CKB	X	X	LPA
CLDN11	X	X	PIN1		CKBE	X	X	LPCAT3
CLDN8	X	X	PITRM1		CKM	X	X	LPIN1
CLEC5A	X	X	PKP2P1		CKMT2	X	X	LPL
CLEC7A	X	X	PLA2G1B		CLCN3	O	X	MA
CLIC1	X	X	PLAT		CLCN5	X	X	MAOB
CLIC4	X	X	PLAU		CLCNKB	O	X	MAP1LC3B
CLIP1	X	X	PLCE1		CLDN1	X	X	MAP2K1
CLK1	X	X	PLCG1		CLEC5A	X	X	MAPK1
CLOCK	X	X	PLG		CLIC1	X	X	MAPK14
CLPS	X	X	PMVK		CLIP1	X	X	MAPK3
CLTC	X	X	PNLIPRP1		CLOCK	O	X	MAPK9
CLU	O	X	PNMT		CLTC	X	X	MAPKAPK2
CLUH	X	X	POMT1		CLU	O	X	MAPT
CLUL1	X	X	POMT2		CLUL1	X	X	MARK2
CNBP	X	X	PON1		CMA1	O	X	MAS1
CNP	X	X	PON2		CNBP	X	X	MAT1A
CNR1	X	O	PON3		CNDP1	X	X	MAT2B
CNR2	X	X	POU2F1		CNNM2	X	X	MC3R
CNTF	O	X	PPARA		CNP	X	X	MC4R
CNTN2	X	X	PPARD		CNPY2	X	X	MCAT
COCH	X	X	PPARG		CNR1	X	X	MEF2A
COL18A1	X	X	PPARGC1A		CNR2	X	X	MEOX2
COL25A1	O	X	PPIL2		CNTF	X	X	MFN2
COL3A1	X	X	PPM1H		CNTLN	X	X	MGAM
COL4A3BP	X	X	PPP1CC		CNTN2	X	X	MIR155
COLEC12	X	X	PPP1R10		CNTNAP2	X	X	MIR17
COLQ	X	X	PPP1R3A		COCH	X	X	MIR200A
COMP	X	X	PPP1R3C		COG2	O	X	MKKS
COMT	O	X	PPP2R1A		COL11A1	X	X	MMP1
COPS5	X	X	PPP2R2B		COL14A1	X	X	MMP14
COQ7	X	X	PPP3CB		COL18A1	X	X	MMP2
CORT	X	X	PRDX6		COL1A1	X	X	MMP3
COX1	X	X	PRG1		COL1A2	O	X	MMP7
COX10	O	X	PRKAA1		COL3A1	X	X	MMP8
COX2	X	X	PRKAB2		COL4A1	O	X	MMP9
COX4I1	X	X	PRND		COL4A2	X	X	MPV17
COX5A	X	X	PRNP		COL4A3	O	X	MRC1
COX6B1	X	X	PRSS11		COL4A5	X	X	MSR1
COX7A2L	X	X	PRSS7		COL5A1	X	X	MTHFR
COX8A	X	X	PRUNE2		COL5A3	X	X	MTMR9
CP	X	X	PSAP		COL8A1	X	X	MTPN
CPLX2	X	X	PSEN1		COL8A2	X	X	MTR
CPN1	X	X	PSEN2		COL9A3	X	X	MUC5AC
CPOX	X	X	PSENEN		COMMD5	X	X	MYC
CPSF4	X	X	PSMB7		COMT	O	X	MYH9
CR1	O	X	PSMB9		COQ9	X	X	MYOC
CRADD	X	X	PTEN		CORD1	X	X	MYOCD
CREB1	X	X	PTENP1		CORIN	O	X	NA
CREBBP	X	X	PTGS2		COX1	O	X	NBN
CREBZF	X	X	PTPLA		COX10	X	X	NCAM1
CREM	X	X	PVRL2		COX2	X	X	NCF1
CRH	O	X	PYY		COX5A	X	X	NDFIP2
CRHBP	O	X	PZP		COX6B1	X	X	NDUFC2
CRHR1	X	X	RASSF4		COX7A2L	X	X	NEDD4
CRHR2	X	X	RELN		COX8A	X	X	NEDD4L
CRMP1	X	X	REN		CP	O	X	NEUROD1
CRP	O	X	RFC1		CPA1	X	X	NF1
CRTC1	X	X	RFTN1		CPA6	X	X	NFATC2
CRTC3	X	X	RGS4		CPB1	X	X	NFATC3
CRYAA	X	X	RPS15		CPB2	O	X	NFKB1
CRYAB	X	X	RPS6		CPE	O	X	NFKBIB
CRYBB2	X	X	RPS6KA2		CPN1	X	X	NGF
CRYGD	X	X	RTN3		CPN2	X	X	NOS1
CRYL1	X	X	RUNX1		CPP	X	X	NOS2
CS	X	X	RXRA		CPT1A	X	X	NOS3
CSE	X	X	RXRB		CPT1B	X	X	NOTCH4
CSF1	O	X	RXRG		CPT2	X	X	NOX1
CSF1R	X	X	S100B		CPZ	X	X	NOX4
CSF2	X	X	SAMSN1		CR1	X	X	NPCDR1
CSF2RB	X	X	SAR1A		CRABP1	X	X	NPHS1
CSF3	X	X	SCARB1		CRCP	X	X	NPHS2
CSH1	X	X	SCD		CRCT1	X	X	NPPA
CSN2	X	X	SEC24C		CREB1	X	X	NPPB
CSNK1A1	X	X	SEL1L		CREBBP	O	X	NPPC
CSNK1D	X	X	SEMA4D		CREM	X	X	NPR1
CSNK2A1	X	X	SEP03`		CRH	O	X	NPR3
CSNK2A2	X	X	SERPINA1		CRHBP	X	X	NPY
CSPG4	X	X	SERPINA3		CRHR1	X	X	NPY1R
CST3	O	X	SERPINE1		CRP	O	X	NPY2R
CSTA	X	X	SERPINF2		CRPP1	X	X	NPY5R
CSTB	X	X	SFRP5		CRTC1	X	X	NPY6R
CT49	X	X	SGPL1		CRTC3	X	X	NR1H4
CTAGE5	X	X	SGPP1		CRY1	O	X	NR1I2
CTBP1	X	X	SH3PXD2A		CRY2	X	X	NR3C1
CTCF	X	X	SIRT1		CRYAA	X	X	NR3C2
CTF1	X	X	SLC11A1		CRYAB	X	X	NR4A2
CTH	X	X	SLC11A2		CRYBB2	X	X	NT5E
CTNNA1	X	X	SLC18A3		CS	X	X	NTRK1
CTNNA2	X	X	SLC2A2		CSE	X	X	OLR1
CTNNA3	X	X	SLC6A3		CSE1L	X	X	OXT
CTNNB1	X	X	SLC6A4		CSF1	X	X	P2RY2
CTNNBIP1	X	X	SLK		CSF1R	X	X	PAG1
CTNNBL1	X	X	SLlT1		CSF2	X	X	PAH
CTNND2	X	X	SMAD3		CSF2RB	X	X	PAK1
CTRL	X	X	SNCA		CSF3	X	X	PAPPA
CTSB	X	X	SNCAIP		CSH1	X	X	PAPSS1
CTSC	X	X	SNCG		CSK	O	X	PARK2
CTSD	O	X	SOAT1		CSMD1	O	X	PARP1
CTSE	X	X	SOD2		CSPG5	X	X	PCNA
CTSG	O	X	SORCS1		CST3	O	X	PCSK6
CTSH	X	X	SORCS2		CT49	X	X	PDC
CTSK	X	X	SORCS3		CTBP1	X	X	PDE3A
CTSL1	X	X	SORL1		CTBS	X	X	PDE4D
CTSS	O	X	SORT1		CTF1	O	X	PDE5A
CX3CR1	X	X	SOS1		CTGF	O	X	PDGFB
CXCL1	O	X	SOS2		CTH	X	X	PDGFD
CXCL10	O	X	SREBF1		CTLA4	O	X	PDGFRB
CXCL12	O	X	SRP72		CTNNA1	X	X	PDIK1L
CXCL2	X	X	SST		CTNNA3	X	X	PDPK1
CXCL9	X	X	STH		CTRL	X	X	PDYN
CXCR1	X	X	SUPV3L1		CTSD	X	X	PECAM1
CXCR2	X	X	SYN3		CTSG	X	X	PENK
CXCR3	X	X	TACR2		CTSS	X	X	PEPD
CXCR4	X	X	TANC2		CTTN	X	X	PFN1
CYB5R3	X	X	TANK		CUL3	X	X	PGD
CYBA	X	X	TAP1		CUL5	X	X	PHA2A
CYBB	X	X	TAP2		CUX1	X	X	PHB2
CYCS	X	X	TAPBPL		CX3CL1	O	X	PHEX
CYFIP1	X	X	TARDBP		CX3CR1	X	X	PIK3R1
CYP11A1	X	X	TBP		CXCL10	O	X	PIM1
CYP11B1	X	X	TCF2		CXCL12	O	X	PKD1
CYP11B2	X	X	TCF7L2		CXCL2	X	X	PLA2G1B
CYP17A1	O	X	TCN1		CXCL5	O	X	PLA2G7
CYP19A1	O	X	TCN2		CXCR1	O	X	PLAT
CYP27A1	X	X	TET1		CXCR4	O	X	PLAU
CYP2B6	X	X	TF		CYB561	X	X	PLAUR
CYP2C19	O	X	TFAM		CYB5R3	X	X	PLCD1
CYP2C9	X	X	TFCP2		CYBA	O	X	PLCD3
CYP2D6	O	X	TGFB1		CYBB	O	X	PLD2
CYP2D7P1	X	X	TGM4		CYCS	X	X	PLEKHA7
CYP2E1	X	X	THRA		CYP11A1	O	X	PLG
CYP2J2	X	X	TIMP1		CYP11B1	O	X	PNMT
CYP3A	X	X	TLL2		CYP11B2	O	O	POMC
CYP3A4	X	X	TLR4		CYP17A1	O	X	PON1
CYP46A1	O	X	TM4SF5		CYP19A1	O	X	PON2
CYP51A1	X	X	TMC5		CYP1A1	O	X	POU5F1
CYP7B1	X	X	TMED8		CYP1A2	O	X	PPARA
CYR61	X	X	TMEM132C		CYP1B1	O	X	PPARG
DAB1	X	X	TMEM63C		CYP21A2	O	X	PPARGC1A
DAOA	X	X	TNF		CYP26B1	X	X	PPBP
DAP	X	X	TNFRSF14		CYP27A1	X	X	PPIG
DAPK1	O	X	TNFRSF1A		CYP27B1	O	X	PPP1R12A
DAPK3	X	X	TNFRSF1B		CYP2A6	X	X	PPP1R14A
DAXX	X	X	TNFRSF4		CYP2B6	X	X	PPP3CA
DBH	O	X	TNFRSF8		CYP2C19	O	X	PPP3R1
DBI	X	X	TNK1		CYP2C8	O	X	PPY
DBNDD2	X	X	TNMD		CYP2C9	O	X	PRAM1
DBNL	X	X	TOMM40		CYP2D6	O	X	PRCP
DBT	X	X	TP53		CYP2E1	X	X	PRDX3
DCD	X	X	TP63		CYP2J2	O	X	PRDX5
DCDC1	X	X	TP73		CYP39A1	X	X	PREP
DCHS2	X	X	TPH1		CYP3A	X	X	PRKAA1
DCN	X	X	TRAF2		CYP3A4	O	X	PRKAA2
DCP1B	X	X	TRAK2		CYP3A43	X	X	PRKCA
DCX	X	X	TREM2		CYP3A5	O	X	PRKCG
DDAH1	X	X	TRPC4AP		CYP3A7	O	X	PRKG1
DDC	X	X	TSPAN15		CYP46A1	X	X	PRL
DDIT3	X	X	TTR		CYP4A11	O	X	PROC
DDR2	X	X	TUBB		CYP4F2	O	X	PROK1
DDX41	X	X	UBD		CYP4F29P	X	X	PROM1
DDX5	X	X	UBE2D1		CYP4F3	X	X	PROS1
DDX58	X	X	UBE2I		CYP7A1	O	X	PRRX1
DEGS1	X	X	UBQLN1		CYP7B1	X	X	PRSS8
DFFA	X	X	UCHL1		CYR61	O	X	PSMA6
DFFB	X	X	UCP2		CYTB	X	X	PSMB9
DHCR24	O	X	USF1		DAB2IP	X	X	PTEN
DHDDS	X	X	USF2		DACT1	X	X	PTGIR
DHRS9	X	X	VCL		DAG1	X	X	PTGIS
DHS	X	X	VCP		DAP	X	X	PTGS1
DIABLO	X	X	VDR		DAPK2	X	X	PTGS2
DIAPH1	X	X	VEGF		DAPK3	X	X	PTH
DICER1	X	X	VLDLR		DARC	X	X	PTHLH
DIEXF	X	X	VPS26A		DBH	O	X	PTPN1
DIO1	X	X	VPS35		DBI	X	X	PTPRO
DIO2	X	X	VR22		DBP	X	X	QPCT
DISC1	X	X	WNT8B		DBT	X	X	RABGAP1L
DKK1	O	X	WRN		DCP1A	X	X	RAC1
DLD	O	X	WWC1		DCR	X	X	RAF1
DLG1	X	X	XRCC1		DCX	X	X	RAMP1
DLG4	X	X	YWHAZ		DDAH1	O	X	RAMP2
DLL1	X	X	ZAP128		DDAH2	O	X	RAMP3
DLL4	X	X	ZNF202		DDC	X	O	RARRES2
DLST	O	X	ZNF292		DDIT3	O	X	RCAN1
DLX3	X	X	ZWINT		DDX41	X	X	REN
DMP1	X	X			DDX58	X	X	RENBP
DNAJB1	X	X			DEFA1	O	X	RET
DNAJC27	X	X			DES	X	X	RETN
DNAJC5	X	X			DESI1	X	X	RETNLB
DNASE1	X	X			DGKB	X	X	RFC2
DNM1	X	X			DGUOK	X	X	RFFL
DNM1L	X	X			DHCR24	X	X	RGS2
DNM1P33	X	X			DHDDS	X	X	RGS20
DNM2	O	X			DHFR	X	X	RGS5
DNMBP	O	X			DHH	X	X	RHO
DNMT1	X	X			DHRS9	X	X	RHOA
DNMT3B	X	X			DICER1	X	X	RHOD
DNTT	X	X			DIH1	X	X	RLN1
DOCK1	X	X			DIO2	X	X	RNLS
DOCK10	X	X			DIO3	X	X	ROCK1
DOCK3	X	X			DLC1	X	X	ROCK2
DPP4	X	X			DLD	X	X	ROS1
DPP7	X	X			DMPK	X	X	RPS6KA3
DPYSL2	X	X			DNAJA1	X	X	RTN4
DPYSL3	X	X			DNAJB1	X	X	RYR2
DPYSL5	X	X			DNAJC5	X	X	S100A1
DRD1	X	O			DNASE1	O	X	S100A4
DRD2	X	O			DNER	X	X	S100A6
DRD3	O	X			DNM1L	X	X	S100A8
DRD4	O	X			DNMT3B	X	X	S1PR1
DRD5	X	X			DNTT	O	X	S1PR2
DRG1	X	X			DOCK3	X	X	SCG2
DSC1	O	X			DPP4	O	X	SCN2A
DSTN	X	X			DRD1	O	O	SCN7A
DUOX1	X	X			DRD2	O	X	SCNN1A
DUOX2	X	X			DRD3	O	X	SCNN1B
DUPD1	X	X			DRD4	O	X	SCNN1G
DUSP19	X	X			DSG4	X	X	SDK1
DUSP4	X	X			DSP	O	X	SELE
DVL1	O	X			DUOX1	X	X	SELL
DYNC1H1	X	X			DUOX2	X	X	SELP
DYRK1A	O	X			DUSP14	X	X	SERPINA1
DYRK2	X	X			DUSP2	X	X	SERPINA3
DYSF	X	X			DUSP6	X	X	SERPINA4
DYT10	X	X			DYM	X	X	SERPINA6
E2F1	X	X			DYRK1B	X	X	SERPINB2
E2F4	X	X			DYT10	X	X	SERPINE1
EBP	O	X			EBAG9	X	X	SERPINE2
EBPL	X	X			EBP	X	X	SF1
ECD	X	X			ECE1	O	X	SGK1
ECE1	O	X			ECE2	X	X	SGPL1
ECE2	X	X			EDA	X	X	SHC1
ECH1	X	X			EDF1	X	X	SIRT1
EDA	X	X			EDN1	O	X	SLC12A1
EDEM1	X	X			EDN2	O	X	SLC12A2
EDN1	X	X			EDN3	O	X	SLC12A3
EDN3	X	X			EDNRA	O	O	SLC12A6
EDNRA	X	X			EDNRB	O	O	SLC14A2
EDNRB	X	X			EEA1	X	X	SLC16A1
EEA1	X	X			EEF1B2P2	X	X	SLC17A5
EEF1B2P2	X	X			EFHC2	X	X	SLC22A2
EEF2	X	X			EFNA1	X	X	SLC22A3
EFHC1	X	X			EFNB2	X	X	SLC22A6
EFHC2	X	X			EGF	O	X	SLC24A4
EFS	X	X			EGFR	O	X	SLC26A4
EGF	X	X			EGLN2	X	X	SLC26A6
EGFR	X	X			EGLN3	O	X	SLC2A1
EGR1	X	X			EGR1	O	X	SLC2A2
EGR2	O	X			EHMT2	X	X	SLC2A4
EGR3	X	X			EI24	X	X	SLC2A5
EIF2AK2	O	X			EIF2AK1	X	X	SLC2A9
EIF2AK3	X	X			EIF2AK3	X	X	SLC34A2
EIF2S1	X	X			EIF3A	X	X	SLC4A1
EIF4A1	X	X			EIF3K	X	X	SLC4A2
EIF4E	X	X			EIF5A	X	X	SLC4A4
EIF4EBP1	X	X			ELANE	O	X	SLC4A8
EIF5A	X	X			ELF3	X	X	SLC5A1
ELANE	X	X			ELK3	X	X	SLC6A2
ELAVL2	X	X			ELL	X	X	SLC6A4
ELF3	X	X			ELN	O	X	SLC6A9
ELK1	X	X			ELOVL2	X	X	SLC8A1
ELK3	X	X			ELOVL5	X	X	SLC9A1
ELL	X	X			EMB	X	X	SLC9A3
ELSPBP1	X	X			EMD	X	X	SLC9A3R1
EMP1	X	X			EMG1	X	X	SLC9A3R2
ENO1	X	X			EMILIN1	O	X	SMAD1
ENO2	X	X			EN1	X	X	SMAD2
ENPP2	O	X			ENG	O	X	SMAD3
ENSA	X	X			ENO1	X	X	SMAD7
ENTPD1	X	X			ENO2	X	X	SMTN
ENTPD5	X	X			ENPEP	X	X	SMURF1
EP300	X	X			ENPP1	O	X	SOAT2
EPB49	X	X			ENPP2	X	X	SOD1
EPGN	X	X			ENTPD1	X	X	SOD2
EPHA1	O	X			EP300	O	X	SOD3
EPHA3	X	X			EPAS1	O	X	SORBS1
EPHA4	O	X			EPGN	X	X	SP1
EPHB1	X	X			EPHA1	X	X	SP2
EPHB2	X	X			EPHA2	X	X	SPAG5
EPHB6	X	X			EPHA4	X	X	SPANXC
EPHX1	X	X			EPHB1	X	X	SPP1
EPM2A	X	X			EPHB2	X	X	SRC
EPO	X	X			EPHB4	X	X	SRY
EPOR	X	X			EPHX1	O	X	SST
EPRS	X	X			EPHX2	O	X	STAT1
EPS15	X	X			EPO	O	X	STAT3
ERBB4	X	X			EPOR	O	X	STIM1
ERCC2	O	X			ERAL1	X	X	STK39
ERCC8	X	X			ERAP1	X	X	SUCLG2
EREG	X	X			ERAP2	O	X	SUCNR1
ERF	X	X			ERBB2	X	X	SULT1A1
ERG	X	X			ERCC6L	X	X	T
ERI1	X	X			ERCC8	X	X	TAC1
ERMAP	X	X			EREG	X	X	TACR1
ERN1	X	X			ERG	X	X	TAP1
ERP44	X	X			ERI1	O	X	TBK1
ERVW-1	X	X			ERN1	X	X	TBRG1
ESR1	O	X			ESR1	O	X	TBXA2R
ESR2	O	X			ESR2	O	X	TBXAS1
ESRRA	X	X			ETS1	X	X	TF
ETS1	X	X			ETV1	X	X	TFRC
ETS2	X	X			ETV3	X	X	TG
ETV3	X	X			EXOSC1	X	X	TGFA
ETV5	X	X			EXOSC8	X	X	TGFB1
EXOC3L2	O	X			EYA1	X	X	TGFB3
EXOSC1	X	X			EZR	X	X	TGFBR1
EXOSC10	X	X			F10	X	X	TGFBR2
EXOSC2	X	X			F11	X	X	TGM2
EXOSC9	X	X			F11R	O	X	TH
EXT1	X	X			F12	X	X	THBD
EXTL3	X	X			F2	O	X	THBS1
F11	X	X			F2R	X	X	THBS4
F11R	O	X			F3	O	X	THRA
F13A1	O	X			F5	O	X	TIMP1
F2	X	X			F7	X	X	TIMP2
F2R	X	X			F8	X	X	TLR4
F3	X	X			F9	X	X	TLX2
F5	X	X			FABP2	O	X	TNC
F7	X	X			FABP4	X	X	TNF
F8	X	X			FABP6	O	X	TNFRSF10A
F8A2	X	X			FADD	X	X	TNFRSF11B
F8A3	X	X			FADS1	X	X	TNFRSF1B
FAAH	X	X			FADS2	X	X	TNFRSF4
FABP3	X	X			FADS3	X	X	TNNI3
FABP5	X	X			FAM107A	X	X	TPH1
FABP7	X	X			FAM20C	X	X	TPH2
FADD	O	X			FAM3A	X	X	TRH
FADS1	X	X			FAM49B	X	X	TRHR
FAIM	X	X			FANCA	X	X	TRPC5
FAM20C	X	X			FANCB	O	X	TRPC6
FAM215A	X	X			FANCE	X	X	TRPM4
FAM3A	X	X			FAP	X	X	TRPM6
FANCA	X	X			FAS	O	X	TRPV1
FANCB	X	X			FASLG	O	X	TXK
FANCD2	X	X			FASN	X	X	TXN
FANCG	X	X			FBLIM1	X	X	TXN2
FAP	X	X			FBLN2	X	X	TXNL4B
FAS	O	X			FBN1	O	X	UCN
FASLG	X	X			FBN2	X	X	UCP1
FAT1	X	X			FBXO8	X	X	UCP2
FBF1	X	X			FCGR1A	X	X	UCP3
FBLN1	X	X			FCGR2A	X	X	UMOD
FBP2	X	X			FCGR3A	X	X	USP1
FBXO2	X	X			FCN3	X	X	USP2
FBXW7	X	X			FEN1	X	X	UTS2
FBXW8	X	X			FES	X	X	VAV2
FCER2	X	X			FGA	X	X	VCAM1
FCGR1A	X	X			FGB	X	X	VDR
FCGRT	X	X			FGD1	X	X	VEGFA
FDFT1	X	X			FGF1	X	X	VEGFB
FDPS	O	X			FGF2	O	X	VHL
FECH	X	X			FGF5	O	X	VIM
FEM1B	X	X			FGFR2	X	X	VIP
FERMT2	X	X			FGFR3	X	X	VNN1
FGD1	X	X			FGFR4	X	X	VWF
FGF1	O	X			FGG	X	X	WISP1
FGF2	X	X			FGR	X	X	WNK1
FGF8	X	X			FH	X	X	WNK2
FGFR1	X	X			FIGF	X	X	WNK4
FGFR2	X	X			FKBP11	X	X	WT1
FGFR3	X	X			FKBP1A	O	X	XDH
FGFR4	X	X			FKRP	X	X	XYLT1
FH	X	X			FLNA	X	X	XYLT2
FHA2	X	X			FLT1	X	X	YEATS4
FHL2	X	X			FLT4	X	X	YY1
FIBP	X	X			FMN1	X	X	ZNF652
FIS1	X	X			FMO3	O	X
FKBP11	X	X			FN1	O	X
FKBP1A	X	X			FNDC3B	X	X
FKBP4	X	X			FOS	O	X
FKBP5	X	X			FOSB	X	X
FKBP8	X	X			FOSL1	X	X
FLNA	X	X			FOXC1	X	X
FLOT1	O	X			FOXC2	X	X
FMN1	X	X			FOXF1	X	X
FMO3	X	X			FOXO1	X	X
FMR1	X	X			FOXP3	X	X
FN1	X	X			FOXQ1	X	X
FOCAD	X	X			FPR1	X	X
FOLH1	X	X			FPR2	X	X
FOLR1	X	X			FSHR	O	X
FOS	O	X			FSTL3	X	X
FOXN3	X	X			FTO	X	X
FOXO1	X	X			FURIN	O	X
FOXO3	O	X			FUS	X	X
FOXO4	X	X			FUT1	O	X
FOXP2	X	X			FUT2	X	X
FPR1	X	X			FXN	X	X
FPR2	X	X			FYN	X	X
FPR3	X	X			FZD2	X	X
FRAS1	X	X			FZD4	X	X
FREM1	X	X			G6PC	O	X
FSHR	X	X			G6PC3	X	X
FSIP1	X	X			G6PD	O	X
FTH1	X	X			GAA	X	X
FTL	X	X			GABBR1	O	X
FTMT	X	X			GABRA1	X	X
FTO	X	X			GADD45A	X	X
FTSJ2	X	X			GAGE12I	X	X
FURIN	X	X			GAL	O	X
FUS	X	X			GALC	X	X
FUT2	X	X			GALNS	X	X
FUT3	X	X			GAPDH	O	X
FYB	X	X			GART	X	X
FYN	O	X			GAS7	X	X
FZD4	X	X			GATA1	X	X
G3BP1	X	X			GATA4	O	X
G6PC	X	X			GATA6	O	X
G6PD	X	X			GATAD1	X	X
GAB2	O	X			GBA	X	X
GABARAP	X	X			GBGT1	X	X
GABARAPL2	X	X			GC	O	X
GABBR1	X	O			GCGR	O	X
GABRA5	X	X			GCH1	O	X
GABRB3	X	X			GCK	X	X
GABRE	X	X			GCKR	X	X
GABRG2	X	O			GCLC	O	X
GABRP	X	X			GCM1	X	X
GABRR3	X	X			GDA	X	X
GAD1	X	X			GDNF	O	X
GAD2	X	X			GFAP	X	X
GADD45A	X	X			GFRA1	X	X
GAL	O	X			GFRA2	X	X
GALC	X	X			GGH	X	X
GALR2	X	X			GGT1	O	X
GAP43	X	X			GGT5	X	X
GAPDH	O	X			GH1	O	X
GAPDHS	O	X			GHR	O	X
GART	X	X			GHRH	O	X
GBA	O	X			GHRL	O	X
GBA3	X	X			GIP	X	X
GBX1	X	X			GIPC1	X	X
GC	O	X			GIT2	X	X
GCDH	X	X			GJA1	O	O
GCG	X	X			GJA4	O	X
GCH1	X	X			GJA5	O	X
GCLC	X	X			GJB2	X	X
GCNT2	X	X			GJC1	O	X
GCNT3	X	X			GJD4	X	X
GCSH	X	X			GLA	X	X
GCY	X	X			GLB1	X	X
GDE1	X	X			GLC1C	X	X
GDI2	X	X			GLC1F	X	X
GDNF	X	X			GLC1K	X	X
GFAP	X	X			GLI1	O	X
GGA1	X	X			GLO1	O	X
GGA2	X	X			GLP1R	X	X
GGA3	X	X			GLTP	X	X
GGCX	X	X			GLUL	O	X
GGH	X	X			GLYAT	X	X
GGT1	X	X			GNA11	X	X
GH1	X	X			GNAI1	O	X
GHRH	X	X			GNAI2	X	X
GHRL	X	X			GNAO1	X	X
GHSR	X	X			GNAQ	X	X
GIF	X	X			GNAS	O	X
GIP	X	X			GNB2L1	O	X
GIPC1	X	X			GNB3	O	X
GJA1	X	X			GNL3	X	X
GLA	X	X			GNRH1	X	X
GLIS3	X	X			GNRHR	X	X
GLO1	O	X			GOLGA2	X	X
GLUD1	X	X			GOLT1B	X	X
GLUL	X	X			GOPC	X	X
GLYAT	X	X			GOSR2	X	X
GMCL1P1	X	X			GOT1	X	X
GMFB	X	X			GP2	X	X
GNAI1	X	X			GPC1	X	X
GNAO1	X	X			GPER	X	X
GNAQ	X	X			GPHA2	X	X
GNAS	X	X			GPI	X	X
GNAT2	X	X			GPLD1	X	X
GNB1	X	X			GPR155	X	X
GNB2L1	X	X			GPR162	X	X
GNB3	O	X			GPR182	X	X
GNL2	X	X			GPR37	X	X
GNPTAB	X	X			GPR50	X	X
GNRH1	X	X			GPT	X	X
GNRHR	X	O			GPX1	O	X
GOLM1	O	X			GPX3	X	X
GP1BA	X	X			GPX4	X	X
GP2	X	X			GRB2	X	X
GP6	X	X			GREB1	X	X
GPC1	X	X			GREM1	X	X
GPER	X	X			GRHL3	X	X
GPI	X	X			GRIA1	X	X
GPLD1	X	X			GRIA2	X	X
GPR162	X	X			GRIA4	X	X
GPR182	X	X			GRIN1	X	X
GPR3	X	X			GRIN2A	X	X
GPR31	X	X			GRINA	X	X
GPR37	X	X			GRK4	O	X
GPR50	X	X			GRK5	O	X
GPR61	X	X			GRM1	X	X
GPR75	X	X			GRM2	X	X
GPT	X	X			GRM3	X	X
GPX1	X	X			GRM5	X	X
GPX4	X	X			GRM6	X	X
GRB2	O	X			GRWD1	X	X
GRDX	X	X			GSN	X	X
GREM2	X	X			GSR	X	X
GRHL3	X	X			GSTA4	X	X
GRIA1	X	X			GSTK1	X	X
GRIA2	X	X			GSTM1	O	X
GRIA3	X	X			GSTM2	X	X
GRIA4	X	X			GSTM2P1	X	X
GRIN1	X	O			GSTM3	O	X
GRIN2A	X	O			GSTM5	O	X
GRIN2B	O	O			GSTO1	X	X
GRIN2C	X	X			GSTP1	X	X
GRIN2D	X	O			GSTT1	O	X
GRIN3A	O	O			GTF2IRD2P1	X	X
GRIN3B	O	X			GTF3C1	X	X
GRINA	X	X			GTPBP1	X	X
GRK5	X	X			GUSB	X	X
GRM1	X	X			GYPA	X	X
GRM2	X	X			GYPB	X	X
GRM3	X	X			GYS1	O	X
GRM5	X	X			H19	O	X
GRN	O	X			HADH	X	X
GRP	X	X			HADHA	X	X
GRPR	X	X			HAMP	X	X
GSK3A	X	X			HAO2	O	X
GSK3B	O	X			HAP1	X	X
GSN	X	X			HAS2	X	X
GSR	X	X			HAT1	X	X
GSS	X	O			HAVCR1	X	X
GSTK1	X	X			HBA1	O	X
GSTM1	O	X			HBB	O	X
GSTM3	O	X			HBE1	X	X
GSTO1	O	X			HBEGF	X	X
GSTO2	O	X			HBG2	X	X
GSTP1	O	X			HBHR	X	X
GSTT1	O	X			HCA1	X	X
GTF2E1	X	X			HCC	X	X
GTF2H2	X	X			HCFC1	X	X
GTF2I	X	X			HDAC5	X	X
GTF3C1	X	X			HDAC9	X	X
GTPBP4	X	X			HDC	X	X
GTS	X	X			HDHD1	X	X
GUSB	X	X			HDLBP	O	X
GYPB	X	X			HEBP1	X	X
GYPC	X	X			HESX1	X	X
GZMM	X	X			HEXA	X	X
H1F0	X	X			HEXB	X	X
H2BFS	X	X			HFE	O	X
H6PD	X	X			HFM	X	X
HADH	X	X			HGF	O	X
HAT1	X	X			HHAT	X	X
HBA1	X	X			HHEX	X	X
HBB	X	X			HIF1A	O	O
HBEGF	X	X			HIST1H1B	X	X
HBG1	X	X			HIST1H1C	X	X
HCA1	X	X			HIST1H3A	X	X
HCK	X	X			HK1	X	X
HCRT	X	X			HK2	X	X
HCRTR2	X	X			HLA-A	O	X
HCST	X	X			HLA-B	O	X
HDAC2	X	X			HLA-C	X	X
HDAC6	X	X			HLA-DRB1	O	X
HDAC9	X	X			HLA-E	X	X
HDC	X	X			HLA-F	X	X
HDHD1	X	X			HLA-G	X	X
HDLBP	X	X			HLCS	X	X
HECTD2	O	X			HLN2	X	X
HEPH	X	X			HMGA2	X	X
HERPUD1	X	X			HMGB1	X	X
HES1	X	X			HMGCR	O	X
HES5	X	X			HMGXB3	X	X
HEY1	X	X			HMI	X	X
HEY2	X	X			HMOX1	O	X
HFE	O	X			HMOX2	O	X
HGF	X	X			HNF1A	O	X
HGFAC	X	X			HNF1B	X	X
HHEX	O	X			HNRNPC	X	X
HIF1A	O	X			HOMER1	X	X
HIPK2	X	X			HP	O	X
HIST1H1A	X	X			HPGD	O	X
HIST1H1B	X	X			HPGDS	X	X
HIST1H3A	X	X			HPS1	X	X
HIST2H2BE	X	X			HPSE	X	X
HIST2H3C	X	X			HPSE2	X	X
HIST3H3	X	X			HPT	X	X
HK1	O	X			HR	X	X
HLA-A	X	X			HRAS	O	X
HLA-B	X	X			HRASLS	X	X
HLA-C	X	X			HRH1	X	O
HLA-DOA	X	X			HSD11B1	O	O
HLA-DPB1	X	X			HSD11B2	O	X
HLA-DRB1	X	X			HSD17B1	X	X
HLA-E	X	X			HSD17B4	X	X
HLA-G	X	X			HSD17B7	X	X
HM13	X	X			HSD3B1	O	X
HMCN1	X	X			HSD3B2	X	X
HMGA2	X	X			HSF1	O	X
HMGB1	X	X			HSF2	X	X
HMGCL	X	X			HSH2D	X	X
HMGCR	O	X			HSP90AA1	O	X
HMGCS2	O	X			HSP90AA2	X	X
HMOX1	O	X			HSP90AB1	X	X
HMP19	X	X			HSP90B1	X	X
HNF1A	X	X			HSP90B2P	X	X
HNF4A	O	X			HSPA1A	O	X
HNMT	X	X			HSPA4	O	X
HNRNPA0	X	X			HSPA4L	X	X
HNRNPA1	X	X			HSPA5	X	X
HNRNPC	X	X			HSPA8	O	X
HNRNPM	X	X			HSPB1	X	X
HOMER1	X	X			HSPB7	O	X
HOXA10	X	X			HSPB8	X	X
HPCAL1	O	X			HSPD1	O	X
HPD	X	X			HSPG2	X	X
HPS1	X	X			HT	X	X
HPS4	X	X			HTC2	X	X
HPSE	X	X			HTR1A	O	O
HPSE2	O	X			HTR1B	X	O
HRAS	X	X			HTR2A	O	X
HRASLS	X	X			HTR2B	O	X
HRH1	X	X			HTR3A	X	X
HRH2	X	X			HTR5A	X	X
HRH3	X	X			HTRA1	X	X
HRH4	X	X			HTT	X	X
HRK	X	X			HYAL3	X	X
HSD11B1	O	X			IAPP	O	X
HSD17B1	X	X			ICAM1	O	X
HSD17B10	X	X			ICAM2	X	X
HSD17B2	X	X			ID1	O	X
HSD17B4	X	X			IDDM2	X	X
HSD17B7	X	X			IDE	X	X
HSD3B7	X	X			IDH1	X	X
HSF1	X	X			IDH2	X	X
HSP90AA1	X	X			IDO1	X	X
HSP90AA2	X	X			IDS	X	X
HSPA14	X	X			IDUA	X	X
HSPA1A	O	X			IER3	O	X
HSPA2	X	X			IFI30	X	X
HSPA4	X	X			IFI44	X	X
HSPA4L	X	X			IFNA1	O	X
HSPA5	O	X			IFNA16	X	X
HSPA8	X	X			IFNA2	X	X
HSPA9	X	X			IFNA4	X	X
HSPB1	X	X			IFNA6	X	X
HSPB3	X	X			IFNB1	X	X
HSPB6	X	X			IFNG	O	X
HSPB8	X	X			IFNL3	X	X
HSPD1	X	X			IFT57	X	X
HSPG2	O	X			IFT88	X	X
HTLVR	X	X			IGAN	X	X
HTR1A	X	X			IGF1	O	X
HTR1B	X	X			IGF1R	O	X
HTR2A	O	O			IGF2	O	X
HTR2C	O	X			IGF2BP1	X	X
HTR3A	X	O			IGF2BP2	X	X
HTR4	X	X			IGF2R	X	X
HTR6	O	X			IGFBP1	O	X
HTRA1	X	X			IGFBP2	O	X
HTRA2	X	X			IGFBP3	X	X
HTT	X	X			IGFBP7	X	X
HVCN1	X	X			IGHA1	X	X
IAPP	X	X			IGHD2-15	X	X
ICAM1	O	X			IGHD4-11	X	X
ICAM2	X	X			IGHE	X	X
ICAM3	X	X			IGHG3	X	X
ICAM5	X	X			IGHM	X	X
ICMT	X	X			IGKC	X	X
IDE	O	X			IGKV1-16	X	X
IDH2	X	X			IGKV1-5	X	X
IDO1	X	X			IGKV1D-22	X	X
IFI6	X	X			IGKV4-1	X	X
IFNA1	X	X			IGKV5-2	X	X
IFNA21	X	X			IK	X	X
IFNB1	X	X			IKBKB	O	X
IFNG	O	X			IKBKE	X	X
IFNGR1	X	X			IKBKG	X	X
IFNGR2	X	X			IL10	O	X
IGBP1	X	X			IL10RA	X	X
IGF1	O	X			IL10RB	X	X
IGF1R	O	X			IL12B	X	X
IGF2	X	X			IL13	O	X
IGF2BP1	X	X			IL15RA	X	X
IGF2R	X	X			IL18	O	X
IGFBP1	X	X			IL18R1	X	X
IGFBP2	X	X			IL19	X	X
IGFBP3	X	X			IL1A	O	X
IGHA2	X	X			IL1B	O	X
IGHD2-15	X	X			IL1RN	O	X
IGHV@	X	X			IL2	O	X
IGKJ3	X	X			IL20	X	X
IGKV1-16	X	X			IL20RB	X	X
IGKV1D-35	X	X			IL23A	X	X
IGKV1D-39	X	X			IL23R	X	X
IGKV2-26	X	X			IL24	X	X
IGKV2D-24	X	X			IL2RA	O	X
IGKV2D-29	X	X			IL2RG	X	X
IGKV4-1	X	X			IL3	X	X
IGSF3	X	X			IL4	O	X
IGSF6	X	X			IL5	X	X
IK	X	X			IL6	O	X
IKBKAP	X	X			IL6R	X	X
IKBKE	X	X			IL6ST	O	X
IKBKG	X	O			IL8	O	X
IL10	O	X			ILF3	O	X
IL10RA	X	X			ILK	O	X
IL11	X	X			IMPDH2	X	X
IL12A	X	X			INHA	X	X
IL12B	X	X			INHBA	X	X
IL12RB1	X	X			INPP5D	X	X
IL13	X	X			INPPL1	O	X
IL13RA2	X	X			INS	O	X
IL15	X	X			INSR	O	X
IL16	X	X			IRF1	X	X
IL17F	X	X			IRF5	X	X
IL18	O	X			IRF6	X	X
IL18R1	X	X			IRS1	O	X
IL1A	O	X			IRS2	X	X
IL1B	O	O			ITGA2	O	X
IL1R1	X	X			ITGA2B	X	X
IL1R2	X	X			ITGA4	O	X
IL1RL1	X	X			ITGAL	O	X
IL1RN	O	X			ITGAM	O	X
IL2	X	X			ITGAV	X	X
IL23A	X	X			ITGAX	X	X
IL23R	X	X			ITGB1	X	X
IL2RA	X	X			ITGB1BP2	O	X
IL2RG	X	X			ITGB2	X	X
IL3	X	X			ITGB3	X	X
IL33	O	X			ITIH2	X	X
IL36RN	X	X			ITIH4	X	X
IL37	X	X			ITK	X	X
IL3RA	X	X			ITPA	X	X
IL4	O	X			ITSN2	X	X
IL4R	X	X			JAG1	X	X
IL5RA	X	X			JAK2	O	X
IL6	O	X			JPH3	X	X
IL6R	X	X			JUN	O	O
IL6ST	X	X			JUNB	X	X
IL7R	X	X			KAL1	X	X
IL8	O	O			KALRN	X	X
IL9	X	X			KAT5	X	X
IL9R	X	X			KAT8	X	X
IMPA1	X	X			KATNB1	X	X
INA	X	X			KCNA10	X	X
INADL	X	X			KCNA2	X	X
INPP5D	X	X			KCNA4	X	X
INPPL1	O	X			KCNA5	O	X
INS	O	X			KCNA7	X	X
INSR	O	X			KCNB1	O	X
INTS6	X	X			KCNC1	X	X
INTU	X	X			KCNC3	X	X
IPO5	X	X			KCNC4	X	X
IQCK	X	X			KCND2	X	X
IRAK1	X	X			KCND3	X	X
IREB2	O	X			KCNE1	O	O
IRF2	X	X			KCNE2	X	X
IRF6	O	X			KCNE3	X	X
IRF9	X	X			KCNF1	X	X
IRS1	O	X			KCNG2	X	X
IRS2	X	X			KCNG3	X	X
ITGA2	X	X			KCNH2	X	O
ITGA9	X	X			KCNJ1	O	O
ITGAM	X	X			KCNJ11	O	O
ITGAV	X	X			KCNJ4	X	X
ITGAX	X	X			KCNJ5	X	X
ITGB1	X	X			KCNK9	X	X
ITGB2	X	X			KCNMA1	X	O
ITGB3	X	X			KCNMB1	O	X
ITGB4	X	X			KCNQ1	O	O
ITIH4	X	X			KCNS1	X	X
ITLN1	X	X			KCNS3	X	X
ITM2B	X	X			KCNV2	X	X
ITPR1	X	X			KDM5D	X	X
ITPR3	X	X			KDR	O	X
ITSN1	X	X			KEAP1	X	X
JAG1	X	X			KEL	X	X
JAK2	X	X			KIAA0101	X	X
JAKMIP1	X	X			KIAA1217	X	X
JST	X	X			KIF19	X	X
JUN	X	X			KIF22	X	X
JUNB	X	X			KIR3DL1	X	X
JUND	X	X			KIR3DL2	X	X
JUP	X	X			KIR3DL3	X	X
KAT2B	X	X			KISS1	O	X
KAT5	X	X			KISS1R	X	X
KATNB1	X	X			KIT	X	X
KCNA3	X	X			KL	X	X
KCNA4	X	X			KLC1	X	X
KCNA5	X	X			KLF6	X	X
KCNB1	X	X			KLHL3	X	X
KCNC4	X	X			KLK1	O	X
KCND1	X	X			KLK3	X	X
KCND2	X	X			KLKB1	O	X
KCND3	X	X			KLRG1	X	X
KCNE1	X	X			KNG1	O	X
KCNH2	X	X			KRAS	X	X
KCNIP1	X	X			KRT1	X	X
KCNIP2	X	X			KRT10	X	X
KCNIP3	X	X			KRT124P	X	X
KCNIP4	X	X			KRT14	X	X
KCNJ10	X	X			KRT15	X	X
KCNJ4	X	X			KRT16	X	X
KCNJ5	X	X			KRT18	X	X
KCNMA1	O	X			KRT19	X	X
KCNMB2	X	X			KRT20	X	X
KCNN3	X	X			KRT3	X	X
KCNN4	X	X			KRT4	X	X
KCNQ1	X	X			KRT5	X	X
KEAP1	X	X			KRT7	X	X
KHDRBS1	X	X			KRT8	X	X
KHDRBS2	X	X			KYNU	O	X
KIF11	O	X			L1CAM	X	X
KIF5B	X	X			LAMA1	X	X
KIR2DL5A	X	X			LAMA2	X	X
KIR3DL2	X	X			LAMC2	X	X
KITLG	X	X			LAMP1	X	X
KLC1	X	X			LAMTOR2	X	X
KLF3	X	X			LAT	X	X
KLHL1	X	X			LCAT	X	X
KLHL22	X	X			LCN2	X	X
KLK1	O	X			LCP1	X	X
KLK11	X	X			LDHA	X	X
KLK3	X	X			LDLR	O	X
KLK6	X	X			LDLRAP1	X	X
KLK8	X	X			LEP	O	X
KMO	X	X			LEPR	O	X
KPNA2	X	X			LGALS1	X	X
KPTN	X	X			LGALS13	X	X
KRAS	X	X			LGALS2	O	X
KRIT1	X	X			LIF	X	X
KRT1	X	X			LIFR	X	X
KRT18	X	X			LIMK1	X	X
KRT19	X	X			LIN28A	X	X
KRT3	X	X			LIPA	X	X
KYNU	X	X			LIPC	O	X
LAMA1	X	X			LIPE	X	X
LAMC1	X	X			LIPF	X	X
LAMC2	X	X			LIPG	X	X
LAMP1	X	X			LMNA	O	X
LAMTOR2	X	X			LMOD1	X	X
LAPTM4A	X	X			LMX1B	O	X
LBP	X	X			LNPEP	O	X
LBR	X	X			LOC100506532	X	X
LCAT	X	X			LOX	X	X
LCK	O	X			LOXL1	X	X
LCN2	X	X			LPA	O	X
LCP1	X	X			LPAR5	X	X
LCT	X	X			LPCAT3	O	X
LCTL	X	X			LPHN2	X	X
LDHBP2	X	X			LPIN1	O	X
LDLR	O	X			LPL	O	X
LDLRAP1	X	X			LPO	X	X
LEF1	X	X			LRP1	X	X
LEP	X	X			LRP1B	X	X
LGALS4	X	X			LRP2	X	X
LGMN	X	X			LRP5	X	X
LHX8	X	X			LRPAP1	X	X
LIF	X	X			LRRC4B	X	X
LILRB1	X	X			LSL	X	X
LIMK1	X	X			LSR	X	X
LIMK2	X	X			LTA	X	X
LIMS1	X	X			LTB	X	X
LIN9	X	X			LTB4R	X	X
LIPA	O	X			LTBP1	X	X
LIPC	O	X			LTBP2	X	X
LIPG	X	X			LTF	X	X
LMNA	O	X			LTK	X	X
LMNB1	X	X			LYPD4	X	X
LMO4	X	X			LYPLA2P1	X	X
LMOD1	X	X			MA	O	X
LNPEP	X	X			MACF1	X	X
LOR	X	X			MADCAM1	X	X
LOX	X	X			MAGT1	X	X
LOXL1	X	X			MAL	X	X
LPA	O	X			MAOA	X	O
LPAL2	X	X			MAOB	O	O
LPAR5	O	X			MAP1LC3A	X	X
LPL	O	X			MAP2	X	X
LPO	X	X			MAP2K1	O	X
LPPR1	X	X			MAP2K4	X	X
LPPR3	X	X			MAP2K6	X	X
LRAT	O	X			MAP3K12	X	X
LRG1	X	X			MAP3K14	X	X
LRP1	O	X			MAP3K5	X	X
LRP1B	X	X			MAP3K7	X	X
LRP2	O	X			MAP4K1	X	X
LRP2BP	X	X			MAP6	X	X
LRP3	O	X			MAPK1	O	X
LRP6	O	X			MAPK14	O	X
LRP8	O	X			MAPK3	O	X
LRPAP1	O	X			MAPK7	X	X
LRRC15	X	X			MAPK8	X	X
LRRK2	O	X			MAPK9	O	X
LRRN2	X	X			MAPKAP1	X	X
LRRTM3	O	X			MAPKAPK2	O	X
LSAMP	X	X			MAPT	O	X
LSM2	X	X			MAR05`	X	X
LTA	O	X			MASP2	X	X
LTB4R	X	X			MAT1A	O	X
LTBP1	X	X			MAT2B	O	X
LTF	X	X			MB	X	X
LXN	X	X			MBIP	X	X
LY75	X	X			MBL2	X	X
LYN	X	X			MBL3P	X	X
LYPD4	X	X			MBP	X	X
LYZ	X	X			MBTPS1	X	X
M6PR	O	X			MC1R	X	X
MAF	X	X			MC2R	X	X
MAG	X	X			MC3R	O	X
MALAT1	X	X			MC4R	O	X
MALT1	X	X			MCC	X	X
MAML3	X	X			MCHR2	X	X
MANF	X	X			MCKD1	X	X
MAOA	O	O			MCL1	X	X
MAOB	O	O			MCPH1	X	X
MAP1A	X	X			MDH2	X	X
MAP1B	X	X			ME1	X	X
MAP1LC3A	X	X			MEA1	X	X
MAP2	X	X			MECP2	X	X
MAP2K1	X	X			MED1	X	X
MAP2K3	X	X			MEF2C	X	X
MAP2K4	X	X			MEN1	X	X
MAP2K6	X	X			MEST	X	X
MAP2K7	X	X			MET	X	X
MAP3K1	X	X			METAP2	X	X
MAP3K11	X	X			MFN2	O	X
MAP3K12	X	X			MFRP	X	X
MAP3K14	X	X			MFSD11	X	X
MAP3K5	X	X			MGA	X	X
MAP4	X	X			MGAM	O	X
MAP4K1	X	X			MGP	X	X
MAPK1	X	X			MIB1	X	X
MAPK10	X	X			MICALL1	X	X
MAPK11	X	X			MIF	X	X
MAPK12	X	X			MIR155	O	X
MAPK13	X	X			MIR425	X	X
MAPK14	X	X			MITF	X	X
MAPK3	X	X			MKI67	X	X
MAPK4	X	X			MLC1	X	X
MAPK8	X	X			MLN	X	X
MAPK8IP1	O	X			MLXIPL	X	X
MAPK8IP2	X	X			MMACHC	X	X
MAPK9	X	X			MME	X	O
MAPKAP1	X	X			MMP1	O	X
MAPKAPK2	X	X			MMP12	X	X
MAPT	O	X			MMP13	X	X
MARCKS	X	X			MMP2	O	O
MARCO	X	X			MMP25	X	X
MARK1	X	X			MMP3	O	X
MARK2	X	X			MMP7	O	X
MARK3	X	X			MMP8	O	X
MARK4	X	X			MMP9	O	X
MAT1A	X	X			MMRN1	X	X
MAZ	X	X			MOV10	X	X
MB	X	X			MPL	X	X
MB21D1	X	X			MPO	X	X
MBIP	X	X			MPV17	O	X
MBOAT1	X	X			MRAP	X	X
MBOAT4	X	X			MRC1	O	X
MBP	X	X			MRFAP1	X	X
MBTPS1	X	X			MRGPRX3	X	X
MC1R	X	X			MRPS18C	X	X
MCAT	X	X			MS4A1	X	X
MCL1	X	X			MSI1	X	X
MCM2	X	X			MSI2	X	X
MCM7	X	X			MSN	X	X
MCPH1	X	X			MSR1	O	X
MCRS1	X	X			MST1R	X	X
MDH2	X	X			MSTN	X	X
MDK	X	X			MSX1	X	X
ME1	X	X			MSX2	X	X
MEA1	X	X			MT1E	X	X
MECP2	X	X			MTAP	X	X
MED1	X	X			MTG1	X	X
MEF2A	O	X			MTHFD1	X	X
MEF2D	X	X			MTHFD1L	X	X
MEFV	O	X			MTHFD2	X	X
MELK	X	X			MTHFR	O	X
MEOX2	X	X			MTMR9	O	X
MET	X	X			MTNR1A	X	X
METAP2	X	X			MTNR1B	X	X
MFGE8	X	X			MTOR	X	X
MFI2	X	X			MTPN	O	X
MFN1	X	X			MTRF1	X	X
MFN2	X	X			MTRR	X	X
MGAM	X	X			MTTP	X	X
MGAT3	X	X			MTX1	X	X
MGAT5	X	X			MUC1	X	X
MGEA5	X	X			MUC16	X	X
MGMT	X	X			MUC5AC	O	X
MHB	X	X			MUC7	X	X
MICALL1	X	X			MUSK	X	X
MIF	O	X			MVB12B	X	X
MIR107	X	X			MYC	O	X
MIR132	X	X			MYCN	X	X
MIR146A	X	X			MYH10	X	X
MIR147A	X	X			MYH11	X	X
MIR29A	O	X			MYH6	X	X
MIR34C	X	X			MYH7	X	X
MIR410	X	X			MYH9	O	X
MIR98	X	X			MYL3	X	X
MKI67	X	X			MYLK	X	X
MKNK2	X	X			MYLK3	X	X
MLC1	X	X			MYO5A	X	X
MLF1	X	X			MYO6	X	X
MLN	X	X			MYO7A	X	X
MME	O	X			MYOC	O	X
MMEL1	X	X			MYOCD	O	X
MMP1	O	X			MYP3	X	X
MMP10	X	X			NA	O	X
MMP12	X	X			NAA50	X	X
MMP13	X	X			NAGK	X	X
MMP2	X	X			NAMPT	X	X
MMP3	O	X			NARSP1	X	X
MMP9	O	X			NAT10	X	X
MMRN1	X	X			NAT14	X	X
MOAP1	X	X			NAT2	X	X
MOBP	X	X			NBAS	X	X
MOG	X	X			NBL1	X	X
MOK	X	X			NCAM1	O	X
MOS	X	X			NCF1	O	X
MPHOSPH6	X	X			NCF2	X	X
MPO	O	X			NCK2	X	X
MPZ	X	X			NCOA6	X	X
MRC1	X	X			NCOA7	X	X
MRE11A	X	X			NCOR2	X	X
MRGPRX2	X	X			ND1	X	X
MRGPRX3	X	X			ND2	X	X
MRPS18C	X	X			ND3	X	X
MS	X	X			ND4	X	X
MS4A1	X	X			NDUFAB1	X	X
MS4A4A	O	X			NDUFB3	X	X
MS4A6A	O	X			NDUFC2	O	O
MS4A6E	X	X			NDUFV3	X	X
MSC	X	X			NEB	X	X
MSH3	X	X			NEDD4	O	X
MSI1	X	X			NEDD4L	O	X
MSMB	X	X			NEDD9	X	X
MSN	X	X			NEFH	X	X
MSR1	X	X			NEFL	X	X
MSRA	X	X			NELFCD	X	X
MST1R	X	X			NET1	X	X
MSX2	X	X			NEUROD1	O	X
MT1E	X	X			NEUROG1	X	X
MT1G	X	X			NF1	O	X
MT1IP	X	X			NF2	X	X
MT2A	X	X			NFAT5	X	X
MT3	X	X			NFATC1	X	X
MT4	X	X			NFATC3	O	X
MTA1	X	X			NFE2L2	X	X
MTA2	X	X			NFIA	X	X
MTCH1	X	X			NFIB	X	X
MTFR1	X	X			NFIC	X	X
MTG1	X	X			NFKB1	O	X
MTHFD1	O	X			NFKB2	X	X
MTHFD1L	O	X			NFKBIA	X	X
MTHFR	O	X			NFKBIB	O	X
MTL3P	X	X			NFYA	X	X
MTNR1A	X	X			NFYB	X	X
MTNR1B	X	X			NFYC	X	X
MTOR	X	X			NGB	X	X
MTR	O	X			NGF	O	X
MTRR	X	X			NIPBL	X	X
MUC1	X	X			NISCH	X	X
MUSK	X	X			NKRF	X	X
MVK	X	X			NKX2-1	X	X
MVP	X	X			NKX2-5	X	X
MX1	X	X			NLRP1	X	X
MYBL2	X	X			NLRP12	X	X
MYC	X	X			NLRP3	X	X
MYD88	X	X			NMBR	X	X
MYH7	X	X			NMNAT1	X	X
MYLIP	X	X			NOD2	X	X
MYO6	X	X			NODAL	X	X
MYOC	X	X			NOLC1	X	X
MYOCD	X	X			NOS1	O	X
MYOG	X	X			NOS1AP	X	X
MZF1	X	X			NOS2	O	X
NA	X	X			NOS3	O	X
NACA2	X	X			NOSIP	X	X
NAE1	X	X			NOSTRIN	X	X
NAIP	X	X			NOTCH3	X	X
NANOS1	X	X			NOV	X	X
NARG2	X	X			NOVA2	X	X
NAT1	O	X			NOX1	O	X
NAT2	O	X			NOX4	O	X
NBPF10	X	X			NOXA1	X	X
NCAM1	X	X			NPAS4	X	X
NCAM2	O	X			NPDC1	X	X
NCAPD2	O	X			NPHP1	X	X
NCBP1	X	X			NPHP4	X	X
NCBP2	X	X			NPHS1	O	X
NCF1	X	X			NPHS2	O	X
NCKAP1	X	X			NPNT	X	X
NCL	X	X			NPPA	O	X
NCLN	X	X			NPPB	O	O
NCOA2	O	X			NPPC	O	X
NCOA4	X	X			NPR1	O	O
NCOA6	X	X			NPR2	X	X
NCOR1	X	X			NPR3	O	X
NCOR2	X	X			NPTXR	X	X
NCS1	X	X			NPY	O	X
NCSTN	O	X			NPY1R	O	X
ND1	X	X			NPY6R	O	X
ND2	X	X			NQO1	X	X
ND4	X	X			NR0B1	X	X
ND6	X	X			NR0B2	X	X
NDRG2	X	X			NR1D2	X	X
NDUFA5	X	X			NR1H3	X	X
NDUFB3	X	X			NR1H4	O	X
NDUFS2	X	X			NR1I2	O	X
NECAB3	X	X			NR2E3	X	X
NEDD4L	X	X			NR3C1	O	O
NEDD8	X	X			NR3C2	O	O
NEDD9	O	X			NR4A1	X	X
NEFH	X	X			NR4A2	O	X
NEFL	X	X			NR4A3	X	X
NEFM	X	X			NR5A1	X	X
NEK11	X	X			NR5A2	X	X
NELFCD	X	X			NR6A1	X	X
NEO1	X	X			NRG1	X	X
NES	X	X			NRG2	X	X
NEUROD1	O	X			NRGN	X	X
NEUROG2	X	X			NSF	X	X
NEWENTRY	X	X			NSFL1C	X	X
NFASC	X	X			NSG1	X	X
NFATC1	X	X			NSMF	X	X
NFATC2	X	X			NT3	X	X
NFATC4	X	X			NT5C2	X	X
NFE2L2	X	X			NT5E	O	X
NFIC	X	X			NTF3	X	X
NFKB1	X	X			NTF4	X	X
NFKB2	X	X			NTN1	X	X
NFKBIA	O	X			NTRK1	O	X
NFKBIB	X	X			NTRK2	X	X
NFS1	X	X			NTRK3	X	X
NGB	O	X			NTS	X	X
NGF	O	X			NTSR1	X	X
NGFR	O	X			NUCB2	X	X
NHLH1	X	X			NUDT1	X	X
NID1	X	X			NUDT2	X	X
NIN	X	X			NUDT6	X	X
NINJ2	X	X			NUMB	X	X
NIPA1	X	X			NXF1	X	X
NISCH	X	X			OCIAD2	X	X
NKTR	X	X			OCLM	X	X
NKX2-5	X	X			OCM2	X	X
NKX6-2	X	X			OCRL	X	X
NLE1	X	X			ODC1	X	X
NLRP1	X	X			ODF1	X	X
NLRP3	X	X			OFD1	X	X
NME1	X	X			OGG1	X	X
NMNAT1	X	X			OGT	X	X
NMNAT2	X	X			OLFM1	X	X
NMNAT3	X	X			OLFM2	X	X
NMT1	X	X			OLFML3	X	X
NMT2	X	X			OLR1	O	X
NNMT	X	X			OPA1	X	X
NOD2	X	X			OPA2	X	X
NOLC1	X	X			OPA3	X	X
NOMO1	X	X			OPN1MW	X	X
NOP2	X	X			OPN4	X	X
NOP56	X	X			OPRK1	X	X
NOS1	O	X			OPTC	X	X
NOS2	X	X			OPTN	X	X
NOS3	O	X			OR4A14P	X	X
NOSTRIN	X	X			OR5BK1P	X	X
NOTCH1	X	X			OSM	X	X
NOTCH2	X	X			OSR1	X	X
NOTCH3	X	X			OTC	X	X
NOTCH4	O	X			OVOL2	X	X
NOVA2	X	X			OXSM	X	X
NOX1	X	X			OXSR1	X	X
NOX3	X	X			OXTR	X	X
NOXA1	X	X			P2RX1	X	X
NPC1	O	X			P2RX7	X	X
NPC1L1	X	X			P2RY12	X	O
NPEPPS	X	X			P2RY2	O	X
NPHP1	X	X			P2RY4	X	X
NPPA	X	X			P4HB	X	X
NPS	X	X			PADI2	X	X
NPTX1	X	X			PADI4	X	X
NPTX2	X	X			PAEP	X	X
NPTXR	X	X			PAF1	X	X
NPY	O	X			PAFAH1B2	X	X
NPY1R	X	X			PAG1	O	X
NPY6R	X	X			PAH	O	O
NQO1	O	X			PAK1	O	X
NR0B2	X	X			PAK3	X	X
NR1H2	O	X			PAM	X	X
NR1H3	X	X			PAPOLB	X	X
NR1H4	X	X			PAPPA	O	X
NR1I2	X	O			PAPSS1	O	X
NR2C1	X	X			PARK2	O	X
NR2C2	X	X			PARP1	O	X
NR3C1	O	X			PARP4	X	X
NR3C2	X	X			PARP4P1	X	X
NR4A1	X	X			PART1	X	X
NRCAM	X	X			PAWR	X	X
NRD1	X	X			PAX3	X	X
NREP	X	X			PAX6	X	X
NRG1	O	X			PBK	X	X
NRG3	X	X			PBX1	X	X
NRGN	X	X			PC	X	X
NRP1	X	X			PCCB	X	X
NRXN3	X	X			PCDHA3	X	X
NSFL1C	X	X			PCDHA5	X	X
NSG1	X	X			PCDHA8	X	X
NT3	X	X			PCK2	X	X
NT5C3A	X	X			PCMTD1	X	X
NT5E	X	X			PCNA	O	X
NTF3	X	X			PCOLCE2	X	X
NTF4	X	X			PCS	X	X
NTHL1	X	X			PCSK1	X	X
NTM	X	X			PCYT1A	X	X
NTN1	X	X			PDAP1	X	X
NTRK1	O	X			PDC	O	X
NTRK2	O	X			PDE1A	X	O
NTRK3	X	X			PDE1C	X	X
NTS	X	X			PDE2A	X	X
NTSR1	X	X			PDE3A	O	X
NUAK1	X	X			PDE3B	X	X
NUDT1	O	X			PDE4A	X	O
NUDT6	X	X			PDE4D	O	O
NXNL1	X	X			PDE5A	O	O
NXPH1	O	X			PDGFA	X	X
NXT2	X	X			PDGFB	O	X
OAP	X	X			PDGFD	O	X
OASL	X	X			PDGFRA	X	X
OCA2	X	X			PDGFRB	O	X
OCIAD2	X	X			PDGFRL	X	X
ODC1	X	X			PDIA3	X	X
OGDH	X	X			PDIK1L	O	X
OGG1	O	X			PDK1	X	X
OGT	X	X			PDK4	X	X
OLFM1	X	X			PDLIM5	X	X
OLIG2	O	X			PDR	X	X
OLR1	O	X			PDYN	O	X
OMP	X	X			PDZK1IP1	X	X
OPA1	X	X			PECAM1	O	X
OPCML	X	X			PEPD	O	X
OPN1MW	X	X			PEX5	X	X
OPRD1	X	X			PF4	X	X
OPRK1	X	X			PFDN4	X	X
OPRL1	X	X			PGC	X	X
OPTN	O	X			PGF	X	X
ORC1	X	X			PGM1	X	X
OSTN	X	X			PGR	X	O
OTC	O	X			PHA2A	O	X
OXT	X	X			PHEX	O	X
P2RX4	X	X			PHF1	X	X
P2RX7	X	X			PHKA2	X	X
P4HB	X	X			PICK1	X	X
PABPC4	X	X			PIGF	X	X
PADI2	X	X			PIH	X	X
PADI3	X	X			PIK3C2A	X	X
PADI4	X	X			PIK3CA	X	X
PAFAH1B1	X	X			PIK3CG	X	X
PAG1	X	X			PIK3R1	O	X
PAK1IP1	X	X			PIM1	O	X
PAK3	X	X			PIP	X	X
PAK4	X	X			PITX2	X	X
PAK7	X	X			PKD1	O	X
PAM	X	X			PKD2	X	X
PANK2	X	X			PKD2L1	X	X
PARK2	X	X			PKHD1	X	X
PARK3	X	X			PKIA	X	X
PARK7	X	X			PKLR	X	X
PARP1	O	X			PLA2G2A	X	X
PARP2	X	X			PLA2G4A	X	X
PARP3	X	X			PLA2G4C	X	X
PARP4	X	X			PLA2G5	X	X
PAWR	X	X			PLA2G7	O	X
PAXIP1	X	X			PLAGL1	X	X
PC	X	X			PLAT	O	O
PCBD1	X	X			PLAUR	O	X
PCDH11X	O	X			PLCB1	X	X
PCDHA4	X	X			PLCD1	O	X
PCDHA7	X	X			PLCG2	X	X
PCK1	O	X			PLD2	O	X
PCNA	X	X			PLEKHA7	O	X
PCOLCE	X	X			PLEKHM1	X	X
PCS	X	X			PLF	X	X
PCSK1N	X	X			PLG	O	X
PCSK2	X	X			PLIN2	X	X
PCSK7	X	X			PLN	X	X
PCSK9	O	X			PLOD1	X	X
PCYT1A	X	O			PLP1	X	X
PDAP1	X	X			PLP2	X	X
PDC	X	X			PLRG1	X	X
PDE3B	O	X			PLTP	X	X
PDE4A	X	X			PLXNA2	X	X
PDE5A	X	X			PLXNB1	X	X
PDE7A	X	X			PMCH	X	X
PDF	X	X			PNLIP	X	X
PDGFB	X	X			PNMA2	X	X
PDGFRA	X	X			PNMT	O	X
PDHX	X	X			PNOC	X	X
PDIA2	X	X			PNP	X	X
PDIA3	X	X			PNPLA6	X	X
PDIA4	X	X			PNPO	X	X
PDK1	X	X			POLE2	X	X
PDK2	X	X			POLE4	X	X
PDLIM5	X	X			POLL	X	X
PDP1	X	X			POLR2E	X	X
PDPK1	X	X			POMC	O	X
PDSS1	X	X			POMGNT1	X	X
PDX1	X	X			POMT1	X	X
PDXK	X	X			PON1	O	X
PDXP	X	X			PON2	O	X
PDYN	X	X			POR	X	X
PDZD2	X	X			POU1F1	X	X
PEBP1	X	X			POU2F1	X	X
PECAM1	X	X			POU2F2	X	X
PEMT	X	X			POU2F3	X	X
PFDN2	X	X			PPA1	X	X
PFDN4	X	X			PPARA	O	O
PFKP	X	X			PPARD	X	O
PGBD1	O	X			PPARG	O	O
PGD	X	X			PPARGC1A	O	X
PGF	X	X			PPBP	O	X
PGK1	X	X			PPIA	X	X
PGR	X	X			PPIB	X	X
PHB	X	X			PPIG	O	X
PHB2	X	X			PPIH	X	X
PHEX	X	X			PPL	X	X
PHF1	X	X			PPM1F	X	X
PHF6	X	X			PPP1R12A	O	X
PHIP	X	X			PPP1R13B	X	X
PHLDA2	X	X			PPP1R14A	O	X
PHYH	X	X			PPP1R14D	X	X
PI3	X	X			PPP1R2P9	X	X
PI4K2A	X	X			PPP2CA	X	X
PI4KA	X	X			PPP2R5B	X	X
PICALM	O	X			PPP3R1	O	X
PIEZO1	X	X			PPRC1	X	X
PIGN	X	X			PPT1	X	X
PIK3C2A	X	X			PPY	O	X
PIK3C3	X	X			PRB2	X	X
PIK3CA	X	X			PRB4	X	X
PIK3CB	X	X			PRCP	O	X
PIK3R1	O	X			PRDM16	X	X
PILRA	X	X			PRDX3	O	X
PIM1	X	X			PREP	O	X
PIN1	O	X			PRF1	X	X
PIN1P1	X	X			PRKAA1	O	X
PINK1	X	X			PRKACA	X	X
PIP	X	X			PRKAR1A	X	X
PIP5KL1	X	X			PRKCA	O	X
PITRM1	O	X			PRKCB	X	X
PKD1	X	X			PRKCD	X	X
PKD2	X	X			PRKCG	O	X
PKIA	X	X			PRKCH	X	X
PKM	X	X			PRKCQ	X	X
PKP4	X	X			PRKD1	X	X
PLA2G2A	X	O			PRKG1	O	X
PLA2G4A	X	X			PRL	O	X
PLA2G6	X	X			PRLHR	X	X
PLA2G7	X	X			PRNP	X	X
PLAT	O	X			PROC	O	X
PLAU	O	X			PROCR	X	X
PLAUR	X	X			PROM1	O	X
PLB1	X	X			PROP1	X	X
PLCB1	X	X			PROS1	O	X
PLCD1	X	X			PROZ	X	X
PLCE1	O	X			PRPH2	X	X
PLCG1	O	X			PRRC2A	X	X
PLCG2	X	X			PRRT2	X	X
PLD1	X	O			PRS	X	X
PLD2	X	O			PRSS8	O	X
PLD3	X	X			PSD	X	X
PLEKHB1	X	X			PSEN1	X	X
PLEKHM1	X	X			PSEN2	X	X
PLG	O	X			PSG5	X	X
PLK1	X	X			PSMB8	X	X
PLK2	X	X			PSMC4	X	X
PLK3	X	X			PSMC6	X	X
PLOD1	X	X			PSMD1	X	X
PLOD2	X	X			PSMD2	X	X
PLP1	X	X			PSMD3	X	X
PLP2	X	X			PSMD4	X	X
PLTP	X	X			PSMD6	X	X
PLXNA3	X	X			PSMD9	X	X
PMEL	X	X			PSMG1	X	X
PNMT	O	X			PTAFR	X	X
PNN	X	X			PTBP1	X	X
PNP	X	X			PTCH1	X	X
POLA1	X	X			PTCRA	X	X
POLB	X	X			PTEN	O	X
POLD4	X	X			PTGDR	X	X
POLE2	X	X			PTGDS	X	X
POLE3	X	X			PTGER1	X	O
POLE4	X	X			PTGER2	X	X
POLG	X	X			PTGER3	X	O
POLH	X	X			PTGER4	X	X
POLL	X	X			PTGES	X	X
POLR1C	X	X			PTGFR	X	O
POLR2A	X	X			PTGIR	O	O
POLR2E	X	X			PTGIS	O	O
POLR3K	X	X			PTGS1	O	O
POMC	X	X			PTGS2	O	X
POMT1	O	X			PTH	O	X
PON1	O	X			PTH1R	X	X
PON2	O	X			PTHLH	O	X
POR	X	X			PTK2	X	X
POSTN	X	X			PTK2B	X	X
POT1	X	X			PTPN1	O	X
POU2F1	O	X			PTPN11	X	X
PPA1	X	X			PTPN22	X	X
PPARA	O	X			PTPRC	X	X
PPARD	O	X			PTPRE	X	X
PPARG	O	O			PTPRN2	X	X
PPARGC1A	O	X			PTPRU	X	X
PPARGC1B	X	X			PTRH1	X	X
PPEF1	X	X			PTS	X	X
PPIA	X	X			PTX3	X	X
PPIC	X	X			PVR	X	X
PPID	X	X			PWP1	X	X
PPIH	X	X			PXDN	X	X
PPIL2	O	X			PXK	X	X
PPM1F	X	X			PXN	X	X
PPME1	X	X			PYY	X	X
PPOX	X	X			PZP	X	X
PPP1CC	O	X			QPCT	O	X
PPP1R10	O	X			RAB12	X	X
PPP1R12A	X	X			RAB23	X	X
PPP1R1B	X	X			RAB34	X	X
PPP1R2	X	X			RAB8A	X	X
PPP1R3A	O	X			RAC1	O	X
PPP1R3B	X	X			RAC2	X	X
PPP1R9B	X	X			RACGAP1	X	X
PPP2CA	X	O			RAD50	X	X
PPP2R1A	O	X			RAF1	O	X
PPP2R4	X	X			RALGDS	X	X
PPP2R5B	X	X			RAMP1	O	X
PPP2R5C	X	X			RAMP2	O	X
PPP3CA	X	X			RAMP3	O	X
PPP3R1	X	X			RANBP2	X	X
PPP5C	X	X			RANGAP1	X	X
PPT1	X	X			RAP2A	X	X
PPY	X	X			RAPGEF5	X	X
PRB1	X	X			RASA1	X	X
PRB2	X	X			RASIP1	X	X
PRB3	X	X			RASL12	X	X
PRDX1	X	X			RB1	X	X
PRDX2	X	X			RBBP8	X	X
PRDX4	X	X			RBMS1	X	X
PRDX5	X	X			RBP4	X	X
PRDX6	O	X			RCAN1	O	X
PREP	X	X			RCBTB1	X	X
PRF1	X	X			REG3A	X	X
PRG1	O	X			REL	X	X
PRKAA1	O	X			RELA	X	X
PRKAB1	X	X			REN	O	O
PRKACA	X	X			RENBP	O	X
PRKACG	X	X			RET	O	X
PRKAG1	X	X			RETN	O	X
PRKAR1A	X	X			REV3L	X	X
PRKAR1B	X	X			RFC1	X	X
PRKAR2B	X	X			RFC4	X	X
PRKCA	X	O			RFTN1	X	X
PRKCB	X	O			RFX1	X	X
PRKCD	X	X			RFX3	X	X
PRKCDBP	X	X			RFX4	X	X
PRKCE	X	X			RFXAP	X	X
PRKCG	X	X			RGN	X	X
PRKCSH	X	X			RGS1	X	X
PRKDC	X	X			RGS2	O	X
PRKG1	X	X			RGS4	X	X
PRL	X	X			RGS5	O	X
PRM1	X	X			RHD	X	X
PRND	O	X			RHO	O	X
PRNP	O	X			RHOA	O	X
PROM1	X	X			RHOD	O	X
PROS1	X	X			RHOF	X	X
PRPF6	X	X			RHOH	X	X
PRPH2	X	X			RIPK1	X	X
PRR7	X	X			RIPK4	X	X
PRRT2	X	X			RIT2	X	X
PRSS1	X	X			RLN1	O	X
PRSS3	X	X			RLN3	X	X
PRTN3	X	X			RLS	X	X
PRUNE2	O	X			RNASE2	X	X
PSD	X	X			RND3	X	X
PSEN1	O	X			RNF130	X	X
PSEN2	O	X			RNF34	X	X
PSENEN	O	O			RNH1	X	X
PSMA2	X	X			RNLS	O	X
PSMB5	X	X			RNU1-9	X	X
PSMB8	X	X			RNY1	X	X
PSMB9	O	X			RNY5	X	X
PSMC4	X	X			ROCK1	O	X
PSMC5	X	X			ROCK2	O	X
PSMC6	X	X			ROPN1	X	X
PSMD1	X	X			RORC	X	X
PSMD11	X	X			ROS1	O	X
PSMD2	X	X			RP1	X	X
PSMD3	X	X			RPA1	X	X
PSMD4	X	X			RPGRIP1	X	X
PSMD9	X	X			RPL22	X	X
PSME3	X	X			RPL29	X	X
PSORS1C1	X	X			RPL32	X	X
PSPN	X	X			RPL4	X	X
PTAFR	X	X			RPLP2	X	X
PTBP1	X	X			RPS19	X	X
PTBP3	X	X			RPS19P1	X	X
PTEN	O	X			RPS26	X	X
PTGDR	X	X			RPS4X	X	X
PTGDS	X	X			RPS6KB1	X	X
PTGER1	X	X			RPSA	X	X
PTGER2	X	X			RRAD	X	X
PTGER3	X	X			RRAS	X	X
PTGER4	X	X			RRBP1	X	X
PTGES	X	X			RRM2	X	X
PTGES3	X	X			RS1	X	X
PTGFR	X	X			RUNX1	X	X
PTGFRN	X	X			RUNX1T1	X	X
PTGIR	X	X			RXRA	X	X
PTGS1	X	X			RYR1	X	X
PTGS2	O	X			S100A4	O	X
PTH	X	X			S100A6	O	X
PTK2	X	X			S100A8	O	X
PTN	X	X			S100A9	X	X
PTP4A3	X	X			S100B	X	X
PTPN1	X	X			S100G	X	X
PTPN11	X	X			S11	X	X
PTPN22	X	X			S1PR1	O	X
[truncated: 654 more rows]
