# Supplementary material for: An analysis of disease-gene relationship from Medline abstracts by DigSee
Source: Sci Rep. 2017 Jan 5;7:40154. doi: 10.1038/srep40154 (PMC5215527; doi:10.1038/srep40154)
Supplement: Supplementary Table 4 [file srep40154-s5.xls]

## Sheet: Sheet1
Supplementary Table 4. Manual validation of Alzheimer's disease-related and hypertension-related genes in DigSee. 75 genes are randomly selected for every 500 rankings. - Rank: Rank of genes according to the number of abstracts in DigSee - Gene symbol: Official symbol of genes (Entrez gene IDs) - Number of abstracts identified by DigSee: The number of abstracts having evidence sentences supportin…
Alzheimer's disease				Hypertension
Rank	Gene symbol	Number of abstracts identified by DigSee	Related to Alzheimer's disease	Rank	Gene symbol	Number of abstracts identified by DigSee	Related to hypertension
101	GPR50	30	X	1	ACE	885	O
103	IL10	30	O	2	AGT	876	O
105	AGER	29	O	3	NOS3	436	O
108	PIK3R1	28	O	4	EDN1	387	O
109	HSPA4	28	X	5	AGTR1	247	O
112	COX10	27	O	6	SHBG	192	O
113	SPINT2	27	O	7	MYOC	179	O
114	TTR	27	O	8	NPPA	172	O
117	POMC	26	O	10	NOS2	170	O
119	CRH	25	O	11	VEGFA	143	O
121	IGF1	25	O	12	TNF	130	O
122	MAOA	25	O	13	DBP	128	X
125	BACE2	24	O	14	CRP	128	O
128	FGF2	23	O	15	MTHFR	119	O
129	HMGCR	23	O	16	KRAS	111	X
134	FYN	22	O	17	CYP11B2	103	O
137	CRP	22	O	18	MAPK1	100	O
139	CYP2D6	21	O	19	GNB3	85	O
143	APBB1	21	O	21	NR3C2	83	O
146	CA3	21	O	22	POMC	80	O
148	HTR2A	21	O	23	SERPINE1	79	O
151	SERPINA1	20	O	24	SOD1	77	O
154	HSPA5	20	O	25	EDNRA	75	O
157	NTRK2	19	O	26	IL6	75	O
159	HSPA4L	19	X	27	ADIPOQ	74	O
160	PRB1	19	X	28	ADRB2	71	O
163	DRD2	19	O	29	NA	68	X
169	GRIN1	18	O	30	CYBB	68	O
174	PON1	18	O	31	NFKB1	68	O
178	CALHM1	18	O	32	PTGS2	67	O
181	FPR2	17	O	33	EDNRB	65	O
184	GRN	17	O	34	POLR2E	65	X
188	CHRNA4	16	O	36	GH1	63	O
192	MT3	16	O	37	ADD1	63	O
193	SLC6A4	16	O	39	LPL	60	O
199	IRS1	15	O	40	AKT1	59	O
203	EIF2S1	15	O	41	GNAS	57	O
209	CCL2	15	O	42	CYP17A1	55	O
217	LAMTOR2	14	X	43	ICAM1	55	O
224	THRA	14	O	44	AVP	54	O
231	STUB1	13	O	45	F2	53	O
236	SHC1	13	O	47	IL1B	52	O
240	HSPB1	13	O	48	HSD11B2	51	O
241	GRIA1	13	O	49	NPPB	50	O
248	POLR2E	13	X	50	PRRT2	50	X
251	DHCR24	12	O	51	PPARG	49	O
255	NEFM	12	O	53	OPTN	48	O
263	TFRC	12	O	54	PVR	46	X
266	DBNL	12	O	55	ELN	45	O
271	TFF1	12	X	57	JUN	45	O
280	IGBP1	11	X	59	AGTR2	44	O
288	SOD2	11	O	60	VCAM1	44	O
293	ENO2	11	O	61	CYP1B1	43	O
298	IGF1R	11	O	62	MMP9	42	O
302	CD74	11	O	63	APOE	41	O
307	ITM2B	10	O	64	NOS1	40	O
310	WNT1	10	O	65	LDLR	40	O
317	CASP6	10	O	66	TGFB1	38	O
324	THY1	10	O	67	ROCK1	36	O
334	EGF	9	O	69	PLAT	35	O
340	CAMK2G	9	X	70	LPA	35	O
345	TIMP1	9	O	71	APOB	35	O
354	CSF2	9	X	73	REG3A	35	X
359	HMGB1	9	O	74	FOS	34	O
364	ALOX5	8	O	75	CD36	34	O
372	NRGN	8	O	76	ROS1	34	O
379	EGR1	8	O	77	NR3C1	33	O
387	HDLBP	8	O	79	IL6R	33	O
393	BHLHE22	8	X	81	HMOX1	32	O
399	TLR2	8	O	83	VWF	32	O
405	OGT	7	O	84	CALCA	32	O
410	DLG4	7	O	88	MMP2	31	O
419	PSMC4	7	X	92	TIMP1	30	O
426	HIF1A	7	O	94	GFAP	30	O
433	ACTN4	7	X	99	PTH	28	O
504	EPHA1	6	O	101	MME	27	O
510	CNR1	6	O	106	HDLBP	26	X
513	SLC1A3	6	O	107	ADRB1	26	O
518	TPH1	6	O	109	ADCY10	25	O
524	IFNA1	6	O	111	LEP	25	O
528	ABCB1	6	O	114	CRYBB2	24	X
531	ATP7B	6	O	119	SERPINC1	24	O
535	HTRA2	5	O	122	XDH	23	O
539	NR1I2	5	O	125	SELP	22	O
545	TYRP1	5	O	132	MAPK3	21	O
549	AOC3	5	O	137	IL10	21	O
554	MARK2	5	O	142	IAPP	20	X
560	RHOH	5	X	148	AHSP	19	O
564	DAPK1	5	O	153	GART	19	X
565	GPR162	5	X	155	EGF	18	X
569	AMD1	5	X	157	TBXA2R	18	O
573	CCL3	5	O	162	IL8	17	O
576	KLK6	5	O	165	PAH	17	X
579	CXCR4	5	O	167	ECE1	17	O
585	ATD	5	X	170	ATP2A2	16	O
589	EDN1	5	O	176	AFP	16	O
597	PEBP1	5	O	181	KDR	16	O
601	AGTR1	5	O	187	EPHX2	15	O
608	RFC1	5	O	190	BCL2	15	O
611	FAP	5	X	192	ETV3	15	X
614	YWHAZ	5	O	196	PDAP1	14	O
619	GOLM1	5	O	199	NCOA6	14	X
624	LTF	5	O	204	PIK3R1	14	O
629	MDK	5	O	208	LEPR	14	O
633	TFPI2	4	X	211	TNNI3	14	O
639	NME1	4	X	216	STK39	13	O
643	HM13	4	O	221	EDN3	13	O
651	ERN1	4	O	226	PON1	13	X
657	AZU1	4	O	230	RETN	13	O
659	TERT	4	O	234	ITGAM	13	O
665	RIPK4	4	X	243	SCNN1A	12	O
671	P4HB	4	O	249	NOSIP	12	X
674	GRP	4	O	253	ABCB1	12	O
685	OPRK1	4	O	258	FBN1	11	O
689	CD55	4	X	259	MUSK	11	X
699	TSHR	4	O	264	GSTT1	11	O
703	CSPG4	4	O	267	PSMD9	11	O
706	DIO2	4	O	273	ADRB3	11	O
708	IGF2R	4	O	277	NFKBIA	11	O
712	APH1B	4	O	283	NOX4	10	O
716	TFPI	4	O	287	TGFB2	10	O
720	FLNA	4	O	293	AVPR2	10	O
724	PCDH11X	4	O	295	TIMP2	10	O
727	NTF3	4	O	299	PSMD4	10	X
731	GSTO2	4	O	307	TTR	10	O
737	DDX58	4	X	313	CNR1	10	O
743	RLN1	4	X	317	PGF	10	O
744	P2RX7	4	O	321	IGFBP1	9	O
752	AQP4	4	O	322	DRD1	9	O
754	APOA2	4	O	328	MBP	9	O
759	HDAC6	3	O	334	CDKN2B	9	O
762	PCSK9	3	O	343	CETP	9	O
766	OASL	3	O	348	BDNF	8	O
772	PSMD3	3	O	353	AZU1	8	X
780	SMG1	3	X	361	KCNJ5	8	O
789	PLCG1	3	O	369	SOD3	8	O
794	CHRM3	3	O	377	NCF1	8	O
797	PTPN1	3	O	381	IL18	8	O
806	GRK5	3	O	387	MLC1	7	O
810	SCG2	3	O	396	ODC1	7	O
816	KCNB1	3	O	401	FGA	7	O
822	VPS35	3	O	409	TGM2	7	O
829	NLRP3	3	X	416	ADD2	7	O
837	APH1A	3	O	420	LTBP1	7	X
845	PLP1	3	O	429	IGHE	7	O
856	CDK9	3	O	434	TNNT2	7	O
873	TUBB3	3	X	442	PKD1	7	O
883	TKT	3	O	445	APRT	6	X
911	TCF4	3	O	457	HTR2B	6	O
922	PAM	3	X	483	NEDD4	6	O
1004	CDK20	2	O	502	HBG2	6	O
1009	SRSF2	2	O	504	PCNA	6	O
1013	MAP2K3	2	O	509	PROS1	6	O
1019	INSR	2	O	512	NEFL	5	O
1021	MAP1A	2	O	519	PTK2	5	O
1026	IGSF6	2	X	520	RELA	5	O
1032	SH3GL2	2	O	526	CYP2B6	5	X
1035	HSPB8	2	X	531	TAC3	5	O
1037	EPHA4	2	O	535	TBXAS1	5	O
1040	AAGAB	2	X	542	PGR	5	X
1045	MEF2A	2	O	544	GC	5	O
1047	ABL2	2	O	546	CORIN	5	O
1050	OXT	2	O	554	GJA5	5	O
1052	CLIC1	2	O	557	CDKN1C	5	O
1056	KCNN3	2	X	561	LTA	5	O
1060	SPON1	2	O	566	GPR50	5	X
1067	PDK1	2	O	568	CHD3	5	X
1070	MEOX2	2	O	574	HSPB1	5	O
1073	ZFP36	2	X	575	LMNA	5	O
1076	CEBPB	2	O	579	EPHA1	5	O
1078	RAB7A	2	O	584	STATH	4	O
1080	SHANK1	2	O	586	GDNF	4	O
1084	ASCL1	2	O	592	NBAS	4	X
1086	FTL	2	O	595	ESR2	4	O
1090	RHOD	2	X	598	RNLS	4	O
1094	LIPA	2	O	603	GHR	4	O
1095	CEL	2	X	608	UBL4A	4	X
1098	SSB	2	X	611	PRKACA	4	X
1102	NAT2	2	O	613	EDA	4	O
1106	CRYGD	2	X	615	POLE4	4	X
1110	TSTD1	2	X	623	ITGA2	4	O
1114	ACSM3	2	X	624	LCAT	4	O
1117	GDI2	2	X	630	CEBPA	4	O
1120	C1QB	2	O	635	CENPJ	4	X
1125	DNMT3B	2	O	637	PTGER3	4	O
1129	EPHB2	2	O	641	CPB2	4	O
1133	CTSG	2	O	643	CFTR	4	O
1136	ITGB1	2	X	646	CRYAB	4	O
1141	ADAM9	2	O	650	CDH13	4	O
1145	BLVRA	2	O	653	TIMP3	4	O
1151	BBS9	2	X	658	DICER1	4	X
1157	SERPINI1	2	O	662	CD8A	4	O
1163	CKB	2	O	666	NFATC1	4	O
1173	MX1	2	O	671	NCAM1	4	O
1175	CCNA2	2	O	674	PRKAA1	4	O
1181	CXCL1	2	X	677	PRNP	4	X
1185	SIRT3	2	O	681	CSE	4	X
1190	DUSP4	2	X	682	SFTPB	4	O
1195	AXIN1	2	O	686	TRPC3	4	O
1200	GNAT2	2	X	689	UCP2	4	O
1206	PHB2	2	X	697	EPOR	4	O
1212	DLG1	2	O	703	SDHD	4	O
1221	PSMA2	2	O	708	ARG2	3	O
1225	SHC3	2	O	715	SLC6A3	3	X
1234	NTM	2	O	720	HLN2	3	X
1238	MECP2	2	O	726	HMGB1	3	O
1243	ABCC9	2	O	728	GALC	3	O
1250	DNM1	2	O	732	PPA1	3	X
1257	PARP4	2	X	737	MC1R	3	O
1262	THBD	2	O	743	PRCP	3	O
1265	MDH2	2	O	751	CTF1	3	O
1269	ALOX15	2	O	758	CYP2C8	3	O
1274	WISP3	2	X	763	INPPL1	3	O
1281	PGK1	2	X	768	BTN2A1	3	O
1289	HTR2C	2	O	773	GPX1	3	O
1298	PLCD1	2	O	776	STEAP4	3	O
1307	LIF	2	O	782	KCNJ11	3	O
1322	CD200	2	O	787	PRKG1	3	O
1336	SERPINF1	2	O	791	LMX1B	3	O
1350	AHCY	2	X	800	NTRK2	3	O
1368	POLG	2	O	807	PTGER2	3	O
1384	SCAP	2	O	827	CRCP	3	O
1404	LIMK2	1	O	850	XRCC1	3	O
1418	KCNJ10	1	O	965	ATP1B1	2	O
1429	FEM1B	1	O	970	SRF	2	O
1501	KRT3	1	O	1004	SLCO2A1	2	O
1503	ACYP2	1	O	1011	TXNIP	2	O
1511	FOXP2	1	X	1014	SHE	2	X
1513	NCOA4	1	X	1020	F11	2	X
1521	RGS4	1	O	1026	TAP1	2	O
1525	MALT1	1	X	1033	SGSM3	2	X
1527	GRIA3	1	O	1038	CLIC1	2	X
1536	SIAH1	1	O	1041	RAMP1	2	X
1539	IKBKAP	1	X	1044	CFD	2	O
1543	GGA2	1	O	1049	SLC25A40	2	X
1549	METAP2	1	X	1052	CTRL	2	X
1554	MGAT5	1	O	1058	MTNR1A	2	X
1559	COLEC12	1	O	1060	PTGER4	2	O
1562	CASP2	1	O	1067	PTPRC	2	X
1568	CDC25C	1	O	1070	SART3	2	O
1575	NOP2	1	X	1072	TPT1	2	O
1580	SREBF2	1	O	1078	PPIB	2	O
1583	ADI1	1	O	1082	ACTC1	2	X
1588	TMEM27	1	X	1087	IGF2BP1	2	X
1593	PDGFB	1	X	1091	SMAD1	2	O
1600	IRF9	1	X	1096	GATA6	2	O
1606	DSC1	1	X	1101	CHRNA4	2	X
1614	IL36RN	1	X	1108	NCF2	2	O
1618	NTHL1	1	X	1116	SMN1	2	X
1621	CASP7	1	X	1120	AGL	2	O
1626	CHAF1B	1	X	1126	PPBP	2	O
1631	PROM1	1	O	1128	EPAS1	2	X
1634	LMNB1	1	O	1132	CHRM1	2	X
1638	MYD88	1	O	1136	HSPB7	2	O
1641	ITGA2	1	X	1142	FABP4	2	O
1645	IFNGR2	1	X	1147	SDHC	2	O
1654	GPX4	1	O	1152	ERAP2	2	O
1658	HCRT	1	O	1159	ASPM	2	X
1662	CTSC	1	O	1164	AHR	2	O
1667	KCNN4	1	O	1175	CLUL1	2	X
1675	BCL3	1	X	1182	RNF130	2	X
1685	DSTN	1	O	1187	THBS4	2	O
1686	EIF5A	1	X	1189	VAV3	2	O
1691	RAP2A	1	O	1192	PSEN1	2	X
1696	NOMO1	1	O	1197	KCNV2	2	O
1700	DDAH1	1	O	1203	MTHFD2	2	X
1703	CDR2	1	X	1206	NISCH	2	O
1710	ADAM2	1	X	1212	GCM1	2	O
1716	FAIM	1	X	1216	CAV3	2	O
1722	LRG1	1	X	1220	PTPRN2	2	O
1729	MSH3	1	X	1224	PAM	2	X
1734	F8A2	1	X	1231	GIP	2	O
1739	SYCP2	1	X	1238	MYH9	2	X
1744	LRP6	1	O	1241	ACADM	2	O
1747	NRCAM	1	O	1246	PROC	2	O
1751	SEC13	1	O	1250	HAMP	2	O
1755	NFATC2	1	O	1255	GLO1	2	O
1761	SPATA6	1	O	1261	GBGT1	2	X
1772	PSPN	1	X	1265	TIE1	2	O
1780	MLF1	1	X	1269	GIPC1	2	X
1785	CREM	1	X	1273	ABCC11	2	X
1791	LRP3	1	X	1278	PREP	2	O
1799	IRF2	1	O	1284	PNLIP	2	O
1803	HPS4	1	X	1288	ALMS1	2	O
1809	CSH1	1	O	1295	SRSF3	1	X
1814	HNF4A	1	O	1302	PTRH1	1	X
1817	RFC4	1	X	1307	GFRA1	1	X
1822	SMAD3	1	O	1317	TBX2	1	O
1831	GPR75	1	O	1321	NTSR1	1	X
1836	ANXA5	1	O	1325	SYVN1	1	O
1843	LRP1B	1	O	1347	PICK1	1	X
1850	MED1	1	O	1350	IGHM	1	X
1859	PFDN2	1	O	1357	XYLT2	1	O
1865	TRIP4	1	O	1362	HAT1	1	O
1869	OSTN	1	O	1381	ATG9B	1	X
1884	OPRD1	1	O	1399	FKBP1A	1	O
1899	PVRL2	1	O	1412	A1BG	1	O
1923	LMNA	1	O	1430	LPCAT3	1	O
1939	CDH13	1	X	1434	CYP7A1	1	O
1956	TPM3	1	O	1451	SLC6A9	1	O
2003	CX3CR1	1	O	1504	CXCL5	1	O
2007	MUC1	1	X	1511	CIMT	1	X
2013	ANXA7	1	O	1516	CYTB	1	O
2015	PDHX	1	X	1519	GSN	1	X
2019	TRADD	1	O	1522	RAB34	1	X
2023	CRYBB2	1	X	1524	BECN1	1	O
2029	MAPK11	1	O	1525	PBX1	1	X
2036	ERG	1	O	1529	RAMP3	1	O
2041	JAG1	1	O	1532	PLCD1	1	O
2045	UBE2M	1	X	1536	BLMH	1	X
2048	KCNA4	1	O	1539	SLC2A4RG	1	X
2052	FHL2	1	O	1551	ABCB7	1	O
2058	CREBZF	1	X	1553	RPS4X	1	X
2063	SLC22A5	1	O	1556	ATP2A1	1	O
2067	PRSS3	1	X	1559	TMBIM6	1	X
2073	NRP1	1	O	1562	AKT3	1	X
2080	MT1G	1	X	1567	CLDN1	1	X
2086	DUSP19	1	X	1571	GJC1	1	O
2091	RNASE2	1	X	1576	CEBPB	1	O
2095	STARD3	1	X	1581	PRB4	1	X
2099	LMO4	1	O	1584	HMGXB3	1	X
2104	NXT2	1	X	1587	RGS1	1	X
2112	PTGES	1	O	1592	PCDHA8	1	X
2117	KATNB1	1	O	1595	GLTP	1	X
2123	LIPG	1	X	1603	XRN2	1	X
2129	BMP7	1	O	1605	MAPK9	1	O
2132	AMFR	1	O	1610	NUDT6	1	X
2136	SEZ6L2	1	X	1617	IGF2R	1	X
2142	PPOX	1	X	1619	PCCB	1	O
2147	ASAH2	1	X	1622	ZBTB38	1	O
2151	POLD4	1	X	1625	ALAS1	1	X
2156	LHX8	1	O	1631	MMP25	1	X
2160	PIEZO1	1	O	1637	SPAG9	1	X
2167	BIK	1	X	1639	MED1	1	X
2172	RNF130	1	X	1642	GRIA2	1	O
2180	BIRC3	1	O	1644	HPGDS	1	O
2187	CDT1	1	X	1649	DSP	1	O
2192	KCNA5	1	O	1652	SDHA	1	X
2199	PRKCDBP	1	X	1656	IGKC	1	X
2204	CH25H	1	O	1659	BMPR1B	1	O
2209	SSTR4	1	O	1668	S1PR2	1	O
2212	OPRL1	1	O	1672	FZD2	1	O
2217	SLC17A6	1	X	1678	MDH2	1	O
2226	PARK3	1	X	1683	PIM1	1	X
2232	TLE1	1	X	1690	GNL3	1	X
2245	PDK2	1	O	1692	PDE1C	1	O
2255	SMN1	1	O	1696	MYH11	1	O
2263	MAP2K6	1	O	1699	ALPK3	1	X
2272	LIMS1	1	O	1704	G6PC	1	O
2275	THTPA	1	X	1712	PDE1A	1	O
2283	MT1E	1	X	1714	HPS1	1	X
2285	KLK1	1	O	1717	AIMP1	1	O
2289	ITIH4	1	X	1720	PRDX3	1	O
2295	PRSS1	1	O	1723	CTTN	1	O
2302	GCDH	1	O	1734	ICAM2	1	X
2308	FKBP4	1	O	1739	FABP6	1	X
2314	SPTB	1	O	1747	CAPN2	1	X
2318	PCSK1N	1	X	1752	RALGDS	1	X
2323	CTCF	1	O	1760	KATNB1	1	X
2330	H6PD	1	O	1763	PCOLCE2	1	X
2334	RBPJ	1	O	1772	FGFR4	1	O
2343	CD63	1	O	1778	DRD4	1	O
2356	FPR3	1	O	1783	NEDD9	1	O
2364	HPSE2	1	X	1792	RS1	1	O
2367	CHMP5	1	O	1808	CGB5	1	X
2371	HMCN1	1	X	1821	ACD	1	X
2377	SAR1A	1	X	1839	MSR1	1	O
2397	WNT3	1	O	1852	KCNG3	1	O
2407	CAMLG	1	X	1890	KCNG2	1	O
2419	ATG9B	1	X	1900	ABAT	1	O
2439	CKBE	1	X	1916	PEX5	1	O
2455	GABRP	1	O	1933	MTHFD1	1	O
2473	EDN3	1	O	1941	CNTLN	1	O
2486	CLDN11	1	X	1959	ITPA	1	O
2492	IDH2	1	O	1998	RCAN1	1	O
				2004	CACNA1F	1	X
				2007	ACTG1	1	O
				2012	VIT	1	X
				2019	OPN4	1	O
				2024	C1QB	1	O
				2027	CHM	1	X
				2032	BMP3	1	O
				2033	PROM1	1	O
				2041	CTBP1	1	O
				2042	TRPC4	1	X
				2045	ABHD5	1	X
				2048	HNF1B	1	X
				2051	EFNA1	1	O
				2057	HAO2	1	X
				2061	SREBF1	1	O
				2065	AS3MT	1	O
				2070	YEATS4	1	X
				2074	PLA2G5	1	O
				2079	CAMK4	1	O
				2084	MASP2	1	O
				2091	TRPV6	1	X
				2095	SMAD3	1	O
				2096	SLC18A2	1	O
				2104	TXNRD1	1	O
				2109	DGKB	1	X
				2112	IRS2	1	O
				2115	C1QL1	1	X
				2120	ATP5J	1	X
				2130	TFB1M	1	X
				2134	TPD52	1	X
				2137	HADH	1	X
				2140	CPA6	1	O
				2144	HBE1	1	X
				2150	AFA	1	X
				2158	CTLA4	1	X
				2166	SOX18	1	O
				2170	DESI1	1	X
				2173	IFNL3	1	O
				2178	PKLR	1	O
				2185	TFDP1	1	X
				2188	TRPC7	1	O
				2195	GSTA4	1	O
				2197	IL15RA	1	O
				2206	PRF1	1	X
				2210	ACTA1	1	X
				2225	HEXA	1	O
				2228	G6PD	1	O
				2232	ZIC2	1	X
				2240	SFTPA1	1	O
				2244	HDAC5	1	O
				2248	GLP1R	1	X
				2256	CHD1	1	X
				2260	AIFM1	1	X
				2268	SPPL2B	1	X
				2269	KEAP1	1	X
				2273	ADCK2	1	X
				2287	SNAP25	1	X
				2290	EMD	1	X
				2295	RLN3	1	O
				2301	NT5C2	1	O
				2306	AOMS2	1	O
				2313	CHGB	1	O
				2323	PTEN	1	X
				2329	SOCS1	1	O
				2340	TPK1	1	X
				2351	FASN	1	O
				2363	NFKBIB	1	X
				2377	IFNA4	1	X
				2396	CSPG5	1	O
				2399	CDR2	1	X
				2423	MMACHC	1	O
				2439	SCAR2	1	X
				2442	OPA3	1	O
				2463	MT1E	1	X
				2475	OPA2	1	O
