# Supplementary material for: An analysis of disease-gene relationship from Medline abstracts by DigSee
Source: Sci Rep. 2017 Jan 5;7:40154. doi: 10.1038/srep40154 (PMC5215527; doi:10.1038/srep40154)
Supplement: Supplementary Table 5 [file srep40154-s6.xls]

## Sheet: 5. Top 100 genes of AD
Supplementary Table 5. Top 100 Alzheimer's disease-related genes in DigSee and validation of these genes. - Rank of genes: Ranks of Alzheimer's disease-related genes according to the number of abstracts in DigSee - Gene symbol: Official symbol of genes (Entrez gene IDs) - Evidence sentences in DigSee: An evidence sentence identified by DigSee supporting that the gene is related to Alzheimer's dis…
Rank of Frequently identified genes	Gene symbol	Evidence sentences in DigSee	Contained in AlzGene	Related to Alzheimer's disease
1	APP	Also, expression levels of APP are essentially regulated by its core promoter and 5' upstream regulatory region and correlate with amyloid beta levels in Alzheimer disease (AD) brains.	O	O
2	APOE	We have previously shown that apolipoprotein E (Apoe) promotes the formation of amyloid in brain and that astrocyte-specific expression of APOE markedly affects the deposition of amyloid-beta peptides (Abeta) in a mouse model of Alzheimer disease.	O	O
3	MAPT	In Alzheimer disease (AD), the microtubule-associated protein tau is found hyperphosphorylated in paired helical filaments.	O	O
4	PSEN1	The expression patterns of presenilin 1 (PS1) and presenilin 2 (PS2) in human normal and Alzheimer disease (AD) brains were investigated using antibodies to specific N-terminal peptides of PS1 (Alzh14A and Alzh14B) and PS2 (Alzh1A-AB).	O	O
5	BCHE	Acetylcholinesterase and butyrylcholinesterase inhibitors are potential cognition enhancers in Alzheimer disease.	O	O
6	BACE1	In Alzheimer disease, increased beta-secretase (BACE1) activity has been associated with neurodegeneration and accumulation of amyloid precursor protein (APP) products.	O	O
7	POLE4	Inheritance of the epsilon4 allele for apolipoprotein E (apoE) increases the risk of Alzheimer disease and memory impairment, whereas epsilon2 decreases these risks compared with the most common epsilon3 allele, but the mechanism for these effects is unknown.	X	O
8	MAPK1	Indirect evidence suggests that activation of the mitogen activated protein kinase (MAPK) cascade contributes to the hyperphosphorylation of tau found in paired helical filaments in Alzheimer disease (AD).	X	O
9	CHAT	Half of the Alzheimer disease cases have markedly reduced cortical choline acetyltransferase activity in spite of preserved nucleus basalis of Meynert choline acetyltransferase activity, suggesting a deficiency of cortical origin and/or of axonal transport in Alzheimer disease.	O	O
10	IL1B	Our findings of nasal barrier disruption, systemic inflammation, and the upregulation of COX2 and IL-1beta expression and Abeta 42 accumulation in brain suggests that sustained exposures to significant concentrations of air pollutants such as particulate matter could be a risk factor for AD and other neurodegenerative diseases.	O	O
11	HBB	Intracellular APP processing and A beta production in Alzheimer disease.	X	X
12	LAMC2	Tau levels in CSF were found to be increased in AD patients (807+/-304 pg/ml, p<0.001) compared with controls (252+/-94 pg/ml).	X	O
13	PSEN2	This raises the possibility that the original patient with Alzheimer disease (Auguste D.), who had EOAD and lived in this same region of Germany, may also have had the PSEN2 N141I mutation.	O	O
14	SOD1	SOD1 (copper/zinc superoxide dismutase) deficiency drives amyloid β protein oligomerization and memory loss in mouse model of Alzheimer disease	X	O
15	GSK3B	It was concluded that in vitro overexpression of truncated-ApoE4 (delta272-299) can result in tau hyperphosphorylation in N2a cells by activating GSK-3 suggesting truncated-ApoE4 (delta272-299) might contribute the pathogenesis of Alzheimer disease.	O	O
16	CASP3	Activated caspase-3 cleaves APP family proteins to release N-terminal fragments (NTFs) and intracellular C-terminal domains (ICDs), which can translocate into the nucleus and induce neurotoxicity in AD.	O	O
17	SNCA	Patients with the Lewy body variant (LBV) of Alzheimer's disease (AD) have ubiquitinated intraneuronal and neuritic accumulations of alpha-synuclein and show less neuron loss and tau pathology than other AD patients.	O	O
18	NGF	Taken together, these results suggest a decreased expression of NGF receptors on the striatal cholinergic neurons in AD.	O	O
19	PHF1	These studies suggest that (i) the amino acid sequences of some isoforms of tau peptide might be different from that predicted from cDNAs, (ii) a tau peptide that is absent in the predicted sequences is present in PHF in Alzheimer disease, and (iii) tau in PHF is abnormally phosphorylated	X	O
20	GRINA	In addition, neurons from a genetic mouse model of Alzheimer disease expressed reduced amounts of surface NMDA receptors	X	O
21	AKT1	In concordance, significant increases in the levels of phosphorylation of total Akt substrates, including: GSK3beta(Ser9), tau(Ser214), mTOR(Ser2448), and decreased levels of the Akt target, p27(kip1), were found in AD temporal cortex compared with controls.	X	O
22	TNF	The levels of pro-inflammatory cytokines, such as tumour necrosis factor-alpha (TNF-alpha), are increased in the brain in Alzheimer's disease (AD)	O	O
23	CDK5	Cyclin dependent kinase 5 (Cdk5) phosphorylates tau protein, a microtubule-associated protein, at pathological sites in vitro as well as in Alzheimer's disease brain.	O	O
24	BDNF	BDNF expression is reduced in Alzheimer disease, but little is known about BDNF expression in other types of dementia	O	O
25	NOS3	The biological functional and genetic association studies suggested that the Glu298Asp polymorphism of the ecNOS gene (NOS3) may be a genetic risk factor for late-onset Alzheimer's disease (LOAD)	O	O
26	IL6	Crude odds ratios (ORs) with 95% confidence intervals (CIs) for the IL-6 -174G/C polymorphism and AD risk were computed using fixed- or random-effects model when appropriate	O	O
27	PTGS2	To determine if polymorphisms (-765G/C, -1195G/A and 8473T/C) of the cyclooxygenase-2 (COX-2) gene can be associated with Alzheimer disease (AD)	O	O
28	MAPK8	Our findings support the fundamental role of JNK in the regulation of tau hyperphosphorylation and subsequently in AD pathogenesis.	X	O
29	NFKB1	Previously we reported that immunoreactivity for NF-kappa B was enhanced in neurons of Alzheimer disease brain in comparison with control cases.	X	O
30	GFAP	Significantly increased glial fibrillary acidic protein (GFAP) expression was seen in postmortem brain tissue from demented patients with Alzheimer's disease (AD) (73 cases, 61 females/12 males, mean age 84 +/- 9 years) compared to controls (22 cases, 10 females/12 males, mean age 78 +/- 9 years)	X	O
31	MAPK14	An activation of p38 MAPK already described to occur in neurodegenerative diseases such as Alzheimer's, was also found in fibroblasts derived from AD patients	X	O
32	TPPP	In addition, phosphorylation of S(199), reportedly a selective substrate for cyclin-dependent kinase-5 (cdk5) or GSK-3 alpha beta was only observed in AD samples, which showed a concomitant increase in the expression of p25 the enhancing cofactor for cdk5 activity	X	O
33	CSF1	A trend in which CSF Abeta42 decreases and tau protein increases over time was identified in AD patients.	O	O
34	UBE4A	Neuronal expression of apolipoprotein (apo) E4 may contribute to the pathogenesis of Alzheimer's disease (AD).	X	O
35	SYP	We found that there is a graded, progressive, decrease of synaptophysin message expressed by single neurons related to immunohistochemical markers of tau status, and that neurons in similar immunohistochemically defined classes show similar losses of synaptophysin message regardless of whether they were sampled from clinical control brains or advanced AD.	X	O
36	PRNP	Prion protein hether M129V polymorphism is a risk factor for AD we analyzed a group of early-onset, and late-onset Polish AD patients	O	O
37	BCL2	CONCLUSIONS: Estrogen may function as a regulator of apoptosis to modulate the expression of Bcl-2 in neurons and astrocytes in hippocampus of AD through ERalpha.	O	O
38	LRP1	The low density lipoprotein receptor-related protein 1 (LRP1 gene) is a candidate gene for Alzheimer's disease (AD), because it is a ligand for proteins involved in AD pathogenesis, such as apolipoprotein E (APOE), alpha2-macroglobulin (A2M), amyloid precursor protein (APP), and is located on chromosome 12, within a region linked with AD.	O	O
39	CHRNA7	This provides a plausible explanation for the selective vulnerability of neurons expressing the alpha 7 receptor in Alzheimer's disease brains and for the fact that amyloid beta(1-42) is the dominant amyloid beta peptide species in intracellular accumulations and amyloid plaques.	O	O
40	ESR1	In AD cases canonical and alternatively spliced ERalpha mRNA and aromatase gene expression were down-regulated suggesting a deficit in local estrogen levels and diminished signalling through ERalpha	O	O
41	SERPINA3	Alpha-1-antichymotrypsin (ACT) is a component of plaque cores, can bind to Abeta, and has been proposed as a possible candidate gene for AD susceptibility	O	O
42	BRCA2	In dominantly inherited familial Alzheimer's disease (FAD), point mutations V6421, V642F and V642G have been discovered in APP695	X	X
43	PRRT2	There was also a significant decrease in the levels of PKC in the membranous fraction of AD brains, as measured by radioactive phorbol ester binding.	X	O
44	TP53	In addition, AD was associated with significantly increased expression of the p53 pro-apoptosis gene, all 3 isoforms of nitric oxide synthase (NOS 1-3), and NADPH-oxidase (NOX) 1 and NOX 3, beginning early in the course of disease	O	O
45	CLU	Recent GWAS identified a risk variant for Alzheimer's disease (AD) at a locus (rs11136000 of the clusterin gene (CLU)	O	O
46	NTRK1	In AD patients, the number of neurons expressing TrkA was markedly decreased in the nucleus basalis of Meynert, very likely as a consequence of cholinergic neuronal loss.	O	O
47	A2M	Increased risk for Alzheimer disease with the interaction of MPO and A2M polymorphisms.	O	O
48	JUN	The expression of differentially phosphorylated c-Jun in the AD brain may reflect the contradictory roles of these phosphorylation sites in neurons.	X	O
49	ACE	The insertion polymorphism in angiotensin-converting enzyme gene associated with the APOE epsilon 4 allele increases the risk of late-onset Alzheimer disease.	O	O
50	NOS2	Inappropriate expression of inducible nitric oxide synthase (iNOS) and unregulated production of nitric oxide (NO) may contribute to neuronal cell death implicated in neurological disorders such as Alzheimer's disease	X	O
51	PPP2R4	PP2A mRNA expression is quantitatively decreased in Alzheimer's disease hippocampus.	X	O
52	MAPK3	Furthermore, while the phosphorylated Erk1/2 was concentrated in the nucleus of AC cells, it was mainly distributed in the extranuclear compartments of AD cells.	X	O
53	CDKN1A	Cyclin dependent kinase 5 (Cdk5) phosphorylates tau protein, a microtubule-associated protein, at pathological sites in vitro as well as in Alzheimer's disease brain.	X	O
54	MME	Decreased expression and activity of neprilysin in Alzheimer disease are associated with cerebral amyloid angiopathy.	O	O
55	PIN1	In Alzheimer's disease, the peptidyl prolyl cis/trans isomerase Pin1 binds to phospho-Thr231 on Tau proteins and, hence, is found within degenerating neurons, where it is associated to the large amounts of abnormally phosphorylated Tau proteins.	O	O
56	BAX	Amyloid beta peptide of Alzheimer's disease downregulates Bcl-2 and upregulates bax expression in human neurons.	X	O
57	CHRM1	Our negative findings suggest that it is unlikely that the CHRM1 C267A polymorphism plays a substantial role in conferring susceptibility to AD	O	O
58	APOB	amyloid b results of constant temperature all-atom molecular dynamics simulations in explicit water of the dynamics of monomeric Ab(21-30) and its Dutch [Glu22Gln], Arctic [Glu22Gly], and Iowa [Asp23Asn isoforms that are associated with familial forms of cerebral amyloid angiopathy and AD	O	O
59	S100B	Brain interleukin 1 and S-100 immunoreactivity are elevated in Down syndrome and Alzheimer disease.	O	O
60	LDLR	Apolipoprotein E and alpha2-macroglobulin (alpha2M) are genetic risk factors for late-onset Alzheimer's disease, and both bind a cell surface receptor, the low-density lipoprotein receptor-related protein (LRP)	O	O
61	CREB1	Conversely, preclinical and clinical findings now suggest that impaired CREB phosphorylation may be a pathological component in neurodegenerative disorders, in particular Alzheimer's disease (AD).	X	O
62	PPP2CA	Protein phosphatase-2A (PP2A) activity, which is compromised in Alzheimer disease brain, is regulated by two endogenous inhibitors, one of them being I(2)(PP2A), a 277 amino acid long protein also known as SET.	X	X
63	CTSD	In two recent studies from Germany, a strong association was found between the allelic variant T of the amino acid substitution encoding polymorphism 224 C/T (A38V) in exon 2 of the cathepsin D gene (CTSD) and late onset Alzheimer disease (AD)	O	O
64	IL6R	interleukin-6 receptor s suggest that rs4728029 modifies the relationship between PTau and both ventricular dilation and cognition, perhaps through an altered neuroinflammatory response.	X	O
65	VEGFA	Recently, the VEGF mRNA expression in the peripheral leukocytes from Alzheimer's disease or cardiovascular disease was reported to be changed	X	O
66	NGFR	Using a monoclonal antibody directed against the primate nerve growth factor (NGF) receptor we examined the expression of NGF receptors within neuronal perikarya of normal adult human cerebral cortex (27-98 years old) and individuals with Alzheimer disease (AD).	O	O
67	CTSB	Inhibitors of cathepsin B improve memory and reduce beta-amyloid in transgenic Alzheimer disease mice expressing the wild-type, but not the Swedish mutant, beta-secretase site of the amyloid precursor protein.	X	O
68	CA1	Despite increased neurogenic differentiation markers in the hippocampal CA1 in Alzheimer disease, neurons are not replaced in CA1 and the neocortex in the disease.	X	O
69	IL1RN	We genotyped 199 Alzheimer's disease (AD) patients, 165 elderly control and 122 young control samples, concerning VNTR (IL-1RN) and -511C>T and -31T>C (IL-1b) polymorphisms	O	O
70	HMOX1	Heme oxygenase-1 (HO-1) mRNA and protein levels are diminished in Alzheimer disease (AD) blood, cerebrospinal fluid (CSF) and choroid plexus	O	O
71	MAOB	Monoamine oxidase type B is known to be increased in Alzheimer diseased brains.	O	O
72	GCLC	These results may indicate that compensatory increases in GSH and vitamin E levels occur following damage to specific brain regions in patients with AD or AD-PD.	X	O
73	IDE	A single nucleotide polymorphism (SNP) in the insulin degrading enzyme gene (IDE), rs3781239 showed a significant association with AD	O	O
74	CTNNBIP1	Increased degradation of beta-catenin has been shown in brain of AD patients with PS1 mutations and reduced beta-catenin signaling increased neuronal vulnerability to apoptosis in cell culture models	X	O
75	PIK3CA	The tumor suppressor PTEN, which antagonizes the PI3K Akt pathway, has increasingly been recognized to play a key role in neural functions and its level found reduced in AD brains	X	O
76	IL1A	The IL-1A -889C/T889C/T polymorphism may be a risk factor for AD in Caucasians	O	O
77	MAP2	Microtubule-associated protein-2 (MAP-2) expression is altered in response to a number of physiological insults such as Alzheimer's disease, schizophrenia, stroke and AIDS-dementia	X	O
78	IFNG	The data obtained from the +874T-->A IFN-gamma gene polymorphism analysis of AD patients and HC lack of any statistically significant differences also when stratified according to gender	O	O
79	NCSTN	Nicastrin regulates gamma-secretase cleavage of the amyloid precursor protein by forming complexes with presenilins, in which most mutations causing familial early-onset Alzheimer disease (EOAD) have been found.	O	O
80	ACT	Previously, a signal peptide polymorphism (codon -17A>T in the ACT gene has been suggested to affect AD risk, but with inconsistent findings	X	O
81	SORL1	These data suggest that inherited or acquired changes in SORL1 expression or function are mechanistically involved in causing Alzheimer disease.	O	O
82	CST3	Cystatin C is an amyloidogenic protein that colocalizes with beta-amyloid (Abeta) within arteriolar walls in Alzheimer disease (AD) brains.	O	O
83	PRB2	Deposition of beta-amyloid and PS in the senile plaques of AD brain and their ability to interact in vitro suggest that AD pathology could arise from a defect in the physiological interactions between beta-APP and PS within and/or between neurons	X	O
84	PPARG	It has been reported that the expression of cyclooxygenase-2 (COX-2) and peroxisome proliferator-activated receptor-gamma (PPARgamma) is elevated in Alzheimer's disease, and certain nonsteroidal anti-inflammatory drugs (NSAIDs) can reduce the risk and delay the onset of Alzheimer's disease	O	O
85	CA2	In addition, other studies have reported aging- or AD model-related alterations in Ca2+ release from ryanodine receptors (RyR) on intracellular stores.	X	O
86	FAS	Therefore, it is likely that circulating A beta is not responsible for the observed effects, which might rather reflect an ongoing systemic response in AD, e.g. an increase in CD95 expression	O	O
87	MTHFR	These results suggest that as an APOE epsilon4 allele-dependent risk factor, the MTHFR gene C677T polymorphism is involved in developing LOAD in Chinese.	O	O
88	COX5A	The use of this NSAID in Alzheimer's disease (AD) is hampered by a significant gastrointestinal toxicity associated with cyclooxygenase (COX) inhibition	X	O
89	ADAM10	Correlation between mini-mental state examination and platelet ADAM10 expression in Alzheimer's disease.	O	O
90	PTGS1	In the present study the express on of COX-1 and COX-2 in AD and non-demented control temporal and frontal cortex was investigated using immunohistochemistry	X	O
91	IL12A	Proteolytic cleavage of p35 produces p25, which accumulates in the brains of patients with Alzheimer's disease	X	O
92	F2	In severe AD, prothrombin was localized within the wall and neuropil surrounding microvessels	X	O
93	FGFR3	The observation that in human neocortical tissue presynaptic autoinhibition of [(3)H]ACh release is operative at stimulation frequencies >/= 6 Hz suggests that selective blockade of autoinhibition may also increase ACh release in the cortex of Alzheimer's disease patients, without additional blockade of the enzyme acetylcholinesterase.	X	O
94	PLA2G7	Cerebrospinal fluid secretory Ca2+-dependent phospholipase A2 activity is increased in Alzheimer disease.	X	O
95	TGFB1	Substantial laboratory evidence suggests Transforming Growth Factor-beta1 (TGFB1) is linked to Alzheimer's Disease (AD) pathology.	O	O
96	SRC	We report that most of the amyloid-induced tyrosine kinase activity was stimulated after activation of Src family members such as Lyn.	X	O
97	APLP2	Expression and distribution of amyloid precursor protein-like protein-2 in Alzheimer's disease and in normal brain.	X	O
98	CYBB	The present study is the first to show that superoxide (O(-)(2)) forming NADPH oxidase is activated in Alzheimer's disease (AD) brains by demonstrating the marked translocation of the cytosolic factors p47-phox and p67-phox to the membrane	X	O
99	ABCA1	Overexpression of ABCA1 reduces amyloid deposition in the PDAPP mouse model of Alzheimer disease.	O	O
100	TAS2R62P	Treatment of cells expressing wild-type PS1 with a cell surface receptor agonist to stimulate the phosphoinositide second messenger pathway evoked Ca2+-activated Cl- currents that were significantly potentiated relative to controls	X	X
