# Supplementary material for: An analysis of disease-gene relationship from Medline abstracts by DigSee
Source: Sci Rep. 2017 Jan 5;7:40154. doi: 10.1038/srep40154 (PMC5215527; doi:10.1038/srep40154)
Supplement: Supplementary Table 6 [file srep40154-s7.xls]

## Sheet: 6. Error analysis - case AD
Supplementary Table 6. Analysis of Alzheimer's disease-related genes not identified by DigSee but contained in AlzGene. - Gene symbol: Official symbol of genes (Entrez gene IDs). These genes are identified only by AlzGene. - Supporting documents (PubMed ID) in AlzGene: Evidence documents supporting Alzheimer's disease-gene relationships in AlzGene - Criteria used to determine AD diagnosis of stud…
Gene symbol	Supporting documents (PubMed ID) in AlzGene	Criteria used to determine AD diagnosis of study in AlzGene	Study results from AlzGene	Reason of not identified by DigSee
ABCA12	15980630	Unknown	Negative	Abstracts does not explicitly express disease-gene-event relationships
ABCC2	18452187	clinical AD diagnosis	Negative	Abstracts does not explicitly express disease-gene-event relationships
ABCC8	17440948	clinical AD diagnosis	Negative	No gene mentioned in abstract
ABCC9	17998437	clinical AD diagnosis	Negative	No gene mentioned in abstract
ABCG4	17553421	mixed; clinical and neuropathological	Negative	No gene mentioned in abstract
ABCG5	15980630	Unknown	Negative	Abstracts does not explicitly express disease-gene-event relationships
ACAD8	17387528	clinical AD diagnosis	Positive	Abstracts does not explicitly express disease-gene-event relationships
ACAN	17317784	mixed; clinical and neuropathological	Trend; Not decide	No gene mentioned in abstract
ACAT2	17553421	mixed; clinical and neuropathological	Negative	No gene mentioned in abstract
ACF	17387528	clinical AD diagnosis	Negative	No gene mentioned in abstract
ACHE	18780301	clinical AD diagnosis	Negative	Abstracts does not explicitly express disease-gene-event relationships
ACSL4	15786443	mixed; clinical and neuropathological	Negative	No gene mentioned in abstract
ACTA2	16341549	clinical AD diagnosis	Trend; Not decide	Abstracts does not explicitly express disease-gene-event relationships
ADCYAP1R1	17440948	clinical AD diagnosis	Negative	No gene mentioned in abstract
ADORA2B	17998437	clinical AD diagnosis	Negative	No gene mentioned in abstract
ADRB3	17440948	clinical AD diagnosis	Negative	No gene mentioned in abstract
AGPAT1	21098978	clinical AD diagnosis	Positive	Abstracts does not explicitly express disease-gene-event relationships
AHR	19141999	clinical AD diagnosis	Negative	No gene mentioned in abstract
AKAP8	15786443	mixed; clinical and neuropathological	Negative	No gene mentioned in abstract
AKT2	17440948	clinical AD diagnosis	Negative	No gene mentioned in abstract
ALDH18A1	16385451	clinical AD diagnosis	Negative	No gene mentioned in abstract
ANK3	18163421	clinical AD diagnosis	Positive	Abstracts does not explicitly express disease-gene-event relationships
ANXA8	17373700	clinical AD diagnosis	Negative	No gene mentioned in abstract
AP3M1	17387528	clinical AD diagnosis	Negative	No gene mentioned in abstract
APBB1IP	17373700	clinical AD diagnosis	Negative	Abstracts does not explicitly express disease-gene-event relationships
APH1B	19141999	clinical AD diagnosis	Negative	No gene mentioned in abstract
APOA4	16013913	clinical AD diagnosis	Positive	Abstracts does not explicitly express disease-gene-event relationships
APOA5	19141999	clinical AD diagnosis	Positive	Abstracts does not explicitly express disease-gene-event relationships
APOBEC1	17387528	clinical AD diagnosis	Negative	No gene mentioned in abstract
APOBEC2	17387528	clinical AD diagnosis	Negative	No gene mentioned in abstract
APOC1P1	17434289	clinical AD diagnosis	Negative	No gene mentioned in abstract
APOC2	19442637	clinical AD diagnosis	Negative	No gene mentioned in abstract
APOC4	19734902	clinical AD diagnosis	Trend; Not decide	No gene mentioned in abstract
APOM	15172102	clinical AD diagnosis	Negative	Abstracts does not explicitly express disease-gene-event relationships
ARID4A	17014956	clinical AD diagnosis	Negative	No gene mentioned in abstract
ARID5B	21460840	clinical AD diagnosis	Positive	Abstracts does not explicitly express disease-gene-event relationships
ARL5B	20932310	clinical AD diagnosis	Positive	Abstracts does not explicitly express disease-gene-event relationships
ARMS2	19783326	clinical AD diagnosis	Negative	No gene mentioned in abstract
ARSB	19668339	clinical AD diagnosis	Positive	Systemical error of DigSee
ART3	15786443	mixed; clinical and neuropathological	Negative	No gene mentioned in abstract
ATP6V0A4	21098978	clinical AD diagnosis	Positive	No gene mentioned in abstract
ATF7	16770605	mixed; clinical and neuropathological	Positive	Abstracts does not explicitly express disease-gene-event relationships
AVPR1A	15786443	mixed; clinical and neuropathological	Negative	No gene mentioned in abstract
BAT1	18715507	clinical AD diagnosis	Positive	Systemical error of DigSee
BCAM	19442637	clinical AD diagnosis	Negative	No gene mentioned in abstract
BICC1	15465627	clinical AD diagnosis	Negative	No gene mentioned in abstract
BIRC3	11418222	clinical AD diagnosis	Negative	No gene mentioned in abstract
C10orf112	16026902	clinical AD diagnosis	Negative	No gene mentioned in abstract
C12orf41	17998437	clinical AD diagnosis	Negative	No gene mentioned in abstract
C1R	14681909	mixed; clinical and neuropathological	Negative	No gene mentioned in abstract
C21orf55	17135279	mixed; clinical and neuropathological	Positive	Abstracts does not explicitly express disease-gene-event relationships
C21orf63	17135279	mixed; clinical and neuropathological	Positive	Abstracts does not explicitly express disease-gene-event relationships
CACNB2	19241460	mixed; clinical and neuropathological	Positive	Abstracts does not explicitly express disease-gene-event relationships
CALHM1	20164592	clinical AD diagnosis	Positive	Systemical error of DigSee
CALHM1	18585350	mixed; clinical and neuropathological	Positive	Systemical error of DigSee
CALHM2	20164573	clinical AD diagnosis	Negative	Abstracts does not explicitly express disease-gene-event relationships
CALHM3	20164573	clinical AD diagnosis	Negative	Abstracts does not explicitly express disease-gene-event relationships
CAMK1G	14583441	clinical AD diagnosis	Negative	No gene mentioned in abstract
CAND1	19668339	clinical AD diagnosis	Positive	Abstracts does not explicitly express disease-gene-event relationships
CARD8	19252766	clinical AD diagnosis	Positive	No abstract in PubMed
CAT	18248894	clinical AD diagnosis	Negative	Abstracts does not explicitly express disease-gene-event relationships
CCDC134	21123754	clinical AD diagnosis	Positive	Systemical error of DigSee
CCL8	19415413	clinical AD diagnosis	Negative	Abstracts does not explicitly express disease-gene-event relationships
CCNT1	16770605	mixed; clinical and neuropathological	Positive	Abstracts does not explicitly express disease-gene-event relationships
CCR2	15465089	clinical AD diagnosis	Positive	Systemical error of DigSee
CD2AP	21460841	mixed; clinical and neuropathological	Positive	Systemical error of DigSee
CDC2	17498878	clinical AD diagnosis	Positive	Systemical error of DigSee
CDC2	16192727	mixed; clinical and neuropathological	Positive	Systemical error of DigSee
CDKN2BAS	19664850	clinical AD diagnosis	Positive	Abstracts does not explicitly express disease-gene-event relationships
CDX2	17440948	clinical AD diagnosis	Negative	No gene mentioned in abstract
CECR2	19001172	mixed; clinical and neuropathological	Negative	No gene mentioned in abstract
CELF2	21059989	clinical AD diagnosis	Positive	No gene mentioned in abstract
CELF2	21379329	mixed; clinical and neuropathological	Positive	Systemical error of DigSee
CH25H	16909003	-	Positive	Systemical error of DigSee
CHD4	18340469	clinical AD diagnosis	Positive	No gene mentioned in abstract
CHRNA3	12214130	clinical AD diagnosis	Positive	Abstracts does not explicitly express disease-gene-event relationships
CHRNA6	17998437	clinical AD diagnosis	Negative	No gene mentioned in abstract
CHRNB4	17553421	mixed; clinical and neuropathological	Negative	No gene mentioned in abstract
CHST3	16341549	mixed; clinical and neuropathological	Negative	No gene mentioned in abstract
CLCNKB	15786443	mixed; clinical and neuropathological	Negative	No gene mentioned in abstract
CLPTM1	19734902	mixed; clinical and neuropathological	Trend; Not decide	No gene mentioned in abstract
CLPTM1	17434289	clinical AD diagnosis	Positive	Abstracts does not explicitly express disease-gene-event relationships
COG2	19105203	mixed; clinical and neuropathological	Negative	No gene mentioned in abstract
COL11A1	15786443	mixed; clinical and neuropathological	Positive	Systemical error of DigSee
COX10	19826901	clinical AD diagnosis	Positive	Systemical error of DigSee
COX15	19826901	clinical AD diagnosis	Positive	Systemical error of DigSee
CPE	17440948	clinical AD diagnosis	Negative	No gene mentioned in abstract
CSK	19141999	clinical AD diagnosis	Positive	No gene mentioned in abstract
CSN1S1	15786443	mixed; clinical and neuropathological	Negative	No gene mentioned in abstract
CYP17A1	15591802	clinical AD diagnosis	Negative	Abstracts does not explicitly express disease-gene-event relationships
CYP1A1	15591802	clinical AD diagnosis	Negative	Abstracts does not explicitly express disease-gene-event relationships
CYP2C19	9772024	mixed; clinical and neuropathological	Negative	Abstracts does not explicitly express disease-gene-event relationships
CYP2C8	16909003	-	Negative	No gene mentioned in abstract
CYP39A1	17553421	mixed; clinical and neuropathological	Negative	No gene mentioned in abstract
CYP4F3	11418222	clinical AD diagnosis	Trend; Not decide	No gene mentioned in abstract
DFNB31	16847012	clinical AD diagnosis	Positive	No gene mentioned in abstract
DGKB	21059989	clinical AD diagnosis	Positive	No gene mentioned in abstract
DNAJC12	17373700	clinical AD diagnosis	Negative	Abstracts does not explicitly express disease-gene-event relationships
DOPEY2	17135279	mixed; clinical and neuropathological	Positive	No gene mentioned in abstract
DPYS	15786443	mixed; clinical and neuropathological	Positive	No gene mentioned in abstract
