# Supplementary material for: An analysis of disease-gene relationship from Medline abstracts by DigSee
Source: Sci Rep. 2017 Jan 5;7:40154. doi: 10.1038/srep40154 (PMC5215527; doi:10.1038/srep40154)
Supplement: Supplementary Table 7 [file srep40154-s8.xls]

## Sheet: 7. Error analysis - case HT
Supplementary Table 7. Analysis of hypertension-related genes not identified by DigSee but contained in T-HOD. - Gene symbol: Official symbol of genes from Entrez. These genes are identified from only T-HOD. - Related document(PubMed ID) in T-HOD: Evidence document of hypertension-gene relationships from T-HOD - Evidence sentence from T-HOD: One example of evidence sentence identified from T-HOD …
Gene symbol	Related document(PubMed ID) in T-HOD	Evidence sentence from T-HOD	Reason of not identified in DigSee
ABCA1	18097620	Determination of genotypes for ABCA1 and ROS1 may thus prove informative for the prediction of the genetic risk for hypertension.	Abstracts does not explicitly express disease-gene-event relationships
ABCA3	17719949	A newborn with persistent pulmonary hypertension (PH) unresponsive to conventional therapies was found to be homozygous for a mutation in the gene encoding adenosine triphosphate binding cassette protein, member A3 (ABCA3).	Systemical error of DigSee
ABCB1	17372036	The ABCB1 and CYP3A5 genes interact with urinary sodium excretion in their effect on ambulatory blood pressure (daytime systolic: P=0.05; nighttime systolic and diastolic: P<0.01), suggesting a gene-gene-environment interaction.	Abstracts does not explicitly express disease-gene-event relationships
ABCG5	16026620	This study shows that the previously identified Gly583Cys change in Abcg5 in three hypertension-susceptible rats is responsible for the sitosterolemia, but may not be a major determinant of blood pressure in these rats.	Abstracts does not explicitly express disease-gene-event relationships
ABCG8	20592455	No correlation of ABCG8 genotypes with the risk factors (diabetes, hypertension and smoking) of CAD was observed.	Abstracts does not explicitly express disease-gene-event relationships
ABO	3478281	A total of 380 marker/risk factor combinations are analysed, and at the normal 1% significance level, positive associations are found between the A antigen of the ABO locus and both serum total cholesterol and low-density lipoprotein cholesterol, and negative associations are found between the B antigen of the ABO locus and serum total cholesterol, and between the B allele of acid phosphatase (AP…	Abstracts does not explicitly express disease-gene-event relationships
ACADSB	17143180	After adjustments described above, -512 A>G and -254G>A in ACADSB were associated with variations in systolic blood pressure.	Abstracts does not explicitly express disease-gene-event relationships
ACAT1	9056680	These findings suggest that MAT- and MDT-induced increases in BP were attributable mainly to an increase in CO, possibly as the result of stimulation of the sympathoadrenomedullary system.	Gene detection error
ACHE	7673377	The inhibition of acetylcholinesterase activity may preserve cerebral autoregulation during hypotension and protect cerebral metabolism against ischemic insult.	Systemical error of DigSee
ACP1	16673649	ACP1 activity, although higher in hypertensive patients, did not differ significantly from normotensive subjects (p = 0.08) (NT = 242.827 +/- 97.618; HT = 309.561 +/- 150.738).	Abstracts does not explicitly express disease-gene-event relationships
ACSM1	15361761	Multiple logistic linear regression analysis revealed that the allele frequencies of these six SNPs in SAH and MACS1 genes were not significantly different between EH patients and normotensives.	Abstracts does not explicitly express disease-gene-event relationships
ACTN2	20585107	Genes having possible relevance to hypertension onset included Actn2, Ankrd1, ApoE, Cd36, Csrp3, Me1, Myl3, Nppa, Nppb, Pln, Postn, Spp1, Slc21a4, Slc22a2, Thbs4, and Tnni3.	Abstracts does not explicitly express disease-gene-event relationships
ADD2	12427140	In all women (N = 944), beta-adducin T allele carriers had a higher risk of hypertension than CC homozygotes (RR 1.81, CI 1.18-2.77, P = 0.007), but similar PRA and 24-hour urinary aldosterone excretion (P> 0.29).	Abstracts does not explicitly express disease-gene-event relationships
ADD3	12364392	These observations support our hypothesis that a decrease in gamma-adducin expression in cardioregulatory-relevant brain areas is linked to hypertension possibly by regulating the release of neurotransmitters.	Systemical error of DigSee
ADH5	21103380	Gender differences in GSNO-R activity appear to explain the difference in the ability of NAC to induce PH: female and castrated male animals are protected from NAC-induced PH.	Systemical error of DigSee
ADORA1	16357099	Our results confirm that adenosine, acting through the adenosine A1 receptor, plays an important role in regulating blood pressure, renin release, and sodium excretion.	Abstracts does not explicitly express disease-gene-event relationships
ADORA2A	20938208	Absence of the adenosine A2A receptor confers pulmonary arterial hypertension and increased pulmonary vascular remodeling in mice.	Systemical error of DigSee
ADRA2C	16636200	Both the DraI restriction fragment length polymorphism in ADRA2A and the ADRA2C (Del 322 to 325) can be excluded as major candidate alleles for hypertension in blacks.	Abstracts does not explicitly express disease-gene-event relationships
ADRBK2	18165681	In conclusion, inhibition of cardiac GRK3 causes hypertension because of hyperkinetic myocardium and increased cardiac output relying at least partially on cardiac myocyte alpha(1)-adrenergic receptor hyper-responsiveness.	Systemical error of DigSee
AHSG	19709661	At intragroup (intra-TOAST-subtype) correlation analysis, among subjects classified as lacunar, CD40 L plasma levels were positively correlated with LDL-cholesterol and with diabetes, whereas Fetuin-A was significantly (positively) correlated with hypertension and white blood cell count.	Gene detection error
ALOX12	16514435	These results indicate that a nonsynonymous polymorphism in ALOX12 is associated to essential hypertension and to urinary levels of 12(S)-HETE, thus suggesting a role for this gene in this disease.	Abstracts does not explicitly express disease-gene-event relationships
ALOX5	1400062	DEC administration that began 5 min after PAF reduced PAP and only LTC4 levels at 20 min in comparison to lungs with no DEC. The 5-lipoxygenase-activating protein inhibitor MK886, administered orally 2-6 h before perfusion, also inhibited the pressor response to PAF as well as LT production, as did DEC. We conclude that 1) the extended pulmonary hypertension induced by PAF was caused mainly by pr…	Gene detection error
ALPP	21466796	Among subjects not on anti-hypertensive medications, plasma ALP, ALT and GGT were related to blood pressure (P<0.01).	Abstracts does not explicitly express disease-gene-event relationships
AMY1A	9289452	The study showed pregnancy complicated by hypertension is related to fetal salivary gland's immaturity presenting decreased activity of alpha amylase in amniotic fluid.	Gene normalization error
ANKRD1	20585107	Genes having possible relevance to hypertension onset included Actn2, Ankrd1, ApoE, Cd36, Csrp3, Me1, Myl3, Nppa, Nppb, Pln, Postn, Spp1, Slc21a4, Slc22a2, Thbs4, and Tnni3.	Abstracts does not explicitly express disease-gene-event relationships
APEX1	20010699	Multiple logistic regression analysis also revealed significant differences for the G-T-T haplotype, even after adjustment for confounding factors (OR = 8.600, 95% CI: 1.073-68.951, P = 0.043).ConclusionsBased on the present results, the G-T-T haplotype appears to be a genetic marker of EH, and the APE1/REF-1 gene appears to be a susceptibility gene for EH.American Journal of Hypertension 2009; d…	Abstracts does not explicitly express disease-gene-event relationships
APOBEC3F	19237446	Identification of SLC4A5, SLC5A10 and LDOC1 indicated that sodium/bicarbonate transport, sodium/glucose transport and cell-proliferation regulation may play important upstream roles and identification of BNIP1, APOBEC3F and LDOC1 suggested that apoptosis, innate immune response and cell-proliferation regulation may play important downstream roles in hypertension.	Abstracts does not explicitly express disease-gene-event relationships
APOL1	21641755	MYH9/APOL1 gene variants have recently been identified and are strongly associated with hypertensive nephrosclerosis, however the pathophysiological link between these variants and renal disease is still unclear.	Gene detection error
ARAP1	16801480	Therefore, our data show that proximal tubule-specific overexpression of ARAP1 leads to hypertension, suggesting that renal ARAP1 plays an important role in the regulation of blood pressure and renal function via activation of the intrarenal renin-angiotensin system.	Systemical error of DigSee
ARHGEF1	20098430	Arhgef1 inactivation in smooth muscle induced resistance to angiotensin II-dependent hypertension in mice, but did not affect normal blood pressure regulation.	Systemical error of DigSee
ARHGEF12	18084302	In contrast, lack of G12-G13, as well as of their major effector, the leukemia-associated Rho guanine nucleotide exchange factor (LARG), did not alter normal blood pressure regulation but did block the development of salt-induced hypertension.	Gene detection error
ARL6IP5	8228210	The present study suggests that hypertensives with an Hp 2-2 phenotype need more complex combinations of antihypertensive drugs to reduce blood pressure to the same level.	Abstracts does not explicitly express disease-gene-event relationships
ARRDC3	21378095	For Affymetrix data, the strongest signal for DBP was rs10474346 (P= 3.6 x 10(-8)) located near GPR98 and ARRDC3.	Abstracts does not explicitly express disease-gene-event relationships
ATP1B1	21881522	We genotyped 87 single nucleotide polymorphisms (SNPs) from the ATP1B1, RGS5 and SELE genes in a well characterized cohort of 968 African-Americans and performed a case-control study to identify susceptibility alleles for hypertension and blood pressure regulation.	Gene detection error
ATP5G1	17644073	Our data suggest that AVP-induced hypotension depends on Ca(++) influx through a signal pathway from phospholipase C to protein kinase C which inactivates K(+) channels that may depolarize AP neurons to activate L- and P/Q-type Ca(++) channels.	Abstracts does not explicitly express disease-gene-event relationships
ATP6V1B1	19008710	One single nucleotide polymorphism (located in the ATP6B1 gene, rs2266917) passed adjustments for multiple testing and had a significant independent main effect (P = 0.0018) on diastolic BP among African-American women.	Abstracts does not explicitly express disease-gene-event relationships
ATP8	7904256	Blood pressure decreased 70 +/- 8 mm Hg and heart rate decreased 49 +/- 9 beats per minute in SHR, whereas in WKY rats mean arterial pressure decreased 12 +/- 4 mm Hg, with no change in heart rate.	Gene detection error
ATXN3	1676620	Since the renin gene is a member of a conserved synteny group that in humans spans chromosome 1q21.3-32.3 and includes the gene for antithrombin III (AT3), we used linkage studies to examine the relationship between alleles of AT3 and hypertension in a family having 10 affected members.	Abstracts does not explicitly express disease-gene-event relationships
AVPR1A	12358153	In conclusion, D12S398, a marker near the vasopressin receptor 1A gene (V1AR), showed a positive linkage with EH based on the results of three statistical methods (NPL, LOD score, and TDT).	Gene detection error
BCL2L1	17272823	Thus, inducers of pulmonary hypertension enhance anti-apoptotic Bcl-x(L) gene transcription, which can be suppressed by targeting gata4 gene transcription.	Gene normalization error
BCR	18468200	There was a significant difference in terms of smoking (P = 0.001), gender (P < 0.05), total cholesterol levels (P < 0.05) and low-density lipoprotein (LDL) levels (P < 0.01) but there was no association with diabetes mellitus, hypertension, family history of CAD and HDL levels in the PHL (+) and PHL (-) patients with CAD.	Gene detection error
BLK	21357287	These data demonstrate the important roles that B-lymphocyte activation and agonistic autoantibodies to the angiotensin II type I receptors play in the pathophysiology of hypertension in response to placental ischemia.	Gene detection error
BMP1	17496203	Our findings provide a mechanistic link between PAH and other diseases associated with the BMP/TGF-beta pathways, such as hereditary hemorrhagic telangiectasia and juvenile polyposis syndrome.	Gene detection error
BMP2	16368652	The transition of the antiproliferative effect of BMP-2 in normal PASMCs to its proliferative effect in IPAH patients is attributed potentially to its differential effect on expression patterns of various genes that are involved in cell proliferation and apoptosis.	Systemical error of DigSee
BNIP1	19237446	Identification of SLC4A5, SLC5A10 and LDOC1 indicated that sodium/bicarbonate transport, sodium/glucose transport and cell-proliferation regulation may play important upstream roles and identification of BNIP1, APOBEC3F and LDOC1 suggested that apoptosis, innate immune response and cell-proliferation regulation may play important downstream roles in hypertension.	Abstracts does not explicitly express disease-gene-event relationships
BRIP1	18426999	Bach1 repressively controls myocardial HO-1 expression both in basal and stressed conditions, inhibition of Bach1 may be a novel therapeutic strategy to protect the myocardium from pressure overload.	Abstracts does not explicitly express disease-gene-event relationships
BTN2A1	21525964	Multivariable logistic regression analysis with adjustment for covariates revealed that rs6929846 of BTN2A1 was significantly associated with hypertension in subject panel A (P = 2.6 * 10(-6); odds ratio, 1.69) and in subject panel B (P = 0.0284; odds ratio, 1.24), with the T allele representing a risk factor for hypertension.	Abstracts does not explicitly express disease-gene-event relationships
C2	18853655	C2 value was significantly lower in subjects with hypertension (4.1 +/- 2.3 vs 6.7 +/- 2.9, p < 8 x 10(-2)) than in normotensives and patients with coronary artery disease had lower C2 than subjects without heart disease (4.2 +/- 2.1 vs 6.6 +/- 3.1, p < 6 x 10(-6)).	Gene detection error
CABIN1	20495147	Furthermore, intermittent hypoxia (IH) in mice increases nuclear factor of activated T cells isoform 3 (NFATc3) transcriptional activity in aorta and mesenteric arteries, whereas the calcineurin/NFAT inhibitor cyclosporin A prevents IH-induced hypertension.	Gene normalization error
CACNA1D	19225208	Three SNPs in CACNA1D or CACNA1C are genetic polymorphisms conferring sensitivity to the antihypertensive effects of L-type dCCBs in patients with hypertension.	Abstracts does not explicitly express disease-gene-event relationships
CACNA1H	19609347	Two of these genes, SLC24A4 (a sodium/potassium/calcium exchanger) and CACNA1H (a voltage-dependent calcium channel), are potential candidate genes for BP regulation and the latter is a drug target for a class of calcium channel blockers.	Abstracts does not explicitly express disease-gene-event relationships
CACNB2	21963141	Two variants in CACNB2 and PLEKHA7 were found to be significantly related to hypertension (odds ratios [OR] and (95% confidence interval [CI]): 0.79 (0.65-0.97) and 1.19 (1.01-1.41), respectively) in logistic regression analyses after adjusted by age, sex and BMI.	Abstracts does not explicitly express disease-gene-event relationships
CALCR	8967027	Amylin, similarly as CGRP or calcitonin, reduces Ca blood levels and has a vasodilatating effect; it reduces the BP but in different minimal and maximal doses and by a different mechanism and via special receptors because the link of amylin to calcitonin receptors is 100 times lower and does not produce a rise of cAMP in the target cell.	Gene detection error
CAPN10	20406624	These findings provided some evidence that CAPN10 gene may play an important role in the pathogenesis of IFG/IGT in EH patients.	Abstracts does not explicitly express disease-gene-event relationships
CARTPT	12832094	Leptin activates neurons containing alpha-melanocyte stimulating hormone and cocaine- and amphetamine-regulated transcript peptides, resulting in increases in sympathetic activity and blood pressure.	Abstracts does not explicitly express disease-gene-event relationships
CASP3	21437568	Caspase-3 activation was also positively correlated to occurrence of arterial hypertension.	Systemical error of DigSee
CASP8	11923249	Rat RGCs subjected to chronic ocular hypertension demonstrate caspase activation and abnormal processing of APP, which may contribute to the pathophysiology of glaucoma.	Gene normalization error
CASP9	11168948	Activation of caspase-9 and caspase-3 was observed only in kidney cortex from hypertensive S rats.	Systemical error of DigSee
CAST	17137217	Five polymorphisms in five genes, CAST(calpastatin), LIPC (hepatic lipase), SLC4A1 (band 3 anion transporter), TRH (thyrotropin-releasing hormone), and VWF (von Willebrand factor), were significantly associated with both blood pressure variation and hypertension.	Abstracts does not explicitly express disease-gene-event relationships
CAT	16076760	These results suggested that the NADPH oxidase, MnSOD, and e-NOS polymorphisms, but not catalase, might play a role in the development of arsenic-related hypertension, especially in subjects with high triglyceride levels.	Gene normalization error
CAV2	16940204	Mechanistically, the development of PH was associated with reduced expression of pulmonary Cav-1 and Cav-2, hyperactivation of the STAT3 signaling cascade, and upregulation of cyclin D1 and D3 protein levels, all of which were prevented by administration of AP-Cav.	Gene detection error
CCL23	20824279	Furthermore, raised CCL23 levels were associated with a higher frequency of pulmonary arterial hypertension (P < 0.05).	Systemical error of DigSee
CCNA2	9717053	Systolic blood pressure was directly correlated (P < 0.01) with Bcl-2 and cyclin A in SHR.	Gene detection error
CCND1	16940204	Mechanistically, the development of PH was associated with reduced expression of pulmonary Cav-1 and Cav-2, hyperactivation of the STAT3 signaling cascade, and upregulation of cyclin D1 and D3 protein levels, all of which were prevented by administration of AP-Cav.	Gene detection error
CCR5	12680626	Here, we evaluate the allelic distribution of CCR5 and CCR2 genes in essential hypertension in a case-control study.	Abstracts does not explicitly express disease-gene-event relationships
CCR7	21498626	We conclude that these results suggest a role for CCR7 in the development of pulmonary arterial hypertension, at least in some subgroups, possibly via pulmonary infiltration of lymphocytes and secretion of interleukin-12 and CX3CL1.	Systemical error of DigSee
CD19	12623476	The total number of T lymphocytes: CD2, CD3, CD4, CD8 and CD19 were significantly decreased in PIH particularly PE (P<0.05).	Systemical error of DigSee
CD2	12623476	The total number of T lymphocytes: CD2, CD3, CD4, CD8 and CD19 were significantly decreased in PIH particularly PE (P<0.06).	Systemical error of DigSee
CD200	21296076	In addition, CD200 and CD200R positive cells were increased in ocular hypertensive eyes.	Systemical error of DigSee
CD63	15668187	Systolic blood pressure correlated with CD62P, CD63, annexin V, and RANTES levels, and diastolic blood pressure with CD62P and annexin V levels.	Abstracts does not explicitly express disease-gene-event relationships
CDH13	19304780	GWAS with 395,912 single nucleotide polymorphisms (SNPs) identified an association between BP traits and a common variant rs11646213 (T/A) upstream of the CDH13 gene at 16q23.3.	Abstracts does not explicitly express disease-gene-event relationships
CDH15	8136099	In the CDHM there was severe diffuse diabetic glomerulosclerosis and severe hypertensive changes in arteries and arterioles, characterized by fibrinoid necrosis and/or "onion skin" lesions, as well as by smooth muscle cell hyperplasia.	Gene detection error
CDH5	21247236	There was no difference in VE-cadherin levels between women with preeclampsia (PE, GH, and GP) and normal pregnancies.	Abstracts does not explicitly express disease-gene-event relationships
CDK5R1	16528750	Calpain-dependent proteolysis of alpha-spectrin, tau, and p35 were observed in retina after ocular hypertension.	Abstracts does not explicitly express disease-gene-event relationships
CDKN1A	19099691	p21 gene could inhibit the development of PAH.	Gene detection error
CKS1B	11005810	These data demonstrate that Cks1 regulates cyclin B metabolism and ploidy in VSMC and may contribute to the understanding of the phenomena of VSMC polyploidization during hypertension.	Gene detection error
CLOCK	20653450	A significant interaction between the 5-HTTLPR variant and the haplotype rs1554483-rs4864548 of the CLOCK gene was detected for diastolic (p = .0058) and systolic blood pressure (p = .0014), arterial hypertension (p = .033), plasma triglycerides levels (p = .033), and number of MS components (p = .01).	Abstracts does not explicitly express disease-gene-event relationships
CMYA5	18344630	Our results suggest that the polymorphism of myospryn is associated with left ventricular hypertrophy, and an association between a Z-disc protein and cardiac adaptation in response to pressure overload.	Gene detection error
COG2	21347282	To identify common genetic polymorphisms associated with CHD and its risk factors (LDL- and HDL-cholesterol (LDL-C and HDL-C), hypertension, smoking, and type-2 diabetes) in individuals of African ancestry, we performed a genome-wide association study (GWAS) in 8,090 African Americans from five population-based cohorts.	Gene detection error
COL4A1	8790606	In addition, ACEi-treated GH mice had increased glomerular alpha 1 type I collagen, alpha 1 type IV collagen, and alpha-smooth muscle cell actin mRNAs.	Abstracts does not explicitly express disease-gene-event relationships
COL4A3	21127470	COL4A3(-/-) mice did not develop hypertension.	Gene detection error
COMT	21633377	Polymorphisms on the COMT, ATP2B1, CYP11A1 and the CSK genes were confirmed to be associated with hypertension and blood pressure (BP).	Abstracts does not explicitly express disease-gene-event relationships
COX4NB	7721428	Protein kinase C activity was much greater in homogenates of aortae from hypertensive rats than in those from normotensive controls (2124 +/- 785 versus 608 +/- 73 pmol.min-1.mg protein-1, respectively).	Gene normalization error
CPB2	11903334	CPB2 genotype accounted for approximately 3% of the total variation in diastolic blood pressure. consistent with the expected magnitude of a modest genetic effect in a complex trait such as blood pressure.	Abstracts does not explicitly express disease-gene-event relationships
CRHR2	10742107	Moreover, Crhr2-/- mice have elevated basal blood pressure, demonstrating that Crhr2 participates in cardiovascular homeostasis.	Abstracts does not explicitly express disease-gene-event relationships
CSK	20414254	Four loci-ATP2B1 (ATPase, Ca(++) transporting, plasma membrane 1), CSK (c-src tyrosine kinase), CYP17A1 (cytochrome P450 17A1) and PLEKHA7 (pleckstrin homology domain-containing family A member 7)-were associated with blood pressure and hypertension in the Korean population.	Abstracts does not explicitly express disease-gene-event relationships
CSMD1	19960030	One more SNP, rs995322, located in the CUB and Sushi multiple domains 1 (CSMD1), is also associated with increased risk of hypertension (meta-analysis, P-value=1.00 x 10(-4)).	Abstracts does not explicitly express disease-gene-event relationships
CTLA4	17137217	Multivariate logistic regression analysis with adjustment for the same factors revealed that 11 polymorphisms in 11 genes (CAST, CTLA4, F5, GC, GHR, LIPC, PLA2G7, SLC4A1, SLCI8A1, TRH, VWF) showed significant associations with hypertension.	Abstracts does not explicitly express disease-gene-event relationships
CTSB	1493156	In parallel, the cathepsin B content was also diminished in glomeruli from kidneys exposed to hypertension.	Systemical error of DigSee
CXCL10	21228779	Hypertensive patients had significantly higher levels of IP-10, IL-4, IL-7 and IL-13 than control subjects.	Abstracts does not explicitly express disease-gene-event relationships
CXCL12	18192840	Enhanced mechanical stretch in renovascular hypertension induces EPC mobilization in a p47phox-dependent manner, involving bone marrow SDF-1 and MMP-9 which may contribute to compensatory vascular adaptation in renovascular hypertension.	Abstracts does not explicitly express disease-gene-event relationships
CXCL5	19208360	In AH liver samples, expression of the CXC subfamily members IL-8, Gro-alpha, CXCL5, CXCL6, CXCL10, and platelet factor 4 was up-regulated and compared with controls.	Gene detection error
CYP2C19	17575466	Renal Cyp2c protein expression significantly decreased with ANG/HS hypertension in WT mice as compared to high salt alone.	Systemical error of DigSee
CYP2C8	20495177	CYP2J2 and CYP2C8 transgenic mice demonstrated modestly, but not significantly, lower mean arterial pressure under basal conditions compared to wild-type controls.	Gene detection error
CYP2C9	21093338	Genetic polymorphism public databases were also consulted (PharmGKB, NCBI and the CYP450 allele nomenclature committee web page. Enzymes CYP2D6, CYP2C9, CYP2D19 and CYP3A4 participate in the metabolising process of most antihypertensive drugs. Considering the allelic frequency in the population and the variability in the clinical response associated with genetic polymorphism, we find the study of…	Abstracts does not explicitly express disease-gene-event relationships
CYP2D6	21599570	There were significant CYP2D6 allele-specific differences in carvedilol pharmacokinetics, but the CYP2D6 genotype had no effect on heart rate, blood pressure or adverse effects.	Abstracts does not explicitly express disease-gene-event relationships
CYP3A7	16430309	CYP3A5*1 homozygotes may have higher systolic blood pressure.CYP3A7 is predominantly expressed in fetal liver but is also found in some adult livers and extrahepatically.	Abstracts does not explicitly express disease-gene-event relationships
CYP7A1	21346769	CYP7A1 genotypes and haplotypes associated with hypertension in an obese Han Chinese population.	Abstracts does not explicitly express disease-gene-event relationships
CYR61	12861037	Our results thus demonstrate for the first time that cyr61 can also act as a growth inhibitor in SMC of genetically hypertensive rats.	Systemical error of DigSee
CYSLTR2	20060896	Defects in GPCR regulation via these modulators have severe consequences affecting GPCR-stimulated biological responses in pathological situations such as hypertension, since they fine-tune and balance the major transmitters of vessel constriction versus dilatation, thus representing valuable new targets for anti-hypertensive therapeutic strategies.	Gene normalization error
