# Supplementary material for: An analysis of disease-gene relationship from Medline abstracts by DigSee
Source: Sci Rep. 2017 Jan 5;7:40154. doi: 10.1038/srep40154 (PMC5215527; doi:10.1038/srep40154)
Supplement: Supplementary Table 8 [file srep40154-s9.xls]

## Sheet: 8. Total genes
Supplementary Table 8. Overlap coefficients, jaccard indexes, and separation coefficients between disease pairs using all disease-related genes in DigSee.
Disease A	Disease B	Overlap Coefficients	Jaccard Indexes	Separation Coefficients
abnormalities, multiple	actinomycetales infections	0.438903	0.147775	-0.218925
abnormalities, multiple	adenocarcinoma	0.690476	0.254337	-0.41811
abnormalities, multiple	adnexal diseases	0.404762	0.249681	-0.429238
abnormalities, multiple	adrenal gland diseases	0.520942	0.173194	-0.305478
abnormalities, multiple	albuminuria	0.602837	0.0831703	0.066627
abnormalities, multiple	alzheimer disease	0.517598	0.284091	-0.460539
abnormalities, multiple	amino acid metabolism, inborn errors	0.591727	0.152385	-0.202897
abnormalities, multiple	amyotrophic lateral sclerosis	0.596491	0.0173913	0.3414
abnormalities, multiple	anemia	0.459589	0.246601	-0.427107
abnormalities, multiple	anemia, aplastic	0.566667	0.0977011	-0.0182354
abnormalities, multiple	anemia, hemolytic	0.485679	0.166311	-0.26638
abnormalities, multiple	aneurysm	0.560166	0.125933	-0.131399
abnormalities, multiple	ankylosis	0.537313	0.0183393	0.482873
abnormalities, multiple	arrhythmias, cardiac	0.443689	0.182435	-0.309533
abnormalities, multiple	arterial occlusive diseases	0.434783	0.259419	-0.428718
abnormalities, multiple	arteriosclerosis	0.428571	0.257303	-0.425906
abnormalities, multiple	arthritis	0.416166	0.222024	-0.373962
abnormalities, multiple	arthritis, rheumatoid	0.503106	0.0402584	0.229518
abnormalities, multiple	asthma	0.430566	0.208177	-0.353035
abnormalities, multiple	ataxia	0.5	0.201983	-0.333116
abnormalities, multiple	autoimmune diseases	0.499482	0.25913	-0.437254
abnormalities, multiple	autoimmune diseases of the nervous system	0.410572	0.231062	-0.385574
abnormalities, multiple	bacterial infections	0.541925	0.255678	-0.438348
abnormalities, multiple	bacterial infections and mycoses	0.541925	0.255678	-0.438348
abnormalities, multiple	basal ganglia diseases	0.419373	0.252273	-0.416624
abnormalities, multiple	behcet syndrome	0.727273	0.0123648	0.535127
abnormalities, multiple	bile duct diseases	0.528125	0.151298	-0.217664
abnormalities, multiple	biliary tract diseases	0.512281	0.186462	-0.296712
abnormalities, multiple	blood coagulation disorders	0.456607	0.186468	-0.315233
abnormalities, multiple	blood coagulation disorders, inherited	0.484311	0.15368	-0.23087
abnormalities, multiple	blood platelet disorders	0.491525	0.16236	-0.250986
abnormalities, multiple	blood protein disorders	0.422811	0.25017	-0.430553
abnormalities, multiple	body weight	0.430246	0.252755	-0.425674
abnormalities, multiple	bone diseases	0.611801	0.310807	-0.506797
abnormalities, multiple	bone diseases, developmental	0.622271	0.250219	-0.411441
abnormalities, multiple	bone diseases, metabolic	0.551724	0.271186	-0.439923
abnormalities, multiple	bone marrow diseases	0.423852	0.255657	-0.427273
abnormalities, multiple	brain diseases	0.808489	0.272981	-0.428754
abnormalities, multiple	brain diseases, metabolic	0.474638	0.303441	-0.505979
abnormalities, multiple	brain diseases, metabolic, inborn	0.494603	0.285557	-0.48402
abnormalities, multiple	breast diseases	0.634058	0.258275	-0.425493
abnormalities, multiple	breast neoplasms	0.630952	0.258591	-0.425926
abnormalities, multiple	bronchial diseases	0.403141	0.250651	-0.427671
abnormalities, multiple	carbohydrate metabolism, inborn errors	0.476526	0.0941995	-0.0432626
abnormalities, multiple	carcinoma	0.772257	0.239141	-0.386342
abnormalities, multiple	carcinoma, renal cell	0.458946	0.207584	-0.348582
abnormalities, multiple	cardiomegaly	0.5039	0.143556	-0.186207
abnormalities, multiple	cardiomyopathies	0.442731	0.22408	-0.377496
abnormalities, multiple	cardiomyopathy, dilated	0.5	0.134409	-0.16399
abnormalities, multiple	cardiomyopathy, hypertrophic	0.541916	0.0868106	-0.00878278
abnormalities, multiple	cardiomyopathy, hypertrophic, familial	0.565217	0.0198777	0.381954
abnormalities, multiple	cardiovascular abnormalities	0.516046	0.332888	-0.54669
abnormalities, multiple	cardiovascular diseases	0.791925	0.264294	-0.418503
abnormalities, multiple	carotid artery diseases	0.550432	0.0914751	0.0184006
abnormalities, multiple	celiac disease	0.537118	0.0603533	0.109433
abnormalities, multiple	central nervous system diseases	0.833851	0.269218	-0.415965
abnormalities, multiple	cerebellar ataxia	0.518697	0.18447	-0.286087
abnormalities, multiple	cerebellar diseases	0.518097	0.208924	-0.355317
abnormalities, multiple	cerebrovascular disorders	0.433316	0.276124	-0.465367
abnormalities, multiple	charcot-marie-tooth disease	0.433071	0.0274451	0.268355
abnormalities, multiple	cholestasis	0.526316	0.120037	-0.139698
abnormalities, multiple	cholestasis, intrahepatic	0.552632	0.0906475	-0.0192683
abnormalities, multiple	chromosome disorders	0.689613	0.460402	-0.696609
abnormalities, multiple	colitis	0.462025	0.179361	-0.299566
abnormalities, multiple	colitis, ulcerative	0.494318	0.152098	-0.231404
abnormalities, multiple	collagen diseases	0.608808	0.112818	-0.0694889
abnormalities, multiple	colonic diseases	0.537267	0.278733	-0.469857
abnormalities, multiple	colorectal neoplasms	0.480331	0.26659	-0.455824
abnormalities, multiple	congenital abnormalities	1	0.325307	-0.479626
abnormalities, multiple	congenital disorders of glycosylation	0.434783	0.00514139	0.677972
abnormalities, multiple	congenital, hereditary, and neonatal diseases and abnormalities	1	0.325307	-0.479626
abnormalities, multiple	connective tissue diseases	0.799172	0.25353	-0.407134
abnormalities, multiple	coronary artery disease	0.467021	0.180436	-0.295727
abnormalities, multiple	coronary disease	0.437595	0.215275	-0.357333
abnormalities, multiple	cranial nerve diseases	0.527512	0.189514	-0.346423
abnormalities, multiple	craniofacial abnormalities	0.643693	0.224388	-0.391245
abnormalities, multiple	crohn disease	0.477208	0.145716	-0.216941
abnormalities, multiple	death	0.436302	0.263984	-0.450853
abnormalities, multiple	death, sudden	0.495283	0.0978565	-0.07523
abnormalities, multiple	death, sudden, cardiac	0.49537	0.0524253	0.137751
abnormalities, multiple	dementia	0.557971	0.286169	-0.460082
abnormalities, multiple	demyelinating autoimmune diseases, cns	0.43702	0.213508	-0.351363
abnormalities, multiple	demyelinating diseases	0.414991	0.235477	-0.400938
abnormalities, multiple	diabetes mellitus	0.450311	0.27027	-0.457059
abnormalities, multiple	diabetes mellitus, type 1	0.476131	0.161345	-0.269427
abnormalities, multiple	diabetes mellitus, type 2	0.487549	0.160138	-0.257194
abnormalities, multiple	digestive system diseases	0.785197	0.244756	-0.390453
abnormalities, multiple	digestive system neoplasms	0.710663	0.249274	-0.404069
abnormalities, multiple	disorders of sex development	0.558577	0.124592	-0.186525
abnormalities, multiple	dna repair-deficiency disorders	0.531856	0.236162	-0.372217
abnormalities, multiple	dwarfism	0.690244	0.137445	-0.148479
abnormalities, multiple	dyskinesias	0.456958	0.254782	-0.420781
abnormalities, multiple	dysostoses	0.600985	0.0606061	0.0553992
abnormalities, multiple	dyssomnias	0.550388	0.0693359	0.0705439
abnormalities, multiple	ectodermal dysplasia	0.933962	0.0510572	0.223669
abnormalities, multiple	endocrine gland neoplasms	0.593685	0.286392	-0.472016
abnormalities, multiple	endocrine system diseases	0.749482	0.283311	-0.455529
abnormalities, multiple	epilepsy	0.448911	0.20695	-0.355791
abnormalities, multiple	esophageal diseases	0.459215	0.18469	-0.320491
abnormalities, multiple	exophthalmos	0.541872	0.103872	-0.0550784
abnormalities, multiple	eye diseases	0.627329	0.294604	-0.484209
abnormalities, multiple	eye diseases, hereditary	0.513374	0.238381	-0.417573
abnormalities, multiple	female urogenital diseases	0.758799	0.262254	-0.422419
abnormalities, multiple	female urogenital diseases and pregnancy complications	0.758799	0.262254	-0.422419
abnormalities, multiple	gastroenteritis	0.42042	0.241629	-0.434467
abnormalities, multiple	gastrointestinal diseases	0.648551	0.267506	-0.441045
abnormalities, multiple	gastrointestinal neoplasms	0.578675	0.264365	-0.445567
abnormalities, multiple	genetic diseases, inborn	0.982919	0.352974	-0.525847
abnormalities, multiple	genetic diseases, x-linked	0.467488	0.25203	-0.439241
abnormalities, multiple	genital diseases, female	0.544513	0.266734	-0.449799
abnormalities, multiple	genital diseases, male	0.697205	0.255986	-0.42647
abnormalities, multiple	genital neoplasms, female	0.5	0.262144	-0.448454
abnormalities, multiple	genital neoplasms, male	0.669772	0.258541	-0.43576
abnormalities, multiple	glioma	0.538302	0.282686	-0.467635
abnormalities, multiple	glomerulonephritis	0.477812	0.18991	-0.300592
abnormalities, multiple	glucose metabolism disorders	0.454969	0.267824	-0.466973
abnormalities, multiple	goiter	0.54529	0.137884	-0.162476
abnormalities, multiple	gonadal disorders	0.471014	0.26995	-0.458071
abnormalities, multiple	gout	0.597938	0.0294267	0.380609
abnormalities, multiple	gram-positive bacterial infections	0.402055	0.218652	-0.390435
abnormalities, multiple	graves disease	0.538847	0.101607	-0.0480047
abnormalities, multiple	hair diseases	0.539519	0.0759923	-0.0056779
abnormalities, multiple	head and neck neoplasms	0.411861	0.251245	-0.433603
abnormalities, multiple	heart arrest	0.525362	0.070286	0.073656
abnormalities, multiple	heart defects, congenital	0.617333	0.208653	-0.34553
abnormalities, multiple	heart diseases	0.630435	0.289105	-0.463486
abnormalities, multiple	hematologic diseases	0.616977	0.27054	-0.454861
abnormalities, multiple	hemic and lymphatic diseases	0.723602	0.257934	-0.421052
abnormalities, multiple	hemorrhagic disorders	0.412008	0.257772	-0.444489
abnormalities, multiple	hemostatic disorders	0.44769	0.240073	-0.413007
abnormalities, multiple	hereditary sensory and motor neuropathy	0.417526	0.0396088	0.148761
abnormalities, multiple	heredodegenerative disorders, nervous system	0.502588	0.314545	-0.509411
abnormalities, multiple	hyperinsulinism	0.544144	0.138215	-0.177452
abnormalities, multiple	hypersensitivity	0.39976	0.227149	-0.389693
abnormalities, multiple	hypersensitivity, immediate	0.399606	0.213909	-0.368512
abnormalities, multiple	hyperthyroidism	0.526799	0.153503	-0.235445
abnormalities, multiple	hypopigmentation	0.616034	0.07217	0.0946223
abnormalities, multiple	hypothalamic diseases	0.541275	0.218473	-0.357815
abnormalities, multiple	hypotrichosis	0.576355	0.0579782	0.119688
abnormalities, multiple	immune system diseases	0.731884	0.246728	-0.403696
abnormalities, multiple	immunologic deficiency syndromes	0.420436	0.253535	-0.435187
abnormalities, multiple	immunoproliferative disorders	0.589545	0.26082	-0.435482
abnormalities, multiple	infant, newborn, diseases	0.455988	0.235294	-0.41592
abnormalities, multiple	inflammatory bowel diseases	0.458692	0.208122	-0.362518
abnormalities, multiple	insulin resistance	0.61194	0.061194	0.105388
abnormalities, multiple	intellectual disability	0.671062	0.384712	-0.612192
abnormalities, multiple	intestinal diseases	0.582816	0.278437	-0.461458
abnormalities, multiple	intestinal neoplasms	0.513458	0.273203	-0.461297
abnormalities, multiple	joint diseases	0.416469	0.241001	-0.404451
abnormalities, multiple	keratosis	0.576547	0.085839	-0.0277319
abnormalities, multiple	kidney diseases	0.612319	0.294792	-0.487694
abnormalities, multiple	kidney neoplasms	0.438333	0.268094	-0.466582
abnormalities, multiple	leprosy	0.502674	0.0464198	0.204249
abnormalities, multiple	leukemia	0.619565	0.257253	-0.432903
abnormalities, multiple	leukemia, b-cell	0.429089	0.250378	-0.433049
abnormalities, multiple	leukemia, lymphocytic, chronic, b-cell	0.465146	0.155905	-0.221484
abnormalities, multiple	leukemia, lymphoid	0.402174	0.245188	-0.421432
abnormalities, multiple	leukemia, myeloid	0.443582	0.249345	-0.427151
abnormalities, multiple	leukemia, myeloid, acute	0.392157	0.240338	-0.41113
abnormalities, multiple	limb deformities, congenital	0.636364	0.0492958	0.0953129
abnormalities, multiple	lipid metabolism disorders	0.449896	0.238636	-0.414373
abnormalities, multiple	lipid metabolism, inborn errors	0.523592	0.153229	-0.234247
abnormalities, multiple	lipidoses	0.556901	0.108747	-0.0752362
abnormalities, multiple	liver cirrhosis	0.51711	0.176394	-0.258835
abnormalities, multiple	liver cirrhosis, biliary	0.528701	0.0838123	-0.010238
abnormalities, multiple	liver diseases	0.627329	0.275329	-0.448341
abnormalities, multiple	lung diseases	0.621118	0.262295	-0.434985
abnormalities, multiple	lung diseases, obstructive	0.415918	0.228008	-0.388917
abnormalities, multiple	lung neoplasms	0.486025	0.259751	-0.447292
abnormalities, multiple	lupus erythematosus, systemic	0.538168	0.06868	0.0996241
abnormalities, multiple	lymphatic diseases	0.72412	0.258023	-0.420927
abnormalities, multiple	lymphoma	0.520704	0.262869	-0.446168
abnormalities, multiple	lymphoma, non-hodgkin	0.404762	0.243311	-0.414812
abnormalities, multiple	lymphoproliferative disorders	0.592133	0.261486	-0.435945
abnormalities, multiple	lysosomal storage diseases	0.523452	0.12763	-0.13703
abnormalities, multiple	lysosomal storage diseases, nervous system	0.552174	0.118803	-0.0986252
abnormalities, multiple	macular degeneration	0.580275	0.119622	-0.126709
abnormalities, multiple	malabsorption syndromes	0.561538	0.135185	-0.187423
abnormalities, multiple	male urogenital diseases	0.804348	0.24542	-0.399139
abnormalities, multiple	malformations of cortical development	0.704293	0.20916	-0.319978
abnormalities, multiple	mental retardation, x-linked	0.492176	0.151158	-0.247126
abnormalities, multiple	metabolic diseases	0.776398	0.28824	-0.449035
abnormalities, multiple	metabolic syndrome x	0.64527	0.0937653	-0.0413093
abnormalities, multiple	metabolism, inborn errors	0.425983	0.270013	-0.471224
abnormalities, multiple	metal metabolism, inborn errors	0.533623	0.114578	-0.15281
abnormalities, multiple	mitochondrial diseases	0.493776	0.109375	-0.150878
abnormalities, multiple	motor neuron disease	0.506297	0.0944549	-0.0641296
abnormalities, multiple	mouth diseases	0.427227	0.260195	-0.445076
abnormalities, multiple	movement disorders	0.428034	0.265933	-0.431938
abnormalities, multiple	multiple sclerosis	0.523111	0.276143	-0.43757
abnormalities, multiple	muscular diseases	0.399068	0.247671	-0.433365
abnormalities, multiple	muscular disorders, atrophic	0.459494	0.153879	-0.239086
abnormalities, multiple	muscular dystrophies	0.452471	0.151015	-0.237552
abnormalities, multiple	musculoskeletal abnormalities	0.545549	0.350749	-0.546789
abnormalities, multiple	musculoskeletal diseases	0.710145	0.320561	-0.500551
abnormalities, multiple	mycobacterium infections	0.438392	0.142918	-0.204502
abnormalities, multiple	myeloproliferative disorders	0.438991	0.233757	-0.386583
abnormalities, multiple	myocardial infarction	0.433727	0.227438	-0.384683
abnormalities, multiple	myocardial ischemia	0.42236	0.252397	-0.423825
abnormalities, multiple	neoplasms	0.934783	0.170683	-0.250817
abnormalities, multiple	neoplasms by histologic type	0.885611	0.198124	-0.305653
abnormalities, multiple	neoplasms by site	0.862836	0.204414	-0.318542
abnormalities, multiple	neoplasms, connective and soft tissue	0.541408	0.285636	-0.488206
abnormalities, multiple	neoplasms, connective tissue	0.761387	0.251324	-0.411973
abnormalities, multiple	neoplasms, germ cell and embryonal	0.754141	0.254809	-0.413429
abnormalities, multiple	neoplasms, glandular and epithelial	0.820911	0.220891	-0.35078
abnormalities, multiple	neoplasms, nerve tissue	0.741718	0.259837	-0.42212
abnormalities, multiple	neoplasms, neuroepithelial	0.65942	0.272922	-0.449353
abnormalities, multiple	neoplastic syndromes, hereditary	0.619616	0.373105	-0.58818
abnormalities, multiple	nephritis	0.460775	0.201976	-0.330984
abnormalities, multiple	nervous system diseases	0.942029	0.256158	-0.384611
abnormalities, multiple	nervous system malformations	0.564837	0.286406	-0.483496
abnormalities, multiple	neurobehavioral manifestations	0.574573	0.385952	-0.602189
abnormalities, multiple	neurodegenerative diseases	0.713768	0.296687	-0.467994
abnormalities, multiple	neuroectodermal tumors	0.733437	0.26067	-0.426186
abnormalities, multiple	neuroendocrine tumors	0.557453	0.284845	-0.472981
abnormalities, multiple	neurologic manifestations	0.746377	0.352567	-0.538435
abnormalities, multiple	neuromuscular diseases	0.520704	0.268625	-0.453087
abnormalities, multiple	nevi and melanomas	0.472567	0.265948	-0.449726
abnormalities, multiple	nutrition disorders	0.498965	0.292564	-0.474525
abnormalities, multiple	nutritional and metabolic diseases	0.772257	0.291008	-0.456302
abnormalities, multiple	obesity	0.451574	0.262861	-0.431576
abnormalities, multiple	ocular motility disorders	0.554098	0.0817215	-0.037582
abnormalities, multiple	orbital diseases	0.543269	0.106503	-0.0653247
abnormalities, multiple	osteochondrodysplasias	0.638889	0.132184	-0.170359
abnormalities, multiple	osteoporosis	0.553521	0.174744	-0.26417
abnormalities, multiple	otorhinolaryngologic diseases	0.447188	0.23813	-0.431724
abnormalities, multiple	ovarian diseases	0.402692	0.249119	-0.427758
abnormalities, multiple	ovarian neoplasms	0.393528	0.243697	-0.420243
abnormalities, multiple	overnutrition	0.451574	0.262861	-0.431576
abnormalities, multiple	overweight	0.43	0.241913	-0.410925
abnormalities, multiple	pancreatic diseases	0.473602	0.277947	-0.469207
abnormalities, multiple	panuveitis	0.629139	0.0477867	0.258794
abnormalities, multiple	parkinson disease	0.470633	0.234958	-0.394894
abnormalities, multiple	parkinsonian disorders	0.464392	0.23587	-0.397532
abnormalities, multiple	pathologic processes	0.810041	0.253935	-0.406031
abnormalities, multiple	pathological conditions, anatomical	0.549689	0.29216	-0.483262
abnormalities, multiple	pathological conditions, signs and symptoms	0.8794	0.232867	-0.353764
abnormalities, multiple	peripheral nervous system diseases	0.428016	0.260047	-0.445269
abnormalities, multiple	peroxisomal disorders	0.642405	0.0992665	-0.0128016
abnormalities, multiple	pigmentation disorders	0.632588	0.183164	-0.268111
abnormalities, multiple	polyneuropathies	0.465677	0.113063	-0.138741
abnormalities, multiple	precursor cell lymphoblastic leukemia-lymphoma	0.44771	0.201478	-0.348297
abnormalities, multiple	prostatic diseases	0.663561	0.258155	-0.435383
abnormalities, multiple	prostatic neoplasms	0.662008	0.259169	-0.437164
abnormalities, multiple	proteinuria	0.49635	0.173913	-0.257339
abnormalities, multiple	proteostasis deficiencies	0.554783	0.145795	-0.204224
abnormalities, multiple	psoriasis	0.480845	0.156559	-0.208151
abnormalities, multiple	purine-pyrimidine metabolism, inborn errors	0.569697	0.0469296	0.185022
abnormalities, multiple	rectal diseases	0.450311	0.255807	-0.438899
abnormalities, multiple	renal tubular transport, inborn errors	0.512346	0.0794258	-0.0126378
abnormalities, multiple	respiratory hypersensitivity	0.425898	0.210819	-0.359373
abnormalities, multiple	respiratory tract diseases	0.651656	0.261475	-0.432048
abnormalities, multiple	respiratory tract neoplasms	0.49793	0.263562	-0.454838
abnormalities, multiple	retinal degeneration	0.517165	0.197213	-0.340694
abnormalities, multiple	retinal diseases	0.486542	0.288521	-0.495424
abnormalities, multiple	retinal dystrophies	0.538647	0.10504	-0.10184
abnormalities, multiple	retinitis pigmentosa	0.533693	0.0940618	-0.0610341
abnormalities, multiple	rheumatic diseases	0.441821	0.202005	-0.334218
abnormalities, multiple	sarcoma	0.492236	0.276856	-0.479551
abnormalities, multiple	sensation disorders	0.478566	0.236063	-0.421183
abnormalities, multiple	signs and symptoms	0.8794	0.232867	-0.353764
abnormalities, multiple	skin abnormalities	0.496943	0.315122	-0.529055
abnormalities, multiple	skin and connective tissue diseases	0.786232	0.256805	-0.411851
abnormalities, multiple	skin diseases	0.787785	0.256013	-0.410355
abnormalities, multiple	skin diseases, genetic	0.497351	0.303302	-0.514082
abnormalities, multiple	skin diseases, papulosquamous	0.474515	0.165328	-0.234739
abnormalities, multiple	skin diseases, vascular	0.504722	0.200083	-0.327364
abnormalities, multiple	sleep disorders	0.546667	0.0793037	0.0309639
abnormalities, multiple	spastic paraplegia, hereditary	0.413793	0.0122075	0.408009
abnormalities, multiple	spinal cord diseases	0.497354	0.22542	-0.386547
abnormalities, multiple	spinal diseases	0.463255	0.256727	-0.437724
abnormalities, multiple	spinocerebellar ataxias	0.532407	0.154362	-0.208275
abnormalities, multiple	spinocerebellar degenerations	0.538905	0.0893881	-0.0629557
abnormalities, multiple	spondylarthritis	0.494774	0.0683678	0.129763
abnormalities, multiple	spondylarthropathies	0.492857	0.0665381	0.139402
abnormalities, multiple	spondylitis	0.486755	0.070436	0.112857
abnormalities, multiple	spondylitis, ankylosing	0.615385	0.00823893	0.615262
abnormalities, multiple	stomatognathic diseases	0.426501	0.269722	-0.46383
abnormalities, multiple	stomatognathic system abnormalities	0.595533	0.114558	-0.174352
abnormalities, multiple	tauopathies	0.518634	0.283772	-0.460923
abnormalities, multiple	tdp-43 proteinopathies	0.552941	0.068915	0.0132944
abnormalities, multiple	thoracic neoplasms	0.473085	0.263325	-0.45236
abnormalities, multiple	thyroid diseases	0.466847	0.253676	-0.439574
abnormalities, multiple	urination disorders	0.489186	0.195634	-0.313226
abnormalities, multiple	urogenital abnormalities	0.489315	0.311802	-0.535761
abnormalities, multiple	urogenital neoplasms	0.755694	0.243699	-0.400987
abnormalities, multiple	urologic diseases	0.661491	0.287385	-0.474457
abnormalities, multiple	urologic neoplasms	0.482919	0.279258	-0.484727
abnormalities, multiple	urological manifestations	0.481405	0.191454	-0.303513
abnormalities, multiple	uveal diseases	0.55106	0.132102	-0.149238
abnormalities, multiple	uveitis	0.550595	0.0888142	-0.00826756
abnormalities, multiple	uveitis, anterior	0.631579	0.0424028	0.30864
abnormalities, multiple	varicose veins	0.648148	0.035533	0.356838
abnormalities, multiple	vascular diseases	0.730331	0.264977	-0.426206
abnormalities, multiple	vasculitis	0.515548	0.141382	-0.179308
abnormalities, multiple	virus diseases	0.517081	0.264146	-0.446086
abnormalities, multiple	vision disorders	0.595694	0.118515	-0.205634
actinomycetales infections	adenocarcinoma	0.809227	0.135208	-0.147566
actinomycetales infections	adnexal diseases	0.532419	0.181162	-0.286199
actinomycetales infections	adrenal gland diseases	0.295812	0.168657	-0.316283
actinomycetales infections	albuminuria	0.407801	0.118679	-0.145498
actinomycetales infections	alzheimer disease	0.594763	0.163749	-0.2248
actinomycetales infections	amino acid metabolism, inborn errors	0.28777	0.133556	-0.202873
actinomycetales infections	amyotrophic lateral sclerosis	0.22807	0.0153664	0.339731
actinomycetales infections	anemia	0.517456	0.224689	-0.393509
actinomycetales infections	anemia, aplastic	0.358333	0.124879	-0.163698
actinomycetales infections	anemia, hemolytic	0.345387	0.208584	-0.378825
actinomycetales infections	aneurysm	0.412863	0.18341	-0.32787
actinomycetales infections	ankylosis	0.462687	0.0369928	0.304093
actinomycetales infections	arrhythmias, cardiac	0.315461	0.160228	-0.269557
actinomycetales infections	arterial occlusive diseases	0.613466	0.200326	-0.319077
actinomycetales infections	arteriosclerosis	0.610973	0.201979	-0.321725
actinomycetales infections	arthritis	0.553616	0.239353	-0.41599
actinomycetales infections	arthritis, rheumatoid	0.552795	0.101831	-0.0565667
actinomycetales infections	asthma	0.513716	0.245384	-0.417823
actinomycetales infections	ataxia	0.296758	0.154345	-0.266652
actinomycetales infections	autoimmune diseases	0.718204	0.193094	-0.30249
actinomycetales infections	autoimmune diseases of the nervous system	0.563591	0.228629	-0.393079
actinomycetales infections	bacterial infections	1	0.249844	-0.38669
actinomycetales infections	bacterial infections and mycoses	1	0.249844	-0.38669
actinomycetales infections	basal ganglia diseases	0.468828	0.169982	-0.255243
actinomycetales infections	behcet syndrome	0.545455	0.0220318	0.354638
actinomycetales infections	bile duct diseases	0.382812	0.204678	-0.387853
actinomycetales infections	biliary tract diseases	0.36409	0.213919	-0.399038
actinomycetales infections	blood coagulation disorders	0.36783	0.193951	-0.355535
actinomycetales infections	blood coagulation disorders, inherited	0.291951	0.161998	-0.292486
actinomycetales infections	blood platelet disorders	0.342894	0.201378	-0.376743
actinomycetales infections	blood protein disorders	0.548628	0.209724	-0.352204
actinomycetales infections	body weight	0.473815	0.178571	-0.265034
actinomycetales infections	bone diseases	0.693267	0.168536	-0.226559
actinomycetales infections	bone diseases, developmental	0.249377	0.131752	-0.203975
actinomycetales infections	bone diseases, metabolic	0.375312	0.175102	-0.277141
actinomycetales infections	bone marrow diseases	0.511222	0.188246	-0.317661
actinomycetales infections	brain diseases	0.834165	0.121969	-0.0847579
actinomycetales infections	brain diseases, metabolic	0.5	0.166528	-0.257092
actinomycetales infections	brain diseases, metabolic, inborn	0.436409	0.172669	-0.284511
actinomycetales infections	breast diseases	0.741895	0.140231	-0.172306
actinomycetales infections	breast neoplasms	0.735661	0.140043	-0.172535
actinomycetales infections	bronchial diseases	0.614713	0.222172	-0.35966
actinomycetales infections	carbohydrate metabolism, inborn errors	0.267606	0.102334	-0.132294
actinomycetales infections	carcinoma	0.872818	0.118624	-0.0937608
actinomycetales infections	carcinoma, renal cell	0.399002	0.195241	-0.353522
actinomycetales infections	cardiomegaly	0.302652	0.155324	-0.259486
actinomycetales infections	cardiomyopathies	0.433915	0.19163	-0.337426
actinomycetales infections	cardiomyopathy, dilated	0.308333	0.152013	-0.25443
actinomycetales infections	cardiomyopathy, hypertrophic	0.278443	0.0891659	-0.0698503
actinomycetales infections	cardiomyopathy, hypertrophic, familial	0.318841	0.0259128	0.290962
actinomycetales infections	cardiovascular abnormalities	0.509975	0.166735	-0.247671
actinomycetales infections	cardiovascular diseases	0.881546	0.128968	-0.100964
actinomycetales infections	carotid artery diseases	0.380403	0.129794	-0.167582
actinomycetales infections	celiac disease	0.519651	0.130482	-0.173498
actinomycetales infections	central nervous system diseases	0.856608	0.118899	-0.0729596
actinomycetales infections	cerebellar ataxia	0.269327	0.15265	-0.261737
actinomycetales infections	cerebellar diseases	0.30798	0.162286	-0.293073
actinomycetales infections	cerebrovascular disorders	0.53616	0.187038	-0.300244
actinomycetales infections	charcot-marie-tooth disease	0.267717	0.0379888	0.187667
actinomycetales infections	cholestasis	0.396761	0.178182	-0.333909
actinomycetales infections	cholestasis, intrahepatic	0.453216	0.156724	-0.248341
actinomycetales infections	chromosome disorders	0.36783	0.138238	-0.213233
actinomycetales infections	colitis	0.421446	0.239377	-0.423675
actinomycetales infections	colitis, ulcerative	0.413352	0.239506	-0.437351
actinomycetales infections	collagen diseases	0.38342	0.142308	-0.204553
actinomycetales infections	colonic diseases	0.658354	0.170103	-0.246953
actinomycetales infections	colorectal neoplasms	0.593516	0.169818	-0.263423
actinomycetales infections	congenital abnormalities	0.852868	0.112927	-0.0479645
actinomycetales infections	congenital disorders of glycosylation	0.304348	0.00855746	0.636527
actinomycetales infections	congenital, hereditary, and neonatal diseases and abnormalities	0.852868	0.112927	-0.0479645
actinomycetales infections	connective tissue diseases	0.877805	0.121379	-0.0916603
actinomycetales infections	coronary artery disease	0.382793	0.213937	-0.376736
actinomycetales infections	coronary disease	0.452618	0.207074	-0.339386
actinomycetales infections	cranial nerve diseases	0.293017	0.167498	-0.305422
actinomycetales infections	craniofacial abnormalities	0.185956	0.10014	-0.135104
actinomycetales infections	crohn disease	0.440171	0.258577	-0.461987
actinomycetales infections	death	0.487531	0.178947	-0.297708
actinomycetales infections	death, sudden	0.294811	0.113533	-0.156492
actinomycetales infections	death, sudden, cardiac	0.268519	0.0604167	0.0562073
actinomycetales infections	dementia	0.63217	0.158042	-0.20645
actinomycetales infections	demyelinating autoimmune diseases, cns	0.498753	0.234742	-0.421766
actinomycetales infections	demyelinating diseases	0.557357	0.223948	-0.386578
actinomycetales infections	diabetes mellitus	0.593516	0.191704	-0.295178
actinomycetales infections	diabetes mellitus, type 1	0.373116	0.228286	-0.441631
actinomycetales infections	diabetes mellitus, type 2	0.285714	0.161841	-0.29778
actinomycetales infections	digestive system diseases	0.894015	0.122188	-0.0913853
actinomycetales infections	digestive system neoplasms	0.825436	0.130084	-0.13091
actinomycetales infections	disorders of sex development	0.280335	0.116928	-0.183986
actinomycetales infections	dna repair-deficiency disorders	0.339152	0.16863	-0.288309
actinomycetales infections	dwarfism	0.241463	0.0889488	-0.0901276
actinomycetales infections	dyskinesias	0.399002	0.157869	-0.248245
actinomycetales infections	dysostoses	0.20197	0.0425311	0.0899964
actinomycetales infections	dyssomnias	0.360465	0.0961737	-0.0653688
actinomycetales infections	ectodermal dysplasia	0.330189	0.0400916	0.198411
actinomycetales infections	endocrine gland neoplasms	0.65586	0.150458	-0.195336
actinomycetales infections	endocrine system diseases	0.790524	0.132221	-0.127526
actinomycetales infections	epilepsy	0.322943	0.149108	-0.218166
actinomycetales infections	esophageal diseases	0.334165	0.175508	-0.326918
actinomycetales infections	exophthalmos	0.465517	0.185476	-0.333137
actinomycetales infections	eye diseases	0.699501	0.154333	-0.188276
actinomycetales infections	eye diseases, hereditary	0.295511	0.137471	-0.207028
actinomycetales infections	female urogenital diseases	0.865337	0.132645	-0.107988
actinomycetales infections	female urogenital diseases and pregnancy complications	0.865337	0.132645	-0.107988
actinomycetales infections	gastroenteritis	0.598504	0.24157	-0.419206
actinomycetales infections	gastrointestinal diseases	0.794264	0.152758	-0.183661
actinomycetales infections	gastrointestinal neoplasms	0.719451	0.158516	-0.217442
actinomycetales infections	genetic diseases, inborn	0.829177	0.121262	-0.0789126
actinomycetales infections	genetic diseases, x-linked	0.431421	0.18049	-0.306371
actinomycetales infections	genital diseases, female	0.688279	0.166566	-0.227022
actinomycetales infections	genital diseases, male	0.774314	0.12783	-0.137025
actinomycetales infections	genital neoplasms, female	0.628429	0.167053	-0.244537
actinomycetales infections	genital neoplasms, male	0.740648	0.129836	-0.152013
actinomycetales infections	glioma	0.598504	0.15439	-0.21411
actinomycetales infections	glomerulonephritis	0.397756	0.219697	-0.412849
actinomycetales infections	glucose metabolism disorders	0.605985	0.190963	-0.289304
actinomycetales infections	goiter	0.403986	0.197171	-0.366692
actinomycetales infections	gonadal disorders	0.571072	0.170071	-0.246279
actinomycetales infections	gout	0.453608	0.051462	0.149057
actinomycetales infections	gram-positive bacterial infections	1	0.515093	-0.797842
actinomycetales infections	graves disease	0.466165	0.183251	-0.326722
actinomycetales infections	hair diseases	0.426117	0.127967	-0.190565
actinomycetales infections	head and neck neoplasms	0.501247	0.179625	-0.299568
actinomycetales infections	heart arrest	0.318841	0.0888889	-0.0310695
actinomycetales infections	heart defects, congenital	0.234667	0.127907	-0.195198
actinomycetales infections	heart diseases	0.74813	0.162118	-0.198316
actinomycetales infections	hematologic diseases	0.773067	0.161123	-0.207508
actinomycetales infections	hemic and lymphatic diseases	0.866584	0.139195	-0.146276
actinomycetales infections	hemorrhagic disorders	0.567332	0.197912	-0.322841
actinomycetales infections	hemostatic disorders	0.481297	0.204449	-0.355171
actinomycetales infections	hereditary sensory and motor neuropathy	0.216495	0.0440252	0.107879
actinomycetales infections	heredodegenerative disorders, nervous system	0.482544	0.152302	-0.220153
actinomycetales infections	hyperinsulinism	0.279279	0.128952	-0.210176
actinomycetales infections	hypersensitivity	0.604738	0.244579	-0.406571
actinomycetales infections	hypersensitivity, immediate	0.572319	0.245849	-0.410132
actinomycetales infections	hyperthyroidism	0.382848	0.207469	-0.394888
actinomycetales infections	hypopigmentation	0.375527	0.0936842	-0.0486195
actinomycetales infections	hypothalamic diseases	0.296758	0.156476	-0.255444
actinomycetales infections	hypotrichosis	0.507389	0.114191	-0.106569
actinomycetales infections	immune system diseases	0.891521	0.134906	-0.131829
actinomycetales infections	immunologic deficiency syndromes	0.592269	0.224268	-0.384904
actinomycetales infections	immunoproliferative disorders	0.77182	0.164759	-0.230972
actinomycetales infections	infant, newborn, diseases	0.483791	0.215556	-0.363909
actinomycetales infections	inflammatory bowel diseases	0.493766	0.252551	-0.44797
actinomycetales infections	insulin resistance	0.308458	0.0658874	0.0372598
actinomycetales infections	intellectual disability	0.36409	0.155733	-0.256004
actinomycetales infections	intestinal diseases	0.738155	0.171694	-0.237721
actinomycetales infections	intestinal neoplasms	0.642145	0.172935	-0.264782
actinomycetales infections	joint diseases	0.591022	0.235119	-0.389898
actinomycetales infections	keratosis	0.34202	0.104582	-0.0977219
actinomycetales infections	kidney diseases	0.713217	0.163709	-0.217791
actinomycetales infections	kidney neoplasms	0.514963	0.188671	-0.321421
actinomycetales infections	leprosy	1	0.233167	-0.359413
actinomycetales infections	leukemia	0.765586	0.149537	-0.195207
actinomycetales infections	leukemia, b-cell	0.594763	0.188314	-0.314983
actinomycetales infections	leukemia, lymphocytic, chronic, b-cell	0.311787	0.1829	-0.33022
actinomycetales infections	leukemia, lymphoid	0.568579	0.19322	-0.332141
actinomycetales infections	leukemia, myeloid	0.582294	0.173155	-0.27633
actinomycetales infections	leukemia, myeloid, acute	0.493766	0.1727	-0.292262
actinomycetales infections	limb deformities, congenital	0.214286	0.035753	0.165755
actinomycetales infections	lipid metabolism disorders	0.450125	0.191208	-0.31389
actinomycetales infections	lipid metabolism, inborn errors	0.296804	0.154272	-0.268902
actinomycetales infections	lipidoses	0.363196	0.140845	-0.19888
actinomycetales infections	liver cirrhosis	0.352345	0.211729	-0.376487
actinomycetales infections	liver cirrhosis, biliary	0.465257	0.157303	-0.253285
actinomycetales infections	liver diseases	0.77182	0.160155	-0.210532
actinomycetales infections	lung diseases	0.851621	0.172388	-0.222019
actinomycetales infections	lung diseases, obstructive	0.582294	0.246698	-0.410333
actinomycetales infections	lung neoplasms	0.644638	0.177847	-0.282627
actinomycetales infections	lupus erythematosus, systemic	0.515267	0.145318	-0.206983
actinomycetales infections	lymphatic diseases	0.866584	0.139111	-0.146261
actinomycetales infections	lymphoma	0.708229	0.18118	-0.283843
actinomycetales infections	lymphoma, non-hodgkin	0.59601	0.200168	-0.351948
actinomycetales infections	lymphoproliferative disorders	0.781796	0.166667	-0.233115
actinomycetales infections	lysosomal storage diseases	0.337711	0.155844	-0.236318
actinomycetales infections	lysosomal storage diseases, nervous system	0.36087	0.15146	-0.206785
actinomycetales infections	macular degeneration	0.334862	0.1337	-0.212167
actinomycetales infections	malabsorption syndromes	0.423077	0.199637	-0.376214
actinomycetales infections	male urogenital diseases	0.86409	0.1143	-0.0726666
actinomycetales infections	malformations of cortical development	0.217806	0.105873	-0.15003
actinomycetales infections	mental retardation, x-linked	0.253201	0.134137	-0.246081
actinomycetales infections	metabolic diseases	0.815461	0.132927	-0.104388
actinomycetales infections	metabolic syndrome x	0.304054	0.0892857	-0.0815056
actinomycetales infections	metabolism, inborn errors	0.478803	0.162919	-0.240852
actinomycetales infections	metal metabolism, inborn errors	0.29718	0.12167	-0.199256
actinomycetales infections	mitochondrial diseases	0.232365	0.0955631	-0.169347
actinomycetales infections	motor neuron disease	0.234257	0.0840868	-0.0764972
actinomycetales infections	mouth diseases	0.578554	0.216317	-0.360025
actinomycetales infections	movement disorders	0.466334	0.163319	-0.241724
actinomycetales infections	multiple sclerosis	0.514963	0.235731	-0.422362
actinomycetales infections	muscular diseases	0.497506	0.169427	-0.260554
actinomycetales infections	muscular disorders, atrophic	0.253165	0.143678	-0.244704
actinomycetales infections	muscular dystrophies	0.250951	0.142139	-0.237432
actinomycetales infections	musculoskeletal abnormalities	0.470075	0.147727	-0.19005
actinomycetales infections	musculoskeletal diseases	0.774314	0.15919	-0.177733
actinomycetales infections	mycobacterium infections	1	0.961347	-1.20156
actinomycetales infections	myeloproliferative disorders	0.442643	0.185475	-0.316392
actinomycetales infections	myocardial infarction	0.457606	0.195629	-0.342195
actinomycetales infections	myocardial ischemia	0.597257	0.196311	-0.298309
actinomycetales infections	neoplasms	0.965087	0.0738338	0.0698488
actinomycetales infections	neoplasms by histologic type	0.937656	0.0888364	0.0106821
actinomycetales infections	neoplasms by site	0.925187	0.0933333	-0.00196871
actinomycetales infections	neoplasms, connective and soft tissue	0.633416	0.165472	-0.26386
actinomycetales infections	neoplasms, connective tissue	0.837905	0.121695	-0.106365
actinomycetales infections	neoplasms, germ cell and embryonal	0.805486	0.119652	-0.0933633
actinomycetales infections	neoplasms, glandular and epithelial	0.891521	0.103309	-0.0373293
actinomycetales infections	neoplasms, nerve tissue	0.796758	0.123383	-0.102671
actinomycetales infections	neoplasms, neuroepithelial	0.705736	0.133302	-0.141586
actinomycetales infections	neoplastic syndromes, hereditary	0.376559	0.150324	-0.244831
actinomycetales infections	nephritis	0.44389	0.228939	-0.42272
actinomycetales infections	nervous system diseases	0.913965	0.103795	-0.0148553
actinomycetales infections	nervous system malformations	0.28803	0.126368	-0.196611
actinomycetales infections	neurobehavioral manifestations	0.447631	0.15885	-0.233463
actinomycetales infections	neurodegenerative diseases	0.721945	0.13409	-0.137204
actinomycetales infections	neuroectodermal tumors	0.790524	0.124582	-0.107016
actinomycetales infections	neuroendocrine tumors	0.663342	0.166458	-0.239115
actinomycetales infections	neurologic manifestations	0.690773	0.143971	-0.145906
actinomycetales infections	neuromuscular diseases	0.63591	0.163934	-0.216816
actinomycetales infections	nevi and melanomas	0.597257	0.175009	-0.276493
actinomycetales infections	nutrition disorders	0.57606	0.173228	-0.247149
actinomycetales infections	nutritional and metabolic diseases	0.810474	0.134325	-0.110139
actinomycetales infections	obesity	0.438903	0.16746	-0.258016
actinomycetales infections	ocular motility disorders	0.281967	0.0842311	-0.0669275
actinomycetales infections	orbital diseases	0.466346	0.189453	-0.342819
actinomycetales infections	osteochondrodysplasias	0.291667	0.113718	-0.174423
actinomycetales infections	osteoporosis	0.295775	0.16129	-0.253363
actinomycetales infections	otorhinolaryngologic diseases	0.473815	0.202128	-0.354637
actinomycetales infections	ovarian diseases	0.521197	0.177646	-0.279995
actinomycetales infections	ovarian neoplasms	0.516209	0.179688	-0.28838
actinomycetales infections	overnutrition	0.438903	0.16746	-0.258016
actinomycetales infections	overweight	0.436409	0.170565	-0.258214
actinomycetales infections	pancreatic diseases	0.566085	0.173084	-0.280598
actinomycetales infections	panuveitis	0.556291	0.0966628	-0.0689434
actinomycetales infections	parkinson disease	0.372818	0.164829	-0.265881
actinomycetales infections	parkinsonian disorders	0.377805	0.16405	-0.267603
actinomycetales infections	pathologic processes	0.905237	0.123638	-0.0922592
actinomycetales infections	pathological conditions, anatomical	0.684539	0.181909	-0.256545
actinomycetales infections	pathological conditions, signs and symptoms	0.94015	0.106033	-0.0205628
actinomycetales infections	peripheral nervous system diseases	0.516209	0.1893	-0.297412
actinomycetales infections	peroxisomal disorders	0.370253	0.116883	-0.133942
actinomycetales infections	pigmentation disorders	0.289137	0.145148	-0.255071
actinomycetales infections	polyneuropathies	0.298701	0.136441	-0.238289
actinomycetales infections	precursor cell lymphoblastic leukemia-lymphoma	0.369077	0.177992	-0.328827
actinomycetales infections	prostatic diseases	0.736908	0.13055	-0.159507
actinomycetales infections	prostatic neoplasms	0.730673	0.13028	-0.159093
actinomycetales infections	proteinuria	0.351621	0.210134	-0.38287
actinomycetales infections	proteostasis deficiencies	0.330435	0.160067	-0.279377
actinomycetales infections	psoriasis	0.391017	0.234363	-0.409958
actinomycetales infections	purine-pyrimidine metabolism, inborn errors	0.406061	0.0744444	0.0134103
actinomycetales infections	rectal diseases	0.577307	0.17289	-0.271034
actinomycetales infections	renal tubular transport, inborn errors	0.262346	0.0816523	-0.0650618
actinomycetales infections	respiratory hypersensitivity	0.526185	0.245921	-0.419997
actinomycetales infections	respiratory tract diseases	0.879052	0.166313	-0.202841
actinomycetales infections	respiratory tract neoplasms	0.662095	0.179939	-0.286992
actinomycetales infections	retinal degeneration	0.259352	0.138945	-0.225676
actinomycetales infections	retinal diseases	0.542394	0.165211	-0.254927
actinomycetales infections	retinal dystrophies	0.207729	0.0761062	-0.0387467
actinomycetales infections	retinitis pigmentosa	0.196765	0.0663636	0.00258277
actinomycetales infections	rheumatic diseases	0.466334	0.231722	-0.412064
actinomycetales infections	sarcoma	0.586035	0.168701	-0.277664
actinomycetales infections	sensation disorders	0.376559	0.169377	-0.270799
actinomycetales infections	signs and symptoms	0.94015	0.106033	-0.0205628
actinomycetales infections	skin abnormalities	0.549875	0.204167	-0.336613
actinomycetales infections	skin and connective tissue diseases	0.869077	0.124309	-0.0993867
actinomycetales infections	skin diseases	0.872818	0.12418	-0.0988463
actinomycetales infections	skin diseases, genetic	0.532419	0.205882	-0.346186
actinomycetales infections	skin diseases, papulosquamous	0.386534	0.235562	-0.410081
actinomycetales infections	skin diseases, vascular	0.401496	0.224703	-0.406423
actinomycetales infections	sleep disorders	0.343333	0.103103	-0.100903
actinomycetales infections	spastic paraplegia, hereditary	0.206897	0.0141509	0.398839
actinomycetales infections	spinal cord diseases	0.36783	0.179768	-0.316555
actinomycetales infections	spinal diseases	0.483791	0.200206	-0.335467
actinomycetales infections	spinocerebellar ataxias	0.257716	0.130164	-0.204878
actinomycetales infections	spinocerebellar degenerations	0.302594	0.100575	-0.115122
actinomycetales infections	spondylarthritis	0.550523	0.16971	-0.226045
actinomycetales infections	spondylarthropathies	0.55	0.165948	-0.215621
actinomycetales infections	spondylitis	0.549669	0.176972	-0.250278
actinomycetales infections	spondylitis, ankylosing	0.769231	0.0247525	0.417566
actinomycetales infections	stomatognathic diseases	0.604738	0.214223	-0.351803
actinomycetales infections	stomatognathic system abnormalities	0.243176	0.0885276	-0.123682
actinomycetales infections	tauopathies	0.597257	0.163817	-0.223715
actinomycetales infections	tdp-43 proteinopathies	0.278431	0.0720081	-0.0160417
actinomycetales infections	thoracic neoplasms	0.602244	0.174242	-0.278737
actinomycetales infections	thyroid diseases	0.490025	0.208267	-0.367904
actinomycetales infections	urination disorders	0.399002	0.220234	-0.399101
actinomycetales infections	urogenital abnormalities	0.466334	0.166001	-0.244181
actinomycetales infections	urogenital neoplasms	0.832918	0.118167	-0.0980591
actinomycetales infections	urologic diseases	0.765586	0.154233	-0.187263
actinomycetales infections	urologic neoplasms	0.593516	0.178411	-0.287078
actinomycetales infections	urological manifestations	0.387781	0.21316	-0.386961
actinomycetales infections	uveal diseases	0.406551	0.19009	-0.341046
actinomycetales infections	uveitis	0.52381	0.182952	-0.326816
actinomycetales infections	uveitis, anterior	0.56391	0.0872093	-0.0153
actinomycetales infections	varicose veins	0.564815	0.0718492	0.166822
actinomycetales infections	vascular diseases	0.861596	0.14059	-0.136992
actinomycetales infections	vasculitis	0.435352	0.231909	-0.430812
actinomycetales infections	virus diseases	0.778055	0.206145	-0.327268
actinomycetales infections	vision disorders	0.291866	0.111111	-0.187713
adenocarcinoma	adnexal diseases	0.812815	0.321044	-0.518473
adenocarcinoma	adrenal gland diseases	0.846859	0.13581	-0.171243
adenocarcinoma	albuminuria	0.914894	0.0552344	0.182456
adenocarcinoma	alzheimer disease	0.697836	0.332658	-0.533363
adenocarcinoma	amino acid metabolism, inborn errors	0.773381	0.0900901	-0.000350094
adenocarcinoma	amyotrophic lateral sclerosis	0.77193	0.00944206	0.467433
adenocarcinoma	anemia	0.783562	0.230506	-0.382118
adenocarcinoma	anemia, aplastic	0.819444	0.0626061	0.13661
adenocarcinoma	anemia, hemolytic	0.805729	0.134707	-0.161324
adenocarcinoma	aneurysm	0.860996	0.0880356	0.0289461
adenocarcinoma	ankylosis	0.820896	0.0118051	0.578337
adenocarcinoma	arrhythmias, cardiac	0.721359	0.150588	-0.209126
adenocarcinoma	arterial occlusive diseases	0.765144	0.318773	-0.513874
adenocarcinoma	arteriosclerosis	0.768212	0.316138	-0.510814
adenocarcinoma	arthritis	0.800267	0.242216	-0.391841
adenocarcinoma	arthritis, rheumatoid	0.89441	0.0308748	0.345507
adenocarcinoma	asthma	0.794414	0.208469	-0.337821
adenocarcinoma	ataxia	0.725971	0.144456	-0.193359
adenocarcinoma	autoimmune diseases	0.712369	0.361029	-0.575243
adenocarcinoma	autoimmune diseases of the nervous system	0.76091	0.24583	-0.40164
adenocarcinoma	bacterial infections	0.7	0.400535	-0.626214
adenocarcinoma	bacterial infections and mycoses	0.7	0.400535	-0.626214
adenocarcinoma	basal ganglia diseases	0.695969	0.239499	-0.393626
adenocarcinoma	behcet syndrome	0.969697	0.00688468	0.619342
adenocarcinoma	bile duct diseases	0.882812	0.119653	-0.111563
adenocarcinoma	biliary tract diseases	0.881871	0.158804	-0.218453
adenocarcinoma	blood coagulation disorders	0.780079	0.162423	-0.22848
adenocarcinoma	blood coagulation disorders, inherited	0.772169	0.117574	-0.106058
adenocarcinoma	blood platelet disorders	0.816167	0.130744	-0.141968
adenocarcinoma	blood protein disorders	0.788594	0.273036	-0.452863
adenocarcinoma	body weight	0.751465	0.25281	-0.420124
adenocarcinoma	bone diseases	0.702588	0.386139	-0.610758
adenocarcinoma	bone diseases, developmental	0.782751	0.147957	-0.183942
adenocarcinoma	bone diseases, metabolic	0.787356	0.195475	-0.304331
adenocarcinoma	bone marrow diseases	0.768757	0.271344	-0.438547
adenocarcinoma	brain diseases	0.6643	0.446615	-0.665786
adenocarcinoma	brain diseases, metabolic	0.704036	0.269605	-0.449648
adenocarcinoma	brain diseases, metabolic, inborn	0.718095	0.222157	-0.365818
adenocarcinoma	breast diseases	0.704163	0.486561	-0.709826
adenocarcinoma	breast neoplasms	0.705824	0.48489	-0.706991
adenocarcinoma	bronchial diseases	0.792147	0.29996	-0.494593
adenocarcinoma	carbohydrate metabolism, inborn errors	0.737089	0.0659802	0.0921901
adenocarcinoma	carcinoma	1	0.801345	-0.942358
adenocarcinoma	carcinoma, renal cell	1	0.248978	-0.374739
adenocarcinoma	cardiomegaly	0.797192	0.106971	-0.0716625
adenocarcinoma	cardiomyopathies	0.75257	0.205658	-0.329719
adenocarcinoma	cardiomyopathy, dilated	0.791667	0.099539	-0.0470923
adenocarcinoma	cardiomyopathy, hypertrophic	0.778443	0.0550731	0.131954
adenocarcinoma	cardiomyopathy, hypertrophic, familial	0.797101	0.0118	0.474628
adenocarcinoma	cardiovascular abnormalities	0.714078	0.28094	-0.46305
adenocarcinoma	cardiovascular diseases	0.682591	0.462256	-0.68647
adenocarcinoma	carotid artery diseases	0.902017	0.0668661	0.16187
adenocarcinoma	celiac disease	0.851528	0.0416578	0.231846
adenocarcinoma	central nervous system diseases	0.686895	0.448441	-0.668736
adenocarcinoma	cerebellar ataxia	0.73462	0.125128	-0.13233
adenocarcinoma	cerebellar diseases	0.728025	0.143381	-0.199181
adenocarcinoma	cerebrovascular disorders	0.757654	0.285491	-0.47067
adenocarcinoma	charcot-marie-tooth disease	0.645669	0.0174766	0.392597
adenocarcinoma	cholestasis	0.878543	0.0922031	-0.0187429
adenocarcinoma	cholestasis, intrahepatic	0.877193	0.0639795	0.109603
adenocarcinoma	chromosome disorders	0.663184	0.2077	-0.34233
adenocarcinoma	colitis	0.834388	0.164654	-0.243236
adenocarcinoma	colitis, ulcerative	0.855114	0.126764	-0.147203
adenocarcinoma	collagen diseases	0.84456	0.0692586	0.0963502
adenocarcinoma	colonic diseases	0.758304	0.402551	-0.629935
adenocarcinoma	colorectal neoplasms	0.783205	0.374228	-0.591273
adenocarcinoma	congenital abnormalities	0.694211	0.438315	-0.655527
adenocarcinoma	congenital disorders of glycosylation	0.608696	0.00300687	0.769048
adenocarcinoma	congenital, hereditary, and neonatal diseases and abnormalities	0.694211	0.438315	-0.655527
adenocarcinoma	connective tissue diseases	0.752098	0.509921	-0.725458
adenocarcinoma	coronary artery disease	0.821277	0.160332	-0.225464
adenocarcinoma	coronary disease	0.796043	0.212818	-0.346908
adenocarcinoma	cranial nerve diseases	0.77512	0.134023	-0.196936
adenocarcinoma	craniofacial abnormalities	0.707412	0.111658	-0.13193
adenocarcinoma	crohn disease	0.853276	0.126105	-0.146155
adenocarcinoma	death	0.780158	0.274767	-0.452178
adenocarcinoma	death, sudden	0.761792	0.0680286	0.049362
adenocarcinoma	death, sudden, cardiac	0.717593	0.0329227	0.269821
adenocarcinoma	dementia	0.677309	0.353141	-0.560388
adenocarcinoma	demyelinating autoimmune diseases, cns	0.780338	0.20596	-0.318945
adenocarcinoma	demyelinating diseases	0.750762	0.243671	-0.403887
adenocarcinoma	diabetes mellitus	0.751507	0.312753	-0.509847
adenocarcinoma	diabetes mellitus, type 1	0.812814	0.134904	-0.161466
adenocarcinoma	diabetes mellitus, type 2	0.816514	0.130144	-0.159081
adenocarcinoma	digestive system diseases	0.863783	0.625623	-0.816522
adenocarcinoma	digestive system neoplasms	0.823972	0.66395	-0.852076
adenocarcinoma	disorders of sex development	0.786611	0.0791746	-0.0125185
adenocarcinoma	dna repair-deficiency disorders	0.783934	0.17394	-0.226993
adenocarcinoma	dwarfism	0.812195	0.0704911	0.0810907
adenocarcinoma	dyskinesias	0.687379	0.207018	-0.332329
adenocarcinoma	dysostoses	0.793103	0.0343357	0.229589
adenocarcinoma	dyssomnias	0.794574	0.043617	0.218881
adenocarcinoma	ectodermal dysplasia	0.849057	0.0193009	0.40553
adenocarcinoma	endocrine gland neoplasms	0.760248	0.451744	-0.668499
adenocarcinoma	endocrine system diseases	0.669764	0.501862	-0.720158
adenocarcinoma	epilepsy	0.675879	0.16031	-0.238151
adenocarcinoma	esophageal diseases	0.855992	0.177453	-0.257965
adenocarcinoma	exophthalmos	0.834975	0.0719134	0.0859921
adenocarcinoma	eye diseases	0.67089	0.395038	-0.619258
adenocarcinoma	eye diseases, hereditary	0.664366	0.152899	-0.245903
adenocarcinoma	female urogenital diseases	0.729503	0.531265	-0.7448
adenocarcinoma	female urogenital diseases and pregnancy complications	0.729503	0.531265	-0.7448
adenocarcinoma	gastroenteritis	0.81021	0.271811	-0.46409
adenocarcinoma	gastrointestinal diseases	0.702871	0.482268	-0.709502
adenocarcinoma	gastrointestinal neoplasms	0.74202	0.458394	-0.68826
adenocarcinoma	genetic diseases, inborn	0.64773	0.430985	-0.652538
adenocarcinoma	genetic diseases, x-linked	0.700205	0.20118	-0.332986
adenocarcinoma	genital diseases, female	0.756527	0.429816	-0.655496
adenocarcinoma	genital diseases, male	0.663654	0.494231	-0.721923
adenocarcinoma	genital neoplasms, female	0.786318	0.408952	-0.629244
adenocarcinoma	genital neoplasms, male	0.681475	0.492878	-0.723161
adenocarcinoma	glioma	0.749193	0.390572	-0.600125
adenocarcinoma	glomerulonephritis	0.826625	0.166355	-0.2214
adenocarcinoma	glucose metabolism disorders	0.742037	0.316737	-0.518498
adenocarcinoma	goiter	0.844203	0.0984576	-0.0269152
adenocarcinoma	gonadal disorders	0.772669	0.350318	-0.562295
adenocarcinoma	gout	0.865979	0.0180258	0.466568
adenocarcinoma	gram-positive bacterial infections	0.768786	0.239065	-0.393927
adenocarcinoma	graves disease	0.834586	0.0706556	0.0953804
adenocarcinoma	hair diseases	0.828179	0.0513093	0.143538
adenocarcinoma	head and neck neoplasms	0.821001	0.303256	-0.483479
adenocarcinoma	heart arrest	0.76087	0.0445576	0.210892
adenocarcinoma	heart defects, congenital	0.730667	0.113013	-0.114472
adenocarcinoma	heart diseases	0.655902	0.392241	-0.616218
adenocarcinoma	hematologic diseases	0.675668	0.424435	-0.652604
adenocarcinoma	hemic and lymphatic diseases	0.650097	0.463913	-0.695953
adenocarcinoma	hemorrhagic disorders	0.769467	0.294683	-0.47871
adenocarcinoma	hemostatic disorders	0.811821	0.242689	-0.39309
adenocarcinoma	hereditary sensory and motor neuropathy	0.608247	0.0249841	0.292239
adenocarcinoma	heredodegenerative disorders, nervous system	0.644403	0.253563	-0.427478
adenocarcinoma	hyperinsulinism	0.837838	0.0981634	-0.0142601
adenocarcinoma	hypersensitivity	0.776711	0.25782	-0.423616
adenocarcinoma	hypersensitivity, immediate	0.774934	0.236673	-0.391423
adenocarcinoma	hyperthyroidism	0.82389	0.112978	-0.0870493
adenocarcinoma	hypopigmentation	0.772152	0.0389279	0.251827
adenocarcinoma	hypothalamic diseases	0.830721	0.165315	-0.213675
adenocarcinoma	hypotrichosis	0.876847	0.0380993	0.26331
adenocarcinoma	immune system diseases	0.679148	0.470764	-0.703185
adenocarcinoma	immunologic deficiency syndromes	0.75321	0.265082	-0.430974
adenocarcinoma	immunoproliferative disorders	0.677952	0.417903	-0.649095
adenocarcinoma	infant, newborn, diseases	0.78355	0.219527	-0.362272
adenocarcinoma	inflammatory bowel diseases	0.824441	0.197485	-0.327844
adenocarcinoma	insulin resistance	0.885572	0.0381156	0.25353
adenocarcinoma	intellectual disability	0.674725	0.180907	-0.291144
adenocarcinoma	intestinal diseases	0.737183	0.434158	-0.663948
adenocarcinoma	intestinal neoplasms	0.775548	0.397448	-0.622763
adenocarcinoma	joint diseases	0.78673	0.265229	-0.433317
adenocarcinoma	keratosis	0.827362	0.0540426	0.124074
adenocarcinoma	kidney diseases	0.738358	0.438102	-0.661882
adenocarcinoma	kidney neoplasms	0.890556	0.330925	-0.522343
adenocarcinoma	leprosy	0.871658	0.0348962	0.309085
adenocarcinoma	leukemia	0.658244	0.430839	-0.655872
adenocarcinoma	leukemia, b-cell	0.722826	0.30348	-0.494344
adenocarcinoma	leukemia, lymphocytic, chronic, b-cell	0.765526	0.125	-0.119273
adenocarcinoma	leukemia, lymphoid	0.723932	0.280223	-0.456889
adenocarcinoma	leukemia, myeloid	0.734124	0.32872	-0.519638
adenocarcinoma	leukemia, myeloid, acute	0.747218	0.275176	-0.441247
adenocarcinoma	limb deformities, congenital	0.766234	0.0251975	0.293688
adenocarcinoma	lipid metabolism disorders	0.77678	0.226157	-0.36943
adenocarcinoma	lipid metabolism, inborn errors	0.796043	0.109391	-0.0747697
adenocarcinoma	lipidoses	0.820823	0.0718068	0.0867992
adenocarcinoma	liver cirrhosis	0.885932	0.147562	-0.189693
adenocarcinoma	liver cirrhosis, biliary	0.879154	0.0620866	0.108288
adenocarcinoma	liver diseases	0.881043	0.637955	-0.8336
adenocarcinoma	lung diseases	0.704137	0.467842	-0.702514
adenocarcinoma	lung diseases, obstructive	0.788832	0.246986	-0.418032
adenocarcinoma	lung neoplasms	0.79672	0.403282	-0.628179
adenocarcinoma	lupus erythematosus, systemic	0.870229	0.0487075	0.228648
adenocarcinoma	lymphatic diseases	0.650527	0.464149	-0.696263
adenocarcinoma	lymphoma	0.705274	0.371865	-0.595928
adenocarcinoma	lymphoma, non-hodgkin	0.744671	0.297062	-0.489759
adenocarcinoma	lymphoproliferative disorders	0.679398	0.42039	-0.651829
adenocarcinoma	lysosomal storage diseases	0.789869	0.088464	0.0152837
adenocarcinoma	lysosomal storage diseases, nervous system	0.821739	0.0799323	0.0604712
adenocarcinoma	macular degeneration	0.837156	0.0773633	0.0218482
adenocarcinoma	malabsorption syndromes	0.85	0.093545	-0.0347381
adenocarcinoma	male urogenital diseases	0.78244	0.522039	-0.740137
adenocarcinoma	malformations of cortical development	0.72496	0.0946058	-0.0442031
adenocarcinoma	mental retardation, x-linked	0.705548	0.102184	-0.0920913
adenocarcinoma	metabolic diseases	0.618248	0.438894	-0.658434
adenocarcinoma	metabolic syndrome x	0.75	0.0470239	0.153155
adenocarcinoma	metabolism, inborn errors	0.692625	0.256151	-0.434288
adenocarcinoma	metal metabolism, inborn errors	0.800434	0.0778645	-0.00339562
adenocarcinoma	mitochondrial diseases	0.686722	0.0689871	0.032995
adenocarcinoma	motor neuron disease	0.697733	0.0581078	0.102524
adenocarcinoma	mouth diseases	0.79026	0.284123	-0.459286
adenocarcinoma	movement disorders	0.685285	0.243837	-0.404097
adenocarcinoma	multiple sclerosis	0.790169	0.218326	-0.339951
adenocarcinoma	muscular diseases	0.688012	0.255518	-0.425337
adenocarcinoma	muscular disorders, atrophic	0.721519	0.117115	-0.115517
adenocarcinoma	muscular dystrophies	0.713561	0.115535	-0.113098
adenocarcinoma	musculoskeletal abnormalities	0.669958	0.266405	-0.443173
adenocarcinoma	musculoskeletal diseases	0.652151	0.408349	-0.628414
adenocarcinoma	mycobacterium infections	0.81323	0.13087	-0.132305
adenocarcinoma	myeloproliferative disorders	0.795501	0.235901	-0.369038
adenocarcinoma	myocardial infarction	0.776544	0.225196	-0.367887
adenocarcinoma	myocardial ischemia	0.745394	0.304281	-0.508428
adenocarcinoma	neoplasms	1	0.444476	-0.653219
adenocarcinoma	neoplasms by histologic type	1	0.552228	-0.753338
adenocarcinoma	neoplasms by site	0.96105	0.553339	-0.753962
adenocarcinoma	neoplasms, connective and soft tissue	0.764409	0.400302	-0.624228
adenocarcinoma	neoplasms, connective tissue	0.732516	0.513037	-0.731346
adenocarcinoma	neoplasms, germ cell and embryonal	0.720034	0.511308	-0.729921
adenocarcinoma	neoplasms, glandular and epithelial	1	0.679982	-0.849602
adenocarcinoma	neoplasms, nerve tissue	0.695718	0.502799	-0.722082
adenocarcinoma	neoplasms, neuroepithelial	0.678304	0.458144	-0.679295
adenocarcinoma	neoplastic syndromes, hereditary	0.786614	0.238881	-0.377784
adenocarcinoma	nephritis	0.817854	0.187049	-0.277604
adenocarcinoma	nervous system diseases	0.766516	0.440951	-0.654203
adenocarcinoma	nervous system malformations	0.681782	0.169804	-0.278032
adenocarcinoma	neurobehavioral manifestations	0.664832	0.229833	-0.389911
adenocarcinoma	neurodegenerative diseases	0.603419	0.394036	-0.615075
adenocarcinoma	neuroectodermal tumors	0.687971	0.501805	-0.719947
adenocarcinoma	neuroendocrine tumors	0.774094	0.426714	-0.645672
adenocarcinoma	neurologic manifestations	0.599167	0.354187	-0.566918
adenocarcinoma	neuromuscular diseases	0.652714	0.327053	-0.5341
adenocarcinoma	nevi and melanomas	0.780033	0.363654	-0.569785
adenocarcinoma	nutrition disorders	0.712935	0.312135	-0.510955
adenocarcinoma	nutritional and metabolic diseases	0.610717	0.436884	-0.657991
adenocarcinoma	obesity	0.736077	0.239229	-0.402226
adenocarcinoma	ocular motility disorders	0.744262	0.0480423	0.13103
adenocarcinoma	orbital diseases	0.838942	0.0740348	0.0736704
adenocarcinoma	osteochondrodysplasias	0.821759	0.0751482	0.0342464
adenocarcinoma	osteoporosis	0.825352	0.122825	-0.131132
adenocarcinoma	otorhinolaryngologic diseases	0.735254	0.212994	-0.365391
adenocarcinoma	ovarian diseases	0.812595	0.318979	-0.515192
adenocarcinoma	ovarian neoplasms	0.823591	0.31655	-0.508176
adenocarcinoma	overnutrition	0.736077	0.239229	-0.402226
adenocarcinoma	overweight	0.74625	0.236295	-0.396482
adenocarcinoma	pancreatic diseases	0.80044	0.356989	-0.567757
adenocarcinoma	panuveitis	0.927152	0.0300558	0.381296
adenocarcinoma	parkinson disease	0.738368	0.193988	-0.310347
adenocarcinoma	parkinsonian disorders	0.732938	0.197324	-0.318269
adenocarcinoma	pathologic processes	0.745642	0.496561	-0.714119
adenocarcinoma	pathological conditions, anatomical	0.730561	0.374629	-0.602624
adenocarcinoma	pathological conditions, signs and symptoms	0.814719	0.477789	-0.688618
adenocarcinoma	peripheral nervous system diseases	0.730406	0.256041	-0.422974
adenocarcinoma	peroxisomal disorders	0.810127	0.0543871	0.176385
adenocarcinoma	pigmentation disorders	0.811502	0.106611	-0.0742521
adenocarcinoma	polyneuropathies	0.74026	0.0833507	-0.00643055
adenocarcinoma	precursor cell lymphoblastic leukemia-lymphoma	0.765774	0.180155	-0.268986
adenocarcinoma	prostatic diseases	0.682113	0.489118	-0.719169
adenocarcinoma	prostatic neoplasms	0.683793	0.487919	-0.717591
adenocarcinoma	proteinuria	0.852798	0.147022	-0.164251
adenocarcinoma	proteostasis deficiencies	0.787826	0.0949885	-0.046789
adenocarcinoma	psoriasis	0.837517	0.132914	-0.125206
adenocarcinoma	purine-pyrimidine metabolism, inborn errors	0.824242	0.0290847	0.299205
adenocarcinoma	rectal diseases	0.793929	0.362059	-0.57605
adenocarcinoma	renal tubular transport, inborn errors	0.697531	0.0476291	0.157527
adenocarcinoma	respiratory hypersensitivity	0.790419	0.214329	-0.349692
adenocarcinoma	respiratory tract diseases	0.684211	0.475903	-0.708783
adenocarcinoma	respiratory tract neoplasms	0.79291	0.408497	-0.63444
adenocarcinoma	retinal degeneration	0.694352	0.127361	-0.169355
adenocarcinoma	retinal diseases	0.73301	0.31626	-0.520381
adenocarcinoma	retinal dystrophies	0.60628	0.052183	0.0946325
adenocarcinoma	retinitis pigmentosa	0.592992	0.0458524	0.129389
adenocarcinoma	rheumatic diseases	0.814503	0.19848	-0.30332
adenocarcinoma	sarcoma	0.780359	0.369263	-0.585566
adenocarcinoma	sensation disorders	0.678098	0.171937	-0.285763
adenocarcinoma	signs and symptoms	0.814719	0.477789	-0.688618
adenocarcinoma	skin abnormalities	0.740967	0.260708	-0.432827
adenocarcinoma	skin and connective tissue diseases	0.734237	0.506457	-0.721594
adenocarcinoma	skin diseases	0.736389	0.506213	-0.721719
adenocarcinoma	skin diseases, genetic	0.751619	0.251923	-0.415379
adenocarcinoma	skin diseases, papulosquamous	0.834951	0.143843	-0.154094
adenocarcinoma	skin diseases, vascular	0.832109	0.164968	-0.223765
adenocarcinoma	sleep disorders	0.776667	0.0494272	0.183446
adenocarcinoma	spastic paraplegia, hereditary	0.603448	0.00749465	0.521361
adenocarcinoma	spinal cord diseases	0.723104	0.165289	-0.238527
adenocarcinoma	spinal diseases	0.717848	0.215482	-0.346128
adenocarcinoma	spinocerebellar ataxias	0.740741	0.0996885	-0.0513558
adenocarcinoma	spinocerebellar degenerations	0.688761	0.0502629	0.128353
adenocarcinoma	spondylarthritis	0.850174	0.0520256	0.238818
adenocarcinoma	spondylarthropathies	0.846429	0.050533	0.247283
adenocarcinoma	spondylitis	0.847682	0.0545493	0.221663
adenocarcinoma	spondylitis, ankylosing	0.961538	0.00537866	0.684418
adenocarcinoma	stomatognathic diseases	0.784284	0.301362	-0.491348
adenocarcinoma	stomatognathic system abnormalities	0.779156	0.0663007	0.0211655
adenocarcinoma	tauopathies	0.696271	0.333088	-0.534407
adenocarcinoma	tdp-43 proteinopathies	0.745098	0.0403226	0.17673
adenocarcinoma	thoracic neoplasms	0.797799	0.380517	-0.599649
adenocarcinoma	thyroid diseases	0.810555	0.24315	-0.394579
adenocarcinoma	urination disorders	0.84655	0.171393	-0.230527
adenocarcinoma	urogenital abnormalities	0.733151	0.260616	-0.444555
adenocarcinoma	urogenital neoplasms	0.776845	0.550641	-0.768978
adenocarcinoma	urologic diseases	0.716847	0.475267	-0.699916
adenocarcinoma	urologic neoplasms	0.845431	0.395288	-0.612884
adenocarcinoma	urological manifestations	0.832645	0.167602	-0.21893
adenocarcinoma	uveal diseases	0.863198	0.0949555	-0.00120063
adenocarcinoma	uveitis	0.889881	0.0638343	0.130345
adenocarcinoma	uveitis, anterior	0.93985	0.0268528	0.41964
adenocarcinoma	varicose veins	0.935185	0.0217018	0.47473
adenocarcinoma	vascular diseases	0.647515	0.467091	-0.696312
adenocarcinoma	vasculitis	0.855974	0.110454	-0.0587653
adenocarcinoma	virus diseases	0.727975	0.382516	-0.600433
adenocarcinoma	vision disorders	0.69378	0.060733	0.00352736
adnexal diseases	adrenal gland diseases	0.574607	0.19029	-0.321135
adnexal diseases	albuminuria	0.691489	0.0942484	0.00520574
adnexal diseases	alzheimer disease	0.510091	0.284069	-0.467705
adnexal diseases	amino acid metabolism, inborn errors	0.471223	0.115114	-0.125706
adnexal diseases	amyotrophic lateral sclerosis	0.54386	0.0154382	0.36233
adnexal diseases	anemia	0.493151	0.264511	-0.449162
adnexal diseases	anemia, aplastic	0.605556	0.102637	-0.0333407
adnexal diseases	anemia, hemolytic	0.50934	0.172138	-0.278025
adnexal diseases	aneurysm	0.605809	0.134438	-0.165104
adnexal diseases	ankylosis	0.597015	0.0199104	0.4682
adnexal diseases	arrhythmias, cardiac	0.459223	0.186294	-0.331411
adnexal diseases	arterial occlusive diseases	0.488396	0.306329	-0.50458
adnexal diseases	arteriosclerosis	0.485368	0.306956	-0.505751
adnexal diseases	arthritis	0.484302	0.263253	-0.450213
adnexal diseases	arthritis, rheumatoid	0.608696	0.0479218	0.207819
adnexal diseases	asthma	0.508146	0.250382	-0.427024
adnexal diseases	ataxia	0.466258	0.182109	-0.300556
adnexal diseases	autoimmune diseases	0.5444	0.294809	-0.484565
adnexal diseases	autoimmune diseases of the nervous system	0.452981	0.256616	-0.421113
adnexal diseases	bacterial infections	0.599395	0.296703	-0.499723
adnexal diseases	bacterial infections and mycoses	0.599395	0.296703	-0.499723
adnexal diseases	basal ganglia diseases	0.412654	0.243154	-0.413826
adnexal diseases	behcet syndrome	0.636364	0.0105316	0.5284
adnexal diseases	bile duct diseases	0.590625	0.168449	-0.2752
adnexal diseases	biliary tract diseases	0.590643	0.216552	-0.375729
adnexal diseases	blood coagulation disorders	0.473373	0.190779	-0.332468
adnexal diseases	blood coagulation disorders, inherited	0.491132	0.152866	-0.246676
adnexal diseases	blood platelet disorders	0.537158	0.176294	-0.276863
adnexal diseases	blood protein disorders	0.487327	0.294568	-0.495944
adnexal diseases	body weight	0.464244	0.273481	-0.460389
adnexal diseases	bone diseases	0.62109	0.323607	-0.517554
adnexal diseases	bone diseases, developmental	0.489083	0.182857	-0.299044
adnexal diseases	bone diseases, metabolic	0.532841	0.25441	-0.412671
adnexal diseases	bone marrow diseases	0.477604	0.292624	-0.481883
adnexal diseases	brain diseases	0.78002	0.267104	-0.413345
adnexal diseases	brain diseases, metabolic	0.425328	0.267959	-0.4524
adnexal diseases	brain diseases, metabolic, inborn	0.444444	0.245012	-0.421575
adnexal diseases	breast diseases	0.770434	0.340013	-0.538577
adnexal diseases	breast neoplasms	0.76892	0.341781	-0.54033
adnexal diseases	bronchial diseases	0.486387	0.313534	-0.515119
adnexal diseases	carbohydrate metabolism, inborn errors	0.441315	0.0846847	-0.027408
adnexal diseases	carcinoma	0.879415	0.288672	-0.468629
adnexal diseases	carcinoma, renal cell	0.579084	0.271365	-0.456777
adnexal diseases	cardiomegaly	0.536661	0.150943	-0.203184
adnexal diseases	cardiomyopathies	0.467695	0.235316	-0.392171
adnexal diseases	cardiomyopathy, dilated	0.533333	0.141468	-0.182254
adnexal diseases	cardiomyopathy, hypertrophic	0.526946	0.082243	0.00318355
adnexal diseases	cardiomyopathy, hypertrophic, familial	0.463768	0.0158494	0.381304
adnexal diseases	cardiovascular abnormalities	0.450555	0.283582	-0.475331
adnexal diseases	cardiovascular diseases	0.787588	0.268767	-0.424881
adnexal diseases	carotid artery diseases	0.639769	0.105363	-0.0109619
adnexal diseases	celiac disease	0.593886	0.0655422	0.0821071
adnexal diseases	central nervous system diseases	0.799193	0.261343	-0.405694
adnexal diseases	cerebellar ataxia	0.474065	0.162531	-0.257568
adnexal diseases	cerebellar diseases	0.463289	0.179128	-0.314727
adnexal diseases	cerebrovascular disorders	0.455631	0.289673	-0.474899
adnexal diseases	charcot-marie-tooth disease	0.433071	0.026777	0.282952
adnexal diseases	cholestasis	0.593117	0.134219	-0.177582
adnexal diseases	cholestasis, intrahepatic	0.622807	0.1009	-0.0587417
adnexal diseases	chromosome disorders	0.385372	0.210262	-0.37416
adnexal diseases	colitis	0.565401	0.223893	-0.396549
adnexal diseases	colitis, ulcerative	0.609375	0.190075	-0.324894
adnexal diseases	collagen diseases	0.572539	0.102934	-0.0569477
adnexal diseases	colonic diseases	0.632694	0.352445	-0.570965
adnexal diseases	colorectal neoplasms	0.590313	0.355731	-0.579779
adnexal diseases	congenital abnormalities	0.788597	0.245832	-0.381799
adnexal diseases	congenital disorders of glycosylation	0.304348	0.0035035	0.686256
adnexal diseases	congenital, hereditary, and neonatal diseases and abnormalities	0.788597	0.245832	-0.381799
adnexal diseases	connective tissue diseases	0.863774	0.286671	-0.446351
adnexal diseases	coronary artery disease	0.548936	0.214464	-0.358378
adnexal diseases	coronary disease	0.512177	0.256576	-0.429955
adnexal diseases	cranial nerve diseases	0.490431	0.170266	-0.305204
adnexal diseases	craniofacial abnormalities	0.429129	0.136307	-0.236442
adnexal diseases	crohn disease	0.589744	0.182379	-0.303971
adnexal diseases	death	0.468997	0.284542	-0.474014
adnexal diseases	death, sudden	0.528302	0.102658	-0.0762078
adnexal diseases	death, sudden, cardiac	0.481481	0.0496657	0.146464
adnexal diseases	dementia	0.543895	0.282421	-0.46219
adnexal diseases	demyelinating autoimmune diseases, cns	0.488479	0.240181	-0.395903
adnexal diseases	demyelinating diseases	0.460085	0.26325	-0.434133
adnexal diseases	diabetes mellitus	0.486377	0.303622	-0.507605
adnexal diseases	diabetes mellitus, type 1	0.545226	0.185154	-0.313405
adnexal diseases	diabetes mellitus, type 2	0.551769	0.181153	-0.311031
adnexal diseases	digestive system diseases	0.854188	0.278821	-0.444594
adnexal diseases	digestive system neoplasms	0.816347	0.304536	-0.493257
adnexal diseases	disorders of sex development	0.604603	0.133118	-0.203075
adnexal diseases	dna repair-deficiency disorders	0.520776	0.22551	-0.375387
adnexal diseases	dwarfism	0.543902	0.102812	-0.0789715
adnexal diseases	dyskinesias	0.423301	0.227637	-0.38672
adnexal diseases	dysostoses	0.463054	0.0449546	0.0887111
adnexal diseases	dyssomnias	0.51938	0.0636277	0.0660359
adnexal diseases	ectodermal dysplasia	0.537736	0.028065	0.29235
adnexal diseases	endocrine gland neoplasms	0.922301	0.54179	-0.761321
adnexal diseases	endocrine system diseases	0.997982	0.427122	-0.626923
adnexal diseases	epilepsy	0.427136	0.191298	-0.317577
adnexal diseases	esophageal diseases	0.609265	0.255274	-0.440244
adnexal diseases	exophthalmos	0.635468	0.121127	-0.102272
adnexal diseases	eye diseases	0.629667	0.302326	-0.491418
adnexal diseases	eye diseases, hereditary	0.416739	0.181716	-0.325376
adnexal diseases	female urogenital diseases	1	0.386807	-0.573666
adnexal diseases	female urogenital diseases and pregnancy complications	1	0.386807	-0.573666
adnexal diseases	gastroenteritis	0.497297	0.293721	-0.514258
adnexal diseases	gastrointestinal diseases	0.750252	0.330444	-0.527313
adnexal diseases	gastrointestinal neoplasms	0.704844	0.34925	-0.55891
adnexal diseases	genetic diseases, inborn	0.74218	0.25111	-0.398623
adnexal diseases	genetic diseases, x-linked	0.425051	0.220057	-0.387433
adnexal diseases	genital diseases, female	0.999495	0.64633	-0.849606
adnexal diseases	genital diseases, male	0.818365	0.322017	-0.523445
adnexal diseases	genital neoplasms, female	0.97225	0.694665	-0.897276
adnexal diseases	genital neoplasms, male	0.793643	0.329355	-0.542393
adnexal diseases	glioma	0.599899	0.332123	-0.535132
adnexal diseases	glomerulonephritis	0.531476	0.211412	-0.346012
adnexal diseases	glucose metabolism disorders	0.480323	0.292114	-0.492501
adnexal diseases	goiter	0.632246	0.159725	-0.218688
adnexal diseases	gonadal disorders	0.993946	0.834392	-1.00125
adnexal diseases	gout	0.639175	0.0307387	0.344093
adnexal diseases	gram-positive bacterial infections	0.460501	0.254075	-0.448752
adnexal diseases	graves disease	0.631579	0.118365	-0.0958679
adnexal diseases	hair diseases	0.635739	0.0886015	-0.0310074
adnexal diseases	head and neck neoplasms	0.527203	0.339881	-0.565707
adnexal diseases	heart arrest	0.503623	0.065597	0.0769903
adnexal diseases	heart defects, congenital	0.5	0.159101	-0.264459
adnexal diseases	heart diseases	0.621594	0.289951	-0.462893
adnexal diseases	hematologic diseases	0.670535	0.30771	-0.495778
adnexal diseases	hemic and lymphatic diseases	0.762361	0.282061	-0.456884
adnexal diseases	hemorrhagic disorders	0.453893	0.290682	-0.491433
adnexal diseases	hemostatic disorders	0.514266	0.280682	-0.474486
adnexal diseases	hereditary sensory and motor neuropathy	0.376289	0.0347123	0.187551
adnexal diseases	heredodegenerative disorders, nervous system	0.411705	0.247874	-0.415201
adnexal diseases	hyperinsulinism	0.576577	0.144339	-0.176014
adnexal diseases	hypersensitivity	0.477191	0.278654	-0.464459
adnexal diseases	hypersensitivity, immediate	0.481627	0.264791	-0.447401
adnexal diseases	hyperthyroidism	0.584992	0.169552	-0.264321
adnexal diseases	hypopigmentation	0.50211	0.0566667	0.111749
adnexal diseases	hypothalamic diseases	0.570533	0.228165	-0.363498
adnexal diseases	hypotrichosis	0.679803	0.0674157	0.0975129
adnexal diseases	immune system diseases	0.776993	0.272325	-0.44136
adnexal diseases	immunologic deficiency syndromes	0.45617	0.276387	-0.474651
adnexal diseases	immunoproliferative disorders	0.653885	0.304225	-0.505436
adnexal diseases	infant, newborn, diseases	0.466089	0.237325	-0.408283
adnexal diseases	inflammatory bowel diseases	0.545611	0.25259	-0.446719
adnexal diseases	insulin resistance	0.646766	0.063322	0.0944581
adnexal diseases	intellectual disability	0.401465	0.195784	-0.343942
adnexal diseases	intestinal diseases	0.673562	0.343629	-0.552945
adnexal diseases	intestinal neoplasms	0.618063	0.355278	-0.574881
adnexal diseases	joint diseases	0.466232	0.27298	-0.463627
adnexal diseases	keratosis	0.589577	0.0858634	-0.0351789
adnexal diseases	kidney diseases	0.629667	0.312156	-0.511559
adnexal diseases	kidney neoplasms	0.513889	0.323766	-0.541622
adnexal diseases	leprosy	0.614973	0.0559883	0.158369
adnexal diseases	leukemia	0.684157	0.298415	-0.491528
adnexal diseases	leukemia, b-cell	0.484359	0.297214	-0.506466
adnexal diseases	leukemia, lymphocytic, chronic, b-cell	0.520913	0.174153	-0.273647
adnexal diseases	leukemia, lymphoid	0.449041	0.286542	-0.488573
adnexal diseases	leukemia, myeloid	0.509586	0.302939	-0.495544
adnexal diseases	leukemia, myeloid, acute	0.448331	0.279854	-0.466567
adnexal diseases	limb deformities, congenital	0.487013	0.0363901	0.167044
adnexal diseases	lipid metabolism disorders	0.484451	0.256965	-0.448736
adnexal diseases	lipid metabolism, inborn errors	0.517504	0.14789	-0.223996
adnexal diseases	lipidoses	0.559322	0.106747	-0.0743918
adnexal diseases	liver cirrhosis	0.580482	0.198011	-0.329586
adnexal diseases	liver cirrhosis, biliary	0.625378	0.0982906	-0.0581316
adnexal diseases	liver diseases	0.683148	0.314153	-0.505725
adnexal diseases	lung diseases	0.726539	0.328392	-0.522015
adnexal diseases	lung diseases, obstructive	0.484596	0.271095	-0.456063
adnexal diseases	lung neoplasms	0.609485	0.355713	-0.57521
adnexal diseases	lupus erythematosus, systemic	0.587786	0.0736842	0.0712098
adnexal diseases	lymphatic diseases	0.762866	0.282142	-0.457075
adnexal diseases	lymphoma	0.576186	0.305266	-0.515024
adnexal diseases	lymphoma, non-hodgkin	0.459132	0.290179	-0.498307
adnexal diseases	lymphoproliferative disorders	0.659939	0.30697	-0.507504
adnexal diseases	lysosomal storage diseases	0.5197	0.123771	-0.139282
adnexal diseases	lysosomal storage diseases, nervous system	0.55	0.115578	-0.0995186
adnexal diseases	macular degeneration	0.600917	0.121521	-0.141513
adnexal diseases	malabsorption syndromes	0.586538	0.138826	-0.198936
adnexal diseases	male urogenital diseases	0.869324	0.277322	-0.445654
adnexal diseases	malformations of cortical development	0.459459	0.124462	-0.15807
adnexal diseases	mental retardation, x-linked	0.443812	0.131479	-0.216537
adnexal diseases	metabolic diseases	0.735621	0.275302	-0.432516
adnexal diseases	metabolic syndrome x	0.564189	0.0791094	-0.0121781
adnexal diseases	metabolism, inborn errors	0.391955	0.24043	-0.415544
adnexal diseases	metal metabolism, inborn errors	0.544469	0.114507	-0.15149
adnexal diseases	mitochondrial diseases	0.43361	0.0926829	-0.106726
adnexal diseases	motor neuron disease	0.460957	0.0833333	-0.0209417
adnexal diseases	mouth diseases	0.477034	0.294499	-0.500107
adnexal diseases	movement disorders	0.409774	0.247647	-0.42193
adnexal diseases	multiple sclerosis	0.495965	0.253278	-0.419859
adnexal diseases	muscular diseases	0.404201	0.250874	-0.429177
adnexal diseases	muscular disorders, atrophic	0.472152	0.155481	-0.241739
adnexal diseases	muscular dystrophies	0.458809	0.15027	-0.234048
adnexal diseases	musculoskeletal abnormalities	0.417255	0.25198	-0.421886
adnexal diseases	musculoskeletal diseases	0.64329	0.288005	-0.461368
adnexal diseases	mycobacterium infections	0.540856	0.17851	-0.278924
adnexal diseases	myeloproliferative disorders	0.501022	0.270818	-0.450356
adnexal diseases	myocardial infarction	0.487856	0.258456	-0.438859
adnexal diseases	myocardial ischemia	0.470232	0.294285	-0.488105
adnexal diseases	neoplasms	0.995459	0.188551	-0.28207
adnexal diseases	neoplasms by histologic type	0.948032	0.220592	-0.346396
adnexal diseases	neoplasms by site	0.984359	0.246307	-0.384498
adnexal diseases	neoplasms, connective and soft tissue	0.625126	0.352089	-0.580751
adnexal diseases	neoplasms, connective tissue	0.85671	0.299154	-0.477386
adnexal diseases	neoplasms, germ cell and embryonal	0.815843	0.288338	-0.466435
adnexal diseases	neoplasms, glandular and epithelial	0.910192	0.257273	-0.410936
adnexal diseases	neoplasms, nerve tissue	0.80222	0.294009	-0.472903
adnexal diseases	neoplasms, neuroepithelial	0.721493	0.313459	-0.506807
adnexal diseases	neoplastic syndromes, hereditary	0.491054	0.269455	-0.467283
adnexal diseases	nephritis	0.513075	0.225615	-0.380282
adnexal diseases	nervous system diseases	0.854188	0.232491	-0.349559
adnexal diseases	nervous system malformations	0.419252	0.194322	-0.340106
adnexal diseases	neurobehavioral manifestations	0.383049	0.224299	-0.388719
adnexal diseases	neurodegenerative diseases	0.649344	0.268685	-0.432717
adnexal diseases	neuroectodermal tumors	0.794652	0.295608	-0.47572
adnexal diseases	neuroendocrine tumors	0.62109	0.334784	-0.547024
adnexal diseases	neurologic manifestations	0.583249	0.261184	-0.418087
adnexal diseases	neuromuscular diseases	0.520686	0.273813	-0.452152
adnexal diseases	nevi and melanomas	0.548436	0.328498	-0.542991
adnexal diseases	nutrition disorders	0.489405	0.290506	-0.482318
adnexal diseases	nutritional and metabolic diseases	0.727043	0.275631	-0.436594
adnexal diseases	obesity	0.457627	0.262682	-0.449396
adnexal diseases	ocular motility disorders	0.468852	0.0666978	-0.00107332
adnexal diseases	orbital diseases	0.644231	0.125822	-0.118997
adnexal diseases	osteochondrodysplasias	0.550926	0.109375	-0.111884
adnexal diseases	osteoporosis	0.592958	0.185381	-0.29147
adnexal diseases	otorhinolaryngologic diseases	0.461591	0.243224	-0.437375
adnexal diseases	ovarian diseases	1	0.993441	-1.10636
adnexal diseases	ovarian neoplasms	1	0.9667	-1.09005
adnexal diseases	overnutrition	0.457627	0.262682	-0.449396
adnexal diseases	overweight	0.46375	0.261268	-0.445991
adnexal diseases	pancreatic diseases	0.536327	0.332812	-0.553097
adnexal diseases	panuveitis	0.682119	0.0507389	0.218153
adnexal diseases	parkinson disease	0.459191	0.223709	-0.387025
adnexal diseases	parkinsonian disorders	0.454006	0.225166	-0.39203
adnexal diseases	pathologic processes	0.837033	0.271123	-0.429345
adnexal diseases	pathological conditions, anatomical	0.566095	0.309517	-0.503549
adnexal diseases	pathological conditions, signs and symptoms	0.880424	0.239041	-0.362825
adnexal diseases	peripheral nervous system diseases	0.445247	0.268792	-0.452039
adnexal diseases	peroxisomal disorders	0.566456	0.0844738	0.028988
adnexal diseases	pigmentation disorders	0.547923	0.151435	-0.22988
adnexal diseases	polyneuropathies	0.469388	0.111552	-0.12071
adnexal diseases	precursor cell lymphoblastic leukemia-lymphoma	0.513397	0.233399	-0.399089
adnexal diseases	prostatic diseases	0.779516	0.325058	-0.534595
adnexal diseases	prostatic neoplasms	0.776993	0.325995	-0.537971
adnexal diseases	proteinuria	0.560827	0.196756	-0.308756
adnexal diseases	proteostasis deficiencies	0.525217	0.133925	-0.188472
adnexal diseases	psoriasis	0.55218	0.180095	-0.270316
adnexal diseases	purine-pyrimidine metabolism, inborn errors	0.593939	0.0478282	0.163662
adnexal diseases	rectal diseases	0.572654	0.356246	-0.58055
adnexal diseases	renal tubular transport, inborn errors	0.447531	0.0670986	0.0266741
adnexal diseases	respiratory hypersensitivity	0.501497	0.253021	-0.431029
adnexal diseases	respiratory tract diseases	0.751766	0.321536	-0.506902
adnexal diseases	respiratory tract neoplasms	0.621594	0.359184	-0.579507
adnexal diseases	retinal degeneration	0.447398	0.162838	-0.278428
adnexal diseases	retinal diseases	0.500505	0.304668	-0.51031
adnexal diseases	retinal dystrophies	0.39372	0.072996	-0.0275938
adnexal diseases	retinitis pigmentosa	0.382749	0.0642243	0.0101003
adnexal diseases	rheumatic diseases	0.505902	0.233645	-0.397615
adnexal diseases	sarcoma	0.570636	0.342209	-0.571622
adnexal diseases	sensation disorders	0.44583	0.212403	-0.385362
adnexal diseases	signs and symptoms	0.880424	0.239041	-0.362825
adnexal diseases	skin abnormalities	0.446915	0.270071	-0.456815
adnexal diseases	skin and connective tissue diseases	0.849142	0.290122	-0.452014
adnexal diseases	skin diseases	0.85116	0.289365	-0.451009
adnexal diseases	skin diseases, genetic	0.455562	0.266254	-0.454494
adnexal diseases	skin diseases, papulosquamous	0.548544	0.192014	-0.29637
adnexal diseases	skin diseases, vascular	0.559286	0.221898	-0.365921
adnexal diseases	sleep disorders	0.526667	0.0743879	0.0242448
adnexal diseases	spastic paraplegia, hereditary	0.344828	0.00990099	0.446601
adnexal diseases	spinal cord diseases	0.470018	0.206349	-0.350652
adnexal diseases	spinal diseases	0.453412	0.245471	-0.417803
adnexal diseases	spinocerebellar ataxias	0.498457	0.140009	-0.199492
adnexal diseases	spinocerebellar degenerations	0.45245	0.0722836	-0.00873879
adnexal diseases	spondylarthritis	0.616725	0.084608	0.0619252
adnexal diseases	spondylarthropathies	0.621429	0.0833333	0.0678216
adnexal diseases	spondylitis	0.612583	0.0881372	0.0456788
adnexal diseases	spondylitis, ankylosing	0.730769	0.00955254	0.597122
adnexal diseases	stomatognathic diseases	0.468927	0.302719	-0.510473
adnexal diseases	stomatognathic system abnormalities	0.48139	0.088544	-0.122073
adnexal diseases	tauopathies	0.511604	0.284113	-0.468082
adnexal diseases	tdp-43 proteinopathies	0.486275	0.0586843	0.0439924
adnexal diseases	thoracic neoplasms	0.589808	0.35793	-0.579174
adnexal diseases	thyroid diseases	0.526387	0.290082	-0.487969
adnexal diseases	urination disorders	0.550978	0.221257	-0.361133
adnexal diseases	urogenital abnormalities	0.463014	0.28528	-0.48535
adnexal diseases	urogenital neoplasms	0.984864	0.351775	-0.555012
adnexal diseases	urologic diseases	0.691221	0.31101	-0.505789
adnexal diseases	urologic neoplasms	0.557518	0.343274	-0.567494
adnexal diseases	urological manifestations	0.551653	0.221026	-0.359093
adnexal diseases	uveal diseases	0.601156	0.142531	-0.177579
adnexal diseases	uveitis	0.639881	0.102235	-0.0597844
adnexal diseases	uveitis, anterior	0.691729	0.045477	0.265024
adnexal diseases	varicose veins	0.759259	0.0408367	0.31133
adnexal diseases	vascular diseases	0.756811	0.283768	-0.4518
adnexal diseases	vasculitis	0.530278	0.142794	-0.205018
adnexal diseases	virus diseases	0.570636	0.305676	-0.506273
adnexal diseases	vision disorders	0.497608	0.0948905	-0.159942
adrenal gland diseases	albuminuria	0.475177	0.14693	-0.1833
adrenal gland diseases	alzheimer disease	0.615183	0.163081	-0.250708
adrenal gland diseases	amino acid metabolism, inborn errors	0.366906	0.182796	-0.309313
adrenal gland diseases	amyotrophic lateral sclerosis	0.280702	0.0198758	0.268778
adrenal gland diseases	anemia	0.497382	0.206074	-0.364167
adrenal gland diseases	anemia, aplastic	0.308333	0.109576	-0.107097
adrenal gland diseases	anemia, hemolytic	0.315445	0.18175	-0.330857
adrenal gland diseases	aneurysm	0.358921	0.16123	-0.26157
adrenal gland diseases	ankylosis	0.328358	0.0271941	0.373631
adrenal gland diseases	arrhythmias, cardiac	0.395288	0.202413	-0.398184
adrenal gland diseases	arterial occlusive diseases	0.60733	0.189697	-0.292616
adrenal gland diseases	arteriosclerosis	0.599476	0.189256	-0.29336
adrenal gland diseases	arthritis	0.469895	0.188749	-0.314414
adrenal gland diseases	arthritis, rheumatoid	0.42236	0.0793466	0.0497601
adrenal gland diseases	asthma	0.418848	0.184651	-0.31268
adrenal gland diseases	ataxia	0.298429	0.150594	-0.252281
adrenal gland diseases	autoimmune diseases	0.674084	0.171324	-0.244888
adrenal gland diseases	autoimmune diseases of the nervous system	0.477749	0.180158	-0.290617
adrenal gland diseases	bacterial infections	0.729058	0.163008	-0.244933
adrenal gland diseases	bacterial infections and mycoses	0.729058	0.163008	-0.244933
adrenal gland diseases	basal ganglia diseases	0.494764	0.174033	-0.281243
adrenal gland diseases	behcet syndrome	0.454545	0.0191816	0.410196
adrenal gland diseases	bile duct diseases	0.345313	0.186813	-0.347719
adrenal gland diseases	biliary tract diseases	0.371728	0.212734	-0.401337
adrenal gland diseases	blood coagulation disorders	0.346859	0.175149	-0.324071
adrenal gland diseases	blood coagulation disorders, inherited	0.282401	0.160465	-0.296885
adrenal gland diseases	blood platelet disorders	0.293194	0.171385	-0.307727
adrenal gland diseases	blood protein disorders	0.5	0.180359	-0.320543
adrenal gland diseases	body weight	0.581152	0.219151	-0.356516
adrenal gland diseases	bone diseases	0.712042	0.166208	-0.244849
adrenal gland diseases	bone diseases, developmental	0.329843	0.176471	-0.309192
adrenal gland diseases	bone diseases, metabolic	0.460733	0.215951	-0.354448
adrenal gland diseases	bone marrow diseases	0.484293	0.169725	-0.288425
adrenal gland diseases	brain diseases	0.896597	0.126128	-0.111241
adrenal gland diseases	brain diseases, metabolic	0.653141	0.21963	-0.357928
adrenal gland diseases	brain diseases, metabolic, inborn	0.561518	0.224607	-0.386557
adrenal gland diseases	breast diseases	0.755236	0.136633	-0.175781
adrenal gland diseases	breast neoplasms	0.747382	0.136147	-0.17585
adrenal gland diseases	bronchial diseases	0.543194	0.18371	-0.295034
adrenal gland diseases	carbohydrate metabolism, inborn errors	0.300469	0.120527	-0.170936
adrenal gland diseases	carcinoma	0.897906	0.116726	-0.112362
adrenal gland diseases	carcinoma, renal cell	0.40445	0.191687	-0.322063
adrenal gland diseases	cardiomegaly	0.316693	0.168885	-0.279408
adrenal gland diseases	cardiomyopathies	0.439791	0.187709	-0.327228
adrenal gland diseases	cardiomyopathy, dilated	0.316667	0.16184	-0.26218
adrenal gland diseases	cardiomyopathy, hypertrophic	0.338323	0.114721	-0.118546
adrenal gland diseases	cardiomyopathy, hypertrophic, familial	0.318841	0.027127	0.2735
adrenal gland diseases	cardiovascular abnormalities	0.611257	0.198133	-0.327332
adrenal gland diseases	cardiovascular diseases	0.900524	0.125938	-0.115889
adrenal gland diseases	carotid artery diseases	0.368876	0.130214	-0.133169
adrenal gland diseases	celiac disease	0.39738	0.100887	-0.0755216
adrenal gland diseases	central nervous system diseases	0.910995	0.121445	-0.0971068
adrenal gland diseases	cerebellar ataxia	0.256545	0.140301	-0.235975
adrenal gland diseases	cerebellar diseases	0.299738	0.152463	-0.270141
adrenal gland diseases	cerebrovascular disorders	0.578534	0.196532	-0.32985
adrenal gland diseases	charcot-marie-tooth disease	0.354331	0.0531915	0.13452
adrenal gland diseases	cholestasis	0.362348	0.165894	-0.299604
adrenal gland diseases	cholestasis, intrahepatic	0.400585	0.141383	-0.187489
adrenal gland diseases	chromosome disorders	0.426702	0.157869	-0.280363
adrenal gland diseases	colitis	0.346859	0.183138	-0.30376
adrenal gland diseases	colitis, ulcerative	0.306818	0.172524	-0.292103
adrenal gland diseases	collagen diseases	0.321244	0.120858	-0.137405
adrenal gland diseases	colonic diseases	0.640052	0.157488	-0.234348
adrenal gland diseases	colorectal neoplasms	0.565445	0.153791	-0.248248
adrenal gland diseases	congenital abnormalities	0.931937	0.118845	-0.0835467
adrenal gland diseases	congenital disorders of glycosylation	0.391304	0.0115681	0.583062
adrenal gland diseases	congenital, hereditary, and neonatal diseases and abnormalities	0.931937	0.118845	-0.0835467
adrenal gland diseases	connective tissue diseases	0.886126	0.116946	-0.0962106
adrenal gland diseases	coronary artery disease	0.383508	0.207654	-0.355603
adrenal gland diseases	coronary disease	0.467277	0.207438	-0.340393
adrenal gland diseases	cranial nerve diseases	0.324607	0.183432	-0.331907
adrenal gland diseases	craniofacial abnormalities	0.231675	0.130531	-0.23961
adrenal gland diseases	crohn disease	0.292023	0.162569	-0.268591
adrenal gland diseases	death	0.518325	0.184874	-0.316299
adrenal gland diseases	death, sudden	0.346698	0.14121	-0.228601
adrenal gland diseases	death, sudden, cardiac	0.347222	0.0828729	-0.0239252
adrenal gland diseases	dementia	0.658377	0.158475	-0.230312
adrenal gland diseases	demyelinating autoimmune diseases, cns	0.397906	0.172531	-0.279482
adrenal gland diseases	demyelinating diseases	0.568063	0.220193	-0.35811
adrenal gland diseases	diabetes mellitus	0.667539	0.21153	-0.338425
adrenal gland diseases	diabetes mellitus, type 1	0.328534	0.191749	-0.361018
adrenal gland diseases	diabetes mellitus, type 2	0.353866	0.214797	-0.391982
adrenal gland diseases	digestive system diseases	0.907068	0.118381	-0.101623
adrenal gland diseases	digestive system neoplasms	0.831152	0.125049	-0.136405
adrenal gland diseases	disorders of sex development	0.493724	0.234592	-0.444214
adrenal gland diseases	dna repair-deficiency disorders	0.335079	0.160905	-0.285168
adrenal gland diseases	dwarfism	0.326829	0.128846	-0.204903
adrenal gland diseases	dyskinesias	0.426702	0.164397	-0.270674
adrenal gland diseases	dysostoses	0.270936	0.060307	0.00797908
adrenal gland diseases	dyssomnias	0.437984	0.124312	-0.167059
adrenal gland diseases	ectodermal dysplasia	0.311321	0.0394265	0.212571
adrenal gland diseases	endocrine gland neoplasms	0.802356	0.181845	-0.279975
adrenal gland diseases	endocrine system diseases	1	0.165118	-0.213582
adrenal gland diseases	epilepsy	0.39267	0.180941	-0.314362
adrenal gland diseases	esophageal diseases	0.344241	0.176037	-0.31731
adrenal gland diseases	exophthalmos	0.421182	0.171171	-0.266233
adrenal gland diseases	eye diseases	0.731675	0.155321	-0.201415
adrenal gland diseases	eye diseases, hereditary	0.362565	0.168287	-0.275609
adrenal gland diseases	female urogenital diseases	0.912304	0.134271	-0.13531
adrenal gland diseases	female urogenital diseases and pregnancy complications	0.912304	0.134271	-0.13531
adrenal gland diseases	gastroenteritis	0.5	0.186615	-0.324076
adrenal gland diseases	gastrointestinal diseases	0.774869	0.141729	-0.175573
adrenal gland diseases	gastrointestinal neoplasms	0.687173	0.143678	-0.202547
adrenal gland diseases	genetic diseases, inborn	0.910995	0.128532	-0.119522
adrenal gland diseases	genetic diseases, x-linked	0.498691	0.206616	-0.371258
adrenal gland diseases	genital diseases, female	0.718586	0.167429	-0.243571
adrenal gland diseases	genital diseases, male	0.794503	0.125569	-0.151173
adrenal gland diseases	genital neoplasms, female	0.667539	0.171544	-0.26848
adrenal gland diseases	genital neoplasms, male	0.768325	0.129181	-0.172458
adrenal gland diseases	glioma	0.632199	0.157432	-0.240103
adrenal gland diseases	glomerulonephritis	0.348168	0.181322	-0.312614
adrenal gland diseases	glucose metabolism disorders	0.700262	0.217657	-0.352372
adrenal gland diseases	goiter	0.413043	0.209559	-0.350649
adrenal gland diseases	gonadal disorders	0.663613	0.194551	-0.315065
adrenal gland diseases	gout	0.391753	0.0461725	0.179077
adrenal gland diseases	gram-positive bacterial infections	0.479058	0.187212	-0.334344
adrenal gland diseases	graves disease	0.418546	0.167671	-0.254894
adrenal gland diseases	hair diseases	0.419244	0.130761	-0.189238
adrenal gland diseases	head and neck neoplasms	0.518325	0.17951	-0.312253
adrenal gland diseases	heart arrest	0.398551	0.11828	-0.1259
adrenal gland diseases	heart defects, congenital	0.293333	0.170015	-0.306698
adrenal gland diseases	heart diseases	0.782723	0.163165	-0.21621
adrenal gland diseases	hematologic diseases	0.736911	0.145591	-0.197895
adrenal gland diseases	hemic and lymphatic diseases	0.807592	0.122591	-0.125586
adrenal gland diseases	hemorrhagic disorders	0.518325	0.17069	-0.28785
adrenal gland diseases	hemostatic disorders	0.42801	0.171294	-0.299646
adrenal gland diseases	hereditary sensory and motor neuropathy	0.252577	0.0539054	0.0575133
adrenal gland diseases	heredodegenerative disorders, nervous system	0.612565	0.193229	-0.310385
adrenal gland diseases	hyperinsulinism	0.372973	0.186151	-0.349271
adrenal gland diseases	hypersensitivity	0.486911	0.180758	-0.29229
adrenal gland diseases	hypersensitivity, immediate	0.462042	0.182429	-0.296829
adrenal gland diseases	hyperthyroidism	0.421133	0.240806	-0.431884
adrenal gland diseases	hypopigmentation	0.371308	0.0963855	-0.0212047
adrenal gland diseases	hypothalamic diseases	0.445026	0.246198	-0.42989
adrenal gland diseases	hypotrichosis	0.46798	0.108945	-0.0698627
adrenal gland diseases	immune system diseases	0.842932	0.120758	-0.109224
adrenal gland diseases	immunologic deficiency syndromes	0.480366	0.167733	-0.286006
adrenal gland diseases	immunoproliferative disorders	0.689791	0.138284	-0.189409
adrenal gland diseases	infant, newborn, diseases	0.446335	0.188502	-0.329209
adrenal gland diseases	inflammatory bowel diseases	0.400524	0.188889	-0.328035
adrenal gland diseases	insulin resistance	0.40796	0.0928652	-0.0557661
adrenal gland diseases	intellectual disability	0.493455	0.215183	-0.394951
adrenal gland diseases	intestinal diseases	0.710733	0.156982	-0.217891
adrenal gland diseases	intestinal neoplasms	0.608639	0.155518	-0.242362
adrenal gland diseases	joint diseases	0.52356	0.194932	-0.315634
adrenal gland diseases	keratosis	0.358306	0.114464	-0.140273
adrenal gland diseases	kidney diseases	0.776178	0.172635	-0.245789
adrenal gland diseases	kidney neoplasms	0.573298	0.206021	-0.35438
adrenal gland diseases	leprosy	0.411765	0.0881007	0.0121982
adrenal gland diseases	leukemia	0.713351	0.131738	-0.174233
adrenal gland diseases	leukemia, b-cell	0.509162	0.1506	-0.239647
adrenal gland diseases	leukemia, lymphocytic, chronic, b-cell	0.244764	0.136896	-0.215003
adrenal gland diseases	leukemia, lymphoid	0.494764	0.1575	-0.250144
adrenal gland diseases	leukemia, myeloid	0.534031	0.15011	-0.237629
adrenal gland diseases	leukemia, myeloid, acute	0.475131	0.158654	-0.254701
adrenal gland diseases	limb deformities, congenital	0.292208	0.0515464	0.0458229
adrenal gland diseases	lipid metabolism disorders	0.510471	0.214168	-0.375967
adrenal gland diseases	lipid metabolism, inborn errors	0.319635	0.17341	-0.319151
adrenal gland diseases	lipidoses	0.353511	0.14161	-0.209272
adrenal gland diseases	liver cirrhosis	0.361257	0.216132	-0.383027
adrenal gland diseases	liver cirrhosis, biliary	0.410876	0.141814	-0.189937
adrenal gland diseases	liver diseases	0.78534	0.156006	-0.214043
adrenal gland diseases	lung diseases	0.782723	0.149164	-0.190857
adrenal gland diseases	lung diseases, obstructive	0.477749	0.18651	-0.300056
adrenal gland diseases	lung neoplasms	0.625654	0.164374	-0.259159
adrenal gland diseases	lupus erythematosus, systemic	0.370229	0.104413	-0.0737228
adrenal gland diseases	lymphatic diseases	0.807592	0.122518	-0.125576
adrenal gland diseases	lymphoma	0.616492	0.147464	-0.22089
adrenal gland diseases	lymphoma, non-hodgkin	0.496073	0.154757	-0.262858
adrenal gland diseases	lymphoproliferative disorders	0.689791	0.137814	-0.185618
adrenal gland diseases	lysosomal storage diseases	0.332083	0.158036	-0.259995
adrenal gland diseases	lysosomal storage diseases, nervous system	0.347826	0.150376	-0.22424
adrenal gland diseases	macular degeneration	0.334862	0.13852	-0.22526
adrenal gland diseases	malabsorption syndromes	0.394231	0.189991	-0.336592
adrenal gland diseases	male urogenital diseases	0.925393	0.117618	-0.101538
adrenal gland diseases	malformations of cortical development	0.236884	0.119775	-0.21044
adrenal gland diseases	mental retardation, x-linked	0.40256	0.23902	-0.450463
adrenal gland diseases	metabolic diseases	0.929319	0.14712	-0.160481
adrenal gland diseases	metabolic syndrome x	0.422297	0.13369	-0.196047
adrenal gland diseases	metabolism, inborn errors	0.684555	0.239908	-0.390274
adrenal gland diseases	metal metabolism, inborn errors	0.375271	0.164449	-0.310608
adrenal gland diseases	mitochondrial diseases	0.290456	0.126582	-0.195294
adrenal gland diseases	motor neuron disease	0.254408	0.095283	-0.116357
adrenal gland diseases	mouth diseases	0.534031	0.188627	-0.322203
adrenal gland diseases	movement disorders	0.510471	0.174419	-0.281302
adrenal gland diseases	multiple sclerosis	0.41623	0.175788	-0.292771
adrenal gland diseases	muscular diseases	0.540576	0.179331	-0.306874
adrenal gland diseases	muscular disorders, atrophic	0.240838	0.134307	-0.234436
adrenal gland diseases	muscular dystrophies	0.234293	0.130277	-0.222371
adrenal gland diseases	musculoskeletal abnormalities	0.557592	0.172819	-0.265431
adrenal gland diseases	musculoskeletal diseases	0.790576	0.15567	-0.195313
adrenal gland diseases	mycobacterium infections	0.290576	0.169078	-0.318716
adrenal gland diseases	myeloproliferative disorders	0.434555	0.174829	-0.29297
adrenal gland diseases	myocardial infarction	0.484293	0.201635	-0.347113
adrenal gland diseases	myocardial ischemia	0.625654	0.198918	-0.31366
adrenal gland diseases	neoplasms	0.977749	0.0713331	0.0587286
adrenal gland diseases	neoplasms by histologic type	0.960733	0.0869153	-0.00116926
adrenal gland diseases	neoplasms by site	0.942408	0.0907487	-0.0197199
adrenal gland diseases	neoplasms, connective and soft tissue	0.649215	0.162943	-0.258085
adrenal gland diseases	neoplasms, connective tissue	0.839005	0.116228	-0.107084
adrenal gland diseases	neoplasms, germ cell and embryonal	0.840314	0.119664	-0.118293
adrenal gland diseases	neoplasms, glandular and epithelial	0.931937	0.103398	-0.0621775
adrenal gland diseases	neoplasms, nerve tissue	0.828534	0.122984	-0.128932
adrenal gland diseases	neoplasms, neuroepithelial	0.748691	0.136126	-0.174917
adrenal gland diseases	neoplastic syndromes, hereditary	0.47644	0.190676	-0.357083
adrenal gland diseases	nephritis	0.375654	0.180958	-0.322585
adrenal gland diseases	nervous system diseases	0.954188	0.103728	-0.0383651
adrenal gland diseases	nervous system malformations	0.373037	0.164171	-0.294517
adrenal gland diseases	neurobehavioral manifestations	0.58377	0.208899	-0.356399
adrenal gland diseases	neurodegenerative diseases	0.751309	0.133956	-0.155319
adrenal gland diseases	neuroectodermal tumors	0.82199	0.124184	-0.134363
adrenal gland diseases	neuroendocrine tumors	0.675393	0.162571	-0.256203
adrenal gland diseases	neurologic manifestations	0.798429	0.162493	-0.202276
adrenal gland diseases	neuromuscular diseases	0.687173	0.171681	-0.25833
adrenal gland diseases	nevi and melanomas	0.566754	0.157741	-0.255414
adrenal gland diseases	nutrition disorders	0.700262	0.209311	-0.324252
adrenal gland diseases	nutritional and metabolic diseases	0.925393	0.14903	-0.168239
adrenal gland diseases	obesity	0.564136	0.217128	-0.360191
adrenal gland diseases	ocular motility disorders	0.288525	0.0897044	-0.103544
adrenal gland diseases	orbital diseases	0.425481	0.176471	-0.281774
adrenal gland diseases	osteochondrodysplasias	0.342593	0.141221	-0.224609
adrenal gland diseases	osteoporosis	0.360563	0.210181	-0.351011
adrenal gland diseases	otorhinolaryngologic diseases	0.460733	0.188235	-0.3301
adrenal gland diseases	ovarian diseases	0.569372	0.189295	-0.321792
adrenal gland diseases	ovarian neoplasms	0.557592	0.188997	-0.32596
adrenal gland diseases	overnutrition	0.564136	0.217128	-0.360191
adrenal gland diseases	overweight	0.556283	0.219185	-0.358386
adrenal gland diseases	pancreatic diseases	0.609948	0.181112	-0.294081
adrenal gland diseases	panuveitis	0.450331	0.0802834	0.0681064
adrenal gland diseases	parkinson disease	0.414921	0.180319	-0.310223
adrenal gland diseases	parkinsonian disorders	0.420157	0.179229	-0.306121
adrenal gland diseases	pathologic processes	0.91623	0.119454	-0.107733
adrenal gland diseases	pathological conditions, anatomical	0.736911	0.189818	-0.281698
adrenal gland diseases	pathological conditions, signs and symptoms	0.959424	0.103327	-0.0391808
adrenal gland diseases	peripheral nervous system diseases	0.549738	0.195987	-0.333563
adrenal gland diseases	peroxisomal disorders	0.689873	0.2529	-0.383954
adrenal gland diseases	pigmentation disorders	0.346645	0.184996	-0.308545
adrenal gland diseases	polyneuropathies	0.283859	0.133043	-0.224648
adrenal gland diseases	precursor cell lymphoblastic leukemia-lymphoma	0.35733	0.165655	-0.275432
adrenal gland diseases	prostatic diseases	0.767016	0.130396	-0.177735
adrenal gland diseases	prostatic neoplasms	0.760471	0.130123	-0.179987
adrenal gland diseases	proteinuria	0.344241	0.198791	-0.348901
adrenal gland diseases	proteostasis deficiencies	0.297391	0.146404	-0.261203
adrenal gland diseases	psoriasis	0.290621	0.169101	-0.274172
adrenal gland diseases	purine-pyrimidine metabolism, inborn errors	0.393939	0.0752315	0.00125056
adrenal gland diseases	rectal diseases	0.54712	0.15568	-0.252109
adrenal gland diseases	renal tubular transport, inborn errors	0.407407	0.138075	-0.255324
adrenal gland diseases	respiratory hypersensitivity	0.422775	0.181767	-0.30676
adrenal gland diseases	respiratory tract diseases	0.806283	0.14359	-0.170778
adrenal gland diseases	respiratory tract neoplasms	0.634817	0.163907	-0.259373
adrenal gland diseases	retinal degeneration	0.289267	0.152835	-0.243904
adrenal gland diseases	retinal diseases	0.586387	0.173509	-0.278229
adrenal gland diseases	retinal dystrophies	0.243961	0.093779	-0.0724273
adrenal gland diseases	retinitis pigmentosa	0.234501	0.0830153	-0.0360827
adrenal gland diseases	rheumatic diseases	0.412304	0.192661	-0.330617
adrenal gland diseases	sarcoma	0.590314	0.162992	-0.269302
adrenal gland diseases	sensation disorders	0.426702	0.189425	-0.330668
adrenal gland diseases	signs and symptoms	0.959424	0.103327	-0.0391808
adrenal gland diseases	skin abnormalities	0.548429	0.195429	-0.318081
adrenal gland diseases	skin and connective tissue diseases	0.879581	0.120129	-0.104579
adrenal gland diseases	skin diseases	0.88089	0.119623	-0.102942
adrenal gland diseases	skin diseases, genetic	0.507853	0.186988	-0.308747
adrenal gland diseases	skin diseases, papulosquamous	0.308901	0.174556	-0.288211
adrenal gland diseases	skin diseases, vascular	0.358639	0.189882	-0.340895
adrenal gland diseases	sleep disorders	0.423333	0.135539	-0.198214
adrenal gland diseases	spastic paraplegia, hereditary	0.172414	0.0123153	0.368528
adrenal gland diseases	spinal cord diseases	0.370419	0.175232	-0.315447
adrenal gland diseases	spinal diseases	0.45288	0.178167	-0.304937
adrenal gland diseases	spinocerebellar ataxias	0.225309	0.115324	-0.177943
adrenal gland diseases	spinocerebellar degenerations	0.256484	0.0870841	-0.105318
adrenal gland diseases	spondylarthritis	0.310105	0.0925156	-0.0242899
adrenal gland diseases	spondylarthropathies	0.310714	0.0909091	-0.0173312
adrenal gland diseases	spondylitis	0.31457	0.0978373	-0.0467536
adrenal gland diseases	spondylitis, ankylosing	0.384615	0.0128205	0.508562
adrenal gland diseases	stomatognathic diseases	0.562827	0.188514	-0.311277
adrenal gland diseases	stomatognathic system abnormalities	0.307692	0.118888	-0.207116
adrenal gland diseases	tauopathies	0.617801	0.163152	-0.250109
adrenal gland diseases	tdp-43 proteinopathies	0.262745	0.0703782	-0.0496693
adrenal gland diseases	thoracic neoplasms	0.609948	0.169393	-0.275578
adrenal gland diseases	thyroid diseases	0.554974	0.233223	-0.40932
adrenal gland diseases	urination disorders	0.405759	0.217544	-0.389036
adrenal gland diseases	urogenital abnormalities	0.628272	0.227596	-0.391544
adrenal gland diseases	urogenital neoplasms	0.862565	0.117176	-0.116437
adrenal gland diseases	urologic diseases	0.815445	0.158363	-0.212152
adrenal gland diseases	urologic neoplasms	0.641361	0.187309	-0.316817
adrenal gland diseases	urological manifestations	0.405759	0.218003	-0.386766
adrenal gland diseases	uveal diseases	0.331407	0.154815	-0.26151
adrenal gland diseases	uveitis	0.357143	0.122449	-0.166989
adrenal gland diseases	uveitis, anterior	0.466165	0.0742515	0.116713
adrenal gland diseases	varicose veins	0.5	0.0660147	0.185229
adrenal gland diseases	vascular diseases	0.863874	0.134474	-0.145166
adrenal gland diseases	vasculitis	0.310966	0.160338	-0.260972
adrenal gland diseases	virus diseases	0.658377	0.161736	-0.240047
adrenal gland diseases	vision disorders	0.322967	0.12894	-0.229839
albuminuria	alzheimer disease	0.741135	0.0785419	0.0757722
albuminuria	amino acid metabolism, inborn errors	0.343972	0.130904	-0.160845
albuminuria	amyotrophic lateral sclerosis	0.175439	0.0303951	0.143166
albuminuria	anemia	0.64539	0.116667	-0.0708486
albuminuria	anemia, aplastic	0.187943	0.089983	-0.0744758
albuminuria	anemia, hemolytic	0.468085	0.13851	-0.184647
albuminuria	aneurysm	0.393617	0.169985	-0.290737
albuminuria	ankylosis	0.253731	0.0512048	0.116949
albuminuria	arrhythmias, cardiac	0.521277	0.12618	-0.107724
albuminuria	arterial occlusive diseases	0.822695	0.105647	-0.00803894
albuminuria	arteriosclerosis	0.819149	0.106697	-0.0120117
albuminuria	arthritis	0.659574	0.116761	-0.073065
albuminuria	arthritis, rheumatoid	0.273292	0.110276	-0.167708
albuminuria	asthma	0.606383	0.122143	-0.0831263
albuminuria	ataxia	0.382979	0.09375	-0.0261448
albuminuria	autoimmune diseases	0.868794	0.0876879	0.0673507
albuminuria	autoimmune diseases of the nervous system	0.620567	0.100923	-0.0104317
albuminuria	bacterial infections	0.900709	0.0784435	0.0823871
albuminuria	bacterial infections and mycoses	0.900709	0.0784435	0.0823871
albuminuria	basal ganglia diseases	0.602837	0.089568	0.0222056
albuminuria	behcet syndrome	0.181818	0.0194175	0.210978
albuminuria	bile duct diseases	0.414894	0.145342	-0.199891
albuminuria	biliary tract diseases	0.496454	0.140421	-0.168762
albuminuria	blood coagulation disorders	0.528369	0.129904	-0.152744
albuminuria	blood coagulation disorders, inherited	0.41844	0.13155	-0.181834
albuminuria	blood platelet disorders	0.468085	0.143948	-0.200302
albuminuria	blood protein disorders	0.70922	0.110011	-0.0527597
albuminuria	body weight	0.687943	0.108138	-0.0194418
albuminuria	bone diseases	0.836879	0.0761536	0.0984621
albuminuria	bone diseases, developmental	0.407801	0.106187	-0.0537637
albuminuria	bone diseases, metabolic	0.531915	0.111111	-0.0382669
albuminuria	bone marrow diseases	0.609929	0.0907173	-0.0114415
albuminuria	brain diseases	0.932624	0.0489667	0.240421
albuminuria	brain diseases, metabolic	0.698582	0.0941683	0.0494026
albuminuria	brain diseases, metabolic, inborn	0.617021	0.103387	-0.00271893
albuminuria	breast diseases	0.822695	0.0567792	0.167575
albuminuria	breast neoplasms	0.822695	0.0572698	0.164743
albuminuria	bronchial diseases	0.705674	0.0998495	-0.00175428
albuminuria	carbohydrate metabolism, inborn errors	0.205674	0.0892308	-0.0478697
albuminuria	carcinoma	0.939716	0.045564	0.229683
albuminuria	carcinoma, renal cell	0.556738	0.122465	-0.127834
albuminuria	cardiomegaly	0.468085	0.166877	-0.227906
albuminuria	cardiomyopathies	0.64539	0.124487	-0.075661
albuminuria	cardiomyopathy, dilated	0.429078	0.159001	-0.212722
albuminuria	cardiomyopathy, hypertrophic	0.258865	0.134438	-0.197166
albuminuria	cardiomyopathy, hypertrophic, familial	0.202899	0.041543	0.0634364
albuminuria	cardiovascular abnormalities	0.751773	0.0995305	0.0149303
albuminuria	cardiovascular diseases	0.978723	0.0511775	0.228597
albuminuria	carotid artery diseases	0.315603	0.164815	-0.269101
albuminuria	celiac disease	0.231441	0.115721	-0.158886
albuminuria	central nervous system diseases	0.93617	0.0464707	0.252461
albuminuria	cerebellar ataxia	0.336879	0.0935039	-0.0487948
albuminuria	cerebellar diseases	0.390071	0.0965759	-0.0444883
albuminuria	cerebrovascular disorders	0.755319	0.106713	-0.0416836
albuminuria	charcot-marie-tooth disease	0.149606	0.0487179	0.0307594
albuminuria	cholestasis	0.336879	0.139501	-0.209772
albuminuria	cholestasis, intrahepatic	0.258865	0.132486	-0.18906
albuminuria	chromosome disorders	0.56383	0.0908571	0.0278191
albuminuria	colitis	0.503546	0.130515	-0.120889
albuminuria	colitis, ulcerative	0.425532	0.138568	-0.169328
albuminuria	collagen diseases	0.319149	0.155709	-0.264738
albuminuria	colonic diseases	0.744681	0.0723639	0.0988538
albuminuria	colorectal neoplasms	0.684397	0.0752143	0.0629705
albuminuria	congenital abnormalities	0.960993	0.0455462	0.273291
albuminuria	congenital disorders of glycosylation	0.173913	0.013289	0.379382
albuminuria	congenital, hereditary, and neonatal diseases and abnormalities	0.960993	0.0455462	0.273291
albuminuria	connective tissue diseases	0.943262	0.0465198	0.245001
albuminuria	coronary artery disease	0.631206	0.170498	-0.230637
albuminuria	coronary disease	0.723404	0.146552	-0.139864
albuminuria	cranial nerve diseases	0.411348	0.115768	-0.0786804
albuminuria	craniofacial abnormalities	0.283688	0.0823893	-0.0113343
albuminuria	crohn disease	0.439716	0.144186	-0.180195
albuminuria	death	0.680851	0.103004	-0.0317738
albuminuria	death, sudden	0.294326	0.133226	-0.191841
albuminuria	death, sudden, cardiac	0.189815	0.0897155	-0.113855
albuminuria	dementia	0.783688	0.0743107	0.103027
albuminuria	demyelinating autoimmune diseases, cns	0.560284	0.110799	-0.050973
albuminuria	demyelinating diseases	0.648936	0.105172	-0.0133904
albuminuria	diabetes mellitus	0.907801	0.11727	-0.0317883
albuminuria	diabetes mellitus, type 1	0.599291	0.185919	-0.271455
albuminuria	diabetes mellitus, type 2	0.599291	0.192922	-0.27592
albuminuria	digestive system diseases	0.950355	0.0462308	0.249126
albuminuria	digestive system neoplasms	0.897163	0.0508236	0.209877
albuminuria	disorders of sex development	0.265957	0.109489	-0.136992
albuminuria	dna repair-deficiency disorders	0.414894	0.09375	-0.0184097
albuminuria	dwarfism	0.195035	0.0863422	-0.0977568
albuminuria	dyskinesias	0.524823	0.0881477	0.0370028
albuminuria	dysostoses	0.108374	0.0475162	0.00520134
albuminuria	dyssomnias	0.224806	0.120332	-0.184244
albuminuria	ectodermal dysplasia	0.188679	0.0543478	0.0648513
albuminuria	endocrine gland neoplasms	0.815603	0.0702934	0.116587
albuminuria	endocrine system diseases	0.950355	0.0577462	0.190921
albuminuria	epilepsy	0.450355	0.0941438	-0.00752871
albuminuria	esophageal diseases	0.460993	0.113537	-0.116791
albuminuria	exophthalmos	0.269504	0.124183	-0.172536
albuminuria	eye diseases	0.886525	0.0729714	0.129949
albuminuria	eye diseases, hereditary	0.492908	0.106759	-0.00553053
albuminuria	female urogenital diseases	1	0.0550351	0.217707
albuminuria	female urogenital diseases and pregnancy complications	1	0.0550351	0.217707
albuminuria	gastroenteritis	0.631206	0.100622	-0.03748
albuminuria	gastrointestinal diseases	0.879433	0.0614013	0.162381
albuminuria	gastrointestinal neoplasms	0.815603	0.0663398	0.123717
albuminuria	genetic diseases, inborn	0.925532	0.0486215	0.247746
albuminuria	genetic diseases, x-linked	0.599291	0.10737	-0.0586526
albuminuria	genital diseases, female	0.808511	0.0731238	0.1099
albuminuria	genital diseases, male	0.886525	0.0530898	0.185498
albuminuria	genital neoplasms, female	0.762411	0.0771716	0.0768758
albuminuria	genital neoplasms, male	0.851064	0.0544341	0.164425
albuminuria	glioma	0.755319	0.0745798	0.0780805
albuminuria	glomerulonephritis	0.670213	0.177966	-0.234591
albuminuria	glucose metabolism disorders	0.875887	0.109099	-0.000440504
albuminuria	goiter	0.358156	0.13779	-0.196186
albuminuria	gonadal disorders	0.70922	0.0822707	0.0637122
albuminuria	gout	0.350515	0.0985507	-0.0947159
albuminuria	gram-positive bacterial infections	0.624113	0.105833	-0.0575075
albuminuria	graves disease	0.269504	0.12562	-0.179205
albuminuria	hair diseases	0.205674	0.112621	-0.185877
albuminuria	head and neck neoplasms	0.631206	0.0916581	-0.0192045
albuminuria	heart arrest	0.184783	0.100592	-0.118598
albuminuria	heart defects, congenital	0.390071	0.119306	-0.130763
albuminuria	heart diseases	0.932624	0.0747584	0.12394
albuminuria	hematologic diseases	0.914894	0.0699187	0.126018
albuminuria	hemic and lymphatic diseases	0.950355	0.0546939	0.193876
albuminuria	hemorrhagic disorders	0.70922	0.0983284	-0.0112043
albuminuria	hemostatic disorders	0.620567	0.11083	-0.0717112
albuminuria	hereditary sensory and motor neuropathy	0.128866	0.0554324	-0.0186065
albuminuria	heredodegenerative disorders, nervous system	0.592199	0.0745203	0.076679
albuminuria	hyperinsulinism	0.37234	0.143443	-0.221759
albuminuria	hypersensitivity	0.680851	0.109339	-0.033939
albuminuria	hypersensitivity, immediate	0.648936	0.112754	-0.0454398
albuminuria	hyperthyroidism	0.446809	0.155748	-0.234676
albuminuria	hypopigmentation	0.185654	0.0926316	-0.102074
albuminuria	hypothalamic diseases	0.489362	0.125341	-0.120469
albuminuria	hypotrichosis	0.246305	0.114943	-0.170168
albuminuria	immune system diseases	0.950355	0.0512722	0.216216
albuminuria	immunologic deficiency syndromes	0.638298	0.0950872	-0.0182162
albuminuria	immunoproliferative disorders	0.819149	0.0637241	0.130888
albuminuria	infant, newborn, diseases	0.599291	0.112742	-0.05508
albuminuria	inflammatory bowel diseases	0.539007	0.117647	-0.0933096
albuminuria	insulin resistance	0.293532	0.139151	-0.231069
albuminuria	intellectual disability	0.528369	0.099466	-0.0286792
albuminuria	intestinal diseases	0.783688	0.06699	0.127832
albuminuria	intestinal neoplasms	0.719858	0.0732852	0.0794298
albuminuria	joint diseases	0.695035	0.110485	-0.0376427
albuminuria	keratosis	0.195035	0.102996	-0.12047
albuminuria	kidney diseases	0.93617	0.0804388	0.094131
albuminuria	kidney neoplasms	0.723404	0.108626	-0.0513665
albuminuria	leprosy	0.240642	0.106132	-0.159429
albuminuria	leukemia	0.829787	0.0590015	0.150792
albuminuria	leukemia, b-cell	0.631206	0.0769896	0.0494848
albuminuria	leukemia, lymphocytic, chronic, b-cell	0.343972	0.0995893	-0.0931637
albuminuria	leukemia, lymphoid	0.609929	0.0809793	0.0354986
albuminuria	leukemia, myeloid	0.659574	0.0756713	0.0453692
albuminuria	leukemia, myeloid, acute	0.588652	0.0828757	0.00190529
albuminuria	limb deformities, congenital	0.162338	0.0608273	-0.0159055
albuminuria	lipid metabolism disorders	0.712766	0.131545	-0.106968
albuminuria	lipid metabolism, inborn errors	0.393617	0.134058	-0.182619
albuminuria	lipidoses	0.265957	0.120968	-0.186184
albuminuria	liver cirrhosis	0.531915	0.162866	-0.217837
albuminuria	liver cirrhosis, biliary	0.258865	0.135185	-0.199803
albuminuria	liver diseases	0.875887	0.0664514	0.142406
albuminuria	lung diseases	0.882979	0.0642415	0.145099
albuminuria	lung diseases, obstructive	0.687943	0.117861	-0.0562215
albuminuria	lung neoplasms	0.77305	0.0811616	0.0597965
albuminuria	lupus erythematosus, systemic	0.282443	0.157447	-0.273173
albuminuria	lymphatic diseases	0.950355	0.0546604	0.194171
albuminuria	lymphoma	0.741135	0.0702757	0.089851
albuminuria	lymphoma, non-hodgkin	0.62766	0.0816044	0.00221036
albuminuria	lymphoproliferative disorders	0.815603	0.0632042	0.132461
albuminuria	lysosomal storage diseases	0.322695	0.125691	-0.176739
albuminuria	lysosomal storage diseases, nervous system	0.29078	0.124242	-0.174266
albuminuria	macular degeneration	0.361702	0.165584	-0.253021
albuminuria	malabsorption syndromes	0.400709	0.164006	-0.258301
albuminuria	male urogenital diseases	1	0.0473631	0.244413
albuminuria	malformations of cortical development	0.230496	0.0768322	-0.0582088
albuminuria	mental retardation, x-linked	0.343972	0.109234	-0.140345
albuminuria	metabolic diseases	0.946809	0.0557761	0.225318
albuminuria	metabolic syndrome x	0.212766	0.11583	-0.165066
albuminuria	metabolism, inborn errors	0.684397	0.0951677	0.0347949
albuminuria	metal metabolism, inborn errors	0.308511	0.132622	-0.234645
albuminuria	mitochondrial diseases	0.216312	0.086771	-0.0383856
albuminuria	motor neuron disease	0.184397	0.0829346	-0.0944479
albuminuria	mouth diseases	0.659574	0.0977404	-0.0058427
albuminuria	movement disorders	0.606383	0.08667	0.0367547
albuminuria	multiple sclerosis	0.567376	0.107744	-0.0606925
albuminuria	muscular diseases	0.663121	0.0913532	0.0427131
albuminuria	muscular disorders, atrophic	0.382979	0.112033	-0.122172
albuminuria	muscular dystrophies	0.37234	0.108696	-0.1098
albuminuria	musculoskeletal abnormalities	0.656028	0.0831835	0.0905185
albuminuria	musculoskeletal diseases	0.882979	0.0663469	0.172908
albuminuria	mycobacterium infections	0.400709	0.120213	-0.152038
albuminuria	myeloproliferative disorders	0.542553	0.0958647	-0.043688
albuminuria	myocardial infarction	0.719858	0.133553	-0.134951
albuminuria	myocardial ischemia	0.815603	0.10604	-0.016902
albuminuria	neoplasms	0.98227	0.0264818	0.372901
albuminuria	neoplasms by histologic type	0.978723	0.0327752	0.322563
albuminuria	neoplasms by site	0.971631	0.0346923	0.311826
albuminuria	neoplasms, connective and soft tissue	0.751773	0.0744905	0.0530321
albuminuria	neoplasms, connective tissue	0.893617	0.0464773	0.227863
albuminuria	neoplasms, germ cell and embryonal	0.893617	0.0477906	0.224276
albuminuria	neoplasms, glandular and epithelial	0.953901	0.0392873	0.278895
albuminuria	neoplasms, nerve tissue	0.893617	0.0499405	0.212267
albuminuria	neoplasms, neuroepithelial	0.843972	0.0587074	0.163294
albuminuria	neoplastic syndromes, hereditary	0.528369	0.090743	-0.0183329
albuminuria	nephritis	0.695035	0.164017	-0.200901
albuminuria	nervous system diseases	0.968085	0.0389889	0.301264
albuminuria	nervous system malformations	0.475177	0.0953737	-0.0362813
albuminuria	neurobehavioral manifestations	0.620567	0.0909563	0.0285299
albuminuria	neurodegenerative diseases	0.847518	0.0577574	0.187189
albuminuria	neuroectodermal tumors	0.890071	0.0506866	0.207447
albuminuria	neuroendocrine tumors	0.77305	0.0729097	0.0845365
albuminuria	neurologic manifestations	0.840426	0.0650206	0.179837
albuminuria	neuromuscular diseases	0.783688	0.0767361	0.116399
albuminuria	nevi and melanomas	0.705674	0.0796956	0.0346775
albuminuria	nutrition disorders	0.77305	0.0911752	0.0484734
albuminuria	nutritional and metabolic diseases	0.946809	0.0567843	0.217414
albuminuria	obesity	0.663121	0.107041	-0.0185831
albuminuria	ocular motility disorders	0.173759	0.0910781	-0.0663475
albuminuria	orbital diseases	0.276596	0.125806	-0.177034
albuminuria	osteochondrodysplasias	0.269504	0.119122	-0.171282
albuminuria	osteoporosis	0.439716	0.142857	-0.180417
albuminuria	otorhinolaryngologic diseases	0.592199	0.106167	-0.0447195
albuminuria	ovarian diseases	0.691489	0.0948444	0.00224367
albuminuria	ovarian neoplasms	0.680851	0.0957129	-0.00286228
albuminuria	overnutrition	0.663121	0.107041	-0.0185831
albuminuria	overweight	0.663121	0.110324	-0.0242619
albuminuria	pancreatic diseases	0.755319	0.0908703	0.0334175
albuminuria	panuveitis	0.218543	0.0825	-0.086091
albuminuria	parkinson disease	0.5	0.0971074	-0.0254847
albuminuria	parkinsonian disorders	0.51773	0.0983827	-0.025131
albuminuria	pathologic processes	0.971631	0.0472088	0.246849
albuminuria	pathological conditions, anatomical	0.85461	0.0858874	0.0673804
albuminuria	pathological conditions, signs and symptoms	1	0.0399264	0.304124
albuminuria	peripheral nervous system diseases	0.698582	0.104565	-0.0157093
albuminuria	peroxisomal disorders	0.258865	0.139048	-0.193507
albuminuria	pigmentation disorders	0.312057	0.107317	-0.113473
albuminuria	polyneuropathies	0.301418	0.115489	-0.163679
albuminuria	precursor cell lymphoblastic leukemia-lymphoma	0.460993	0.0993125	-0.0647548
albuminuria	prostatic diseases	0.85461	0.0553133	0.157699
albuminuria	prostatic neoplasms	0.847518	0.0552601	0.156194
albuminuria	proteinuria	1	0.343066	-0.546814
albuminuria	proteostasis deficiencies	0.358156	0.133598	-0.214253
albuminuria	psoriasis	0.429078	0.131808	-0.151652
albuminuria	purine-pyrimidine metabolism, inborn errors	0.272727	0.11194	-0.1537
albuminuria	rectal diseases	0.680851	0.0790449	0.050322
albuminuria	renal tubular transport, inborn errors	0.244681	0.128492	-0.252841
albuminuria	respiratory hypersensitivity	0.613475	0.119723	-0.0777645
albuminuria	respiratory tract diseases	0.897163	0.0606569	0.163124
albuminuria	respiratory tract neoplasms	0.776596	0.0798396	0.0628664
albuminuria	retinal degeneration	0.468085	0.125356	-0.0985153
albuminuria	retinal diseases	0.77305	0.0935622	0.0168453
albuminuria	retinal dystrophies	0.166667	0.0724191	-0.0158899
albuminuria	retinitis pigmentosa	0.138298	0.0635179	0.00624458
albuminuria	rheumatic diseases	0.613475	0.133591	-0.126184
albuminuria	sarcoma	0.723404	0.0805687	0.0198335
albuminuria	sensation disorders	0.560284	0.112296	-0.042445
albuminuria	signs and symptoms	1	0.0399264	0.304124
albuminuria	skin abnormalities	0.656028	0.0975738	0.0259711
albuminuria	skin and connective tissue diseases	0.93617	0.0478261	0.241435
albuminuria	skin diseases	0.939716	0.0477305	0.242329
albuminuria	skin diseases, genetic	0.620567	0.0968992	0.0122581
albuminuria	skin diseases, papulosquamous	0.453901	0.130879	-0.146568
albuminuria	skin diseases, vascular	0.595745	0.157451	-0.210951
albuminuria	sleep disorders	0.219858	0.119231	-0.1683
albuminuria	spastic paraplegia, hereditary	0.103448	0.0179641	0.182169
albuminuria	spinal cord diseases	0.489362	0.107981	-0.0710658
albuminuria	spinal diseases	0.609929	0.105263	-0.0302455
albuminuria	spinocerebellar ataxias	0.269504	0.088993	-0.0473872
albuminuria	spinocerebellar degenerations	0.159574	0.0770548	-0.0547244
albuminuria	spondylarthritis	0.230496	0.128968	-0.159351
albuminuria	spondylarthropathies	0.232143	0.130785	-0.165227
albuminuria	spondylitis	0.241135	0.131783	-0.174584
albuminuria	spondylitis, ankylosing	0.269231	0.0232558	0.269895
albuminuria	stomatognathic diseases	0.695035	0.0964092	0.00718751
albuminuria	stomatognathic system abnormalities	0.191489	0.0855784	-0.103829
albuminuria	tauopathies	0.744681	0.0785634	0.0772895
albuminuria	tdp-43 proteinopathies	0.12549	0.0633663	-0.070513
albuminuria	thoracic neoplasms	0.72695	0.0810277	0.0538974
albuminuria	thyroid diseases	0.617021	0.10971	-0.0589371
albuminuria	urination disorders	1	0.290422	-0.443273
albuminuria	urogenital abnormalities	0.755319	0.11246	-0.0225128
albuminuria	urogenital neoplasms	0.932624	0.0474901	0.225503
albuminuria	urologic diseases	1	0.0743475	0.126856
albuminuria	urologic neoplasms	0.769504	0.0901537	0.0202663
albuminuria	urological manifestations	1	0.291322	-0.444375
albuminuria	uveal diseases	0.379433	0.154179	-0.251944
albuminuria	uveitis	0.265957	0.138122	-0.250755
albuminuria	uveitis, anterior	0.233083	0.0807292	-0.0603084
albuminuria	varicose veins	0.361111	0.111111	-0.105351
albuminuria	vascular diseases	0.971631	0.056941	0.19359
albuminuria	vasculitis	0.421986	0.153747	-0.240744
albuminuria	virus diseases	0.794326	0.0770554	0.0688551
albuminuria	vision disorders	0.262411	0.118211	-0.166223
alzheimer disease	amino acid metabolism, inborn errors	0.625899	0.124464	-0.109601
alzheimer disease	amyotrophic lateral sclerosis	0.754386	0.0165257	0.383748
alzheimer disease	anemia	0.534932	0.239057	-0.394287
alzheimer disease	anemia, aplastic	0.566667	0.074344	0.0763889
alzheimer disease	anemia, hemolytic	0.603985	0.166896	-0.240274
alzheimer disease	aneurysm	0.688797	0.121256	-0.09296
alzheimer disease	ankylosis	0.552239	0.0141329	0.525955
alzheimer disease	arrhythmias, cardiac	0.592233	0.202793	-0.352108
alzheimer disease	arterial occlusive diseases	0.567568	0.346416	-0.545255
alzheimer disease	arteriosclerosis	0.570482	0.344966	-0.544112
alzheimer disease	arthritis	0.562458	0.259636	-0.427485
alzheimer disease	arthritis, rheumatoid	0.708075	0.0432638	0.264189
alzheimer disease	asthma	0.592708	0.245422	-0.407612
alzheimer disease	ataxia	0.568507	0.184718	-0.287672
alzheimer disease	autoimmune diseases	0.514297	0.331589	-0.534541
alzheimer disease	autoimmune diseases of the nervous system	0.576521	0.286237	-0.46782
alzheimer disease	bacterial infections	0.56221	0.335022	-0.547017
alzheimer disease	bacterial infections and mycoses	0.56221	0.335022	-0.547017
alzheimer disease	basal ganglia diseases	0.651176	0.362192	-0.569977
alzheimer disease	behcet syndrome	0.727273	0.00924143	0.556575
alzheimer disease	bile duct diseases	0.621875	0.140636	-0.183386
alzheimer disease	biliary tract diseases	0.611696	0.17911	-0.274135
alzheimer disease	blood coagulation disorders	0.561144	0.187603	-0.293586
alzheimer disease	blood coagulation disorders, inherited	0.581173	0.14715	-0.2008
alzheimer disease	blood platelet disorders	0.597132	0.158095	-0.219154
alzheimer disease	blood protein disorders	0.528226	0.269152	-0.445109
alzheimer disease	body weight	0.561547	0.28717	-0.4848
alzheimer disease	bone diseases	0.52898	0.320459	-0.518422
alzheimer disease	bone diseases, developmental	0.524017	0.15873	-0.226189
alzheimer disease	bone diseases, metabolic	0.573892	0.224976	-0.359864
alzheimer disease	bone marrow diseases	0.504479	0.25943	-0.429413
alzheimer disease	brain diseases	1	0.483558	-0.671928
alzheimer disease	brain diseases, metabolic	0.577479	0.337311	-0.537935
alzheimer disease	brain diseases, metabolic, inborn	0.546032	0.260369	-0.424482
alzheimer disease	breast diseases	0.619784	0.319522	-0.515674
alzheimer disease	breast neoplasms	0.61592	0.319119	-0.513816
alzheimer disease	bronchial diseases	0.542932	0.299624	-0.492076
alzheimer disease	carbohydrate metabolism, inborn errors	0.542254	0.083004	0.00738754
alzheimer disease	carcinoma	0.782844	0.318503	-0.509458
alzheimer disease	carcinoma, renal cell	0.557476	0.208065	-0.329992
alzheimer disease	cardiomegaly	0.622465	0.140989	-0.169547
alzheimer disease	cardiomyopathies	0.582232	0.251188	-0.413118
alzheimer disease	cardiomyopathy, dilated	0.62	0.132102	-0.148824
alzheimer disease	cardiomyopathy, hypertrophic	0.598802	0.0734754	0.0514359
alzheimer disease	cardiomyopathy, hypertrophic, familial	0.57971	0.0152847	0.424571
alzheimer disease	cardiovascular abnormalities	0.508738	0.291111	-0.469752
alzheimer disease	cardiovascular diseases	0.785549	0.342141	-0.528621
alzheimer disease	carotid artery diseases	0.737752	0.095558	0.0446001
alzheimer disease	celiac disease	0.628821	0.0538721	0.165555
alzheimer disease	central nervous system diseases	1	0.457002	-0.643847
alzheimer disease	cerebellar ataxia	0.579011	0.163432	-0.233082
alzheimer disease	cerebellar diseases	0.580145	0.187375	-0.300652
alzheimer disease	cerebrovascular disorders	0.625843	0.364461	-0.581134
alzheimer disease	charcot-marie-tooth disease	0.559055	0.0268533	0.302647
alzheimer disease	cholestasis	0.643725	0.115051	-0.102033
alzheimer disease	cholestasis, intrahepatic	0.669591	0.0847834	0.0242084
alzheimer disease	chromosome disorders	0.492317	0.234622	-0.394747
alzheimer disease	colitis	0.60654	0.194191	-0.304093
alzheimer disease	colitis, ulcerative	0.633523	0.156711	-0.224168
alzheimer disease	collagen diseases	0.634715	0.0897765	0.00503296
alzheimer disease	colonic diseases	0.506182	0.31889	-0.522557
alzheimer disease	colorectal neoplasms	0.477594	0.30474	-0.506743
alzheimer disease	congenital abnormalities	0.785162	0.312856	-0.481408
alzheimer disease	congenital disorders of glycosylation	0.434783	0.00384468	0.709586
alzheimer disease	congenital, hereditary, and neonatal diseases and abnormalities	0.785162	0.312856	-0.481408
alzheimer disease	connective tissue diseases	0.767002	0.31483	-0.496842
alzheimer disease	coronary artery disease	0.642553	0.206566	-0.32726
alzheimer disease	coronary disease	0.611872	0.259522	-0.425345
alzheimer disease	cranial nerve diseases	0.641148	0.185596	-0.315763
alzheimer disease	craniofacial abnormalities	0.491547	0.126888	-0.182313
alzheimer disease	crohn disease	0.612536	0.15035	-0.199953
alzheimer disease	death	0.614431	0.33313	-0.539465
alzheimer disease	death, sudden	0.662736	0.102893	-0.0568568
alzheimer disease	death, sudden, cardiac	0.666667	0.0541353	0.158359
alzheimer disease	dementia	1	0.888431	-1.00176
alzheimer disease	demyelinating autoimmune diseases, cns	0.608295	0.255649	-0.409894
alzheimer disease	demyelinating diseases	0.569775	0.283849	-0.461558
alzheimer disease	diabetes mellitus	0.542884	0.327644	-0.533686
alzheimer disease	diabetes mellitus, type 1	0.605528	0.166092	-0.2514
alzheimer disease	diabetes mellitus, type 2	0.644823	0.172088	-0.263698
alzheimer disease	digestive system diseases	0.786708	0.321389	-0.505193
alzheimer disease	digestive system neoplasms	0.716383	0.326236	-0.519112
alzheimer disease	disorders of sex development	0.569038	0.0973515	-0.0944865
alzheimer disease	dna repair-deficiency disorders	0.544783	0.191496	-0.278078
alzheimer disease	dwarfism	0.553659	0.0819199	0.0191759
alzheimer disease	dyskinesias	0.577346	0.275224	-0.449249
alzheimer disease	dysostoses	0.546798	0.0414179	0.163733
alzheimer disease	dyssomnias	0.705426	0.0683183	0.104928
alzheimer disease	ectodermal dysplasia	0.537736	0.0216155	0.358825
alzheimer disease	endocrine gland neoplasms	0.560665	0.333027	-0.529777
alzheimer disease	endocrine system diseases	0.705951	0.339087	-0.532091
alzheimer disease	epilepsy	0.603853	0.235544	-0.396316
alzheimer disease	esophageal diseases	0.537764	0.175254	-0.274247
alzheimer disease	exophthalmos	0.64532	0.0959004	-0.00879461
alzheimer disease	eye diseases	0.583849	0.337956	-0.539018
alzheimer disease	eye diseases, hereditary	0.500431	0.183139	-0.320071
alzheimer disease	female urogenital diseases	0.726043	0.322133	-0.508581
alzheimer disease	female urogenital diseases and pregnancy complications	0.726043	0.322133	-0.508581
alzheimer disease	gastroenteritis	0.557357	0.279098	-0.472138
alzheimer disease	gastrointestinal diseases	0.632921	0.330575	-0.530525
alzheimer disease	gastrointestinal neoplasms	0.564142	0.321374	-0.527409
alzheimer disease	genetic diseases, inborn	0.748068	0.32272	-0.499904
alzheimer disease	genetic diseases, x-linked	0.534565	0.238984	-0.402025
alzheimer disease	genital diseases, female	0.534776	0.324274	-0.528906
alzheimer disease	genital diseases, male	0.688563	0.325005	-0.522318
alzheimer disease	genital neoplasms, female	0.48609	0.310694	-0.510833
alzheimer disease	genital neoplasms, male	0.664219	0.328304	-0.530542
alzheimer disease	glioma	0.529366	0.342072	-0.542554
alzheimer disease	glomerulonephritis	0.606811	0.198046	-0.294291
alzheimer disease	glucose metabolism disorders	0.529834	0.324807	-0.529151
alzheimer disease	goiter	0.641304	0.127064	-0.120353
alzheimer disease	gonadal disorders	0.478927	0.295121	-0.482526
alzheimer disease	gout	0.731959	0.0271614	0.378924
alzheimer disease	gram-positive bacterial infections	0.543353	0.256441	-0.448651
alzheimer disease	graves disease	0.646617	0.0945401	-0.00101406
alzheimer disease	hair diseases	0.62543	0.0674824	0.0484464
alzheimer disease	head and neck neoplasms	0.509793	0.268558	-0.444238
alzheimer disease	heart arrest	0.713768	0.0738658	0.0807587
alzheimer disease	heart defects, congenital	0.550667	0.141197	-0.194088
alzheimer disease	heart diseases	0.613988	0.353268	-0.552446
alzheimer disease	hematologic diseases	0.585394	0.319688	-0.521458
alzheimer disease	hemic and lymphatic diseases	0.687403	0.312379	-0.504086
alzheimer disease	hemorrhagic disorders	0.504611	0.277075	-0.456804
alzheimer disease	hemostatic disorders	0.543478	0.245399	-0.404343
alzheimer disease	hereditary sensory and motor neuropathy	0.515464	0.0372856	0.196503
alzheimer disease	heredodegenerative disorders, nervous system	0.51317	0.301132	-0.495297
alzheimer disease	hyperinsulinism	0.679279	0.136298	-0.132367
alzheimer disease	hypersensitivity	0.555822	0.278245	-0.461283
alzheimer disease	hypersensitivity, immediate	0.57021	0.267962	-0.444892
alzheimer disease	hyperthyroidism	0.646248	0.149698	-0.207055
alzheimer disease	hypopigmentation	0.582278	0.0513584	0.163991
alzheimer disease	hypothalamic diseases	0.621735	0.201695	-0.302739
alzheimer disease	hypotrichosis	0.640394	0.0488538	0.185434
alzheimer disease	immune system diseases	0.732998	0.321308	-0.512576
alzheimer disease	immunologic deficiency syndromes	0.522613	0.271856	-0.451456
alzheimer disease	immunoproliferative disorders	0.568779	0.313859	-0.510672
alzheimer disease	infant, newborn, diseases	0.556999	0.241099	-0.402086
alzheimer disease	inflammatory bowel diseases	0.592083	0.22469	-0.372333
alzheimer disease	insulin resistance	0.771144	0.0588459	0.142607
alzheimer disease	intellectual disability	0.559707	0.239574	-0.397649
alzheimer disease	intestinal diseases	0.557187	0.328923	-0.532079
alzheimer disease	intestinal neoplasms	0.485703	0.312531	-0.517453
alzheimer disease	joint diseases	0.547986	0.276037	-0.457495
alzheimer disease	keratosis	0.570033	0.0643382	0.0702285
alzheimer disease	kidney diseases	0.559505	0.328792	-0.527617
alzheimer disease	kidney neoplasms	0.514444	0.267475	-0.446139
alzheimer disease	leprosy	0.668449	0.0471698	0.22654
alzheimer disease	leukemia	0.600464	0.313813	-0.516874
alzheimer disease	leukemia, b-cell	0.456522	0.266103	-0.446639
alzheimer disease	leukemia, lymphocytic, chronic, b-cell	0.543726	0.145522	-0.18127
alzheimer disease	leukemia, lymphoid	0.464747	0.255319	-0.423306
alzheimer disease	leukemia, myeloid	0.46486	0.285047	-0.468317
alzheimer disease	leukemia, myeloid, acute	0.488076	0.259145	-0.423436
alzheimer disease	limb deformities, congenital	0.474026	0.0273511	0.223526
alzheimer disease	lipid metabolism disorders	0.594333	0.270866	-0.44423
alzheimer disease	lipid metabolism, inborn errors	0.65449	0.152753	-0.200077
alzheimer disease	lipidoses	0.682809	0.103715	-0.0378296
alzheimer disease	liver cirrhosis	0.613435	0.1673	-0.238108
alzheimer disease	liver cirrhosis, biliary	0.652568	0.0799112	0.0328916
alzheimer disease	liver diseases	0.622102	0.345494	-0.541512
alzheimer disease	lung diseases	0.632921	0.341748	-0.544058
alzheimer disease	lung diseases, obstructive	0.581515	0.27963	-0.46297
alzheimer disease	lung neoplasms	0.48068	0.313666	-0.512582
alzheimer disease	lupus erythematosus, systemic	0.667939	0.0654206	0.125592
alzheimer disease	lymphatic diseases	0.68779	0.312445	-0.50424
alzheimer disease	lymphoma	0.487249	0.29825	-0.490611
alzheimer disease	lymphoma, non-hodgkin	0.471415	0.264474	-0.441048
alzheimer disease	lymphoproliferative disorders	0.571097	0.314669	-0.510128
alzheimer disease	lysosomal storage diseases	0.611632	0.116637	-0.0941692
alzheimer disease	lysosomal storage diseases, nervous system	0.645652	0.107961	-0.0481813
alzheimer disease	macular degeneration	0.678899	0.108504	-0.0957558
alzheimer disease	malabsorption syndromes	0.678846	0.128131	-0.13279
alzheimer disease	male urogenital diseases	0.779753	0.309319	-0.491833
alzheimer disease	malformations of cortical development	0.593005	0.131153	-0.147629
alzheimer disease	mental retardation, x-linked	0.570413	0.138754	-0.191831
alzheimer disease	metabolic diseases	0.739181	0.351202	-0.537942
alzheimer disease	metabolic syndrome x	0.665541	0.073316	0.033598
alzheimer disease	metabolism, inborn errors	0.502837	0.274493	-0.459199
alzheimer disease	metal metabolism, inborn errors	0.646421	0.108324	-0.123027
alzheimer disease	mitochondrial diseases	0.560166	0.0964286	-0.0868824
alzheimer disease	motor neuron disease	0.627204	0.0910088	-0.0213557
alzheimer disease	mouth diseases	0.520753	0.272438	-0.459875
alzheimer disease	movement disorders	0.637487	0.363776	-0.578925
alzheimer disease	multiple sclerosis	0.619956	0.272054	-0.432136
alzheimer disease	muscular diseases	0.518955	0.287213	-0.477034
alzheimer disease	muscular disorders, atrophic	0.568354	0.153295	-0.210554
alzheimer disease	muscular dystrophies	0.557668	0.149813	-0.208407
alzheimer disease	musculoskeletal abnormalities	0.461213	0.262721	-0.435555
alzheimer disease	musculoskeletal diseases	0.612056	0.335309	-0.530519
alzheimer disease	mycobacterium infections	0.595331	0.158276	-0.208663
alzheimer disease	myeloproliferative disorders	0.530334	0.237412	-0.385154
alzheimer disease	myocardial infarction	0.602359	0.274597	-0.454474
alzheimer disease	myocardial ischemia	0.555975	0.333617	-0.542712
alzheimer disease	neoplasms	0.943586	0.230356	-0.368
alzheimer disease	neoplasms by histologic type	0.898377	0.267919	-0.428617
alzheimer disease	neoplasms by site	0.87017	0.273766	-0.435735
alzheimer disease	neoplasms, connective and soft tissue	0.489567	0.309251	-0.510351
alzheimer disease	neoplasms, connective tissue	0.747682	0.320099	-0.509162
alzheimer disease	neoplasms, germ cell and embryonal	0.755796	0.332936	-0.527595
alzheimer disease	neoplasms, glandular and epithelial	0.851623	0.305348	-0.482304
alzheimer disease	neoplasms, nerve tissue	0.753864	0.345126	-0.543089
alzheimer disease	neoplasms, neuroepithelial	0.681994	0.365198	-0.570524
alzheimer disease	neoplastic syndromes, hereditary	0.544732	0.250992	-0.406149
alzheimer disease	nephritis	0.592426	0.216118	-0.335919
alzheimer disease	nervous system diseases	1	0.370084	-0.540868
alzheimer disease	nervous system malformations	0.517104	0.203443	-0.344533
alzheimer disease	neurobehavioral manifestations	0.559163	0.299793	-0.495779
alzheimer disease	neurodegenerative diseases	1	0.63199	-0.815212
alzheimer disease	neuroectodermal tumors	0.74575	0.34594	-0.544458
alzheimer disease	neuroendocrine tumors	0.520866	0.323572	-0.524669
alzheimer disease	neurologic manifestations	0.616692	0.347561	-0.541984
alzheimer disease	neuromuscular diseases	0.53323	0.342687	-0.546546
alzheimer disease	nevi and melanomas	0.475973	0.298209	-0.486855
alzheimer disease	nutrition disorders	0.514396	0.321947	-0.526226
alzheimer disease	nutritional and metabolic diseases	0.732226	0.35223	-0.542096
alzheimer disease	obesity	0.554479	0.275572	-0.467948
alzheimer disease	ocular motility disorders	0.688525	0.0782706	-0.00918718
alzheimer disease	orbital diseases	0.646635	0.0983547	-0.0205438
alzheimer disease	osteochondrodysplasias	0.56713	0.0882883	-0.0275693
alzheimer disease	osteoporosis	0.664789	0.167021	-0.245523
alzheimer disease	otorhinolaryngologic diseases	0.512346	0.226432	-0.397947
alzheimer disease	ovarian diseases	0.509904	0.282578	-0.465377
alzheimer disease	ovarian neoplasms	0.515136	0.280637	-0.460455
alzheimer disease	overnutrition	0.554479	0.275572	-0.467948
alzheimer disease	overweight	0.565625	0.275663	-0.46784
[truncated: 42,553 more rows]
