# Supplementary material for: An analysis of disease-gene relationship from Medline abstracts by DigSee
Source: Sci Rep. 2017 Jan 5;7:40154. doi: 10.1038/srep40154 (PMC5215527; doi:10.1038/srep40154)
Supplement: Supplementary Table 9 [file srep40154-s10.xls]

## Sheet: 9. Top 100 filter
Supplementary Table 9. Overlap coefficients, jaccard indexes, separation coefficients, and GO similarities between disease pairs using the top 100 disease-related genes in DigSee. The top 100 genes were selected by three meaures: the number of abstracts, the number of evidence sentences, and scores of evidence sentences.
		# of abstracts			GO similarity			# of evidence sentences			GO similarity			Score of evidence sentences			GO similarity
Disease A	Disease B	Overlap coefficient	Jaccard index	Separation	Biological process	Cellular component	Molecular function	Overlap coefficient	Jaccard index	Separation	Biological process	Cellular component	Molecular function	Overlap coefficient	Jaccard index	Separation	Biological process	Cellular component	Molecular function
abnormalities, multiple	actinomycetales infections	0.1	0.0526316	0.116391	0.0106315	0.00141796	0.00153013	0.09	0.0471204	0.148417	0.00995929	0.00121143	0.0015056	0.05	0.025641	0.28519	0.00598963	0.000929739	0.00109929
abnormalities, multiple	adenocarcinoma	0.2	0.111111	-0.164033	0.016692	0.00165123	0.00339023	0.21	0.117318	-0.142605	0.0166597	0.0016384	0.00367598	0.07	0.0362694	0.00460844	0.0101452	0.00122541	0.00214907
abnormalities, multiple	adnexal diseases	0.19	0.104972	-0.116725	0.0163096	0.00189749	0.00335327	0.2	0.111111	-0.0748004	0.0168304	0.00176592	0.00361646	0.05	0.025641	0.0207305	0.00804118	0.0012168	0.00200364
abnormalities, multiple	adrenal gland diseases	0.13	0.0695187	0.0957447	0.00954981	0.00121225	0.00161049	0.13	0.0695187	0.0637588	0.0118341	0.00106522	0.00230924	0.1	0.0526316	0.0330893	0.00930161	0.00118179	0.00162952
abnormalities, multiple	albuminuria	0.16	0.0869565	-0.00517215	0.0126782	0.00149385	0.0024826	0.13	0.0695187	0.0372243	0.0119558	0.00149824	0.00248999	0.04	0.0204082	0.0893265	0.0087402	0.00123276	0.00183652
abnormalities, multiple	alzheimer disease	0.17	0.0928962	-0.110901	0.0154264	0.00206214	0.00313876	0.17	0.0928962	-0.0741114	0.0152831	0.00173957	0.00309838	0.05	0.025641	0.0735701	0.00783227	0.00147893	0.00158202
abnormalities, multiple	amino acid metabolism, inborn errors	0.17	0.0928962	0.0162247	0.00964795	0.00113904	0.00292436	0.16	0.0869565	0.031702	0.00869907	0.00111816	0.00255299	0.04	0.0204082	0.0770577	0.00596635	0.000776892	0.00146165
abnormalities, multiple	amyotrophic lateral sclerosis	0.144737	0.0666667	-0.0583001	0.00965052	0.00161765	0.00254387	0.118421	0.0538922	-0.0210661	0.00946196	0.00156125	0.0022775	0.0394737	0.017341	0.0337979	0.00676205	0.00116867	0.00165817
abnormalities, multiple	anemia	0.11	0.0582011	0.142005	0.0102091	0.00117587	0.00201177	0.11	0.0582011	0.131377	0.0100612	0.00106335	0.00193979	0.08	0.0416667	0.0700723	0.0082429	0.00086721	0.00178728
abnormalities, multiple	anemia, aplastic	0.08	0.0416667	0.0777046	0.0107213	0.00127354	0.00208921	0.06	0.0309278	0.111157	0.00935689	0.00114928	0.00186148	0.08	0.0416667	0.0663902	0.00833587	0.00137423	0.00186181
abnormalities, multiple	anemia, hemolytic	0.11	0.0582011	0.176401	0.00768875	0.000983384	0.0017612	0.1	0.0526316	0.176432	0.00782403	0.000832359	0.00162469	0.06	0.0309278	0.120442	0.00508729	0.000681801	0.00135394
abnormalities, multiple	aneurysm	0.14	0.0752688	0.0420049	0.0130648	0.00158435	0.00296907	0.16	0.0869565	0.0164369	0.0136268	0.00148412	0.00286945	0.06	0.0309278	0.166241	0.0083793	0.0012235	0.0018042
abnormalities, multiple	ankylosis	0.0416667	0.0177515	0.264468	0.00890322	0.00101471	0.001254	0.0138889	0.00584795	0.352335	0.00802376	0.00079029	0.000881578	0	0	0.313787	0.005572	0.000752559	0.000855539
abnormalities, multiple	arrhythmias, cardiac	0.09	0.0471204	0.0898668	0.00937109	0.00126877	0.00184447	0.07	0.0362694	0.147729	0.008643	0.00124914	0.00159547	0.03	0.0152284	0.199395	0.00483618	0.000804907	0.00101055
abnormalities, multiple	arterial occlusive diseases	0.16	0.0869565	0.0360291	0.0149901	0.00187382	0.00309127	0.14	0.0752688	0.0674134	0.0137148	0.00140711	0.00273193	0.07	0.0362694	0.102621	0.00800746	0.00103199	0.00141745
abnormalities, multiple	arteriosclerosis	0.16	0.0869565	0.0360839	0.0147228	0.00183021	0.00301652	0.14	0.0752688	0.0674134	0.0137148	0.00140711	0.00273193	0.07	0.0362694	0.123787	0.00812396	0.0010155	0.00148694
abnormalities, multiple	arthritis	0.12	0.0638298	0.0685209	0.013253	0.00147213	0.00207923	0.11	0.0582011	0.129998	0.0137047	0.00129542	0.00213415	0.04	0.0204082	0.21219	0.0089744	0.00117497	0.00176265
abnormalities, multiple	arthritis, rheumatoid	0.04	0.0204082	0.1601	0.00768286	0.000893395	0.00104819	0.03	0.0152284	0.127648	0.00832324	0.000805809	0.00113149	0.04	0.0204082	0.122707	0.00647828	0.000835505	0.00143253
abnormalities, multiple	asthma	0.08	0.0416667	0.220788	0.0113547	0.00118787	0.00172527	0.08	0.0416667	0.24346	0.010787	0.00107985	0.00151961	0.04	0.0204082	0.294811	0.00777316	0.000914206	0.00137566
abnormalities, multiple	ataxia	0.1	0.0526316	-0.0530854	0.00981555	0.00137046	0.00244628	0.13	0.0695187	-0.100147	0.0106507	0.00158357	0.00291425	0.07	0.0362694	-0.0677949	0.00652325	0.000868852	0.0015655
abnormalities, multiple	autoimmune diseases	0.11	0.0582011	0.120156	0.0115418	0.00120308	0.00176895	0.1	0.0526316	0.166841	0.0115515	0.00112562	0.00168532	0.06	0.0309278	0.0851443	0.00718096	0.00117305	0.0015774
abnormalities, multiple	autoimmune diseases of the nervous system	0.14	0.0752688	0.11345	0.0134802	0.00136518	0.00204708	0.09	0.0471204	0.207031	0.0120126	0.00111823	0.00169077	0.05	0.025641	0.136011	0.00758807	0.00117982	0.00150586
abnormalities, multiple	bacterial infections	0.13	0.0695187	0.0669095	0.0138353	0.00142608	0.00208634	0.13	0.0695187	0.118159	0.0133185	0.00132528	0.00212373	0.03	0.0152284	0.170523	0.00691858	0.000935626	0.00113909
abnormalities, multiple	bacterial infections and mycoses	0.13	0.0695187	0.0669095	0.0138353	0.00142608	0.00208634	0.13	0.0695187	0.118159	0.0133185	0.00132528	0.00212373	0.03	0.0152284	0.170523	0.00691858	0.000935626	0.00113909
abnormalities, multiple	basal ganglia diseases	0.13	0.0695187	0.0155273	0.0141858	0.0016082	0.0029814	0.15	0.0810811	0.0104054	0.0150455	0.00173538	0.00311746	0.02	0.010101	0.183213	0.00790612	0.00102557	0.00151952
abnormalities, multiple	behcet syndrome	0.114286	0.0305344	0.195679	0.0108002	0.00100776	0.0016903	0.114286	0.0305344	0.201417	0.0103129	0.000816438	0.00206228	0.0285714	0.00746269	0.35403	0.00712127	0.000624425	0.00171526
abnormalities, multiple	bile duct diseases	0.14	0.0752688	0.015613	0.0119182	0.00141603	0.00216778	0.12	0.0638298	0.0585156	0.0111959	0.00121803	0.00198038	0.06	0.0309278	0.101489	0.0089582	0.00120966	0.00156761
abnormalities, multiple	biliary tract diseases	0.14	0.0752688	0.0426701	0.0113077	0.00143753	0.00231246	0.11	0.0582011	0.0639313	0.0115552	0.00117518	0.00215582	0.08	0.0416667	0.048065	0.0086486	0.00127415	0.00196136
abnormalities, multiple	blood coagulation disorders	0.1	0.0526316	0.211378	0.00888693	0.00158964	0.00189729	0.09	0.0471204	0.238002	0.00891156	0.00143137	0.00180232	0.05	0.025641	0.149938	0.0067394	0.00132748	0.0016246
abnormalities, multiple	blood coagulation disorders, inherited	0.09	0.0471204	0.249913	0.00896933	0.00162567	0.00189326	0.09	0.0471204	0.20298	0.00875399	0.00164731	0.00191673	0.04	0.0204082	0.0910824	0.00629058	0.00126702	0.00157096
abnormalities, multiple	blood platelet disorders	0.1	0.0526316	0.13761	0.00931518	0.00128986	0.00202547	0.1	0.0526316	0.14307	0.00895038	0.0011852	0.00195612	0.02	0.010101	0.276413	0.00619726	0.00096837	0.00124165
abnormalities, multiple	blood protein disorders	0.16	0.0869565	0.0147571	0.014525	0.00191327	0.00267886	0.17	0.0928962	0.01854	0.0143846	0.00169933	0.00262595	0.04	0.0204082	0.155139	0.00735591	0.000989236	0.0015766
abnormalities, multiple	body weight	0.12	0.0638298	0.0881527	0.0138091	0.00183869	0.00261101	0.13	0.0695187	0.07426	0.0134814	0.00147999	0.0026241	0.05	0.025641	0.0445902	0.00702093	0.000796633	0.00152004
abnormalities, multiple	bone diseases	0.17	0.0928962	-0.0222406	0.01569	0.00144311	0.00302321	0.2	0.111111	-0.0830994	0.0169341	0.00140412	0.00359525	0.11	0.0582011	-0.00306704	0.00998974	0.0015663	0.00231331
abnormalities, multiple	bone diseases, developmental	0.24	0.136364	-0.0949468	0.0154957	0.00179068	0.00362632	0.22	0.123596	-0.0687647	0.0151074	0.00162351	0.00397592	0.23	0.129944	-0.249855	0.0140487	0.00199741	0.00338432
abnormalities, multiple	bone diseases, metabolic	0.18	0.0989011	-0.0737262	0.0146202	0.00156002	0.00312478	0.15	0.0810811	0.00984676	0.0122733	0.00130455	0.00285248	0.12	0.0638298	-0.0332425	0.00966215	0.00163479	0.00284588
abnormalities, multiple	bone marrow diseases	0.12	0.0638298	0.0194072	0.0135767	0.00118121	0.0025732	0.13	0.0695187	0.00961662	0.0142094	0.00112541	0.00276031	0.08	0.0416667	0.0469331	0.00926443	0.00107822	0.00173929
abnormalities, multiple	brain diseases	0.19	0.104972	-0.0577896	0.016135	0.00174007	0.00337238	0.16	0.0869565	-0.0152434	0.0155448	0.00159827	0.00305212	0.08	0.0416667	0.0165282	0.00856715	0.00121867	0.0019091
abnormalities, multiple	brain diseases, metabolic	0.2	0.111111	-0.120714	0.011807	0.00160075	0.00308484	0.17	0.0928962	0.0108728	0.0101469	0.00139029	0.00254979	0.07	0.0362694	0.0384615	0.00850493	0.00109878	0.00150674
abnormalities, multiple	brain diseases, metabolic, inborn	0.2	0.111111	-0.0894095	0.0105594	0.00135905	0.00292442	0.16	0.0869565	-0.00450866	0.00906475	0.00116461	0.00239799	0.07	0.0362694	0	0.00776217	0.00112289	0.0015568
abnormalities, multiple	breast diseases	0.17	0.0928962	-0.127895	0.0172472	0.00195709	0.00371006	0.18	0.0989011	-0.0966272	0.0181402	0.00188985	0.0041603	0.05	0.025641	0.0833225	0.0107804	0.00128233	0.00237017
abnormalities, multiple	breast neoplasms	0.18	0.0989011	-0.138519	0.0174648	0.00195993	0.0037169	0.18	0.0989011	-0.0966272	0.0181402	0.00188985	0.0041603	0.05	0.025641	0.0833225	0.0107804	0.00128233	0.00237017
abnormalities, multiple	bronchial diseases	0.12	0.0638298	0.0941431	0.0140315	0.00141839	0.00212795	0.1	0.0526316	0.137529	0.0133398	0.00123808	0.00209451	0.09	0.0471204	0.087121	0.00905789	0.00106486	0.00187211
abnormalities, multiple	carbohydrate metabolism, inborn errors	0.06	0.0309278	0.234678	0.00442598	0.000859748	0.00130238	0.08	0.0416667	0.191989	0.00426758	0.000813812	0.00126716	0.04	0.0204082	0.264535	0.00419674	0.000695873	0.00102161
abnormalities, multiple	carcinoma	0.2	0.111111	-0.174496	0.0163525	0.0016057	0.00328698	0.2	0.111111	-0.111858	0.0167726	0.00157685	0.0036034	0.1	0.0526316	-0.0425152	0.00974218	0.00123195	0.00199081
abnormalities, multiple	carcinoma, renal cell	0.13	0.0695187	-0.00285918	0.0149165	0.00158549	0.00264783	0.12	0.0638298	0.00961662	0.0145075	0.00142192	0.00285226	0.08	0.0416667	0.0611809	0.00916603	0.00136687	0.00191587
abnormalities, multiple	cardiomegaly	0.11	0.0582011	0.103353	0.0124668	0.00154661	0.00213017	0.1	0.0526316	0.121125	0.0110578	0.00150786	0.0018941	0.04	0.0204082	0.176985	0.00683926	0.00100806	0.00157608
abnormalities, multiple	cardiomyopathies	0.13	0.0695187	0.00538214	0.0125457	0.00142183	0.00220255	0.13	0.0695187	0.0212645	0.012137	0.00141855	0.00224792	0.05	0.025641	0.0575615	0.00727949	0.00105983	0.00173598
abnormalities, multiple	cardiomyopathy, dilated	0.1	0.0526316	0.119913	0.0114993	0.00145886	0.00187146	0.1	0.0526316	0.136695	0.0111894	0.0015362	0.00190288	0.04	0.0204082	0.166429	0.00675416	0.00101955	0.0015733
abnormalities, multiple	cardiomyopathy, hypertrophic	0.1	0.0526316	-0.000181736	0.0098401	0.00123728	0.00184924	0.1	0.0526316	0.0531973	0.00905701	0.00123597	0.00180241	0.06	0.0309278	0.12386	0.00710043	0.001012	0.00185525
abnormalities, multiple	cardiomyopathy, hypertrophic, familial	0.075	0.0344828	-0.00748626	0.00776361	0.00142945	0.00150703	0.0875	0.0404624	0.00607915	0.00761368	0.00147192	0.00152658	0.025	0.011236	0.0811183	0.00614489	0.000998151	0.00109614
abnormalities, multiple	cardiovascular abnormalities	0.26	0.149425	-0.152905	0.0141608	0.00206027	0.00351285	0.21	0.117318	-0.0996401	0.0134018	0.00170422	0.00317079	0.14	0.0752688	-0.0754662	0.0103467	0.00155746	0.00239905
abnormalities, multiple	cardiovascular diseases	0.19	0.104972	-0.0577869	0.0146978	0.00182757	0.00318519	0.16	0.0869565	0.0198388	0.0149746	0.00151079	0.00317042	0.11	0.0582011	0.00437508	0.00865236	0.00116009	0.00200382
abnormalities, multiple	carotid artery diseases	0.18	0.0989011	-2.22045e-16	0.0131379	0.00210558	0.0025836	0.1	0.0526316	0.131487	0.0128567	0.0016094	0.00235523	0.06	0.0309278	0.0783607	0.00904455	0.00114139	0.00236852
abnormalities, multiple	celiac disease	0.1	0.0526316	0.132301	0.00954683	0.0011899	0.00181813	0.1	0.0526316	0.185788	0.00922561	0.00114868	0.00180962	0.03	0.0152284	0.237758	0.00494014	0.00095903	0.00115922
abnormalities, multiple	central nervous system diseases	0.19	0.104972	-0.0729411	0.0159823	0.00171861	0.00333254	0.16	0.0869565	-0.0358379	0.0156529	0.00163768	0.00309548	0.1	0.0526316	-0.0164167	0.00891101	0.00137616	0.00201315
abnormalities, multiple	cerebellar ataxia	0.1	0.0526316	-0.074447	0.00977658	0.00135831	0.00249987	0.1	0.0526316	-0.0689875	0.0111621	0.00146575	0.00299208	0.06	0.0309278	-0.00590151	0.0074195	0.000987073	0.00178573
abnormalities, multiple	cerebellar diseases	0.11	0.0582011	-0.101156	0.0104959	0.00143828	0.00263858	0.12	0.0638298	-0.0953868	0.0117119	0.00164671	0.0030698	0.06	0.0309278	-0.0106256	0.00690635	0.000982839	0.00174552
abnormalities, multiple	cerebrovascular disorders	0.18	0.0989011	-0.0987096	0.0163067	0.00183383	0.0030555	0.17	0.0928962	-0.0670027	0.0156101	0.00168423	0.00309722	0.09	0.0471204	0.0136923	0.00970073	0.00107107	0.00224554
abnormalities, multiple	charcot-marie-tooth disease	0.09	0.0471204	0.0853074	0.00616024	0.00135503	0.00155565	0.06	0.0309278	0.133731	0.00528757	0.00129672	0.00117027	0.04	0.0204082	0.137957	0.00473907	0.00111363	0.000971737
abnormalities, multiple	cholestasis	0.12	0.0638298	0.0420701	0.0107121	0.00127158	0.00188855	0.09	0.0471204	0.0900724	0.0104593	0.00103319	0.0016192	0.06	0.0309278	0.119687	0.00788187	0.00103628	0.00144391
abnormalities, multiple	cholestasis, intrahepatic	0.13	0.0695187	0.0367966	0.0122956	0.0013317	0.00205628	0.1	0.0526316	0.058625	0.0116418	0.00114249	0.00179355	0.07	0.0362694	0.133786	0.00767728	0.00109423	0.00141831
abnormalities, multiple	chromosome disorders	0.38	0.234568	-0.475977	0.0147219	0.00130484	0.00353632	0.31	0.183432	-0.361015	0.0131004	0.00107578	0.00314209	0.38	0.234568	-0.554823	0.00956633	0.00144005	0.00250389
abnormalities, multiple	colitis	0.12	0.0638298	0.0844774	0.0128621	0.00141478	0.00230473	0.11	0.0582011	0.0797872	0.0120072	0.00122613	0.00204418	0.04	0.0204082	0.0387829	0.00782826	0.00110079	0.00149346
abnormalities, multiple	colitis, ulcerative	0.11	0.0582011	0.137193	0.0120658	0.00128516	0.00212376	0.12	0.0638298	0.0851064	0.0119162	0.00121861	0.00224801	0.05	0.025641	0.087258	0.00736198	0.00108401	0.00130489
abnormalities, multiple	collagen diseases	0.14	0.0752688	-0.0162124	0.0120861	0.00168586	0.0023963	0.11	0.0582011	0.0946995	0.0108185	0.00144899	0.00214376	0.07	0.0362694	0.0706979	0.00794214	0.00126306	0.00159505
abnormalities, multiple	colonic diseases	0.17	0.0928962	-0.0747729	0.0163794	0.00153946	0.00306679	0.19	0.104972	-0.0590272	0.0171467	0.00164472	0.00337802	0.06	0.0309278	-0.0132447	0.00885877	0.0013613	0.00217774
abnormalities, multiple	colorectal neoplasms	0.16	0.0869565	-0.0501788	0.0160502	0.00163245	0.00334469	0.19	0.104972	-0.079955	0.0167287	0.00173339	0.00362369	0.06	0.0309278	-0.00840687	0.00882868	0.0013479	0.00211498
abnormalities, multiple	congenital abnormalities	0.28	0.162791	-0.226416	0.0161293	0.00217663	0.00347701	0.21	0.117318	-0.115934	0.0141039	0.00181322	0.00289446	0.13	0.0695187	-0.0699335	0.00916245	0.00155861	0.00300155
abnormalities, multiple	congenital disorders of glycosylation	0.0333333	0.00775194	0.281656	0.00233821	0.000786083	0.00102801	0.0333333	0.00775194	0.26889	0.00229117	0.00075463	0.000854095	0	0	0.258547	0.00210765	0.000725992	0.000440079
abnormalities, multiple	congenital, hereditary, and neonatal diseases and abnormalities	0.28	0.162791	-0.226416	0.0161293	0.00217663	0.00347701	0.21	0.117318	-0.115934	0.0141039	0.00181322	0.00289446	0.13	0.0695187	-0.0699335	0.00916245	0.00155861	0.00300155
abnormalities, multiple	connective tissue diseases	0.19	0.104972	-0.142654	0.0171847	0.00171317	0.00354705	0.2	0.111111	-0.147394	0.017626	0.00181007	0.0039762	0.05	0.025641	0.0717597	0.011072	0.00127415	0.00237031
abnormalities, multiple	coronary artery disease	0.11	0.0582011	0.12766	0.0123393	0.00154595	0.00261586	0.07	0.0362694	0.216026	0.0113365	0.0013739	0.00185967	0.08	0.0416667	0.0275783	0.00899909	0.000996251	0.00174155
abnormalities, multiple	coronary disease	0.12	0.0638298	0.0846036	0.0121044	0.0016657	0.0024056	0.09	0.0471204	0.157471	0.0118111	0.00130471	0.00206782	0.05	0.025641	0.110918	0.00828718	0.00107707	0.00148119
abnormalities, multiple	cranial nerve diseases	0.17	0.0928962	-0.202737	0.0124054	0.00149146	0.00260431	0.17	0.0928962	-0.129423	0.0132267	0.00145274	0.00273553	0.08	0.0416667	0.0164835	0.00826454	0.00118617	0.00154818
abnormalities, multiple	craniofacial abnormalities	0.22	0.123596	-0.158059	0.0177927	0.00178259	0.00357208	0.23	0.129944	-0.131297	0.0174224	0.00183616	0.00367616	0.22	0.123596	-0.200913	0.0117095	0.00149951	0.00235258
abnormalities, multiple	crohn disease	0.09	0.0471204	0.156099	0.0114023	0.00133052	0.00185446	0.09	0.0471204	0.176231	0.0104122	0.00118408	0.00171565	0.03	0.0152284	0.20428	0.00665786	0.00107444	0.00118855
abnormalities, multiple	death	0.19	0.104972	-0.0853277	0.0174229	0.00201906	0.00372388	0.15	0.0810811	0.00899642	0.016467	0.00176135	0.00321731	0.04	0.0204082	0.129731	0.00894163	0.00135963	0.00192812
abnormalities, multiple	death, sudden	0.09	0.0471204	0.0951926	0.00961	0.00131535	0.00175134	0.07	0.0362694	0.201224	0.00853048	0.00107124	0.00154907	0.03	0.0152284	0.114485	0.00634102	0.00106703	0.00123806
abnormalities, multiple	death, sudden, cardiac	0.05	0.025641	0.174898	0.00722457	0.00109354	0.00142956	0.05	0.025641	0.221838	0.00759536	0.0011125	0.00160838	0	0	0.291811	0.00434319	0.000888199	0.000863845
abnormalities, multiple	dementia	0.18	0.0989011	-0.116274	0.0152067	0.00201593	0.00305019	0.16	0.0869565	-0.0786977	0.0150098	0.00172242	0.00314598	0.05	0.025641	0.0737016	0.00788432	0.0014236	0.00171346
abnormalities, multiple	demyelinating autoimmune diseases, cns	0.12	0.0638298	0.195933	0.0132705	0.00144532	0.00179686	0.08	0.0416667	0.239013	0.0125919	0.00120718	0.00167119	0.05	0.025641	0.163451	0.0074531	0.001173	0.00148453
abnormalities, multiple	demyelinating diseases	0.13	0.0695187	0.201248	0.0132152	0.00145337	0.00203821	0.1	0.0526316	0.211427	0.0130329	0.00125497	0.00185519	0.05	0.025641	0.192889	0.00656604	0.00112129	0.00118311
abnormalities, multiple	diabetes mellitus	0.18	0.0989011	-0.0735611	0.0149412	0.00174635	0.00292713	0.14	0.0752688	0.00570135	0.0141346	0.00154098	0.00248571	0.1	0.0526316	0.0154429	0.00990038	0.00141403	0.00164913
abnormalities, multiple	diabetes mellitus, type 1	0.14	0.0752688	0.0633413	0.0117674	0.0015302	0.00179436	0.09	0.0471204	0.0957447	0.0102665	0.00123021	0.00137617	0.08	0.0416667	0.0864533	0.00701008	0.00103561	0.00169023
abnormalities, multiple	diabetes mellitus, type 2	0.13	0.0695187	0.0270927	0.0135063	0.00194839	0.00276754	0.12	0.0638298	0.0895703	0.0129619	0.00159769	0.00240437	0.04	0.0204082	0.1033	0.0077467	0.00103025	0.00130143
abnormalities, multiple	digestive system diseases	0.2	0.111111	-0.147285	0.0165672	0.00164936	0.00307609	0.22	0.123596	-0.152314	0.0168562	0.00168046	0.00362646	0.14	0.0752688	-0.135265	0.0106538	0.00150512	0.00230465
abnormalities, multiple	digestive system neoplasms	0.18	0.0989011	-0.122625	0.0175736	0.0016705	0.00386961	0.19	0.104972	-0.0910533	0.0168716	0.00162957	0.00383998	0.12	0.0638298	-0.0975163	0.0106841	0.0014006	0.00214458
abnormalities, multiple	disorders of sex development	0.14	0.0752688	-0.00468992	0.00949641	0.00104851	0.00215991	0.11	0.0582011	0.0694419	0.00861395	0.00110885	0.00193221	0.06	0.0309278	0.182184	0.00734697	0.000864024	0.00141575
abnormalities, multiple	dna repair-deficiency disorders	0.18	0.0989011	-0.132853	0.0116152	0.00159688	0.0033352	0.16	0.0869565	-0.0857145	0.0123164	0.00163704	0.00377219	0.13	0.0695187	-0.115501	0.00915214	0.00195242	0.00352134
abnormalities, multiple	dwarfism	0.16	0.0869565	-0.0108163	0.0109683	0.001505	0.00263111	0.17	0.0928962	0.0218747	0.0113875	0.0016005	0.00298598	0.17	0.0928962	-0.189654	0.0103999	0.00177423	0.0027097
abnormalities, multiple	dyskinesias	0.11	0.0582011	-0.0851064	0.0112005	0.00142429	0.00237147	0.11	0.0582011	-0.0635851	0.0114443	0.00163706	0.00261405	0.06	0.0309278	0.0272196	0.00719169	0.00124453	0.00191656
abnormalities, multiple	dysostoses	0.13	0.0695187	-0.0621184	0.0124937	0.00126737	0.00251934	0.14	0.0752688	-0.0311986	0.0120839	0.00116367	0.00268535	0.08	0.0416667	-0.0154325	0.0097762	0.00120895	0.00201579
abnormalities, multiple	dyssomnias	0.09	0.0471204	0.149548	0.00969552	0.00117612	0.00180691	0.07	0.0362694	0.127838	0.00939571	0.0011215	0.00142199	0	0	0.197802	0.0059374	0.000756259	0.00100915
abnormalities, multiple	ectodermal dysplasia	0.14	0.0752688	-0.0309665	0.0111565	0.00122566	0.00210523	0.14	0.0752688	0.0425532	0.0105764	0.00117476	0.00196878	0.03	0.0152284	0.136517	0.00691248	0.000846909	0.00128606
abnormalities, multiple	endocrine gland neoplasms	0.23	0.129944	-0.199475	0.0167483	0.00176004	0.00335003	0.23	0.129944	-0.146347	0.0177985	0.00171326	0.00375277	0.09	0.0471204	-0.0328969	0.0100811	0.00128029	0.00179949
abnormalities, multiple	endocrine system diseases	0.22	0.123596	-0.149715	0.016343	0.00174981	0.00294713	0.24	0.136364	-0.154616	0.0162169	0.00173098	0.00333056	0.09	0.0471204	-0.0165082	0.00995828	0.00123603	0.0017765
abnormalities, multiple	epilepsy	0.14	0.0752688	-0.0136062	0.0105631	0.00147223	0.00180006	0.12	0.0638298	0.0553741	0.0101243	0.00146526	0.00192977	0.04	0.0204082	0.148352	0.00636391	0.000883182	0.00150039
abnormalities, multiple	esophageal diseases	0.15	0.0810811	-0.0532836	0.0138835	0.00145142	0.00290764	0.15	0.0810811	-0.0580713	0.0131491	0.00144899	0.00271593	0.06	0.0309278	-0.0277698	0.00990151	0.00132374	0.00221034
abnormalities, multiple	exophthalmos	0.09	0.0471204	0.0793405	0.011369	0.00112127	0.00174114	0.07	0.0362694	0.0904255	0.0103322	0.000926717	0.00161023	0.06	0.0309278	0.114544	0.00731522	0.000999546	0.00148663
abnormalities, multiple	eye diseases	0.2	0.111111	-0.16663	0.0142942	0.00153273	0.00269734	0.19	0.104972	-0.120871	0.0155149	0.00158509	0.00300055	0.08	0.0416667	-0.0546543	0.0109904	0.00143082	0.002122
abnormalities, multiple	eye diseases, hereditary	0.16	0.0869565	-0.0879637	0.00894526	0.0015626	0.00173905	0.15	0.0810811	-0.0029001	0.008114	0.00149296	0.00173186	0.12	0.0638298	-0.0668343	0.00959703	0.00135468	0.00179113
abnormalities, multiple	female urogenital diseases	0.21	0.117318	-0.152101	0.0162518	0.0015726	0.00305098	0.2	0.111111	-0.110078	0.0162794	0.00158016	0.00301334	0.09	0.0471204	-0.0221686	0.00988605	0.00128969	0.00211739
abnormalities, multiple	female urogenital diseases and pregnancy complications	0.21	0.117318	-0.152101	0.0162518	0.0015726	0.00305098	0.2	0.111111	-0.110078	0.0162794	0.00158016	0.00301334	0.09	0.0471204	-0.0221686	0.00988605	0.00128969	0.00211739
abnormalities, multiple	gastroenteritis	0.11	0.0582011	0.0790472	0.0131449	0.00132391	0.00217045	0.14	0.0752688	0.037234	0.0129027	0.00129413	0.00237183	0.08	0.0416667	-0.0578916	0.00894565	0.000961061	0.00221275
abnormalities, multiple	gastrointestinal diseases	0.17	0.0928962	-0.0851041	0.0163534	0.00151435	0.00322721	0.19	0.104972	-0.0849561	0.0158169	0.00161528	0.0033732	0.09	0.0471204	-0.0713465	0.00947178	0.00125989	0.00237887
abnormalities, multiple	gastrointestinal neoplasms	0.17	0.0928962	-0.0757973	0.0173236	0.00168859	0.00363669	0.19	0.104972	-0.0858829	0.0165272	0.00162818	0.00363727	0.08	0.0416667	-0.029009	0.00957535	0.00131205	0.00226361
abnormalities, multiple	genetic diseases, inborn	0.25	0.142857	-0.13456	0.0144533	0.00214865	0.00339249	0.21	0.117318	-0.126862	0.0135383	0.00181335	0.00315873	0.15	0.0810811	-0.144985	0.00837057	0.00148907	0.00289871
abnormalities, multiple	genetic diseases, x-linked	0.17	0.0928962	0.0988089	0.0103897	0.00142772	0.00221692	0.16	0.0869565	0.0680951	0.00981545	0.00142776	0.00218488	0.1	0.0526316	0.000235671	0.00801289	0.00122615	0.00173115
abnormalities, multiple	genital diseases, female	0.19	0.104972	-0.132029	0.0157555	0.00178311	0.00320096	0.19	0.104972	-0.079513	0.015827	0.00162527	0.00322942	0.07	0.0362694	-0.0329548	0.00940923	0.00115975	0.00207494
abnormalities, multiple	genital diseases, male	0.14	0.0752688	-0.0698638	0.0159259	0.00162475	0.00319152	0.16	0.0869565	-0.0590507	0.0164041	0.00162243	0.00355263	0.07	0.0362694	-0.0279291	0.0107183	0.00108819	0.00218398
abnormalities, multiple	genital neoplasms, female	0.18	0.0989011	-0.106894	0.0157957	0.00191236	0.00336169	0.19	0.104972	-0.0955954	0.0163727	0.00172544	0.00351126	0.07	0.0362694	-0.0438828	0.00945001	0.00120114	0.00211168
abnormalities, multiple	genital neoplasms, male	0.14	0.0752688	-0.0961228	0.0158471	0.00169061	0.00337058	0.16	0.0869565	-0.0592126	0.0166493	0.00162247	0.00351668	0.07	0.0362694	-0.0279291	0.0107183	0.00108819	0.00218398
abnormalities, multiple	glioma	0.19	0.104972	-0.0810637	0.0192125	0.00201394	0.00355259	0.19	0.104972	-0.105906	0.0182254	0.00187084	0.00359436	0.09	0.0471204	-0.0533109	0.00847062	0.00117085	0.00200378
abnormalities, multiple	glomerulonephritis	0.11	0.0582011	0.0979183	0.0126046	0.00139264	0.00191566	0.1	0.0526316	0.145705	0.0124346	0.00123787	0.00189616	0.08	0.0416667	0.0374636	0.00812977	0.00135394	0.00143811
abnormalities, multiple	glucose metabolism disorders	0.18	0.0989011	-0.0305761	0.0141228	0.00184875	0.00270656	0.15	0.0810811	0.0272787	0.0132497	0.00167159	0.00247835	0.11	0.0582011	-0.0329491	0.0103523	0.00110387	0.00168125
abnormalities, multiple	goiter	0.14	0.0752688	-0.0104868	0.0126503	0.00122182	0.00192063	0.08	0.0416667	0.0642066	0.0109215	0.000985444	0.00178955	0.07	0.0362694	0.0545732	0.00870691	0.00115125	0.0015053
abnormalities, multiple	gonadal disorders	0.18	0.0989011	-0.109251	0.015146	0.00170042	0.00318186	0.21	0.117318	-0.0428511	0.015491	0.00165617	0.00351685	0.05	0.025641	0.0099778	0.00821644	0.00122155	0.00205175
abnormalities, multiple	gout	0.03	0.0152284	0.193399	0.00770275	0.00100962	0.00101408	0.01	0.00502513	0.316779	0.00699683	0.000850256	0.00083287	0	0	0.236264	0.00550011	0.000735382	0.000827662
abnormalities, multiple	gram-positive bacterial infections	0.1	0.0526316	0.115634	0.0113276	0.00136034	0.00152422	0.1	0.0526316	0.115262	0.0117363	0.00125542	0.00160162	0.06	0.0309278	0.143228	0.00800124	0.00117579	0.00135091
abnormalities, multiple	graves disease	0.1	0.0526316	0.068869	0.011323	0.00116301	0.00172233	0.07	0.0362694	0.0904255	0.0103322	0.000926717	0.00161023	0.06	0.0309278	0.114544	0.00731522	0.000999546	0.00148663
abnormalities, multiple	hair diseases	0.14	0.0752688	-0.0864791	0.0113653	0.00127307	0.00175104	0.11	0.0582011	0.0201941	0.0108179	0.00118274	0.00193696	0.06	0.0309278	0.133338	0.00710911	0.00111279	0.00141389
abnormalities, multiple	head and neck neoplasms	0.17	0.0928962	-0.0637376	0.0150524	0.00154402	0.00312288	0.18	0.0989011	-0.0897851	0.0161647	0.00159388	0.00350126	0.08	0.0416667	-0.119297	0.0110625	0.00122426	0.00231769
abnormalities, multiple	heart arrest	0.09	0.0471204	0.0172253	0.00962426	0.00120989	0.00179659	0.06	0.0309278	0.111603	0.00910601	0.00110536	0.00174718	0.01	0.00502513	0.231575	0.00636434	0.000942149	0.00119723
abnormalities, multiple	heart defects, congenital	0.21	0.117318	-0.0638456	0.0146817	0.00154251	0.00306283	0.18	0.0989011	-0.0310105	0.0148236	0.0014697	0.00293157	0.17	0.0928962	-0.141276	0.00958528	0.00130977	0.00195043
abnormalities, multiple	heart diseases	0.16	0.0869565	-0.0161314	0.0133892	0.00173588	0.0028604	0.13	0.0695187	0.0527039	0.0127083	0.00143392	0.00240068	0.11	0.0582011	-0.0118521	0.00763163	0.00133563	0.00167715
abnormalities, multiple	hematologic diseases	0.13	0.0695187	0.0865583	0.0122914	0.0013228	0.00241208	0.13	0.0695187	0.0771299	0.0125021	0.00125188	0.00250774	0.06	0.0309278	0.0841148	0.00759572	0.00110343	0.00170679
abnormalities, multiple	hemic and lymphatic diseases	0.12	0.0638298	0.075617	0.0128625	0.00131761	0.00246007	0.15	0.0810811	0.0142746	0.0130007	0.00135441	0.00260317	0.06	0.0309278	0.129697	0.00636917	0.000895419	0.00137566
abnormalities, multiple	hemorrhagic disorders	0.13	0.0695187	0.0734499	0.0131708	0.00179465	0.00256222	0.14	0.0752688	0.103334	0.0131994	0.00177246	0.00256581	0.06	0.0309278	0.132502	0.00784036	0.00105017	0.00169711
abnormalities, multiple	hemostatic disorders	0.16	0.0869565	0.00987427	0.0154047	0.00172723	0.00280425	0.17	0.0928962	-0.0221586	0.0155702	0.00161376	0.00304663	0.06	0.0309278	0.122256	0.00776974	0.00098608	0.00163778
abnormalities, multiple	hereditary sensory and motor neuropathy	0.06	0.0309278	0.123285	0.00609685	0.00137115	0.001278	0.07	0.0362694	0.100454	0.00648239	0.00145326	0.00167377	0.03	0.0152284	0.13209	0.0038001	0.00118012	0.00094055
abnormalities, multiple	heredodegenerative disorders, nervous system	0.25	0.142857	-0.144167	0.0124355	0.00217015	0.00252711	0.3	0.176471	-0.216746	0.0126912	0.00238966	0.00287901	0.28	0.162791	-0.242484	0.00950824	0.00189944	0.00236771
abnormalities, multiple	hyperinsulinism	0.13	0.0695187	0.104628	0.0111383	0.00189581	0.00195843	0.14	0.0752688	0.073516	0.0121751	0.00173943	0.00247029	0.05	0.025641	0.172513	0.00764503	0.001022	0.00143148
abnormalities, multiple	hypersensitivity	0.08	0.0416667	0.213992	0.0117998	0.00120458	0.00161101	0.08	0.0416667	0.173811	0.0110041	0.0011499	0.0013567	0.04	0.0204082	0.234555	0.00828776	0.000932496	0.00148325
abnormalities, multiple	hypersensitivity, immediate	0.08	0.0416667	0.214073	0.0115229	0.00120502	0.00158811	0.08	0.0416667	0.179294	0.0108489	0.0011487	0.00136684	0.04	0.0204082	0.222455	0.00795242	0.000956145	0.00148408
abnormalities, multiple	hyperthyroidism	0.12	0.0638298	0.0166586	0.0119179	0.00125708	0.00201824	0.1	0.0526316	0.0114915	0.0109376	0.00106873	0.00198075	0.06	0.0309278	0.0812851	0.00807846	0.00113092	0.00149955
abnormalities, multiple	hypopigmentation	0.11	0.0582011	0.188591	0.0101369	0.00121833	0.00187504	0.11	0.0582011	0.162758	0.00946116	0.00120964	0.00213233	0.04	0.0204082	0.208791	0.00672483	0.000926635	0.00145845
abnormalities, multiple	hypothalamic diseases	0.21	0.117318	-0.111042	0.0142735	0.00178079	0.00268317	0.19	0.104972	-0.0177901	0.0152702	0.00181964	0.00311607	0.16	0.0869565	-0.171162	0.011396	0.00150154	0.00234001
abnormalities, multiple	hypotrichosis	0.13	0.0695187	-0.0261324	0.0115343	0.00121713	0.0019427	0.1	0.0526316	0.0369921	0.0111526	0.00112363	0.00166018	0.06	0.0309278	0.110991	0.0073572	0.00109067	0.00142849
abnormalities, multiple	immune system diseases	0.13	0.0695187	0.0396833	0.0135159	0.00122271	0.00220597	0.12	0.0638298	0.0710712	0.0137478	0.00122698	0.00244439	0.07	0.0362694	0.0112952	0.00707607	0.000997581	0.0016915
abnormalities, multiple	immunologic deficiency syndromes	0.11	0.0582011	0.0882568	0.0116606	0.00127112	0.00179796	0.09	0.0471204	0.140955	0.0111436	0.00108975	0.00177678	0.04	0.0204082	0.153784	0.00694441	0.00101434	0.00174811
abnormalities, multiple	immunoproliferative disorders	0.15	0.0810811	-0.00671274	0.0132994	0.00147493	0.00274676	0.14	0.0752688	0.029192	0.0142178	0.00143026	0.0027973	0.09	0.0471204	0.0477254	0.00777746	0.00106009	0.00157525
abnormalities, multiple	infant, newborn, diseases	0.16	0.0869565	-0.0791817	0.0123624	0.00146414	0.00222092	0.14	0.0752688	-0.0102016	0.0110207	0.00127821	0.00223624	0.06	0.0309278	0.102536	0.00763455	0.00112679	0.00163964
abnormalities, multiple	inflammatory bowel diseases	0.11	0.0582011	0.120733	0.0122162	0.00131611	0.00204678	0.12	0.0638298	0.0957447	0.0116753	0.00123553	0.00213468	0.03	0.0152284	0.0870576	0.00615677	0.00107392	0.00130099
abnormalities, multiple	insulin resistance	0.12	0.0638298	0.046994	0.0122708	0.00188259	0.00257784	0.12	0.0638298	0.0624616	0.0129705	0.00172203	0.00302168	0.05	0.025641	0.127325	0.0090066	0.00123079	0.00176356
abnormalities, multiple	intellectual disability	0.32	0.190476	-0.296029	0.0100744	0.00128145	0.00300776	0.25	0.142857	-0.216133	0.0090565	0.00111668	0.00239638	0.26	0.149425	-0.229146	0.0074726	0.00135052	0.00252703
abnormalities, multiple	intestinal diseases	0.17	0.0928962	-0.0951058	0.0157949	0.0015649	0.00308781	0.19	0.104972	-0.0900682	0.0162861	0.0015542	0.00337732	0.06	0.0309278	0.00814565	0.00865348	0.00131476	0.00211431
abnormalities, multiple	intestinal neoplasms	0.18	0.0989011	-0.0912612	0.0171662	0.00164657	0.00364286	0.19	0.104972	-0.0594911	0.0173295	0.00169114	0.00354131	0.06	0.0309278	-0.00325223	0.00904125	0.00135163	0.00215927
abnormalities, multiple	joint diseases	0.13	0.0695187	0.0468843	0.0134193	0.00143828	0.00208504	0.12	0.0638298	0.098908	0.014252	0.00128371	0.00216312	0.04	0.0204082	0.190939	0.00898281	0.00119598	0.00179388
abnormalities, multiple	keratosis	0.15	0.0810811	-0.0896288	0.0114234	0.00142105	0.00206754	0.12	0.0638298	-0.0805399	0.0104326	0.00135324	0.0018442	0.08	0.0416667	0.0312072	0.00901772	0.00124616	0.00163918
abnormalities, multiple	kidney diseases	0.17	0.0928962	-0.0527912	0.0146953	0.00154988	0.00260005	0.18	0.0989011	-0.0260801	0.0142196	0.00140343	0.00253016	0.06	0.0309278	0.090628	0.00877612	0.00115983	0.00169276
abnormalities, multiple	kidney neoplasms	0.18	0.0989011	-0.105599	0.015261	0.00156041	0.00280616	0.17	0.0928962	-0.0529521	0.0159673	0.00145124	0.00319642	0.06	0.0309278	0.0267893	0.008896	0.00121534	0.00177019
abnormalities, multiple	leprosy	0.11	0.0582011	0.107284	0.00901899	0.00129373	0.00146512	0.07	0.0362694	0.241014	0.00761827	0.00108168	0.00109156	0	0	0.295365	0.00542619	0.000937881	0.000662326
abnormalities, multiple	leukemia	0.15	0.0810811	-0.0534283	0.0142088	0.00140184	0.00278485	0.15	0.0810811	-0.011518	0.0148085	0.00130215	0.00311374	0.07	0.0362694	0.0722081	0.00842943	0.00124801	0.00165455
abnormalities, multiple	leukemia, b-cell	0.15	0.0810811	-0.0638935	0.0140047	0.00138797	0.0027724	0.12	0.0638298	0.0198072	0.013858	0.00135295	0.00278317	0.05	0.025641	0.0915137	0.00863706	0.000971997	0.00180369
abnormalities, multiple	leukemia, lymphocytic, chronic, b-cell	0.11	0.0582011	0.101064	0.0121545	0.00144828	0.00191518	0.07	0.0362694	0.160821	0.0110616	0.00112402	0.0017603	0.08	0.0416667	0.16223	0.00743902	0.00107996	0.00143869
abnormalities, multiple	leukemia, lymphoid	0.12	0.0638298	-0.0106383	0.0126237	0.00131298	0.00253423	0.13	0.0695187	0.00983109	0.0129913	0.00134011	0.00279958	0.05	0.025641	0.107644	0.00833453	0.000974653	0.00177558
abnormalities, multiple	leukemia, myeloid	0.12	0.0638298	-0.0114626	0.0138405	0.00132022	0.00252239	0.15	0.0810811	-0.0275682	0.0148485	0.00137725	0.00320502	0.08	0.0416667	0.0714286	0.0080332	0.00107707	0.00173315
abnormalities, multiple	leukemia, myeloid, acute	0.12	0.0638298	-0.0220147	0.0133609	0.00126998	0.00235288	0.14	0.0752688	-0.0268242	0.0136232	0.00138266	0.00316957	0.06	0.0309278	0.0831043	0.00808003	0.00100783	0.00178176
abnormalities, multiple	limb deformities, congenital	0.13	0.0695187	-0.033413	0.0125413	0.00121523	0.00236575	0.15	0.0810811	-0.0500047	0.0137026	0.0011938	0.00266845	0.09	0.0471204	-0.0438483	0.011423	0.00133335	0.00247489
abnormalities, multiple	lipid metabolism disorders	0.15	0.0810811	0.0900469	0.012376	0.00173689	0.00264694	0.15	0.0810811	0.121851	0.0109442	0.00135825	0.00225534	0.05	0.025641	0.126996	0.0067421	0.000988749	0.00167456
abnormalities, multiple	lipid metabolism, inborn errors	0.09	0.0471204	0.219914	0.00909037	0.00153578	0.00220011	0.08	0.0416667	0.235643	0.00751203	0.00115429	0.00148858	0.06	0.0309278	0.0706567	0.00769815	0.00106348	0.00165
abnormalities, multiple	lipidoses	0.09	0.0471204	0.182455	0.00843903	0.00138999	0.00169269	0.08	0.0416667	0.182323	0.00809713	0.00112152	0.00141803	0.05	0.025641	0.0328326	0.00725418	0.00121063	0.00142962
abnormalities, multiple	liver cirrhosis	0.13	0.0695187	0.0317177	0.0122063	0.00147946	0.00204204	0.11	0.0582011	0.068603	0.0125621	0.00130168	0.00187819	0.07	0.0362694	0.156041	0.00834143	0.00130985	0.00132625
abnormalities, multiple	liver cirrhosis, biliary	0.08	0.0416667	0.0996186	0.0102255	0.00119437	0.00158569	0.07	0.0362694	0.105682	0.0103574	0.00111247	0.00166766	0.06	0.0309278	0.150247	0.00733484	0.00108543	0.00139398
abnormalities, multiple	liver diseases	0.17	0.0928962	-0.0212766	0.0148722	0.00179767	0.00263346	0.21	0.117318	-0.0640724	0.0159023	0.00174921	0.00340152	0.05	0.025641	0.0310679	0.0086492	0.0012768	0.00195102
abnormalities, multiple	lung diseases	0.13	0.0695187	0.0515992	0.0153516	0.0014915	0.00254328	0.16	0.0869565	0.00843904	0.0156362	0.00154601	0.00304944	0.12	0.0638298	-0.0535188	0.00911554	0.00146564	0.00254057
abnormalities, multiple	lung diseases, obstructive	0.09	0.0471204	0.199516	0.0119124	0.00125536	0.00168089	0.07	0.0362694	0.236969	0.0107762	0.00107128	0.00142227	0.07	0.0362694	0.258477	0.00903785	0.00109022	0.00158548
abnormalities, multiple	lung neoplasms	0.17	0.0928962	-0.100813	0.0155731	0.00159813	0.0032488	0.18	0.0989011	-0.0899785	0.0164272	0.00159753	0.00369409	0.1	0.0526316	-0.00129619	0.00963924	0.00152744	0.00245453
abnormalities, multiple	lupus erythematosus, systemic	0.06	0.0309278	0.200907	0.00869872	0.00104849	0.00157065	0.07	0.0362694	0.174677	0.0100513	0.00115092	0.00170498	0.05	0.025641	0.185808	0.00701642	0.000985605	0.00129419
abnormalities, multiple	lymphatic diseases	0.12	0.0638298	0.075617	0.0128625	0.00131761	0.00246007	0.14	0.0752688	0.0298186	0.0130869	0.00126405	0.00255903	0.06	0.0309278	0.102281	0.00681945	0.000948106	0.00143981
abnormalities, multiple	lymphoma	0.14	0.0752688	-0.00663178	0.0127284	0.00141793	0.00245533	0.13	0.0695187	0.0194834	0.013433	0.00138871	0.00268732	0.09	0.0471204	0.0324379	0.00781607	0.00109662	0.00167823
abnormalities, multiple	lymphoma, non-hodgkin	0.13	0.0695187	0.0145927	0.012023	0.00144148	0.00214469	0.14	0.0752688	0.0244088	0.0135458	0.00146593	0.00267408	0.07	0.0362694	0.130956	0.00787177	0.000932915	0.00167869
abnormalities, multiple	lymphoproliferative disorders	0.14	0.0752688	0.0296126	0.013371	0.00146203	0.00265244	0.14	0.0752688	0.0345066	0.0143471	0.00143085	0.00280343	0.08	0.0416667	0.079057	0.00810589	0.00118988	0.00163258
abnormalities, multiple	lysosomal storage diseases	0.11	0.0582011	0.259331	0.0080151	0.00149098	0.0016006	0.06	0.0309278	0.267774	0.00559822	0.000998125	0.000972202	0.05	0.025641	0.130089	0.00737761	0.00120799	0.0011473
abnormalities, multiple	lysosomal storage diseases, nervous system	0.09	0.0471204	0.288672	0.00741737	0.00133029	0.00154429	0.07	0.0362694	0.272286	0.00676205	0.00101606	0.00129906	0.03	0.0152284	0.10989	0.00724209	0.00125985	0.00122683
abnormalities, multiple	macular degeneration	0.14	0.0752688	0.0160729	0.0117895	0.00175264	0.00214707	0.09	0.0471204	0.101064	0.0095136	0.00116812	0.00185679	0.05	0.025641	0.055522	0.00695386	0.00110754	0.00167292
abnormalities, multiple	malabsorption syndromes	0.19	0.104972	-0.0832227	0.0128513	0.00154675	0.00285506	0.16	0.0869565	0.00665798	0.0113484	0.00135661	0.00249758	0.05	0.025641	0.103073	0.00586113	0.00102397	0.0014584
abnormalities, multiple	male urogenital diseases	0.2	0.111111	-0.132298	0.0172755	0.0017079	0.00336349	0.19	0.104972	-0.10006	0.0179922	0.00165169	0.00366785	0.06	0.0309278	-0.0115079	0.0106026	0.00107872	0.00223816
abnormalities, multiple	malformations of cortical development	0.23	0.129944	-0.195561	0.0139917	0.00209104	0.00253962	0.23	0.129944	-0.140688	0.0144475	0.00220531	0.00307728	0.18	0.0989011	-0.165249	0.0104859	0.0015459	0.00234788
abnormalities, multiple	mental retardation, x-linked	0.1	0.0526316	0.170213	0.00719864	0.00132789	0.00168894	0.09	0.0471204	0.12766	0.00728757	0.0012119	0.00158938	0.08	0.0416667	0.116139	0.00632467	0.00104643	0.00136738
abnormalities, multiple	metabolic diseases	0.19	0.104972	-0.0105033	0.014198	0.00175059	0.00314672	0.14	0.0752688	0.0535534	0.0126753	0.00141068	0.00261917	0.16	0.0869565	-0.0953777	0.0095518	0.00167401	0.00266512
abnormalities, multiple	metabolic syndrome x	0.16	0.0869565	0.0155708	0.0109692	0.00165475	0.00194387	0.13	0.0695187	0.0585106	0.010257	0.00160021	0.00223922	0.04	0.0204082	0.161093	0.00681156	0.00103257	0.00125991
abnormalities, multiple	metabolism, inborn errors	0.13	0.0695187	0.210619	0.00723492	0.00128242	0.00253265	0.1	0.0526316	0.347005	0.00583876	0.00109915	0.00204196	0.08	0.0416667	-0.0102893	0.00740889	0.00100157	0.00155166
abnormalities, multiple	metal metabolism, inborn errors	0.09	0.0471204	0.0955835	0.00742547	0.00125015	0.0015897	0.1	0.0526316	0.105805	0.00720841	0.00109571	0.00151929	0.04	0.0204082	0.139152	0.00547304	0.000910585	0.000995012
abnormalities, multiple	mitochondrial diseases	0.06	0.0309278	0.17255	0.00477844	0.000819468	0.00145161	0.07	0.0362694	0.173456	0.0049921	0.000927549	0.00159258	0.06	0.0309278	0.139222	0.00559128	0.000651065	0.00135132
abnormalities, multiple	motor neuron disease	0.12	0.0638298	-0.0107071	0.00894395	0.0013001	0.00231087	0.09	0.0471204	0.058296	0.00954309	0.00132685	0.00206343	0.03	0.0152284	0.0824176	0.0056119	0.000999537	0.00119837
abnormalities, multiple	mouth diseases	0.16	0.0869565	-0.038111	0.0143751	0.00146032	0.00283186	0.13	0.0695187	-0.00201689	0.0153512	0.00149295	0.00293857	0.09	0.0471204	0.0193404	0.00955468	0.00116979	0.00173225
abnormalities, multiple	movement disorders	0.14	0.0752688	-0.0107885	0.0139738	0.0016174	0.00289483	0.14	0.0752688	0.0209605	0.014557	0.00159497	0.00294903	0.06	0.0309278	0.106299	0.0079754	0.00116503	0.00154521
abnormalities, multiple	multiple sclerosis	0.21	0.117318	0.0191688	0.0147639	0.00184309	0.00248002	0.19	0.104972	0.0819131	0.0142125	0.00172889	0.00206601	0.16	0.0869565	-0.0648383	0.00785025	0.00143533	0.00157811
abnormalities, multiple	muscular diseases	0.13	0.0695187	0.0480302	0.0107949	0.00143901	0.00193533	0.11	0.0582011	0.0797455	0.0101675	0.00140473	0.00194663	0.06	0.0309278	0.0334353	0.00720158	0.00133075	0.0014113
abnormalities, multiple	muscular disorders, atrophic	0.1	0.0526316	0.168793	0.00947493	0.00149225	0.00186399	0.1	0.0526316	0.142396	0.00925333	0.00147864	0.00175645	0.08	0.0416667	-0.0155457	0.0065689	0.0012308	0.00178812
abnormalities, multiple	muscular dystrophies	0.1	0.0526316	0.177955	0.00883881	0.00148909	0.0018118	0.09	0.0471204	0.149108	0.00822399	0.00144607	0.00161641	0.08	0.0416667	-0.0105089	0.00642686	0.00122046	0.00179244
abnormalities, multiple	musculoskeletal abnormalities	0.28	0.162791	-0.140976	0.0158689	0.00182583	0.00352689	0.26	0.149425	-0.115994	0.0152074	0.00167911	0.00341253	0.37	0.226994	-0.45924	0.0121131	0.00222591	0.00302765
abnormalities, multiple	musculoskeletal diseases	0.19	0.104972	-0.0527391	0.0151323	0.00162597	0.00281418	0.16	0.0869565	0.0465403	0.0158578	0.00145346	0.00275837	0.11	0.0582011	0.0286627	0.0106755	0.00172034	0.00228913
abnormalities, multiple	mycobacterium infections	0.11	0.0582011	0.0952265	0.010824	0.00143582	0.00155377	0.09	0.0471204	0.137835	0.00993064	0.00122659	0.00153978	0.04	0.0204082	0.311959	0.00576627	0.000916723	0.0010801
abnormalities, multiple	myeloproliferative disorders	0.13	0.0695187	-0.0116809	0.0144602	0.0013444	0.00279707	0.14	0.0752688	-0.0315725	0.01437	0.00116377	0.00322936	0.09	0.0471204	0.0263038	0.00902262	0.00109574	0.0017712
abnormalities, multiple	myocardial infarction	0.13	0.0695187	0.0935733	0.0136785	0.00169984	0.00263505	0.1	0.0526316	0.146352	0.0131426	0.00146494	0.0021149	0.04	0.0204082	0.108395	0.00943426	0.00102116	0.00173144
abnormalities, multiple	myocardial ischemia	0.14	0.0752688	0.0734194	0.0136072	0.00186463	0.0026704	0.1	0.0526316	0.136805	0.0128974	0.00136611	0.00213351	0.08	0.0416667	0.0839928	0.00852295	0.00112435	0.00167587
abnormalities, multiple	neoplasms	0.2	0.111111	-0.128156	0.0175381	0.00161775	0.00340383	0.2	0.111111	-0.137685	0.0182457	0.00168592	0.00381064	0.08	0.0416667	-0.0448043	0.0100699	0.00124206	0.00222083
abnormalities, multiple	neoplasms by histologic type	0.21	0.117318	-0.148773	0.017362	0.00176677	0.00335725	0.21	0.117318	-0.143002	0.0180242	0.00160996	0.00380583	0.11	0.0582011	-0.017896	0.0103594	0.00137974	0.00201137
abnormalities, multiple	neoplasms by site	0.21	0.117318	-0.190849	0.017499	0.00171395	0.00376728	0.22	0.123596	-0.163835	0.0178516	0.00169749	0.00394977	0.11	0.0582011	-0.0561147	0.0108607	0.00153299	0.00240484
abnormalities, multiple	neoplasms, connective and soft tissue	0.19	0.104972	-0.0914817	0.0146851	0.00160728	0.00314299	0.18	0.0989011	-0.0698726	0.0161379	0.00153274	0.0035259	0.08	0.0416667	0.00918549	0.0083924	0.00109483	0.00182743
abnormalities, multiple	neoplasms, connective tissue	0.18	0.0989011	-0.133338	0.0174424	0.00186448	0.00356547	0.2	0.111111	-0.117222	0.0176803	0.00181618	0.00403862	0.05	0.025641	0.0717597	0.0111108	0.0012909	0.00237508
abnormalities, multiple	neoplasms, germ cell and embryonal	0.24	0.136364	-0.200303	0.0168789	0.00183823	0.00335554	0.24	0.136364	-0.168512	0.0178292	0.0018272	0.00391781	0.08	0.0416667	0.0166962	0.00873942	0.00109791	0.0019462
abnormalities, multiple	neoplasms, glandular and epithelial	0.22	0.123596	-0.195648	0.0171514	0.00174864	0.00349658	0.22	0.123596	-0.168512	0.0178638	0.00173838	0.00388936	0.11	0.0582011	-0.0494245	0.00940042	0.00125473	0.00202496
abnormalities, multiple	neoplasms, nerve tissue	0.22	0.123596	-0.158852	0.0170215	0.00186438	0.00337408	0.24	0.136364	-0.148179	0.0185688	0.00188477	0.0039156	0.09	0.0471204	-0.0208762	0.00873553	0.0011321	0.00205152
abnormalities, multiple	neoplasms, neuroepithelial	0.2	0.111111	-0.143405	0.0173745	0.00182326	0.00348831	0.21	0.117318	-0.0960206	0.0180005	0.00184311	0.00391166	0.08	0.0416667	-0.0267511	0.00847345	0.00111377	0.00199324
abnormalities, multiple	neoplastic syndromes, hereditary	0.34	0.204819	-0.300635	0.0177263	0.00228522	0.00422771	0.35	0.212121	-0.293725	0.0179103	0.00237917	0.00466651	0.21	0.117318	-0.183797	0.00971466	0.00160974	0.00235425
abnormalities, multiple	nephritis	0.11	0.0582011	0.103478	0.0124416	0.00135508	0.00186515	0.11	0.0582011	0.10838	0.0127425	0.00132572	0.00202507	0.08	0.0416667	0.0254821	0.008042	0.00142158	0.00161231
abnormalities, multiple	nervous system diseases	0.24	0.136364	-0.172041	0.0168611	0.00206761	0.00331693	0.21	0.117318	-0.103719	0.0169576	0.00193314	0.00331533	0.14	0.0752688	-0.0435199	0.00900431	0.00176392	0.00235535
abnormalities, multiple	nervous system malformations	0.32	0.190476	-0.331624	0.015375	0.00208595	0.00347753	0.32	0.190476	-0.340426	0.0152788	0.00227387	0.0036431	0.25	0.142857	-0.30411	0.010642	0.00165042	0.00275694
abnormalities, multiple	neurobehavioral manifestations	0.3	0.176471	-0.258742	0.0109401	0.00145875	0.00287254	0.26	0.149425	-0.174111	0.0114918	0.00134356	0.0027419	0.26	0.149425	-0.196171	0.00802226	0.00129583	0.00259966
abnormalities, multiple	neurodegenerative diseases	0.21	0.117318	-0.0587626	0.0160759	0.00219977	0.00309927	0.23	0.129944	-0.109554	0.0170098	0.00222097	0.00338945	0.13	0.0695187	-0.087478	0.00982722	0.00202775	0.00241607
abnormalities, multiple	neuroectodermal tumors	0.22	0.123596	-0.158983	0.0172693	0.0018637	0.00338806	0.23	0.129944	-0.132504	0.0181046	0.00186725	0.00391527	0.08	0.0416667	0.000653452	0.00855514	0.00111568	0.00210886
abnormalities, multiple	neuroendocrine tumors	0.21	0.117318	-0.101367	0.0158589	0.00147252	0.00304304	0.23	0.129944	-0.0747242	0.016	0.00157179	0.00335968	0.05	0.025641	0.117047	0.00801829	0.00106015	0.00170489
abnormalities, multiple	neurologic manifestations	0.31	0.183432	-0.375339	0.015097	0.00196279	0.00325909	0.25	0.142857	-0.25042	0.0146016	0.00186837	0.003103	0.21	0.117318	-0.218598	0.00851906	0.00153332	0.00248126
abnormalities, multiple	neuromuscular diseases	0.18	0.0989011	-0.0106214	0.0122972	0.00158719	0.00236418	0.15	0.0810811	0.000620567	0.0123777	0.00169361	0.00229977	0.05	0.025641	0.0796994	0.00786553	0.00142865	0.00138066
abnormalities, multiple	nevi and melanomas	0.16	0.0869565	0.0182122	0.0147958	0.00141439	0.00269612	0.17	0.0928962	-0.00244703	0.0146158	0.00144799	0.0028494	0.06	0.0309278	0.0645335	0.00790494	0.00102697	0.00167751
abnormalities, multiple	nutrition disorders	0.18	0.0989011	0.0401326	0.0146048	0.00192484	0.00299316	0.14	0.0752688	0.0685202	0.0132093	0.00148735	0.00271938	0.09	0.0471204	0.0857633	0.00691158	0.000856575	0.00169611
abnormalities, multiple	nutritional and metabolic diseases	0.18	0.0989011	-0.00495956	0.014054	0.00174842	0.00305854	0.14	0.0752688	0.0535534	0.0125685	0.00141641	0.00274914	0.16	0.0869565	-0.106016	0.00953381	0.0016682	0.00265352
abnormalities, multiple	obesity	0.14	0.0752688	0.0678811	0.0133274	0.00185572	0.00258392	0.14	0.0752688	0.058635	0.0129158	0.00142278	0.00262723	0.09	0.0471204	0.049385	0.00730611	0.000856148	0.00158494
abnormalities, multiple	ocular motility disorders	0.1	0.0526316	-0.0287461	0.00874438	0.00144456	0.00193446	0.06	0.0309278	0.00966528	0.00730814	0.00114134	0.00159949	0.01	0.00502513	0.16804	0.00530772	0.000958803	0.00106381
abnormalities, multiple	orbital diseases	0.1	0.0526316	0.0426628	0.0114161	0.00112308	0.00177891	0.07	0.0362694	0.0904255	0.0103322	0.000926717	0.00161023	0.06	0.0309278	0.114544	0.00731522	0.000999546	0.00148663
abnormalities, multiple	osteochondrodysplasias	0.11	0.0582011	0.0425532	0.0123716	0.00132452	0.00243531	0.11	0.0582011	0.0640088	0.0119219	0.00127567	0.00244551	0.07	0.0362694	0.048065	0.00897949	0.000972145	0.00178298
abnormalities, multiple	osteoporosis	0.13	0.0695187	0.0151409	0.0149876	0.00135052	0.00293725	0.12	0.0638298	0.0467139	0.01405	0.00121648	0.00261762	0.04	0.0204082	0.0911889	0.010033	0.00107026	0.00169832
abnormalities, multiple	otorhinolaryngologic diseases	0.18	0.0989011	-0.108308	0.0143554	0.00162827	0.00232027	0.19	0.104972	-0.134015	0.0146602	0.00165224	0.00237451	0.14	0.0752688	-0.0814588	0.0115824	0.00132134	0.00191577
abnormalities, multiple	ovarian diseases	0.19	0.104972	-0.121725	0.0162007	0.0019136	0.00336622	0.2	0.111111	-0.0748004	0.0164892	0.0017552	0.00361023	0.05	0.025641	0.0259936	0.00803759	0.00121852	0.00200645
abnormalities, multiple	ovarian neoplasms	0.19	0.104972	-0.11188	0.0163805	0.00194593	0.00339471	0.19	0.104972	-0.079955	0.0171384	0.00182933	0.00362916	0.05	0.025641	0.0258805	0.00806621	0.00123242	0.00204623
abnormalities, multiple	overnutrition	0.14	0.0752688	0.0627265	0.0134067	0.00187656	0.00259617	0.14	0.0752688	0.058635	0.0129158	0.00142278	0.00262723	0.09	0.0471204	0.049385	0.00730611	0.000856148	0.00158494
abnormalities, multiple	overweight	0.12	0.0638298	0.088259	0.0137042	0.0018434	0.00259794	0.13	0.0695187	0.0794684	0.0131429	0.00138068	0.00263109	0.07	0.0362694	0.049385	0.00748481	0.000961419	0.00162549
abnormalities, multiple	pancreatic diseases	0.16	0.0869565	-0.0904478	0.0159455	0.0016747	0.00290253	0.2	0.111111	-0.084171	0.0166158	0.00164156	0.00338334	0.06	0.0309278	0.0371202	0.0093949	0.00120095	0.00191715
abnormalities, multiple	panuveitis	0.06	0.0309278	0.221252	0.00818126	0.000989329	0.00109319	0.05	0.025641	0.247934	0.0077289	0.000882969	0.00122033	0.03	0.0152284	0.306605	0.00588591	0.00092269	0.00121232
abnormalities, multiple	parkinson disease	0.14	0.0752688	-0.0212766	0.0142883	0.00169697	0.00299593	0.15	0.0810811	-0.047545	0.0147656	0.00170991	0.00322255	0.05	0.025641	0.132552	0.00792429	0.00103907	0.00178469
abnormalities, multiple	parkinsonian disorders	0.14	0.0752688	-0.026578	0.0141844	0.00168683	0.00300134	0.16	0.0869565	-0.0478723	0.0146192	0.00164383	0.00323718	0.05	0.025641	0.16567	0.00758965	0.001064	0.00175872
abnormalities, multiple	pathologic processes	0.19	0.104972	-0.0949893	0.01659	0.00174607	0.00281454	0.18	0.0989011	-0.0425894	0.0168122	0.0016867	0.00331143	0.05	0.025641	0.0634017	0.00946338	0.00117017	0.00198259
abnormalities, multiple	pathological conditions, anatomical	0.23	0.129944	-0.136107	0.0166418	0.00197454	0.00327406	0.21	0.117318	-0.0829447	0.0168729	0.00179337	0.00324181	0.06	0.0309278	0.0780822	0.00881161	0.00124948	0.00176053
abnormalities, multiple	pathological conditions, signs and symptoms	0.21	0.117318	-0.145742	0.0174976	0.00172363	0.00331447	0.2	0.111111	-0.0993225	0.0177778	0.00172884	0.00343956	0.06	0.0309278	0.0676655	0.00941275	0.00124647	0.00213647
abnormalities, multiple	peripheral nervous system diseases	0.21	0.117318	-0.131234	0.0150889	0.00209396	0.00302373	0.21	0.117318	-0.120816	0.014933	0.00204903	0.00314434	0.04	0.0204082	0.0417454	0.00994697	0.00143411	0.00195523
abnormalities, multiple	peroxisomal disorders	0.11	0.0582011	0.155097	0.00935444	0.00136363	0.00213868	0.08	0.0416667	0.174984	0.00923467	0.00125359	0.00166458	0.1	0.0526316	0.0747863	0.00808269	0.00101408	0.00206453
abnormalities, multiple	pigmentation disorders	0.23	0.129944	-0.159574	0.0142205	0.00187978	0.00357636	0.16	0.0869565	-0.000204412	0.0133275	0.00168503	0.003363	0.11	0.0582011	0.0141895	0.0100498	0.00183749	0.00255643
abnormalities, multiple	polyneuropathies	0.12	0.0638298	0.0208609	0.0100435	0.00183339	0.00190539	0.09	0.0471204	0.0956825	0.00847947	0.00147451	0.00175964	0.01	0.00502513	0.208791	0.00423486	0.000901259	0.000898983
abnormalities, multiple	precursor cell lymphoblastic leukemia-lymphoma	0.17	0.0928962	-0.0741413	0.0117841	0.0012153	0.00244408	0.12	0.0638298	-0.0105636	0.0122691	0.00128043	0.00263276	0.08	0.0416667	0.0528754	0.00826392	0.00102316	0.00173889
abnormalities, multiple	prostatic diseases	0.13	0.0695187	-0.0699448	0.015749	0.00167307	0.00325964	0.15	0.0810811	-0.0227253	0.0168904	0.00163999	0.00354598	0.07	0.0362694	-0.0387402	0.010762	0.00111669	0.00219131
abnormalities, multiple	prostatic neoplasms	0.13	0.0695187	-0.0752613	0.0159389	0.00170556	0.00337347	0.15	0.0810811	-0.0227253	0.0169268	0.00165244	0.00355867	0.07	0.0362694	-0.0387402	0.010762	0.00111669	0.00219131
abnormalities, multiple	proteinuria	0.12	0.0638298	0.088259	0.0123394	0.00149699	0.00222331	0.15	0.0810811	-0.0245593	0.0122475	0.00145408	0.00233046	0.02	0.010101	0.145136	0.00729892	0.00105528	0.0012519
abnormalities, multiple	proteostasis deficiencies	0.13	0.0695187	-0.0370486	0.0111451	0.00194454	0.00246957	0.09	0.0471204	0.0590602	0.0101623	0.00163121	0.00179226	0.02	0.010101	0.131282	0.00632482	0.00162989	0.00130023
abnormalities, multiple	psoriasis	0.11	0.0582011	0.108875	0.0117949	0.00127293	0.00203195	0.09	0.0471204	0.201981	0.0118864	0.00112912	0.00207355	0.03	0.0152284	0.178569	0.00678228	0.00095992	0.00142214
abnormalities, multiple	purine-pyrimidine metabolism, inborn errors	0.04	0.0204082	0.143418	0.00859148	0.000879193	0.00128841	0.04	0.0204082	0.268397	0.00764897	0.00087616	0.00132586	0.02	0.010101	0.143471	0.00607508	0.000868361	0.00109313
abnormalities, multiple	rectal diseases	0.16	0.0869565	-0.0450241	0.0155973	0.00160476	0.00318343	0.18	0.0989011	-0.0602643	0.0161221	0.00173495	0.00359492	0.06	0.0309278	-0.00789713	0.00879087	0.00131728	0.00209599
abnormalities, multiple	renal tubular transport, inborn errors	0.07	0.0362694	0.0776981	0.00555235	0.00103197	0.00138902	0.09	0.0471204	0.120934	0.00668372	0.0010863	0.00139578	0.03	0.0152284	0.18017	0.00569189	0.00113638	0.00100853
abnormalities, multiple	respiratory hypersensitivity	0.08	0.0416667	0.210262	0.0115476	0.00119802	0.00171711	0.08	0.0416667	0.238169	0.0109564	0.00108178	0.00153206	0.04	0.0204082	0.294811	0.00776753	0.000906219	0.00138775
abnormalities, multiple	respiratory tract diseases	0.13	0.0695187	0.0452105	0.0152096	0.00148788	0.00252613	0.16	0.0869565	0.00883156	0.0155583	0.00153135	0.00298126	0.12	0.0638298	-0.0808541	0.00928366	0.00145828	0.00265942
abnormalities, multiple	respiratory tract neoplasms	0.17	0.0928962	-0.100758	0.0155147	0.00159707	0.0032474	0.18	0.0989011	-0.095064	0.0170498	0.0016586	0.00381458	0.1	0.0526316	0.0040514	0.0093366	0.00151045	0.00245262
abnormalities, multiple	retinal degeneration	0.14	0.0752688	-0.00667461	0.00959717	0.00182243	0.00144176	0.09	0.0471204	0.117135	0.00815601	0.00149968	0.00124007	0.08	0.0416667	0.0660649	0.00787316	0.00131487	0.00158335
abnormalities, multiple	retinal diseases	0.2	0.111111	-0.194709	0.0149786	0.00205726	0.003003	0.2	0.111111	-0.104949	0.01549	0.00178948	0.00339769	0.09	0.0471204	-0.0709206	0.0110493	0.00155767	0.00208647
abnormalities, multiple	retinal dystrophies	0.08	0.0416667	0.108717	0.00526955	0.00152354	0.000744671	0.07	0.0362694	0.142168	0.00562029	0.00157146	0.000812069	0.08	0.0416667	0.0772234	0.00703383	0.00128037	0.00142928
abnormalities, multiple	retinitis pigmentosa	0.08	0.0416667	0.123623	0.00520939	0.00155164	0.000964694	0.05	0.025641	0.253491	0.00523942	0.00143747	0.000748399	0.06	0.0309278	0.145768	0.00668746	0.00119889	0.00127086
abnormalities, multiple	rheumatic diseases	0.13	0.0695187	0.0271254	0.0128618	0.00135124	0.00207318	0.12	0.0638298	0.0790745	0.0140507	0.00136217	0.00232804	0.05	0.025641	0.200356	0.00914983	0.00127722	0.00169218
abnormalities, multiple	sarcoma	0.15	0.0810811	-0.0291943	0.0141649	0.00142033	0.00279548	0.15	0.0810811	-0.0442561	0.015396	0.00135318	0.0031265	0.07	0.0362694	0.00432992	0.00818453	0.00110972	0.00183728
abnormalities, multiple	sensation disorders	0.2	0.111111	-0.154186	0.0132185	0.00169851	0.00223289	0.19	0.104972	-0.102976	0.0122036	0.00160994	0.0019686	0.08	0.0416667	0.021978	0.00808061	0.00113247	0.00111855
abnormalities, multiple	signs and symptoms	0.21	0.117318	-0.145742	0.0174976	0.00172363	0.00331447	0.2	0.111111	-0.0993225	0.0177778	0.00172884	0.00343956	0.06	0.0309278	0.0676655	0.00941275	0.00124647	0.00213647
abnormalities, multiple	skin abnormalities	0.23	0.129944	-0.0677598	0.011771	0.00139364	0.00290853	0.21	0.117318	-0.0682391	0.0109216	0.00145529	0.00273742	0.2	0.111111	-0.169846	0.00909744	0.00205286	0.00247898
abnormalities, multiple	skin and connective tissue diseases	0.2	0.111111	-0.163248	0.017006	0.0017013	0.00377485	0.2	0.111111	-0.147394	0.018084	0.00181016	0.00407879	0.05	0.025641	0.0823157	0.0107834	0.00128065	0.00236814
abnormalities, multiple	skin diseases	0.2	0.111111	-0.163248	0.017006	0.0017013	0.00377485	0.2	0.111111	-0.152444	0.0179497	0.00180853	0.00407472	0.05	0.025641	0.0823157	0.0107834	0.00128065	0.00236814
abnormalities, multiple	skin diseases, genetic	0.19	0.104972	0.0051716	0.0111247	0.00129393	0.00281724	0.18	0.0989011	-0.0364957	0.0105614	0.00141075	0.00262774	0.19	0.104972	-0.127786	0.00902369	0.00204783	0.00252731
abnormalities, multiple	skin diseases, papulosquamous	0.13	0.0695187	0.0765668	0.01239	0.001305	0.00205301	0.09	0.0471204	0.181517	0.0110868	0.00101175	0.00169285	0.03	0.0152284	0.209627	0.00608529	0.00105159	0.00125397
abnormalities, multiple	skin diseases, vascular	0.15	0.0810811	-0.00501252	0.0127036	0.00149662	0.00251062	0.12	0.0638298	0.0313178	0.0133847	0.00131921	0.00250091	0.05	0.025641	0.117553	0.00672548	0.00110148	0.00147847
abnormalities, multiple	sleep disorders	0.09	0.0471204	0.143617	0.010463	0.00120379	0.00197888	0.07	0.0362694	0.105821	0.0090068	0.00110768	0.00131503	0.01	0.00502513	0.216412	0.00546059	0.000764063	0.00100841
abnormalities, multiple	spastic paraplegia, hereditary	0.0555556	0.0238095	0.190816	0.00625754	0.00125093	0.00120181	0.0694444	0.0299401	0.157537	0.00617279	0.00126518	0.00133198	0.0694444	0.0299401	0.0714656	0.00510448	0.0010128	0.00111366
abnormalities, multiple	spinal cord diseases	0.15	0.0810811	-0.0791573	0.0133182	0.00151478	0.00221044	0.12	0.0638298	0.00539291	0.0128236	0.00151259	0.00226885	0.06	0.0309278	0.0325998	0.00908447	0.00132507	0.00168819
abnormalities, multiple	spinal diseases	0.19	0.104972	-0.14226	0.0136082	0.00153114	0.00248543	0.13	0.0695187	-0.0314518	0.0144486	0.00144168	0.00251868	0.07	0.0362694	0.0757288	0.00940218	0.00125521	0.00168728
abnormalities, multiple	spinocerebellar ataxias	0.09	0.0471204	-0.090336	0.00970817	0.00142376	0.00270181	0.11	0.0582011	-0.0850833	0.0110986	0.00145502	0.00329627	0.06	0.0309278	-0.0185923	0.00763059	0.00101878	0.0020551
abnormalities, multiple	spinocerebellar degenerations	0.05	0.025641	0.130476	0.00704631	0.00108365	0.00172364	0.05	0.025641	0.117951	0.00723001	0.00107114	0.00168395	0.06	0.0309278	0.033278	0.0064622	0.00104729	0.00153827
abnormalities, multiple	spondylarthritis	0.1	0.0526316	0.160732	0.0102521	0.00127582	0.00200577	0.08	0.0416667	0.260638	0.00931796	0.00120657	0.00182845	0.01	0.00502513	0.302198	0.00616365	0.00107647	0.000892857
abnormalities, multiple	spondylarthropathies	0.1	0.0526316	0.178247	0.0102661	0.00129314	0.00199771	0.08	0.0416667	0.26208	0.00926454	0.00118492	0.00181752	0.01	0.00502513	0.313187	0.00608545	0.00105383	0.000911005
abnormalities, multiple	spondylitis	0.1	0.0526316	0.167319	0.0102704	0.00127611	0.00199779	0.08	0.0416667	0.239362	0.00942072	0.00120085	0.00187259	0.02	0.010101	0.28022	0.00612749	0.00107047	0.0008903
abnormalities, multiple	spondylitis, ankylosing	0.0344828	0.0078125	0.368835	0.00679239	0.000686323	0.00114312	0.0344828	0.0078125	0.406069	0.0063728	0.000655308	0.000665233	0	0	0.352564	0.00315077	0.000619522	0.000550904
abnormalities, multiple	stomatognathic diseases	0.16	0.0869565	-0.0330605	0.0150844	0.00151396	0.0029517	0.15	0.0810811	-0.006416	0.0159791	0.00146503	0.00309273	0.08	0.0416667	0.0238294	0.0105912	0.00121199	0.00189744
abnormalities, multiple	stomatognathic system abnormalities	0.13	0.0695187	-0.0461832	0.0137451	0.00121896	0.00281545	0.12	0.0638298	-0.0200316	0.0122856	0.00126613	0.00217839	0.08	0.0416667	0.0826106	0.00986258	0.000937892	0.00190175
abnormalities, multiple	tauopathies	0.17	0.0928962	-0.110846	0.0153487	0.00205475	0.00312329	0.17	0.0928962	-0.0741114	0.0152831	0.00173957	0.00309838	0.05	0.025641	0.0630142	0.00781761	0.00146894	0.00158933
abnormalities, multiple	tdp-43 proteinopathies	0.11	0.0582011	-0.0106383	0.00984902	0.0017232	0.00256887	0.06	0.0309278	0.132979	0.00858699	0.00160677	0.00211161	0.03	0.0152284	0.107431	0.00563936	0.00163116	0.00144016
abnormalities, multiple	thoracic neoplasms	0.18	0.0989011	-0.0903964	0.0155885	0.00158992	0.00343281	0.2	0.111111	-0.121693	0.0163233	0.00164834	0.0037452	0.1	0.0526316	0.0040514	0.00917758	0.00145961	0.00239601
abnormalities, multiple	thyroid diseases	0.2	0.111111	-0.0991724	0.0145765	0.00149798	0.0024526	0.19	0.104972	-0.0834803	0.0148574	0.00139493	0.0027781	0.08	0.0416667	0.0105437	0.00883765	0.00123672	0.00193976
abnormalities, multiple	urination disorders	0.12	0.0638298	0.0782675	0.0125097	0.00144308	0.00225714	0.15	0.0810811	-0.0299066	0.0125331	0.00146236	0.00242985	0.02	0.010101	0.129093	0.00735424	0.00107441	0.00127433
abnormalities, multiple	urogenital abnormalities	0.19	0.104972	-0.0358866	0.0114366	0.00140704	0.00256228	0.14	0.0752688	0.0588991	0.0098607	0.00102841	0.00216011	0.11	0.0582011	0.0317092	0.00992691	0.00115548	0.00168876
abnormalities, multiple	urogenital neoplasms	0.16	0.0869565	-0.0804776	0.01565	0.0016117	0.00311968	0.18	0.0989011	-0.100591	0.0170445	0.00161987	0.0036626	0.08	0.0416667	-0.0223775	0.0104718	0.00105888	0.00220211
abnormalities, multiple	urologic diseases	0.17	0.0928962	-0.0584247	0.0149233	0.00149017	0.00262233	0.18	0.0989011	-0.0573484	0.0151723	0.00150293	0.00280761	0.06	0.0309278	0.110883	0.00882455	0.00134527	0.00179438
abnormalities, multiple	urologic neoplasms	0.2	0.111111	-0.121928	0.0159174	0.00157344	0.00336084	0.18	0.0989011	-0.0590493	0.0163524	0.00163553	0.00335632	0.06	0.0309278	0.0676655	0.00887298	0.00132043	0.00186136
abnormalities, multiple	urological manifestations	0.13	0.0695187	0.0524579	0.0125663	0.00145391	0.00223582	0.14	0.0752688	-0.0337445	0.0123464	0.00139947	0.00215923	0.02	0.010101	0.130206	0.00728362	0.000989102	0.00127085
abnormalities, multiple	uveal diseases	0.1	0.0526316	0.125887	0.0108445	0.00122865	0.00186062	0.07	0.0362694	0.179709	0.0103237	0.001075	0.00149078	0.05	0.025641	0.130068	0.00746713	0.00105286	0.0016751
abnormalities, multiple	uveitis	0.09	0.0471204	0.182821	0.010857	0.00134425	0.00173704	0.06	0.0309278	0.21571	0.0100291	0.00111525	0.00138787	0.05	0.025641	0.264696	0.00685421	0.0009859	0.00139535
abnormalities, multiple	uveitis, anterior	0.07	0.0362694	0.227836	0.00854516	0.00101146	0.00119551	0.05	0.025641	0.28505	0.00788402	0.000921735	0.00123771	0.02	0.010101	0.31855	0.00608704	0.000795795	0.00104314
abnormalities, multiple	varicose veins	0.06	0.0309278	0.171644	0.00882833	0.00114317	0.00173261	0.04	0.0204082	0.19269	0.00873046	0.00104278	0.00154492	0.08	0.0416667	0.108466	0.00847971	0.00133122	0.00194883
abnormalities, multiple	vascular diseases	0.2	0.111111	-0.0686288	0.0155087	0.00193766	0.00324632	0.17	0.0928962	-0.0113983	0.0154426	0.00161674	0.00310396	0.11	0.0582011	0.00272496	0.00908057	0.00116844	0.0019853
abnormalities, multiple	vasculitis	0.07	0.0362694	0.254819	0.00959207	0.00114586	0.00159773	0.08	0.0416667	0.221235	0.00996891	0.00129689	0.00158144	0.04	0.0204082	0.242587	0.00599686	0.00114727	0.00123066
abnormalities, multiple	virus diseases	0.15	0.0810811	-0.00531915	0.0127577	0.00125392	0.00230877	0.18	0.0989011	-0.0372136	0.0136302	0.00133697	0.00257815	0.07	0.0362694	0.0911889	0.00765725	0.00103103	0.00168098
abnormalities, multiple	vision disorders	0.11	0.0582011	-0.0111602	0.00860198	0.00139345	0.00127203	0.12	0.0638298	-0.0921658	0.00870078	0.00143064	0.00148766	0.09	0.0471204	-0.0431423	0.00743688	0.00110375	0.00134137
actinomycetales infections	adenocarcinoma	0.23	0.129944	-0.198547	0.0198919	0.00189206	0.00320384	0.16	0.0869565	-0.0959875	0.018063	0.00173635	0.00273683	0.05	0.025641	0.151628	0.00933848	0.000914579	0.00143527
actinomycetales infections	adnexal diseases	0.22	0.123596	-0.146289	0.020772	0.00192623	0.00302018	0.19	0.104972	-0.0855398	0.0188861	0.00209585	0.0030323	0.12	0.0638298	0	0.0120847	0.00144417	0.00199269
actinomycetales infections	adrenal gland diseases	0.12	0.0638298	0.0844757	0.0127899	0.00181515	0.00247707	0.1	0.0526316	0.164614	0.0133682	0.00137793	0.00198958	0.12	0.0638298	0.0368827	0.0116714	0.00145958	0.00223752
actinomycetales infections	albuminuria	0.21	0.117318	-0.134654	0.0189233	0.00209029	0.00320537	0.21	0.117318	-0.108536	0.0191956	0.00227006	0.00310725	0.12	0.0638298	0.00484881	0.0156977	0.00186242	0.00217291
actinomycetales infections	alzheimer disease	0.19	0.104972	-0.0996512	0.0192095	0.00221939	0.00330218	0.17	0.0928962	-0.126316	0.0186461	0.00218526	0.0034242	0.09	0.0471204	0.104399	0.0110203	0.0018574	0.0020003
actinomycetales infections	amino acid metabolism, inborn errors	0.14	0.0752688	0.16741	0.0102936	0.0012116	0.00207541	0.12	0.0638298	0.244459	0.00852676	0.0012626	0.00169788	0.04	0.0204082	0.236724	0.00700087	0.001053	0.000997654
actinomycetales infections	amyotrophic lateral sclerosis	0.0789474	0.0352941	0.125168	0.00879058	0.00116766	0.00218088	0.0657895	0.0292398	0.115514	0.00850608	0.00115659	0.00207774	0.0131579	0.00571429	0.247835	0.00651866	0.000902224	0.00127986
actinomycetales infections	anemia	0.32	0.190476	-0.324646	0.0199577	0.00248563	0.00476559	0.25	0.142857	-0.183613	0.0184827	0.00223877	0.0039629	0.16	0.0869565	-0.0737799	0.0134249	0.00141701	0.00220282
actinomycetales infections	anemia, aplastic	0.27	0.156069	-0.203652	0.0191625	0.00263113	0.00409297	0.18	0.0989011	-0.0842105	0.0156311	0.00162184	0.00300486	0.15	0.0810811	0.00939817	0.0128563	0.00168973	0.00229739
actinomycetales infections	anemia, hemolytic	0.23	0.129944	-0.170374	0.0150148	0.00189405	0.00319536	0.21	0.117318	-0.0314507	0.0156	0.00194757	0.00340238	0.09	0.0471204	-0.00047541	0.00910365	0.0017262	0.00191796
actinomycetales infections	aneurysm	0.27	0.156069	-0.287997	0.0214059	0.00280634	0.00391823	0.25	0.142857	-0.248889	0.02101	0.00241407	0.00357353	0.16	0.0869565	-0.0471261	0.0140609	0.00221765	0.00239891
actinomycetales infections	ankylosis	0.208333	0.0955414	-0.0902867	0.0166583	0.00218435	0.00395286	0.180556	0.081761	-0.0746297	0.0162962	0.00209702	0.00379958	0.0972222	0.0424242	0.0867076	0.0129218	0.00166471	0.00203564
actinomycetales infections	arrhythmias, cardiac	0.13	0.0695187	0.0577986	0.0119467	0.00151445	0.00247401	0.11	0.0582011	0.156471	0.0107115	0.00150233	0.00188044	0.09	0.0471204	0.136842	0.00755879	0.001374	0.00132003
actinomycetales infections	arterial occlusive diseases	0.29	0.169591	-0.183639	0.0251288	0.00254003	0.00439749	0.27	0.156069	-0.15721	0.0238626	0.00266776	0.00405291	0.17	0.0928962	-0.0315789	0.0147165	0.00186159	0.00333575
actinomycetales infections	arteriosclerosis	0.3	0.176471	-0.188847	0.0251857	0.00270677	0.00467149	0.27	0.156069	-0.15721	0.0238626	0.00266776	0.00405291	0.17	0.0928962	-0.0263158	0.0148578	0.00184114	0.00334779
actinomycetales infections	arthritis	0.48	0.315789	-0.578947	0.0296958	0.00396238	0.00668118	0.38	0.234568	-0.417788	0.0274217	0.00327573	0.00614624	0.2	0.111111	-0.110343	0.0172016	0.0023572	0.00357739
actinomycetales infections	arthritis, rheumatoid	0.32	0.190476	-0.436846	0.0205134	0.00326336	0.00457037	0.29	0.169591	-0.402319	0.020983	0.00268787	0.00452735	0.28	0.162791	-0.359373	0.0193795	0.00279112	0.00463833
actinomycetales infections	asthma	0.45	0.290323	-0.56033	0.0270824	0.00284021	0.00610218	0.37	0.226994	-0.442105	0.0253705	0.00270478	0.00567848	0.31	0.183432	-0.352632	0.020695	0.00232248	0.00457405
actinomycetales infections	ataxia	0.14	0.0752688	-0.0311611	0.0100326	0.001167	0.00184977	0.1	0.0526316	0.0258387	0.00784674	0.00110845	0.00155302	0.06	0.0309278	0.0732405	0.00653927	0.000810034	0.00116911
actinomycetales infections	autoimmune diseases	0.51	0.342282	-0.69286	0.0284895	0.00414228	0.00662447	0.47	0.30719	-0.591334	0.0277937	0.00350076	0.00602155	0.26	0.149425	-0.255314	0.0177994	0.00281089	0.00365065
actinomycetales infections	autoimmune diseases of the nervous system	0.48	0.315789	-0.586304	0.0288463	0.00382818	0.00653048	0.43	0.273885	-0.511535	0.0279432	0.00342306	0.00603311	0.24	0.136364	-0.19772	0.0186634	0.00275729	0.00411124
actinomycetales infections	bacterial infections	0.62	0.449275	-0.776784	0.0329503	0.00475337	0.00797156	0.61	0.438849	-0.73776	0.0326087	0.00427653	0.00805715	0.37	0.226994	-0.50803	0.0204614	0.00304707	0.00409704
actinomycetales infections	bacterial infections and mycoses	0.62	0.449275	-0.776784	0.0329503	0.00475337	0.00797156	0.61	0.438849	-0.73776	0.0326087	0.00427653	0.00805715	0.37	0.226994	-0.50803	0.0204614	0.00304707	0.00409704
actinomycetales infections	basal ganglia diseases	0.15	0.0810811	0.0210526	0.0155607	0.00152874	0.00228182	0.12	0.0638298	0.0684211	0.015832	0.00152345	0.0024669	0.06	0.0309278	0.179365	0.00908758	0.00111626	0.00162762
actinomycetales infections	behcet syndrome	0.4	0.115702	-0.222782	0.0279632	0.00371388	0.00662063	0.285714	0.08	-0.0745091	0.0266797	0.0030108	0.0050821	0.314286	0.0887097	-0.134624	0.0229459	0.00286012	0.00471343
actinomycetales infections	bile duct diseases	0.38	0.234568	-0.476741	0.0219764	0.00291944	0.00491271	0.31	0.183432	-0.331666	0.0207131	0.00258481	0.00448421	0.21	0.117318	-0.126316	0.0183736	0.00260525	0.00331817
actinomycetales infections	biliary tract diseases	0.35	0.212121	-0.401613	0.0208648	0.00285634	0.00453819	0.27	0.156069	-0.260574	0.0205097	0.00256931	0.00435799	0.18	0.0989011	-0.0684211	0.01462	0.00254164	0.00268918
actinomycetales infections	blood coagulation disorders	0.2	0.111111	-0.0578947	0.0157463	0.00246588	0.00329152	0.18	0.0989011	-0.0210526	0.0151875	0.00237445	0.00300248	0.14	0.0752688	-0.0365159	0.0118127	0.00288302	0.00240004
actinomycetales infections	blood coagulation disorders, inherited	0.17	0.0928962	0.00951347	0.0144941	0.00227802	0.00298014	0.16	0.0869565	-0.000898249	0.0141261	0.00266029	0.00258369	0.09	0.0471204	0.0214881	0.00985857	0.0023199	0.00204179
actinomycetales infections	blood platelet disorders	0.25	0.142857	-0.163158	0.0175334	0.00231633	0.0038219	0.23	0.129944	-0.126316	0.0171173	0.00257797	0.00359064	0.12	0.0638298	-0.0312945	0.0121639	0.00224359	0.00236766
actinomycetales infections	blood protein disorders	0.34	0.204819	-0.361759	0.023924	0.00330028	0.00472945	0.28	0.162791	-0.255365	0.0230223	0.00284372	0.00429405	0.22	0.123596	-0.221053	0.0158094	0.00211975	0.00301695
actinomycetales infections	body weight	0.16	0.0869565	0.0722826	0.0187621	0.00154769	0.00266331	0.16	0.0869565	-0.00496931	0.0183191	0.00170712	0.00257547	0.09	0.0471204	0.0260755	0.0104566	0.00116733	0.00162044
actinomycetales infections	bone diseases	0.28	0.162791	-0.247443	0.0238607	0.00266449	0.00484451	0.17	0.0928962	-0.0941296	0.020989	0.00202239	0.00357819	0.16	0.0869565	-0.120634	0.0134558	0.00202234	0.00285
actinomycetales infections	bone diseases, developmental	0.06	0.0309278	0.235509	0.0128296	0.00144723	0.00179811	0.05	0.025641	0.184211	0.0118315	0.00140738	0.00194608	0.1	0.0526316	0.065559	0.0120181	0.00134062	0.00203733
actinomycetales infections	bone diseases, metabolic	0.16	0.0869565	0.0197186	0.0181301	0.0015521	0.00299883	0.13	0.0695187	0.0454167	0.0156237	0.00151373	0.00316199	0.08	0.0416667	0.177725	0.0113818	0.00121876	0.00163591
actinomycetales infections	bone marrow diseases	0.25	0.142857	-0.253581	0.0208382	0.00258258	0.00425716	0.2	0.111111	-0.151127	0.0193406	0.00245668	0.00379407	0.16	0.0869565	-0.0894737	0.0130366	0.00185259	0.00218331
actinomycetales infections	brain diseases	0.28	0.162791	-0.186155	0.0205141	0.00219872	0.00360936	0.19	0.104972	-0.0472007	0.0175795	0.00177316	0.00258542	0.12	0.0638298	-0.0322994	0.0111376	0.00163998	0.00222487
actinomycetales infections	brain diseases, metabolic	0.16	0.0869565	0.0263577	0.012637	0.00175019	0.0019779	0.13	0.0695187	0.230273	0.0111875	0.00167975	0.00177631	0.1	0.0526316	0.0971361	0.0113261	0.00136564	0.00186563
actinomycetales infections	brain diseases, metabolic, inborn	0.14	0.0752688	0.0995198	0.0109695	0.00144752	0.00174252	0.1	0.0526316	0.317661	0.00931298	0.00132811	0.00140057	0.1	0.0526316	0.0694273	0.0107016	0.00139558	0.00178788
actinomycetales infections	breast diseases	0.16	0.0869565	-0.0749393	0.0188958	0.00158488	0.00268775	0.16	0.0869565	-0.0604257	0.0193103	0.00179919	0.00286898	0.08	0.0416667	0.0210526	0.0128059	0.00156799	0.00180478
actinomycetales infections	breast neoplasms	0.16	0.0869565	-0.0803022	0.019077	0.00159002	0.00269002	0.16	0.0869565	-0.0604257	0.0193103	0.00179919	0.00286898	0.08	0.0416667	0.0210526	0.0128059	0.00156799	0.00180478
actinomycetales infections	bronchial diseases	0.44	0.282051	-0.555258	0.0289075	0.00330002	0.00629093	0.36	0.219512	-0.452632	0.0260957	0.00266921	0.00552614	0.21	0.117318	-0.180724	0.0163785	0.00232471	0.00346176
actinomycetales infections	carbohydrate metabolism, inborn errors	0.04	0.0204082	0.38705	0.00398362	0.00102186	0.000881011	0.08	0.0416667	0.367473	0.00578261	0.00135997	0.00135877	0.08	0.0416667	0.234922	0.00671207	0.00136838	0.00125155
actinomycetales infections	carcinoma	0.2	0.111111	-0.172906	0.0194098	0.0018001	0.00296701	0.17	0.0928962	-0.111451	0.0189038	0.00176499	0.00288644	0.04	0.0204082	0.208228	0.0083306	0.00100842	0.00158703
actinomycetales infections	carcinoma, renal cell	0.29	0.169591	-0.284366	0.0230535	0.00316531	0.0039576	0.23	0.129944	-0.171745	0.0200805	0.00266835	0.0035329	0.13	0.0695187	0.06103	0.0114019	0.00194228	0.00202125
actinomycetales infections	cardiomegaly	0.23	0.129944	-0.114563	0.0200888	0.00273315	0.00384904	0.18	0.0989011	0.0207122	0.0168648	0.00233125	0.00278516	0.1	0.0526316	0.0733398	0.0112907	0.00136421	0.00179484
actinomycetales infections	cardiomyopathies	0.28	0.162791	-0.246003	0.0195859	0.00223924	0.0036762	0.25	0.142857	-0.166983	0.0195752	0.00223957	0.00330763	0.14	0.0752688	-0.0629279	0.0121722	0.00124597	0.00183667
actinomycetales infections	cardiomyopathy, dilated	0.22	0.123596	-0.109688	0.0198442	0.00261854	0.00360406	0.17	0.0928962	0.0258387	0.0167187	0.00220302	0.00258557	0.11	0.0582011	0.0053042	0.0115964	0.00139749	0.00180345
actinomycetales infections	cardiomyopathy, hypertrophic	0.13	0.0695187	0.0207356	0.0117941	0.00161364	0.00181777	0.09	0.0471204	0.0994917	0.0104057	0.00165754	0.00164687	0.07	0.0362694	0.20127	0.00703091	0.00112656	0.0013965
actinomycetales infections	cardiomyopathy, hypertrophic, familial	0.1	0.0465116	0.0857172	0.00875554	0.00145876	0.00172379	0.0875	0.0404624	0.122869	0.00809688	0.00153463	0.00157075	0.025	0.011236	0.207699	0.00614027	0.0010609	0.00106286
actinomycetales infections	cardiovascular abnormalities	0.16	0.0869565	0.0878533	0.0139994	0.0020689	0.00254566	0.12	0.0638298	0.155612	0.0128521	0.00198882	0.00225974	0.12	0.0638298	0.0783572	0.0118235	0.00141895	0.00201132
actinomycetales infections	cardiovascular diseases	0.24	0.136364	-0.155776	0.0216426	0.00214958	0.00362703	0.23	0.129944	-0.119899	0.0218317	0.00231835	0.00362225	0.14	0.0752688	-0.0105263	0.0126717	0.00226722	0.00236612
actinomycetales infections	carotid artery diseases	0.24	0.136364	-0.132174	0.0202944	0.00273011	0.00403203	0.18	0.0989011	-0.0736104	0.0206701	0.00267052	0.00355109	0.14	0.0752688	-0.00565784	0.0163018	0.00180818	0.00285961
actinomycetales infections	celiac disease	0.3	0.176471	-0.3923	0.023048	0.00311983	0.00479579	0.28	0.162791	-0.268421	0.0203862	0.00289571	0.00416583	0.21	0.117318	-0.214237	0.0162123	0.0025408	0.00368931
actinomycetales infections	central nervous system diseases	0.28	0.162791	-0.190997	0.0208758	0.00218804	0.00363762	0.22	0.123596	-0.098643	0.0187885	0.0019324	0.00331441	0.11	0.0582011	0.0427838	0.0113298	0.00195335	0.00243272
actinomycetales infections	cerebellar ataxia	0.13	0.0695187	-0.0204656	0.00897268	0.00108273	0.00157277	0.08	0.0416667	0.0631579	0.00876347	0.00101453	0.00147781	0.08	0.0416667	0.0565624	0.00828405	0.000865454	0.00141087
actinomycetales infections	cerebellar diseases	0.14	0.0752688	-0.0629616	0.00994693	0.00114658	0.00180998	0.1	0.0526316	0.0263158	0.0093562	0.00120084	0.00183835	0.07	0.0362694	0.051619	0.00799052	0.000975475	0.00143705
actinomycetales infections	cerebrovascular disorders	0.26	0.149425	-0.165584	0.0225962	0.00216022	0.00367905	0.21	0.117318	-0.145342	0.0212017	0.00238121	0.00339191	0.14	0.0752688	0.0199759	0.0144742	0.00168797	0.00220284
actinomycetales infections	charcot-marie-tooth disease	0.09	0.0471204	0.0568311	0.00789189	0.00179153	0.00148933	0.05	0.025641	0.135157	0.00622451	0.00156404	0.00126765	0.07	0.0362694	0.0954619	0.00749009	0.00130015	0.00147902
actinomycetales infections	cholestasis	0.33	0.197605	-0.396404	0.0191864	0.00266686	0.00409211	0.28	0.162791	-0.311322	0.0194664	0.00250121	0.00401551	0.21	0.117318	-0.186168	0.0169705	0.00253312	0.00317943
actinomycetales infections	cholestasis, intrahepatic	0.38	0.234568	-0.486922	0.0235337	0.0031818	0.00481191	0.31	0.183432	-0.36116	0.0217868	0.00278059	0.00434377	0.24	0.136364	-0.204229	0.0189683	0.00280942	0.00359594
actinomycetales infections	chromosome disorders	0.11	0.0582011	0.00521499	0.0123385	0.00126927	0.00182158	0.11	0.0582011	0.0637939	0.0104941	0.00136397	0.00226043	0.08	0.0416667	0.138514	0.00554549	0.000772066	0.00116981
actinomycetales infections	colitis	0.47	0.30719	-0.631579	0.0296567	0.00379124	0.00645568	0.41	0.257862	-0.545014	0.0267489	0.00303836	0.00574669	0.17	0.0928962	-0.151628	0.0169764	0.00194373	0.00270983
actinomycetales infections	colitis, ulcerative	0.45	0.290323	-0.589474	0.0286794	0.00394055	0.00622968	0.37	0.226994	-0.476118	0.0269433	0.00280859	0.00587165	0.25	0.142857	-0.273696	0.0174917	0.00259853	0.00283506
actinomycetales infections	collagen diseases	0.18	0.0989011	-0.0628126	0.0175222	0.00207777	0.00309031	0.17	0.0928962	-0.0735832	0.0157315	0.00211415	0.00259086	0.15	0.0810811	0.0225716	0.0113307	0.0021287	0.00212492
actinomycetales infections	colonic diseases	0.32	0.190476	-0.352248	0.0240999	0.00194804	0.00396726	0.29	0.169591	-0.310924	0.0239427	0.00213025	0.00423596	0.07	0.0362694	0.114625	0.0100646	0.00119878	0.00172707
actinomycetales infections	colorectal neoplasms	0.24	0.136364	-0.192827	0.0194162	0.00165279	0.00326506	0.19	0.104972	-0.121437	0.018919	0.00183787	0.00329152	0.06	0.0309278	0.123874	0.00986041	0.00121579	0.00182238
actinomycetales infections	congenital abnormalities	0.23	0.129944	-0.14834	0.0167512	0.00210023	0.00283603	0.17	0.0928962	0.0470243	0.0143627	0.00197058	0.00236687	0.11	0.0582011	0.0673342	0.00957724	0.00131845	0.00161728
actinomycetales infections	congenital disorders of glycosylation	0.0333333	0.00775194	0.407737	0.00391611	0.00116444	0.000794717	0.0666667	0.015625	0.43327	0.00396159	0.00128835	0.00117378	0.0333333	0.00775194	0.461804	0.00392291	0.00111645	0.00144111
actinomycetales infections	congenital, hereditary, and neonatal diseases and abnormalities	0.23	0.129944	-0.14834	0.0167512	0.00210023	0.00283603	0.17	0.0928962	0.0470243	0.0143627	0.00197058	0.00236687	0.11	0.0582011	0.0673342	0.00957724	0.00131845	0.00161728
actinomycetales infections	connective tissue diseases	0.36	0.219512	-0.399057	0.0260565	0.00271536	0.00483346	0.25	0.142857	-0.198768	0.021981	0.00207718	0.00369906	0.09	0.0471204	0.00456795	0.0132588	0.00162194	0.00195979
actinomycetales infections	coronary artery disease	0.21	0.117318	-0.042424	0.019968	0.00210652	0.00381132	0.23	0.129944	-0.0891536	0.0213073	0.00250514	0.00396888	0.12	0.0638298	0.0263158	0.0138026	0.00187273	0.00263285
actinomycetales infections	coronary disease	0.24	0.136364	-0.114976	0.0193143	0.00230641	0.00389996	0.23	0.129944	-0.0992206	0.0210025	0.00250567	0.00393271	0.15	0.0810811	-0.000374164	0.0144401	0.0022369	0.00296349
actinomycetales infections	cranial nerve diseases	0.21	0.117318	-0.234542	0.0147493	0.00236082	0.00268567	0.2	0.111111	-0.144152	0.014013	0.00201658	0.0025907	0.09	0.0471204	0.048749	0.00903241	0.00143527	0.00209635
actinomycetales infections	craniofacial abnormalities	0.04	0.0204082	0.254574	0.0116359	0.00111607	0.00182452	0.06	0.0309278	0.160659	0.0116753	0.00115299	0.00200553	0.04	0.0204082	0.21232	0.00781747	0.000976248	0.00112217
actinomycetales infections	crohn disease	0.5	0.333333	-0.657513	0.0299335	0.00393455	0.00692209	0.44	0.282051	-0.547809	0.0281524	0.00339427	0.00661094	0.29	0.169591	-0.376813	0.0203373	0.00334438	0.00377938
actinomycetales infections	death	0.21	0.117318	-0.141636	0.0211449	0.00182643	0.00341785	0.15	0.0810811	-0.032938	0.0181255	0.00169388	0.00251927	0.07	0.0362694	0.143191	0.0119421	0.00168044	0.00188271
actinomycetales infections	death, sudden	0.14	0.0752688	0.0735706	0.0131197	0.00150048	0.0026479	0.12	0.0638298	0.178353	0.0113087	0.00141299	0.00203559	0.07	0.0362694	0.105081	0.00951963	0.00149064	0.00168489
actinomycetales infections	death, sudden, cardiac	0.1	0.0526316	0.121053	0.00918924	0.00136218	0.00164588	0.07	0.0362694	0.225255	0.0089936	0.00161587	0.00168344	0.07	0.0362694	0.221053	0.00690138	0.00104905	0.00131442
actinomycetales infections	dementia	0.2	0.111111	-0.0682922	0.0180571	0.00203776	0.00318452	0.15	0.0810811	-0.0943881	0.0169787	0.00203626	0.00291644	0.09	0.0471204	0.0947368	0.0107109	0.0017213	0.00210418
actinomycetales infections	demyelinating autoimmune diseases, cns	0.51	0.342282	-0.581757	0.0299066	0.00441591	0.00722126	0.42	0.265823	-0.488262	0.0285736	0.0034991	0.00616151	0.25	0.142857	-0.219339	0.0190481	0.00277985	0.004135
actinomycetales infections	demyelinating diseases	0.5	0.333333	-0.560952	0.0292286	0.00419538	0.0070158	0.42	0.265823	-0.486386	0.027805	0.00342217	0.00627499	0.25	0.142857	-0.182731	0.019032	0.00290748	0.00415089
actinomycetales infections	diabetes mellitus	0.3	0.176471	-0.28661	0.022986	0.00234176	0.00395085	0.25	0.142857	-0.207676	0.0225027	0.00244976	0.00368819	0.17	0.0928962	-0.0734752	0.0160506	0.00249299	0.00297296
actinomycetales infections	diabetes mellitus, type 1	0.35	0.212121	-0.357895	0.0227859	0.00274325	0.00441685	0.35	0.212121	-0.381049	0.0234211	0.00285513	0.00476222	0.21	0.117318	-0.169241	0.0169854	0.00205489	0.00280497
actinomycetales infections	diabetes mellitus, type 2	0.12	0.0638298	0.0213402	0.0158779	0.00179307	0.00272267	0.15	0.0810811	0.0102618	0.0180689	0.0023183	0.00313078	0.08	0.0416667	0.0526316	0.0118963	0.00161003	0.00198578
actinomycetales infections	digestive system diseases	0.37	0.226994	-0.400013	0.025289	0.00207275	0.00456881	0.3	0.176471	-0.306807	0.0235678	0.00203439	0.00414292	0.07	0.0362694	0.120051	0.00962634	0.00164808	0.00161249
actinomycetales infections	digestive system neoplasms	0.25	0.142857	-0.19379	0.0223869	0.00166561	0.00366802	0.2	0.111111	-0.11166	0.0208702	0.0018078	0.00326427	0.07	0.0362694	0.108679	0.00947799	0.00116565	0.00144248
actinomycetales infections	disorders of sex development	0.05	0.025641	0.215789	0.00887797	0.00113244	0.00158184	0.08	0.0416667	0.226316	0.00939412	0.00129459	0.0015145	0.05	0.025641	0.307745	0.00672992	0.00084894	0.00125402
actinomycetales infections	dna repair-deficiency disorders	0.18	0.0989011	-0.0273207	0.0128708	0.00170127	0.0022127	0.14	0.0752688	0.0919306	0.0109464	0.00101188	0.00200975	0.07	0.0362694	0.111971	0.00913837	0.00092795	0.00167544
actinomycetales infections	dwarfism	0.06	0.0309278	0.257895	0.00880609	0.001098	0.00144212	0.05	0.025641	0.247356	0.00819674	0.00121806	0.00144676	0.02	0.010101	0.285926	0.00635591	0.000811554	0.00126511
actinomycetales infections	dyskinesias	0.14	0.0752688	-0.0156876	0.0103694	0.00127886	0.00185808	0.07	0.0362694	0.0684211	0.008578	0.00117623	0.00160487	0.08	0.0416667	0.0913928	0.00783471	0.000892556	0.00166657
actinomycetales infections	dysostoses	0.04	0.0204082	0.172368	0.0102633	0.00103682	0.0014952	0.03	0.0152284	0.168421	0.0094146	0.000975474	0.00152834	0.04	0.0204082	0.152632	0.00875904	0.000868842	0.00126727
actinomycetales infections	dyssomnias	0.21	0.117318	-0.0777079	0.0169286	0.00244149	0.00337611	0.19	0.104972	-0.0684211	0.0164508	0.00263519	0.00322527	0.09	0.0471204	0.0884513	0.010941	0.0011267	0.00183679
actinomycetales infections	ectodermal dysplasia	0.16	0.0869565	-0.0886892	0.0153638	0.00188952	0.00262712	0.13	0.0695187	-0.00547231	0.0138691	0.00163659	0.00235622	0.1	0.0526316	0.0367211	0.0122327	0.00134952	0.00168564
actinomycetales infections	endocrine gland neoplasms	0.17	0.0928962	-0.0892116	0.0184417	0.0015141	0.00260232	0.17	0.0928962	-0.115461	0.0187308	0.00173481	0.00258928	0.1	0.0526316	0.0160845	0.0103554	0.00122965	0.00193153
actinomycetales infections	endocrine system diseases	0.26	0.149425	-0.251417	0.0226889	0.00203887	0.00372604	0.21	0.117318	-0.134413	0.0199404	0.00169538	0.00303214	0.1	0.0526316	0.000155234	0.0104537	0.0012746	0.00196724
actinomycetales infections	epilepsy	0.15	0.0810811	0.00194405	0.0115625	0.00162642	0.00174076	0.08	0.0416667	0.132679	0.0103351	0.0013588	0.00127747	0.04	0.0204082	0.202536	0.00734895	0.00109696	0.00126393
actinomycetales infections	esophageal diseases	0.23	0.129944	-0.152632	0.017428	0.00145211	0.00292738	0.16	0.0869565	-0.0842105	0.0155946	0.00130936	0.00245433	0.09	0.0471204	0.0421053	0.0113973	0.00157707	0.00219385
actinomycetales infections	exophthalmos	0.37	0.226994	-0.49194	0.0256883	0.00329407	0.00518563	0.32	0.190476	-0.476541	0.0240239	0.00288236	0.00502971	0.25	0.142857	-0.346029	0.0174616	0.00270468	0.00359129
actinomycetales infections	eye diseases	0.3	0.176471	-0.378177	0.0207743	0.00225418	0.00361801	0.25	0.142857	-0.230542	0.020351	0.00187165	0.00355515	0.13	0.0695187	-0.0216337	0.0142219	0.00243462	0.00264991
actinomycetales infections	eye diseases, hereditary	0.1	0.0526316	0.120492	0.00791501	0.00126266	0.00150597	0.08	0.0416667	0.214062	0.00630534	0.0010436	0.00123907	0.1	0.0526316	0.0787656	0.00963946	0.00131497	0.00142001
actinomycetales infections	female urogenital diseases	0.32	0.190476	-0.310699	0.0236216	0.00188014	0.00390296	0.3	0.176471	-0.259791	0.0232749	0.00222622	0.00373676	0.13	0.0695187	0.027832	0.0124194	0.00171644	0.002224
actinomycetales infections	female urogenital diseases and pregnancy complications	0.32	0.190476	-0.310699	0.0236216	0.00188014	0.00390296	0.3	0.176471	-0.259791	0.0232749	0.00222622	0.00373676	0.13	0.0695187	0.027832	0.0124194	0.00171644	0.002224
actinomycetales infections	gastroenteritis	0.49	0.324503	-0.647368	0.029856	0.00390485	0.00655284	0.43	0.273885	-0.534207	0.0272893	0.00315179	0.00605465	0.21	0.117318	-0.151709	0.0163486	0.00178516	0.00290548
actinomycetales infections	gastrointestinal diseases	0.35	0.212121	-0.426158	0.0255546	0.00209433	0.00449264	0.27	0.156069	-0.26557	0.0225564	0.00188878	0.0039376	0.05	0.025641	0.152632	0.00981705	0.00109266	0.00149303
actinomycetales infections	gastrointestinal neoplasms	0.25	0.142857	-0.197827	0.021946	0.0015459	0.00330184	0.21	0.117318	-0.152848	0.0201613	0.00165777	0.00333328	0.05	0.025641	0.1618	0.00998282	0.0011263	0.00150763
actinomycetales infections	genetic diseases, inborn	0.18	0.0989011	-0.0311606	0.0141511	0.00194318	0.00225744	0.14	0.0752688	0.0875371	0.0124135	0.00171325	0.00205971	0.12	0.0638298	0.0260012	0.00910918	0.00128985	0.0017803
actinomycetales infections	genetic diseases, x-linked	0.21	0.117318	-0.0681283	0.0151339	0.00184581	0.00274851	0.17	0.0928962	0.0150423	0.0128822	0.00182712	0.00240854	0.13	0.0695187	-0.0523692	0.0128739	0.00172625	0.00263197
actinomycetales infections	genital diseases, female	0.28	0.162791	-0.254519	0.0214915	0.00217033	0.00343356	0.2	0.111111	-0.100413	0.0200842	0.00189329	0.00302404	0.1	0.0526316	0.0908849	0.0106621	0.00113192	0.00186501
actinomycetales infections	genital diseases, male	0.17	0.0928962	-0.06888	0.018633	0.00156849	0.00265411	0.16	0.0869565	-0.0535806	0.0181087	0.00174932	0.00281409	0.05	0.025641	0.133838	0.0101717	0.000948436	0.00157859
actinomycetales infections	genital neoplasms, female	0.21	0.117318	-0.121172	0.0189898	0.0016202	0.00288187	0.15	0.0810811	-0.0280739	0.0171607	0.0017464	0.00235465	0.1	0.0526316	0.0909421	0.0106726	0.0011273	0.00186648
actinomycetales infections	genital neoplasms, male	0.15	0.0810811	-0.0637254	0.0178974	0.00158035	0.00249957	0.15	0.0810811	-0.0432713	0.0179267	0.00174135	0.00269786	0.05	0.025641	0.133838	0.0101717	0.000948436	0.00157859
actinomycetales infections	glioma	0.23	0.129944	-0.147488	0.0226782	0.0020698	0.00337631	0.2	0.111111	-0.131622	0.0211027	0.00191496	0.00306954	0.11	0.0582011	-0.000182489	0.0112013	0.00160161	0.00229213
actinomycetales infections	glomerulonephritis	0.43	0.273885	-0.501011	0.0267774	0.00296135	0.00530709	0.36	0.219512	-0.391746	0.0246744	0.00292746	0.00489353	0.18	0.0989011	-0.0790991	0.0137121	0.00254282	0.00260582
actinomycetales infections	glucose metabolism disorders	0.25	0.142857	-0.165266	0.0211159	0.0021286	0.0035893	0.22	0.123596	-0.0724061	0.0204852	0.00232156	0.0033605	0.14	0.0752688	-0.0635131	0.0142883	0.00169451	0.00241028
actinomycetales infections	goiter	0.36	0.219512	-0.450796	0.0238925	0.00332642	0.00488	0.29	0.169591	-0.384211	0.0227522	0.00304816	0.00461348	0.23	0.129944	-0.284211	0.016934	0.00271307	0.00331454
actinomycetales infections	gonadal disorders	0.19	0.104972	-0.0982119	0.0181067	0.00188856	0.00266217	0.17	0.0928962	-0.00731734	0.0169773	0.00193863	0.00268028	0.11	0.0582011	0.0105263	0.0110145	0.00138939	0.00187961
actinomycetales infections	gout	0.16	0.0869565	-0.0677256	0.0168092	0.0015732	0.00318132	0.13	0.0695187	0.030513	0.0156659	0.00144203	0.0028655	0.12	0.0638298	-0.0181303	0.0128509	0.00116012	0.0022483
actinomycetales infections	gram-positive bacterial infections	0.79	0.652893	-1.09954	0.032661	0.00493479	0.00846877	0.8	0.666667	-1.10985	0.0314655	0.0045742	0.00915612	0.64	0.470588	-0.890338	0.0253429	0.00331668	0.00589421
actinomycetales infections	graves disease	0.38	0.234568	-0.512855	0.02562	0.00328798	0.00511242	0.32	0.190476	-0.476541	0.0240239	0.00288236	0.00502971	0.25	0.142857	-0.346029	0.0174616	0.00270468	0.00359129
actinomycetales infections	hair diseases	0.28	0.162791	-0.26275	0.0184655	0.00260849	0.00355472	0.27	0.156069	-0.264241	0.018097	0.00265729	0.00360083	0.19	0.104972	-0.102877	0.013507	0.00234325	0.00279164
actinomycetales infections	head and neck neoplasms	0.23	0.129944	-0.182873	0.0193547	0.00223917	0.0036489	0.15	0.0810811	-0.105133	0.0185299	0.00145127	0.00283672	0.06	0.0309278	0.0901305	0.0100435	0.00110195	0.00163901
actinomycetales infections	heart arrest	0.16	0.0869565	-0.0354285	0.0134223	0.00165124	0.00253889	0.14	0.0752688	0.0210526	0.0129006	0.00167314	0.00249607	0.1	0.0526316	0.13115	0.0100603	0.00122012	0.00169338
actinomycetales infections	heart defects, congenital	0.13	0.0695187	0.123382	0.0129777	0.00154914	0.00255894	0.09	0.0471204	0.129946	0.0120302	0.00163316	0.00210988	0.05	0.025641	0.151688	0.00810305	0.00106339	0.00123842
actinomycetales infections	heart diseases	0.23	0.129944	-0.114842	0.0196674	0.00200402	0.00325393	0.22	0.123596	-0.0997066	0.0197684	0.00242759	0.00327704	0.13	0.0695187	-0.0159927	0.0113698	0.00183299	0.00207583
actinomycetales infections	hematologic diseases	0.36	0.219512	-0.36414	0.0229821	0.0030088	0.0049744	0.28	0.162791	-0.270963	0.0218118	0.00285071	0.00429321	0.2	0.111111	-0.0947368	0.0127647	0.00247595	0.00265669
actinomycetales infections	hemic and lymphatic diseases	0.38	0.234568	-0.450082	0.024952	0.00340407	0.00493165	0.3	0.176471	-0.301028	0.02273	0.00321801	0.00428383	0.22	0.123596	-0.121622	0.0109613	0.00215426	0.00248615
actinomycetales infections	hemorrhagic disorders	0.28	0.162791	-0.205263	0.0218588	0.00322135	0.00407115	0.22	0.123596	-0.110819	0.0207309	0.00268591	0.00384216	0.19	0.104972	-0.131579	0.0144065	0.00203228	0.00279885
actinomycetales infections	hemostatic disorders	0.3	0.176471	-0.321053	0.0245858	0.00340233	0.00456478	0.26	0.149425	-0.313836	0.0236859	0.00264836	0.0041801	0.21	0.117318	-0.256749	0.0154722	0.00234327	0.00307021
actinomycetales infections	hereditary sensory and motor neuropathy	0.06	0.0309278	0.105622	0.00646562	0.00150209	0.00121087	0.06	0.0309278	0.123054	0.0061334	0.00165232	0.00153933	0.04	0.0204082	0.230415	0.0055963	0.00132349	0.00113123
actinomycetales infections	heredodegenerative disorders, nervous system	0.09	0.0471204	0.181262	0.00899466	0.00141603	0.00129045	0.09	0.0471204	0.0947368	0.00973104	0.00156857	0.00134842	0.1	0.0526316	0.184211	0.0090564	0.00129521	0.00142413
actinomycetales infections	hyperinsulinism	0.1	0.0526316	0.181725	0.0142569	0.00155051	0.00202298	0.14	0.0752688	0.103284	0.0156109	0.0017858	0.00254305	0.06	0.0309278	0.105263	0.0106133	0.00155726	0.00178444
actinomycetales infections	hypersensitivity	0.49	0.324503	-0.615003	0.028828	0.00327294	0.00667823	0.39	0.242236	-0.4557	0.0260377	0.00312185	0.0058579	0.31	0.183432	-0.319576	0.0212518	0.00248557	0.00445384
actinomycetales infections	hypersensitivity, immediate	0.47	0.30719	-0.5837	0.0282231	0.00327911	0.00666952	0.38	0.234568	-0.460827	0.0258587	0.00311537	0.00591787	0.3	0.176471	-0.328553	0.0208464	0.0025438	0.00444436
actinomycetales infections	hyperthyroidism	0.35	0.212121	-0.468096	0.0234913	0.00310482	0.0044835	0.3	0.176471	-0.415789	0.0230953	0.00288142	0.00450927	0.24	0.136364	-0.319221	0.0169602	0.00278344	0.00337976
actinomycetales infections	hypopigmentation	0.24	0.136364	-0.213314	0.0181721	0.0028564	0.00330229	0.16	0.0869565	-0.00979137	0.0155058	0.0020146	0.00225652	0.13	0.0695187	0.0441998	0.0120482	0.00220088	0.00240815
actinomycetales infections	hypothalamic diseases	0.1	0.0526316	0.183834	0.0134069	0.00141899	0.00230793	0.09	0.0471204	0.150614	0.0142475	0.00142394	0.00181607	0.08	0.0416667	0.181864	0.0101676	0.00152697	0.00156948
actinomycetales infections	hypotrichosis	0.31	0.183432	-0.347368	0.0195771	0.00279154	0.00378547	0.28	0.162791	-0.314166	0.0201824	0.00263665	0.00379048	0.2	0.111111	-0.211939	0.0146116	0.00239677	0.0030682
actinomycetales infections	immune system diseases	0.51	0.342282	-0.659477	0.0290303	0.00370321	0.00618521	0.43	0.273885	-0.515121	0.0283533	0.00334845	0.00568705	0.19	0.104972	-0.206447	0.014225	0.00218057	0.00339805
actinomycetales infections	immunologic deficiency syndromes	0.41	0.257862	-0.526515	0.0248731	0.00343031	0.00532242	0.38	0.234568	-0.479966	0.0233244	0.00314318	0.0054013	0.28	0.162791	-0.314449	0.0196504	0.00257868	0.0045876
actinomycetales infections	immunoproliferative disorders	0.33	0.197605	-0.42804	0.0238662	0.00339278	0.00453916	0.29	0.169591	-0.302844	0.0241778	0.00319586	0.00417329	0.19	0.104972	-0.0842105	0.0130858	0.00185485	0.00233896
actinomycetales infections	infant, newborn, diseases	0.38	0.234568	-0.468421	0.0239361	0.00304596	0.00489949	0.33	0.197605	-0.368421	0.0213183	0.00273186	0.00454661	0.09	0.0471204	0.0629504	0.0119795	0.00203827	0.00193665
actinomycetales infections	inflammatory bowel diseases	0.55	0.37931	-0.75931	0.0307204	0.0042653	0.00706405	0.43	0.273885	-0.523625	0.0269341	0.00313085	0.00623326	0.2	0.111111	-0.231579	0.0161755	0.00241356	0.00290209
actinomycetales infections	insulin resistance	0.13	0.0695187	0.0835948	0.016341	0.00167902	0.00263992	0.14	0.0752688	0.0665386	0.0174063	0.00206308	0.00306362	0.09	0.0471204	0.0520974	0.0136041	0.00145638	0.00205658
actinomycetales infections	intellectual disability	0.15	0.0810811	-0.0105263	0.0102554	0.00147904	0.00205801	0.12	0.0638298	0.126316	0.00891909	0.00144629	0.0017078	0.09	0.0471204	0.121353	0.00804334	0.00113761	0.00175889
actinomycetales infections	intestinal diseases	0.37	0.226994	-0.44472	0.0255839	0.00240624	0.00491563	0.29	0.169591	-0.302447	0.0233993	0.00186826	0.00426969	0.1	0.0526316	0.0727399	0.00996203	0.00114456	0.00204587
actinomycetales infections	intestinal neoplasms	0.28	0.162791	-0.254238	0.0221728	0.00153621	0.0036806	0.24	0.136364	-0.188232	0.0218671	0.0020283	0.00364745	0.06	0.0309278	0.12382	0.0100235	0.00122059	0.00182919
actinomycetales infections	joint diseases	0.48	0.315789	-0.57091	0.0302484	0.00391009	0.00669347	0.39	0.242236	-0.454032	0.0281662	0.00350591	0.00643655	0.2	0.111111	-0.115551	0.0171413	0.00249474	0.00346857
actinomycetales infections	keratosis	0.19	0.104972	-0.162369	0.0150094	0.00200071	0.00273935	0.12	0.0638298	0.0371263	0.0116677	0.00142072	0.00181048	0.13	0.0695187	0.0940095	0.0112025	0.00136628	0.00168752
actinomycetales infections	kidney diseases	0.34	0.204819	-0.363189	0.0238581	0.00216896	0.00433275	0.29	0.169591	-0.239161	0.0226327	0.00213633	0.00394161	0.17	0.0928962	-0.0990103	0.0149915	0.00209434	0.00292645
actinomycetales infections	kidney neoplasms	0.32	0.190476	-0.331422	0.023088	0.00286958	0.00407409	0.23	0.129944	-0.172058	0.0208814	0.00245422	0.00374659	0.14	0.0752688	0.00514545	0.0122103	0.00194217	0.00198609
actinomycetales infections	leprosy	0.5	0.333333	-0.726946	0.0245332	0.00417611	0.0056292	0.45	0.290323	-0.620143	0.0229993	0.00357726	0.00554878	0.45	0.290323	-0.562147	0.0217259	0.00348951	0.005251
actinomycetales infections	leukemia	0.32	0.190476	-0.40173	0.023679	0.00283697	0.0048	0.25	0.142857	-0.276223	0.0223399	0.00278964	0.00486787	0.2	0.111111	-0.176189	0.0135979	0.00240181	0.00291488
actinomycetales infections	leukemia, b-cell	0.3	0.176471	-0.357895	0.0224842	0.00266629	0.00439151	0.25	0.142857	-0.235657	0.0214425	0.00238682	0.00407537	0.18	0.0989011	-0.132092	0.0147201	0.00177933	0.00266502
actinomycetales infections	leukemia, lymphocytic, chronic, b-cell	0.31	0.183432	-0.348571	0.0225089	0.00327838	0.00408092	0.25	0.142857	-0.248678	0.0204624	0.00264338	0.00362422	0.23	0.129944	-0.211849	0.0162398	0.00290974	0.00331172
actinomycetales infections	leukemia, lymphoid	0.32	0.190476	-0.391124	0.0214042	0.0030187	0.00428059	0.25	0.142857	-0.230978	0.01931	0.00229332	0.00377148	0.18	0.0989011	-0.137355	0.0151289	0.00185134	0.00289558
actinomycetales infections	leukemia, myeloid	0.26	0.149425	-0.287093	0.0212618	0.00266501	0.0040066	0.2	0.111111	-0.136644	0.0197074	0.00236118	0.0037442	0.17	0.0928962	-0.127725	0.0126611	0.00246624	0.0025224
actinomycetales infections	leukemia, myeloid, acute	0.25	0.142857	-0.271522	0.020581	0.00256622	0.00392896	0.17	0.0928962	-0.146452	0.0183892	0.00234291	0.00349825	0.16	0.0869565	-0.068832	0.0121174	0.00267536	0.00274529
actinomycetales infections	limb deformities, congenital	0.03	0.0152284	0.242184	0.00983569	0.000899534	0.00148201	0.02	0.010101	0.217653	0.0104552	0.00101339	0.00136916	0.04	0.0204082	0.182389	0.00970448	0.000925471	0.00138437
actinomycetales infections	lipid metabolism disorders	0.18	0.0989011	0.0315789	0.0172241	0.00191673	0.00306021	0.17	0.0928962	0.131579	0.0156446	0.00196946	0.00253007	0.1	0.0526316	0.156694	0.00982839	0.00158197	0.00183318
actinomycetales infections	lipid metabolism, inborn errors	0.11	0.0582011	0.181013	0.0108942	0.00161043	0.00236802	0.09	0.0471204	0.282871	0.0106239	0.00167301	0.00149418	0.06	0.0309278	0.212882	0.0091841	0.00152911	0.00161543
actinomycetales infections	lipidoses	0.2	0.111111	-0.0219337	0.012386	0.00173805	0.00255094	0.1	0.0526316	0.160479	0.0116459	0.00161546	0.0019218	0.12	0.0638298	0.0909568	0.01112	0.0021495	0.0018546
actinomycetales infections	liver cirrhosis	0.31	0.183432	-0.338317	0.0235309	0.00316443	0.00458129	0.31	0.183432	-0.335254	0.0241841	0.00316079	0.00498987	0.23	0.129944	-0.156745	0.0198688	0.00309646	0.00379316
actinomycetales infections	liver cirrhosis, biliary	0.37	0.226994	-0.468633	0.0224797	0.00315034	0.00474716	0.31	0.183432	-0.36447	0.0214611	0.00276016	0.00434583	0.25	0.142857	-0.256503	0.0193985	0.00283003	0.00381686
actinomycetales infections	liver diseases	0.32	0.190476	-0.311674	0.0218289	0.00206618	0.00397175	0.26	0.149425	-0.178732	0.0215155	0.00208954	0.00367064	0.09	0.0471204	0.0206838	0.0105723	0.00146523	0.00192329
actinomycetales infections	lung diseases	0.48	0.315789	-0.581654	0.0294494	0.00294419	0.00610898	0.38	0.234568	-0.394332	0.0273503	0.00278114	0.00553807	0.11	0.0582011	0.0156391	0.0117298	0.00166739	0.00216728
actinomycetales infections	lung diseases, obstructive	0.48	0.315789	-0.61803	0.0284284	0.00330034	0.00670398	0.39	0.242236	-0.476643	0.0256	0.0027829	0.0056958	0.31	0.183432	-0.348826	0.0211725	0.0026172	0.00421296
actinomycetales infections	lung neoplasms	0.31	0.183432	-0.319765	0.0225228	0.00191338	0.00407125	0.24	0.136364	-0.193883	0.0210209	0.00190601	0.0040779	0.07	0.0362694	0.0677497	0.0113603	0.00125807	0.00186769
actinomycetales infections	lupus erythematosus, systemic	0.37	0.226994	-0.468421	0.0234066	0.00270794	0.00477098	0.33	0.197605	-0.384211	0.0237305	0.00292668	0.00491388	0.23	0.129944	-0.224464	0.018574	0.00280221	0.00348463
actinomycetales infections	lymphatic diseases	0.38	0.234568	-0.450082	0.024952	0.00340407	0.00493165	0.31	0.183432	-0.311337	0.0231628	0.00322716	0.00437863	0.19	0.104972	-0.0947368	0.0110698	0.0020835	0.00245876
actinomycetales infections	lymphoma	0.29	0.169591	-0.318612	0.0222348	0.00317316	0.00438241	0.26	0.149425	-0.256706	0.0221891	0.00286182	0.00387871	0.16	0.0869565	-0.0582229	0.0121298	0.00181376	0.00226276
actinomycetales infections	lymphoma, non-hodgkin	0.29	0.169591	-0.319956	0.0218581	0.00328029	0.00422075	0.25	0.142857	-0.235169	0.0229637	0.00300498	0.00384198	0.13	0.0695187	-0.0259927	0.0132004	0.00185857	0.00237259
actinomycetales infections	lymphoproliferative disorders	0.34	0.204819	-0.417838	0.0249477	0.00344737	0.00467395	0.3	0.176471	-0.32349	0.024544	0.00319362	0.00427564	0.21	0.117318	-0.115469	0.0139689	0.00247058	0.00278453
actinomycetales infections	lysosomal storage diseases	0.12	0.0638298	0.252632	0.0115553	0.00177047	0.00219178	0.09	0.0471204	0.30961	0.00870533	0.00182803	0.00171348	0.08	0.0416667	0.234502	0.00928235	0.00170541	0.00142963
actinomycetales infections	lysosomal storage diseases, nervous system	0.19	0.104972	0.111484	0.0114758	0.00181872	0.00240034	0.09	0.0471204	0.302855	0.0102903	0.00180347	0.00186837	0.11	0.0582011	0.145878	0.0108875	0.00218577	0.00175862
actinomycetales infections	macular degeneration	0.2	0.111111	-0.115031	0.0175633	0.00194889	0.00280393	0.16	0.0869565	0.0154666	0.0155991	0.00183934	0.0026047	0.1	0.0526316	0.0317549	0.0109458	0.0012594	0.00167186
actinomycetales infections	malabsorption syndromes	0.35	0.212121	-0.374615	0.0228942	0.00298152	0.00457288	0.34	0.204819	-0.295045	0.0222228	0.00260747	0.00441795	0.14	0.0752688	-0.1	0.0128209	0.00209981	0.00263075
actinomycetales infections	male urogenital diseases	0.32	0.190476	-0.270955	0.0248069	0.00198937	0.00411777	0.26	0.149425	-0.198503	0.0238845	0.00212141	0.0038557	0.05	0.025641	0.144362	0.0104205	0.000967653	0.00169763
actinomycetales infections	malformations of cortical development	0.06	0.0309278	0.214092	0.00919522	0.00142344	0.00122079	0.05	0.025641	0.174412	0.0103348	0.00125969	0.00118704	0.04	0.0204082	0.193379	0.00751326	0.00128489	0.00108274
actinomycetales infections	mental retardation, x-linked	0.13	0.0695187	0.0843912	0.0097553	0.00172146	0.0020537	0.11	0.0582011	0.206449	0.00900149	0.00141672	0.00204343	0.06	0.0309278	0.216321	0.00779509	0.00108873	0.00180843
actinomycetales infections	metabolic diseases	0.23	0.129944	-0.0516133	0.0190641	0.00197092	0.00323251	0.18	0.0989011	0.0982747	0.0171398	0.0019957	0.00294171	0.12	0.0638298	-0.00520664	0.0103964	0.00159259	0.00222473
actinomycetales infections	metabolic syndrome x	0.12	0.0638298	0.0628677	0.0121933	0.00155026	0.00184639	0.14	0.0752688	0.0843341	0.0127109	0.00168761	0.00188838	0.08	0.0416667	0.167044	0.0101168	0.00118426	0.00159504
actinomycetales infections	metabolism, inborn errors	0.05	0.025641	0.417482	0.00648525	0.00136333	0.00139668	0.04	0.0204082	0.531686	0.00560577	0.00131826	0.00108047	0.09	0.0471204	0.0945606	0.00939317	0.00150625	0.00156924
actinomycetales infections	metal metabolism, inborn errors	0.14	0.0752688	-0.022639	0.0112279	0.0019944	0.00267991	0.14	0.0752688	-0.00250109	0.0104045	0.00185331	0.00202308	0.04	0.0204082	0.267023	0.00923149	0.00134538	0.00120734
actinomycetales infections	mitochondrial diseases	0.07	0.0362694	0.176515	0.00536185	0.00105568	0.00119359	0.08	0.0416667	0.207638	0.00537507	0.00121745	0.00122318	0.03	0.0152284	0.273249	0.0052974	0.00072347	0.000986629
actinomycetales infections	motor neuron disease	0.06	0.0309278	0.148889	0.00861763	0.00112584	0.00147017	0.06	0.0309278	0.109881	0.00968174	0.00119622	0.00148871	0.03	0.0152284	0.278868	0.00621184	0.000860914	0.00163106
actinomycetales infections	mouth diseases	0.41	0.257862	-0.455029	0.026684	0.00363584	0.00549602	0.41	0.257862	-0.454258	0.0283365	0.00340089	0.00612607	0.13	0.0695187	0.046125	0.0133311	0.00186229	0.00228624
actinomycetales infections	movement disorders	0.15	0.0810811	0.0105263	0.0153065	0.00154792	0.00227863	0.12	0.0638298	0.078222	0.0150442	0.00151686	0.00230049	0.06	0.0309278	0.192042	0.00895212	0.0010354	0.00144643
actinomycetales infections	multiple sclerosis	0.49	0.324503	-0.5867	0.029518	0.00405125	0.0067097	0.41	0.257862	-0.483715	0.027803	0.0032851	0.00587459	0.24	0.136364	-0.210526	0.0172243	0.00257055	0.00412582
actinomycetales infections	muscular diseases	0.2	0.111111	-0.106602	0.0146214	0.00181269	0.00259641	0.18	0.0989011	-0.0473684	0.0141511	0.00179078	0.00232196	0.14	0.0752688	-0.0678579	0.0123055	0.00152569	0.00221109
actinomycetales infections	muscular disorders, atrophic	0.11	0.0582011	0.157492	0.00978186	0.00194641	0.00186015	0.1	0.0526316	0.190146	0.0100828	0.00208046	0.00171414	0.07	0.0362694	0.178947	0.00809788	0.00139368	0.00169759
actinomycetales infections	muscular dystrophies	0.1	0.0526316	0.161192	0.00954256	0.00195246	0.00183903	0.1	0.0526316	0.213155	0.00948097	0.0020904	0.00168386	0.07	0.0362694	0.178947	0.0078975	0.00135987	0.00170013
actinomycetales infections	musculoskeletal abnormalities	0.04	0.0204082	0.271111	0.0108129	0.00131293	0.00148083	0.05	0.025641	0.226316	0.0104946	0.0014361	0.0014952	0.07	0.0362694	0.151901	0.00821562	0.00115843	0.00149121
actinomycetales infections	musculoskeletal diseases	0.33	0.197605	-0.279042	0.023334	0.00223162	0.00416153	0.28	0.162791	-0.207307	0.0220387	0.00221733	0.00427564	0.23	0.129944	-0.173055	0.0184177	0.00272675	0.00355937
actinomycetales infections	mycobacterium infections	0.97	0.941748	-1.35789	0.0337344	0.00570383	0.00945455	0.98	0.960784	-1.42105	0.0307611	0.00480486	0.00974706	0.98	0.960784	-1.44211	0.0266158	0.00438624	0.00800776
actinomycetales infections	myeloproliferative disorders	0.23	0.129944	-0.222654	0.0221155	0.00250928	0.00427709	0.15	0.0810811	-0.0890626	0.0181745	0.00233912	0.0035593	0.12	0.0638298	-0.0155771	0.0114628	0.00190774	0.00204061
actinomycetales infections	myocardial infarction	0.24	0.136364	-0.146253	0.0206346	0.00237888	0.00378953	0.22	0.123596	-0.0684001	0.0210055	0.0026219	0.00357262	0.15	0.0810811	-0.088003	0.0168695	0.00187007	0.00259738
actinomycetales infections	myocardial ischemia	0.23	0.129944	-0.0891255	0.0205474	0.00214333	0.00341247	0.23	0.129944	-0.104997	0.0214128	0.00257403	0.0036389	0.17	0.0928962	-0.00568989	0.0155946	0.002147	0.00266025
actinomycetales infections	neoplasms	0.33	0.197605	-0.348343	0.0252895	0.00237392	0.00444518	0.27	0.156069	-0.240526	0.0229054	0.00248647	0.00411114	0.07	0.0362694	0.115789	0.010792	0.00117732	0.00171325
actinomycetales infections	neoplasms by histologic type	0.29	0.169591	-0.318222	0.023263	0.00274261	0.00408048	0.25	0.142857	-0.230543	0.022401	0.0022025	0.00401425	0.07	0.0362694	0.182824	0.00870033	0.00141211	0.00157504
actinomycetales infections	neoplasms by site	0.21	0.117318	-0.152589	0.0206359	0.00167538	0.00327142	0.18	0.0989011	-0.0854652	0.0191472	0.00165522	0.00296406	0.06	0.0309278	0.144761	0.0108828	0.0011909	0.00169828
actinomycetales infections	neoplasms, connective and soft tissue	0.21	0.117318	-0.147237	0.0190184	0.00192552	0.00299941	0.18	0.0989011	-0.0956693	0.019145	0.00168119	0.00330034	0.1	0.0526316	0.1	0.00983902	0.00161537	0.00241272
actinomycetales infections	neoplasms, connective tissue	0.21	0.117318	-0.126694	0.0213341	0.00181845	0.00352164	0.16	0.0869565	-0.055167	0.018189	0.00177045	0.00277106	0.08	0.0416667	0.0202748	0.0130184	0.0016243	0.00182688
actinomycetales infections	neoplasms, germ cell and embryonal	0.24	0.136364	-0.198547	0.0194673	0.00212028	0.00291949	0.22	0.123596	-0.168152	0.0199029	0.00193351	0.00330449	0.09	0.0471204	-0.005167	0.0103923	0.00140955	0.00193292
actinomycetales infections	neoplasms, glandular and epithelial	0.21	0.117318	-0.173144	0.0199873	0.00180656	0.00307735	0.19	0.104972	-0.126915	0.0190397	0.00171636	0.00291151	0.06	0.0309278	0.193404	0.00812356	0.00107053	0.00155232
actinomycetales infections	neoplasms, nerve tissue	0.24	0.136364	-0.193392	0.0197671	0.00218548	0.00294155	0.22	0.123596	-0.16331	0.0203643	0.00205642	0.0031625	0.09	0.0471204	4.13337e-05	0.0101121	0.00133387	0.00190595
actinomycetales infections	neoplasms, neuroepithelial	0.21	0.117318	-0.152374	0.0188826	0.00166577	0.0028991	0.2	0.111111	-0.142381	0.0191406	0.00179057	0.0029082	0.1	0.0526316	0.0210526	0.00966126	0.00111895	0.00172727
actinomycetales infections	neoplastic syndromes, hereditary	0.07	0.0362694	0.149602	0.0122253	0.00122788	0.00171857	0.06	0.0309278	0.0909385	0.0107436	0.000998634	0.0018117	0.03	0.0152284	0.221053	0.00640128	0.00116236	0.00115021
actinomycetales infections	nephritis	0.43	0.273885	-0.500796	0.0269812	0.00313342	0.00561822	0.35	0.212121	-0.405678	0.0253346	0.00295808	0.0050027	0.21	0.117318	-0.146315	0.0148311	0.00265433	0.0027172
actinomycetales infections	nervous system diseases	0.33	0.197605	-0.29461	0.0216982	0.0024756	0.00401036	0.25	0.142857	-0.196998	0.0202817	0.00220843	0.00347539	0.12	0.0638298	0.0207383	0.0106363	0.00198158	0.00251372
actinomycetales infections	nervous system malformations	0.08	0.0416667	0.204177	0.00953307	0.00140941	0.00124486	0.09	0.0471204	0.148108	0.0102212	0.00133025	0.00152337	0.05	0.025641	0.159462	0.00625948	0.00130199	0.000999252
actinomycetales infections	neurobehavioral manifestations	0.13	0.0695187	-0.0105263	0.0102795	0.00144398	0.0018537	0.12	0.0638298	0.152632	0.00999053	0.00140277	0.0016498	0.09	0.0471204	0.148298	0.0081907	0.00110195	0.0016137
actinomycetales infections	neurodegenerative diseases	0.16	0.0869565	0.0414646	0.0155217	0.00184931	0.00240929	0.13	0.0695187	0.00351261	0.014607	0.00171183	0.00210248	0.06	0.0309278	0.160205	0.0105315	0.0016938	0.00203294
actinomycetales infections	neuroectodermal tumors	0.25	0.142857	-0.219269	0.0204664	0.00218721	0.00305891	0.22	0.123596	-0.158051	0.0201139	0.00204201	0.00315836	0.08	0.0416667	0.0105398	0.00976227	0.00132468	0.00183714
actinomycetales infections	neuroendocrine tumors	0.28	0.162791	-0.224561	0.0223086	0.00272818	0.00365214	0.24	0.136364	-0.203818	0.0214075	0.00264549	0.00341121	0.09	0.0471204	-0.00541242	0.00947436	0.00158694	0.00191229
actinomycetales infections	neurologic manifestations	0.19	0.104972	-0.136842	0.0154941	0.0017767	0.0025107	0.17	0.0928962	0.0104766	0.0132603	0.00169294	0.00225715	0.08	0.0416667	0.136194	0.00898346	0.00106939	0.00173306
actinomycetales infections	neuromuscular diseases	0.21	0.117318	-0.0684211	0.0156122	0.00204726	0.00263917	0.21	0.117318	-0.120376	0.0163824	0.00204011	0.00280087	0.19	0.104972	-0.12957	0.0158793	0.00207711	0.00289561
actinomycetales infections	nevi and melanomas	0.31	0.183432	-0.276533	0.0230145	0.00303037	0.00393794	0.28	0.162791	-0.240109	0.0225901	0.00276379	0.00394456	0.08	0.0416667	-0.00526316	0.00945324	0.00156714	0.00173162
actinomycetales infections	nutrition disorders	0.21	0.117318	0.0247691	0.0186917	0.00169611	0.00312714	0.19	0.104972	0.0101782	0.0188241	0.00191258	0.00300407	0.1	0.0526316	0.090243	0.00975056	0.00138474	0.00186416
actinomycetales infections	nutritional and metabolic diseases	0.22	0.123596	-0.0308685	0.0182081	0.00193372	0.00317929	0.18	0.0989011	0.103429	0.0168642	0.00200011	0.0028996	0.12	0.0638298	-0.00520664	0.0103591	0.00158206	0.00220945
actinomycetales infections	obesity	0.12	0.0638298	0.130111	0.0162657	0.00152226	0.00218069	0.14	0.0752688	0.0675696	0.0165536	0.0015989	0.00220947	0.09	0.0471204	0.100722	0.00980422	0.00114517	0.00160993
actinomycetales infections	ocular motility disorders	0.11	0.0582011	-0.035123	0.0088405	0.00174067	0.00172486	0.11	0.0582011	0.0174412	0.00804803	0.00127395	0.00166596	0.05	0.025641	0.196608	0.00606597	0.000929743	0.00127776
actinomycetales infections	orbital diseases	0.37	0.226994	-0.502329	0.0255121	0.00330303	0.00517369	0.32	0.190476	-0.476541	0.0240239	0.00288236	0.00502971	0.25	0.142857	-0.346029	0.0174616	0.00270468	0.00359129
actinomycetales infections	osteochondrodysplasias	0.11	0.0582011	0.079241	0.0143297	0.00200845	0.00191469	0.1	0.0526316	0.0588823	0.0127924	0.00199398	0.00206607	0.1	0.0526316	0.0578947	0.011973	0.00144069	0.00186807
actinomycetales infections	osteoporosis	0.19	0.104972	-0.0474316	0.0192944	0.00152766	0.00344494	0.19	0.104972	-0.0893409	0.0187866	0.0017688	0.00397824	0.09	0.0471204	0.0631579	0.0135883	0.00148024	0.00196044
actinomycetales infections	otorhinolaryngologic diseases	0.35	0.212121	-0.468054	0.0220904	0.00268568	0.00444441	0.31	0.183432	-0.340037	0.0209082	0.00231387	0.00444208	0.18	0.0989011	-0.19675	0.0168796	0.00228762	0.003311
actinomycetales infections	ovarian diseases	0.2	0.111111	-0.115391	0.0194313	0.00197241	0.00279104	0.18	0.0989011	-0.0701552	0.0180151	0.00207589	0.00298667	0.12	0.0638298	0	0.0120969	0.00144127	0.00199644
actinomycetales infections	ovarian neoplasms	0.2	0.111111	-0.110648	0.0193997	0.00197418	0.00283016	0.18	0.0989011	-0.090668	0.0192944	0.00199097	0.00296367	0.12	0.0638298	0	0.0121788	0.00145103	0.00201295
actinomycetales infections	overnutrition	0.12	0.0638298	0.114539	0.01651	0.00153532	0.0021943	0.14	0.0752688	0.0675696	0.0165536	0.0015989	0.00220947	0.09	0.0471204	0.100722	0.00980422	0.00114517	0.00160993
actinomycetales infections	overweight	0.14	0.0752688	0.0879059	0.0174484	0.00153392	0.00241542	0.15	0.0810811	0.0520255	0.0174487	0.00160467	0.00243318	0.09	0.0471204	0.0954033	0.0101477	0.00116261	0.00164671
actinomycetales infections	pancreatic diseases	0.27	0.156069	-0.228641	0.0223754	0.00190184	0.00341923	0.22	0.123596	-0.172162	0.0198382	0.00173948	0.00311645	0.13	0.0695187	-0.0310254	0.0113433	0.00122201	0.00201713
actinomycetales infections	panuveitis	0.37	0.226994	-0.556369	0.0234741	0.00346966	0.00526757	0.33	0.197605	-0.488879	0.0234246	0.00318478	0.00526018	0.25	0.142857	-0.267618	0.0207043	0.00301894	0.00427514
actinomycetales infections	parkinson disease	0.16	0.0869565	-0.0315606	0.0165178	0.00153228	0.00250681	0.12	0.0638298	-2.22045e-16	0.0152153	0.00148141	0.00246442	0.05	0.025641	0.210898	0.00822053	0.00109544	0.00146497
actinomycetales infections	parkinsonian disorders	0.16	0.0869565	-0.0315789	0.0164751	0.00152627	0.00249978	0.12	0.0638298	0.0107947	0.0149336	0.00139391	0.00241994	0.04	0.0204082	0.24318	0.00755659	0.00102809	0.00140644
actinomycetales infections	pathologic processes	0.41	0.257862	-0.508663	0.0284396	0.0030477	0.00496447	0.34	0.204819	-0.393707	0.0269023	0.00290887	0.00488528	0.13	0.0695187	-0.0736842	0.0132084	0.00212533	0.00233052
actinomycetales infections	pathological conditions, anatomical	0.3	0.176471	-0.293981	0.0240208	0.00239672	0.00397701	0.26	0.149425	-0.237591	0.0230073	0.00222243	0.0034406	0.16	0.0869565	-0.0266548	0.0139716	0.0021572	0.00275529
actinomycetales infections	pathological conditions, signs and symptoms	0.37	0.226994	-0.433473	0.0278889	0.00232597	0.00474685	0.32	0.190476	-0.347107	0.0268287	0.00236159	0.00473725	0.12	0.0638298	-0.0580139	0.0126621	0.00209909	0.00225752
actinomycetales infections	peripheral nervous system diseases	0.21	0.117318	-0.125205	0.0181575	0.00195391	0.00288239	0.2	0.111111	-0.162452	0.0177078	0.00217657	0.00272065	0.13	0.0695187	-0.0313378	0.0136666	0.00187032	0.00235505
actinomycetales infections	peroxisomal disorders	0.25	0.142857	-0.111692	0.0153472	0.00202438	0.00411636	0.21	0.117318	0	0.0153851	0.00195761	0.00384077	0.1	0.0526316	0.191833	0.0108164	0.00133167	0.00212438
actinomycetales infections	pigmentation disorders	0.14	0.0752688	0.0215183	0.0136101	0.0015493	0.00168272	0.09	0.0471204	0.110526	0.0135702	0.00115526	0.00171337	0.07	0.0362694	0.240415	0.00988757	0.00201368	0.0017832
actinomycetales infections	polyneuropathies	0.21	0.117318	-0.171289	0.0143712	0.00263611	0.0023932	0.2	0.111111	-0.134503	0.0132571	0.00251185	0.00233101	0.17	0.0928962	-0.0555284	0.00920199	0.00181718	0.00195204
actinomycetales infections	precursor cell lymphoblastic leukemia-lymphoma	0.27	0.156069	-0.331579	0.0176034	0.00255347	0.00414205	0.21	0.117318	-0.167824	0.0164975	0.00213685	0.00359221	0.13	0.0695187	-0.0315789	0.0105736	0.00185221	0.0023216
actinomycetales infections	prostatic diseases	0.15	0.0810811	-0.0689337	0.0183266	0.00160729	0.0025021	0.15	0.0810811	-0.0590037	0.0183014	0.00177569	0.00280925	0.05	0.025641	0.123143	0.0103004	0.000975334	0.00159937
actinomycetales infections	prostatic neoplasms	0.15	0.0810811	-0.0689874	0.0183142	0.00162702	0.00250851	0.15	0.0810811	-0.0537953	0.0184601	0.00177412	0.00281067	0.05	0.025641	0.123143	0.0103004	0.000975334	0.00159937
actinomycetales infections	proteinuria	0.28	0.162791	-0.290332	0.0232407	0.00225888	0.00403802	0.26	0.149425	-0.216471	0.0216498	0.00231795	0.0036172	0.15	0.0810811	-0.068459	0.0145166	0.00195744	0.00260039
actinomycetales infections	proteostasis deficiencies	0.17	0.0928962	-0.0894737	0.0147505	0.00221486	0.00271134	0.19	0.104972	-0.160092	0.0157597	0.00234065	0.00276397	0.04	0.0204082	0.240428	0.00818824	0.0014041	0.00147995
actinomycetales infections	psoriasis	0.48	0.315789	-0.62048	0.0284259	0.00394733	0.00721794	0.37	0.226994	-0.403183	0.0290844	0.0032814	0.00611681	0.23	0.129944	-0.273684	0.0176501	0.00275582	0.00400313
actinomycetales infections	purine-pyrimidine metabolism, inborn errors	0.13	0.0695187	-0.066807	0.0155088	0.00152886	0.00280987	0.12	0.0638298	0.0577492	0.0146613	0.00142431	0.00278046	0.11	0.0582011	-0.0285958	0.0110398	0.00113349	0.00172584
actinomycetales infections	rectal diseases	0.24	0.136364	-0.172314	0.0196043	0.00165582	0.0032552	0.22	0.123596	-0.137591	0.0196423	0.00191274	0.00347596	0.06	0.0309278	0.11986	0.00982976	0.0012129	0.00181692
actinomycetales infections	renal tubular transport, inborn errors	0.05	0.025641	0.119512	0.00548619	0.00115229	0.00131849	0.05	0.025641	0.214212	0.00678757	0.00121711	0.00139416	0.05	0.025641	0.185486	0.00790949	0.00117339	0.00128973
actinomycetales infections	respiratory hypersensitivity	0.46	0.298701	-0.565565	0.0281927	0.00329191	0.0067981	0.36	0.219512	-0.426316	0.0254892	0.00271218	0.00564986	0.31	0.183432	-0.352632	0.0206553	0.00228211	0.00455639
actinomycetales infections	respiratory tract diseases	0.48	0.315789	-0.597063	0.0296336	0.00331841	0.00627023	0.41	0.257862	-0.440411	0.027586	0.00303096	0.00562835	0.09	0.0471204	-0.0157895	0.0113461	0.00144097	0.00211625
actinomycetales infections	respiratory tract neoplasms	0.31	0.183432	-0.330209	0.0223322	0.00192248	0.00410339	0.23	0.129944	-0.19348	0.0213849	0.00194334	0.00405219	0.06	0.0309278	0.11487	0.0105285	0.00124518	0.00188699
actinomycetales infections	retinal degeneration	0.12	0.0638298	0.046657	0.00986811	0.00137731	0.00179667	0.07	0.0362694	0.262168	0.0082779	0.00106668	0.00134343	0.07	0.0362694	0.159168	0.00814371	0.00117862	0.00144372
actinomycetales infections	retinal diseases	0.18	0.0989011	-0.14126	0.0166038	0.00129577	0.00227234	0.15	0.0810811	0.0245326	0.0163955	0.00127139	0.00232531	0.06	0.0309278	0.16597	0.0111638	0.00184176	0.00201627
actinomycetales infections	retinal dystrophies	0.05	0.025641	0.341344	0.00289843	0.000929546	0.00077806	0.04	0.0204082	0.417205	0.00346107	0.000839192	0.00078318	0.03	0.0152284	0.364297	0.00441329	0.00069541	0.00085921
actinomycetales infections	retinitis pigmentosa	0.05	0.025641	0.325569	0.00326559	0.000919107	0.000765393	0.03	0.0152284	0.476969	0.0032914	0.00077704	0.00073229	0.02	0.010101	0.430771	0.00377108	0.000620741	0.000711432
actinomycetales infections	rheumatic diseases	0.41	0.257862	-0.496998	0.0262026	0.00309878	0.00563962	0.33	0.197605	-0.361459	0.0260711	0.0026303	0.00561608	0.21	0.117318	-0.110071	0.0174926	0.00241688	0.00383964
actinomycetales infections	sarcoma	0.2	0.111111	-0.105945	0.0189861	0.00206527	0.00286236	0.18	0.0989011	-0.0908052	0.0185077	0.00190913	0.00310264	0.1	0.0526316	0.0939822	0.00958766	0.00150671	0.00240731
actinomycetales infections	sensation disorders	0.23	0.129944	-0.170128	0.0157711	0.00171194	0.00299308	0.14	0.0752688	-0.0226866	0.0126229	0.00139844	0.00224515	0.09	0.0471204	0.0579656	0.00956454	0.00127812	0.00161327
actinomycetales infections	signs and symptoms	0.37	0.226994	-0.433473	0.0278889	0.00232597	0.00474685	0.32	0.190476	-0.347107	0.0268287	0.00236159	0.00473725	0.12	0.0638298	-0.0580139	0.0126621	0.00209909	0.00225752
actinomycetales infections	skin abnormalities	0.19	0.104972	-0.000275133	0.0163391	0.00173369	0.0024163	0.16	0.0869565	0.115008	0.0136877	0.00167165	0.00217178	0.17	0.0928962	-0.0208316	0.0111533	0.00197066	0.00216438
actinomycetales infections	skin and connective tissue diseases	0.36	0.219512	-0.398953	0.0256459	0.0026912	0.00471287	0.25	0.142857	-0.193613	0.0220922	0.00209816	0.00373757	0.09	0.0471204	-0.000694923	0.0131128	0.00157292	0.00194171
actinomycetales infections	skin diseases	0.36	0.219512	-0.398953	0.0256459	0.0026912	0.00471287	0.25	0.142857	-0.198664	0.0218663	0.00209666	0.00369522	0.09	0.0471204	-0.000694923	0.0131128	0.00157292	0.00194171
actinomycetales infections	skin diseases, genetic	0.18	0.0989011	3.72691e-05	0.0158841	0.0019069	0.00264788	0.17	0.0928962	0.0732046	0.0146746	0.00180794	0.00268478	0.17	0.0928962	-0.00536772	0.0110378	0.00197926	0.00218575
actinomycetales infections	skin diseases, papulosquamous	0.51	0.342282	-0.669522	0.0293663	0.00413792	0.00716791	0.39	0.242236	-0.439057	0.0274672	0.00345391	0.00605663	0.22	0.123596	-0.167389	0.015396	0.00267091	0.00327494
actinomycetales infections	skin diseases, vascular	0.35	0.212121	-0.463371	0.0248305	0.00306778	0.00532242	0.31	0.183432	-0.275351	0.0236782	0.00249502	0.00426309	0.19	0.104972	-0.161403	0.0134038	0.00231713	0.00248854
actinomycetales infections	sleep disorders	0.21	0.117318	-0.116948	0.0175049	0.0024094	0.00341819	0.2	0.111111	-0.129369	0.016063	0.00269717	0.00319302	0.08	0.0416667	0.182882	0.0109216	0.00118516	0.00171051
actinomycetales infections	spastic paraplegia, hereditary	0.0416667	0.0177515	0.137145	0.00523692	0.00114363	0.000940377	0.0694444	0.0299401	0.165941	0.00546731	0.00135663	0.00102943	0.0277778	0.0117647	0.291386	0.00407231	0.000811234	0.000734228
actinomycetales infections	spinal cord diseases	0.27	0.156069	-0.246166	0.0202423	0.00180656	0.00363715	0.22	0.123596	-0.157895	0.0177039	0.00183819	0.00300747	0.16	0.0869565	-0.0627859	0.0139507	0.00204226	0.00288152
actinomycetales infections	spinal diseases	0.35	0.212121	-0.403207	0.0216257	0.00251327	0.00442148	0.3	0.176471	-0.361459	0.02267	0.00236389	0.00446712	0.19	0.104972	-0.16927	0.0158779	0.0021923	0.00356333
actinomycetales infections	spinocerebellar ataxias	0.12	0.0638298	-0.0465791	0.00929063	0.000945675	0.00172331	0.07	0.0362694	0.1	0.00827548	0.000805206	0.00144802	0.07	0.0362694	0.140803	0.00731915	0.000925641	0.00151003
actinomycetales infections	spinocerebellar degenerations	0.06	0.0309278	0.17837	0.0069168	0.00086772	0.00139603	0.03	0.0152284	0.2318	0.00666835	0.000771299	0.00114045	0.06	0.0309278	0.212644	0.00550473	0.000689157	0.00101972
actinomycetales infections	spondylarthritis	0.46	0.298701	-0.589843	0.0285146	0.00420193	0.00727052	0.39	0.242236	-0.4388	0.0264193	0.00365906	0.00677729	0.22	0.123596	-0.170263	0.0198621	0.00300091	0.00425951
actinomycetales infections	spondylarthropathies	0.46	0.298701	-0.587035	0.0284886	0.00417121	0.00724427	0.39	0.242236	-0.46213	0.0261999	0.00347945	0.00652476	0.22	0.123596	-0.186274	0.0193626	0.00306358	0.00432295
actinomycetales infections	spondylitis	0.45	0.290323	-0.581949	0.028346	0.00422458	0.00706859	0.39	0.242236	-0.433481	0.0265179	0.0036356	0.00672576	0.23	0.129944	-0.191887	0.0196041	0.00296795	0.00424011
actinomycetales infections	spondylitis, ankylosing	0.37931	0.0932203	-0.107838	0.0235657	0.00196763	0.00607591	0.310345	0.075	-0.0575116	0.0223936	0.00180528	0.00568936	0.137931	0.032	0.128047	0.0179698	0.00173529	0.00301025
actinomycetales infections	stomatognathic diseases	0.42	0.265823	-0.439669	0.0262778	0.00363392	0.00556479	0.37	0.226994	-0.369567	0.0260451	0.00301079	0.0053736	0.16	0.0869565	-0.0117606	0.0154347	0.00192251	0.00266105
actinomycetales infections	stomatognathic system abnormalities	0.05	0.025641	0.268723	0.0103624	0.00115617	0.00158981	0.05	0.025641	0.225577	0.00862828	0.00109366	0.00162179	0.07	0.0362694	0.195055	0.00711885	0.000726213	0.00122044
actinomycetales infections	tauopathies	0.19	0.104972	-0.10486	0.0190853	0.00220561	0.00328984	0.17	0.0928962	-0.126316	0.0186461	0.00218526	0.0034242	0.09	0.0471204	0.104426	0.0109365	0.00184533	0.00199972
actinomycetales infections	tdp-43 proteinopathies	0.08	0.0416667	0.105555	0.00944456	0.0015214	0.00207775	0.07	0.0362694	0.185004	0.00765415	0.00139276	0.00183816	0	0	0.4	0.0052781	0.00100041	0.000958688
actinomycetales infections	thoracic neoplasms	0.25	0.142857	-0.209872	0.0205793	0.00185175	0.00355185	0.16	0.0869565	-0.0895899	0.0184001	0.00171932	0.00288698	0.06	0.0309278	0.130577	0.0103486	0.00126626	0.00183528
actinomycetales infections	thyroid diseases	0.3	0.176471	-0.265401	0.0220719	0.00243837	0.00380189	0.25	0.142857	-0.219798	0.0211887	0.00236382	0.0035299	0.2	0.111111	-0.142105	0.0141686	0.00278753	0.00325226
actinomycetales infections	urination disorders	0.27	0.156069	-0.274471	0.0228022	0.00216388	0.00393938	0.25	0.142857	-0.222586	0.0218363	0.00227917	0.00366651	0.16	0.0869565	-0.100261	0.0147359	0.00198586	0.00261619
actinomycetales infections	urogenital abnormalities	0.14	0.0752688	0.180762	0.0129127	0.00151723	0.00236321	0.11	0.0582011	0.125888	0.0108346	0.00147793	0.00211241	0.05	0.025641	0.291301	0.00803335	0.00109712	0.00145812
actinomycetales infections	urogenital neoplasms	0.22	0.123596	-0.146479	0.0197074	0.00163697	0.00309517	0.2	0.111111	-0.126361	0.0195614	0.00183864	0.00307753	0.04	0.0204082	0.155001	0.0104485	0.00103138	0.00170206
actinomycetales infections	urologic diseases	0.35	0.212121	-0.389412	0.0249122	0.00267883	0.0046315	0.29	0.169591	-0.264216	0.0231351	0.00213941	0.00395987	0.2	0.111111	-0.0842105	0.0161083	0.00237637	0.00319252
actinomycetales infections	urologic neoplasms	0.3	0.176471	-0.270191	0.0223997	0.00253862	0.00386873	0.27	0.156069	-0.234642	0.0215622	0.00234342	0.00389139	0.16	0.0869565	-0.0318358	0.0146432	0.00191796	0.00261338
actinomycetales infections	urological manifestations	0.27	0.156069	-0.277793	0.0226999	0.00211267	0.00398294	0.26	0.149425	-0.251616	0.0218111	0.00217805	0.00372878	0.15	0.0810811	-0.0741231	0.0146975	0.00182774	0.00265475
actinomycetales infections	uveal diseases	0.46	0.298701	-0.621066	0.0251808	0.00306649	0.0055913	0.37	0.226994	-0.462945	0.0261949	0.00303744	0.00543936	0.23	0.129944	-0.268421	0.0183726	0.00246584	0.00391503
actinomycetales infections	uveitis	0.5	0.333333	-0.687759	0.0281325	0.0038025	0.00658923	0.43	0.273885	-0.572749	0.0286713	0.00344315	0.00667211	0.27	0.156069	-0.347265	0.0211368	0.00299269	0.00469703
actinomycetales infections	uveitis, anterior	0.36	0.219512	-0.510526	0.0233915	0.0036279	0.00533422	0.31	0.183432	-0.418697	0.0225788	0.0031797	0.00508848	0.22	0.123596	-0.238061	0.0199284	0.00262818	0.00382128
actinomycetales infections	varicose veins	0.16	0.0869565	-0.0380637	0.015107	0.00184153	0.00302144	0.13	0.0695187	0.020926	0.0142243	0.00185131	0.00286787	0.12	0.0638298	0.112047	0.0127968	0.00193166	0.00215828
actinomycetales infections	vascular diseases	0.24	0.136364	-0.145731	0.0226384	0.00214919	0.00356785	0.26	0.149425	-0.166309	0.0238003	0.00245693	0.00369731	0.14	0.0752688	0.0198685	0.0130272	0.00224225	0.00237799
actinomycetales infections	vasculitis	0.49	0.324503	-0.632381	0.026186	0.00394731	0.00640514	0.39	0.242236	-0.508029	0.0248808	0.00359831	0.00551152	0.22	0.123596	-0.207766	0.0176596	0.00268215	0.00364031
actinomycetales infections	virus diseases	0.48	0.315789	-0.613402	0.0262229	0.00348217	0.00565807	0.46	0.298701	-0.563158	0.0274168	0.00324125	0.00589385	0.23	0.129944	-0.236842	0.0187042	0.0027596	0.00382976
actinomycetales infections	vision disorders	0.1	0.0526316	0.0708806	0.00790803	0.00096673	0.00136028	0.07	0.0362694	0.110852	0.00866195	0.00134561	0.00165268	0.12	0.0638298	-0.041565	0.0098821	0.00117581	0.00180194
adenocarcinoma	adnexal diseases	0.6	0.428571	-0.65817	0.0302503	0.00412155	0.00787852	0.59	0.41844	-0.597893	0.0303183	0.00362601	0.0075927	0.11	0.0582011	-0.109904	0.0128835	0.00134651	0.00272092
adenocarcinoma	adrenal gland diseases	0.14	0.0752688	-0.0249638	0.0147456	0.00136578	0.00286875	0.2	0.111111	-0.156718	0.0180303	0.00167187	0.00385876	0.08	0.0416667	-0.0480858	0.0124914	0.0013106	0.00250852
adenocarcinoma	albuminuria	0.21	0.117318	-0.188495	0.0196374	0.00207629	0.00382447	0.21	0.117318	-0.227273	0.0199295	0.00198152	0.00411811	0.11	0.0582011	-0.0816798	0.0138437	0.0017207	0.00263606
adenocarcinoma	alzheimer disease	0.29	0.169591	-0.319427	0.0236982	0.00261937	0.0052754	0.29	0.169591	-0.311289	0.0237041	0.00267566	0.00510265	0.1	0.0526316	-0.015625	0.0108043	0.00173867	0.00225412
adenocarcinoma	amino acid metabolism, inborn errors	0.13	0.0695187	0.0940837	0.0122248	0.00128532	0.00277237	0.13	0.0695187	0.0726163	0.0112574	0.0010421	0.00267182	0.08	0.0416667	0.0726815	0.00749111	0.000976785	0.00167364
adenocarcinoma	amyotrophic lateral sclerosis	0.0657895	0.0292398	0.0359455	0.012416	0.00156133	0.00244351	0.0789474	0.0352941	0.0280824	0.012708	0.00163248	0.00257946	0.0526316	0.0232558	0.0258922	0.00889783	0.00112305	0.00201579
adenocarcinoma	anemia	0.18	0.0989011	-0.109572	0.0181356	0.00186661	0.00349848	0.18	0.0989011	-0.0833649	0.017836	0.00147393	0.00299383	0.07	0.0362694	0.0744821	0.0101707	0.00137165	0.00191913
adenocarcinoma	anemia, aplastic	0.17	0.0928962	-0.0722335	0.0182986	0.00211333	0.00369059	0.14	0.0752688	-0.0538823	0.0146709	0.00155004	0.00294245	0.03	0.0152284	0.129229	0.00902998	0.00107454	0.00178151
adenocarcinoma	anemia, hemolytic	0.13	0.0695187	0.0163123	0.0130179	0.00137119	0.00249209	0.15	0.0810811	-0.0399509	0.0141948	0.00135028	0.00256939	0.02	0.010101	0.131519	0.00601607	0.00103584	0.00131059
adenocarcinoma	aneurysm	0.24	0.136364	-0.207008	0.0202499	0.0021748	0.00427058	0.21	0.117318	-0.20885	0.0217777	0.0021201	0.00415727	0.1	0.0526316	0.0637283	0.0115284	0.00113227	0.00224695
adenocarcinoma	ankylosis	0.138889	0.0617284	-0.0318542	0.0151723	0.00156648	0.00274355	0.111111	0.0487805	0.0518664	0.0133254	0.0013667	0.00219106	0.0555556	0.0238095	0.115625	0.009167	0.00108359	0.00142312
adenocarcinoma	arrhythmias, cardiac	0.15	0.0810811	-0.0692672	0.0138435	0.00153709	0.00323172	0.11	0.0582011	0.013504	0.0125831	0.00133016	0.00251659	0.05	0.025641	0.0939816	0.00664207	0.000926567	0.00159391
adenocarcinoma	arterial occlusive diseases	0.26	0.149425	-0.185453	0.0232011	0.0020319	0.00452864	0.28	0.162791	-0.245543	0.0242014	0.0021753	0.00431549	0.11	0.0582011	0.010212	0.011931	0.00130203	0.00241233
adenocarcinoma	arteriosclerosis	0.25	0.142857	-0.180405	0.0226501	0.00196154	0.00444007	0.28	0.162791	-0.245543	0.0242014	0.0021753	0.00431549	0.12	0.0638298	0.0102947	0.0122871	0.00131607	0.0024728
adenocarcinoma	arthritis	0.28	0.162791	-0.280044	0.0235957	0.00207814	0.00468943	0.27	0.156069	-0.235181	0.0243166	0.00195148	0.00485152	0.16	0.0869565	-0.0520833	0.0145711	0.00161352	0.00275055
adenocarcinoma	arthritis, rheumatoid	0.11	0.0582011	-0.0581164	0.0132694	0.00160479	0.0026356	0.13	0.0695187	-0.128968	0.0144885	0.00156526	0.00256978	0.08	0.0416667	0.0364722	0.0104846	0.00101085	0.00182541
adenocarcinoma	asthma	0.25	0.142857	-0.134972	0.020958	0.00207291	0.00382879	0.2	0.111111	-0.0694547	0.0190211	0.00178284	0.00329213	0.09	0.0471204	0.125726	0.0121025	0.00115276	0.0023507
adenocarcinoma	ataxia	0.22	0.123596	-0.178916	0.016536	0.00210002	0.00469345	0.19	0.104972	-0.180881	0.0154941	0.00205072	0.00443428	0.07	0.0362694	-0.0980825	0.00783896	0.00121244	0.00193423
adenocarcinoma	autoimmune diseases	0.21	0.117318	-0.14403	0.020162	0.00191309	0.00335662	0.19	0.104972	-0.0868676	0.0195115	0.00178218	0.00315919	0.09	0.0471204	-0.0102133	0.0108661	0.00136753	0.0022306
adenocarcinoma	autoimmune diseases of the nervous system	0.23	0.129944	-0.167905	0.0218141	0.0020008	0.00392608	0.19	0.104972	-0.0757576	0.0197021	0.00160538	0.00346025	0.11	0.0582011	0.0668624	0.0111853	0.00139411	0.00199061
adenocarcinoma	bacterial infections	0.29	0.169591	-0.250595	0.0241353	0.00224539	0.00453644	0.23	0.129944	-0.132113	0.0226	0.00190029	0.00400539	0.09	0.0471204	0.0572917	0.0103489	0.00112556	0.00205124
adenocarcinoma	bacterial infections and mycoses	0.29	0.169591	-0.250595	0.0241353	0.00224539	0.00453644	0.23	0.129944	-0.132113	0.0226	0.00190029	0.00400539	0.09	0.0471204	0.0572917	0.0103489	0.00112556	0.00205124
adenocarcinoma	basal ganglia diseases	0.24	0.136364	-0.145698	0.0220467	0.00251369	0.00482143	0.24	0.136364	-0.161262	0.0223827	0.00223338	0.00474627	0.05	0.025641	0.0904371	0.0101802	0.00112318	0.00223664
adenocarcinoma	behcet syndrome	0.142857	0.0384615	0.0454545	0.0177049	0.00135959	0.00262101	0.142857	0.0384615	0.0479798	0.0160975	0.0011749	0.00235355	0.0285714	0.00746269	0.19469	0.0102385	0.000762853	0.00170353
adenocarcinoma	bile duct diseases	0.25	0.142857	-0.273601	0.0197283	0.00234041	0.00406425	0.29	0.169591	-0.320095	0.019519	0.00232571	0.00439485	0.13	0.0695187	-0.020926	0.0136107	0.00174169	0.00295431
adenocarcinoma	biliary tract diseases	0.34	0.204819	-0.4196	0.0192609	0.00269528	0.00500961	0.37	0.226994	-0.426544	0.0210953	0.00281141	0.00555995	0.16	0.0869565	-0.0890715	0.0128336	0.00195252	0.00311384
adenocarcinoma	blood coagulation disorders	0.14	0.0752688	-0.0120028	0.0141013	0.0023004	0.00269604	0.12	0.0638298	0.0136706	0.0140568	0.00170619	0.00213427	0.06	0.0309278	0.111153	0.00893951	0.00156331	0.0019371
adenocarcinoma	blood coagulation disorders, inherited	0.14	0.0752688	-0.0106408	0.0139852	0.0023309	0.00304056	0.1	0.0526316	-0.000495476	0.0131315	0.0018388	0.00223126	0.07	0.0362694	0.0107608	0.00852323	0.00150867	0.0020301
adenocarcinoma	blood platelet disorders	0.16	0.0869565	-0.111135	0.015993	0.00206724	0.00325865	0.15	0.0810811	-0.0906159	0.0157279	0.00160898	0.00254051	0.05	0.025641	0.139886	0.00835774	0.00124815	0.00171498
adenocarcinoma	blood protein disorders	0.36	0.219512	-0.303081	0.0253542	0.00375573	0.00610347	0.34	0.204819	-0.277778	0.0242648	0.00298958	0.00543819	0.08	0.0416667	-0.00519169	0.0110175	0.00123368	0.00239649
adenocarcinoma	body weight	0.18	0.0989011	-0.0868681	0.0196885	0.0017725	0.00366494	0.22	0.123596	-0.163295	0.0211438	0.00175634	0.00372116	0.08	0.0416667	-0.00116531	0.00959577	0.000909373	0.00204818
adenocarcinoma	bone diseases	0.32	0.190476	-0.291059	0.0269527	0.00249365	0.00559867	0.28	0.162791	-0.225707	0.025485	0.00172999	0.00503783	0.11	0.0582011	-0.0263419	0.0120826	0.00118717	0.00265831
adenocarcinoma	bone diseases, developmental	0.13	0.0695187	-0.0273601	0.0187492	0.00150209	0.00344731	0.13	0.0695187	-0.0125367	0.0179609	0.00147634	0.00400982	0.15	0.0810811	-0.144073	0.0164256	0.00189422	0.00362353
adenocarcinoma	bone diseases, metabolic	0.25	0.142857	-0.176768	0.0228553	0.0018468	0.00461274	0.21	0.117318	-0.152676	0.0187344	0.00146724	0.00401032	0.12	0.0638298	-0.0989583	0.0118156	0.00126231	0.00278143
adenocarcinoma	bone marrow diseases	0.34	0.204819	-0.323232	0.0248862	0.0026411	0.0059281	0.31	0.183432	-0.292929	0.0237891	0.00259473	0.00537563	0.1	0.0526316	0.0368585	0.0110775	0.00137002	0.00206304
adenocarcinoma	brain diseases	0.29	0.169591	-0.227273	0.023468	0.00238876	0.0051902	0.27	0.156069	-0.217172	0.0228939	0.00212639	0.00495036	0.1	0.0526316	-0.0702619	0.0108904	0.00130735	0.00242393
adenocarcinoma	brain diseases, metabolic	0.15	0.0810811	-0.0486742	0.0164031	0.00170921	0.00333065	0.12	0.0638298	0.0850646	0.0152728	0.00162814	0.00289179	0.07	0.0362694	0.00475535	0.0106253	0.00128063	0.002293
adenocarcinoma	brain diseases, metabolic, inborn	0.15	0.0810811	-0.0123762	0.0146324	0.00158466	0.00308585	0.12	0.0638298	0.115808	0.013086	0.00155286	0.0026573	0.07	0.0362694	0.00372697	0.00947065	0.00118379	0.00193484
adenocarcinoma	breast diseases	0.61	0.438849	-0.646465	0.0316082	0.00403202	0.00797037	0.6	0.428571	-0.611111	0.0324563	0.00374482	0.00837172	0.24	0.136364	-0.23509	0.016753	0.00175492	0.00385215
adenocarcinoma	breast neoplasms	0.61	0.438849	-0.631313	0.0318742	0.0040362	0.00797875	0.6	0.428571	-0.611111	0.0324563	0.00374482	0.00837172	0.24	0.136364	-0.23509	0.016753	0.00175492	0.00385215
adenocarcinoma	bronchial diseases	0.33	0.197605	-0.288338	0.0250901	0.00255145	0.00528897	0.32	0.190476	-0.270052	0.0237318	0.00217091	0.00490873	0.18	0.0989011	-0.0259742	0.0130924	0.00158272	0.00292097
adenocarcinoma	carbohydrate metabolism, inborn errors	0.05	0.025641	0.190203	0.00534025	0.00085671	0.00102315	0.04	0.0204082	0.284048	0.00550993	0.000774638	0.000947703	0.01	0.00502513	0.199563	0.00504455	0.000770147	0.000908347
adenocarcinoma	carcinoma	0.89	0.801802	-1.01526	0.0333521	0.00485217	0.0095538	0.88	0.785714	-0.974545	0.0323957	0.00423956	0.00927211	0.61	0.438849	-0.906586	0.0176707	0.00239226	0.00524627
adenocarcinoma	carcinoma, renal cell	0.59	0.41844	-0.653069	0.028214	0.0038979	0.00752748	0.52	0.351351	-0.611111	0.0264855	0.00317347	0.00671487	0.21	0.117318	-0.278709	0.0130133	0.00176969	0.00306726
adenocarcinoma	cardiomegaly	0.22	0.123596	-0.152754	0.0202241	0.00245318	0.00395562	0.21	0.117318	-0.140176	0.0179383	0.00247618	0.00317233	0.06	0.0309278	0.0364583	0.0102152	0.00129538	0.00245497
adenocarcinoma	cardiomyopathies	0.22	0.123596	-0.2022	0.019341	0.00190214	0.00367682	0.23	0.129944	-0.251276	0.019889	0.00170759	0.00377841	0.12	0.0638298	-0.0984564	0.01164	0.00154068	0.00274128
adenocarcinoma	cardiomyopathy, dilated	0.17	0.0928962	-0.0724439	0.0182683	0.00229544	0.00343659	0.22	0.123596	-0.119342	0.0181377	0.00229943	0.00343304	0.06	0.0309278	0.0104167	0.010049	0.00131244	0.00245842
adenocarcinoma	cardiomyopathy, hypertrophic	0.19	0.104972	-0.133879	0.0148439	0.00174035	0.00283979	0.15	0.0810811	-0.0639739	0.012956	0.0015777	0.00219674	0.08	0.0416667	1.04983e-05	0.00939281	0.00127972	0.00230246
adenocarcinoma	cardiomyopathy, hypertrophic, familial	0.1	0.0465116	-0.028861	0.0106651	0.00145949	0.00194535	0.075	0.0344828	-0.00726576	0.00998604	0.00137181	0.00185359	0.0625	0.0285714	-0.0210197	0.00834583	0.00126649	0.00152149
adenocarcinoma	cardiovascular abnormalities	0.13	0.0695187	-0.0159532	0.0177137	0.00222647	0.0039344	0.15	0.0810811	-0.046879	0.017942	0.00222473	0.00329959	0.12	0.0638298	-0.104167	0.0131021	0.00145659	0.00279853
adenocarcinoma	cardiovascular diseases	0.28	0.162791	-0.259431	0.0223751	0.00212897	0.00490582	0.33	0.197605	-0.316184	0.0253847	0.00233626	0.00521721	0.1	0.0526316	-0.0365502	0.0118346	0.0012589	0.00264761
adenocarcinoma	carotid artery diseases	0.25	0.142857	-0.173845	0.0199235	0.00286178	0.00379976	0.21	0.117318	-0.221987	0.0212084	0.00246522	0.00371832	0.12	0.0638298	-0.0364583	0.0140496	0.00146626	0.00292482
adenocarcinoma	celiac disease	0.17	0.0928962	-0.115902	0.0164027	0.00179037	0.00269292	0.2	0.111111	-0.0921351	0.0154879	0.00207772	0.00254715	0.04	0.0204082	0.208333	0.00793799	0.00111682	0.00125101
adenocarcinoma	central nervous system diseases	0.3	0.176471	-0.262626	0.0238589	0.00237711	0.00513402	0.28	0.162791	-0.247475	0.0232963	0.00223017	0.00521513	0.13	0.0695187	-0.0955128	0.0115555	0.00156268	0.00260262
adenocarcinoma	cerebellar ataxia	0.22	0.123596	-0.147498	0.0164176	0.0022308	0.00442067	0.2	0.111111	-0.161153	0.0168353	0.00242124	0.00471593	0.09	0.0471204	-0.0926684	0.00934745	0.00132222	0.00234735
adenocarcinoma	cerebellar diseases	0.22	0.123596	-0.157747	0.017274	0.00228796	0.00444536	0.2	0.111111	-0.181989	0.0171385	0.00252543	0.00480706	0.09	0.0471204	-0.0976653	0.00960485	0.00136325	0.00231079
adenocarcinoma	cerebrovascular disorders	0.31	0.183432	-0.310374	0.0253338	0.00254359	0.00498671	0.3	0.176471	-0.3205	0.0252076	0.00253395	0.00488672	0.15	0.0810811	-0.0934888	0.0144418	0.00136397	0.00265555
adenocarcinoma	charcot-marie-tooth disease	0.06	0.0309278	-0.00827519	0.00856882	0.00139949	0.0018473	0.05	0.025641	0.0808907	0.00723231	0.0012603	0.00149335	0.02	0.010101	0.114701	0.00677241	0.000975218	0.00115448
adenocarcinoma	cholestasis	0.21	0.117318	-0.252742	0.0174849	0.00194365	0.00395138	0.23	0.129944	-0.296308	0.0185796	0.00208774	0.00411654	0.07	0.0362694	0.025839	0.0113341	0.00117229	0.00267209
adenocarcinoma	cholestasis, intrahepatic	0.23	0.129944	-0.191703	0.0201391	0.0023113	0.00424641	0.25	0.142857	-0.259086	0.0201422	0.00253766	0.00410142	0.09	0.0471204	0.0520833	0.0111921	0.00124765	0.00240083
adenocarcinoma	chromosome disorders	0.18	0.0989011	-0.181436	0.0176734	0.0016696	0.00374332	0.1	0.0526316	-0.0746197	0.0132697	0.00125611	0.00306927	0.06	0.0309278	-0.0818305	0.00753804	0.000884173	0.00186102
adenocarcinoma	colitis	0.33	0.197605	-0.34738	0.023648	0.00265792	0.00455327	0.29	0.169591	-0.320287	0.021948	0.002142	0.00433641	0.14	0.0752688	-0.114583	0.0123995	0.00147429	0.00254677
adenocarcinoma	colitis, ulcerative	0.31	0.183432	-0.284765	0.0223095	0.00278914	0.00428883	0.3	0.176471	-0.330098	0.0222796	0.00247876	0.00453916	0.13	0.0695187	-0.0866196	0.0123734	0.00138144	0.00244921
adenocarcinoma	collagen diseases	0.22	0.123596	-0.148974	0.0190616	0.00202329	0.00379726	0.21	0.117318	-0.114375	0.0174312	0.00165346	0.0032419	0.13	0.0695187	-0.105646	0.0109463	0.00153696	0.00229914
adenocarcinoma	colonic diseases	0.55	0.37931	-0.606061	0.0294378	0.00382422	0.00705262	0.56	0.388889	-0.638044	0.0299976	0.0036675	0.00724108	0.17	0.0928962	-0.25	0.0140437	0.00221393	0.0032784
adenocarcinoma	colorectal neoplasms	0.58	0.408451	-0.623069	0.0292085	0.00366262	0.0078041	0.54	0.369863	-0.582817	0.0285666	0.00367731	0.00770235	0.16	0.0869565	-0.249063	0.014032	0.00223422	0.00327502
adenocarcinoma	congenital abnormalities	0.26	0.149425	-0.295758	0.0205258	0.00241749	0.00462482	0.19	0.104972	-0.195028	0.0187136	0.00211659	0.00358282	0.07	0.0362694	0.0207412	0.0102484	0.0012004	0.00218553
adenocarcinoma	congenital disorders of glycosylation	0.0333333	0.00775194	0.293012	0.00358231	0.000975943	0.000513968	0	0	0.295113	0.00370686	0.000964803	0.000666029	0	0	0.310431	0.00277268	0.000971955	0.000545968
adenocarcinoma	congenital, hereditary, and neonatal diseases and abnormalities	0.26	0.149425	-0.295758	0.0205258	0.00241749	0.00462482	0.19	0.104972	-0.195028	0.0187136	0.00211659	0.00358282	0.07	0.0362694	0.0207412	0.0102484	0.0012004	0.00218553
adenocarcinoma	connective tissue diseases	0.6	0.428571	-0.646465	0.0324974	0.00358223	0.00815262	0.59	0.41844	-0.616162	0.0317898	0.00314947	0.0080316	0.21	0.117318	-0.192708	0.0166012	0.00172673	0.00384942
adenocarcinoma	coronary artery disease	0.16	0.0869565	-0.0504572	0.0175314	0.00178237	0.00318428	0.2	0.111111	-0.171185	0.0200916	0.00235656	0.00321246	0.04	0.0204082	0.0101569	0.0113737	0.00146384	0.0024281
adenocarcinoma	coronary disease	0.17	0.0928962	-0.08978	0.0173289	0.00184523	0.00320938	0.22	0.123596	-0.210512	0.0206991	0.00208347	0.0033826	0.06	0.0309278	0.046648	0.0115169	0.00147784	0.00236799
adenocarcinoma	cranial nerve diseases	0.24	0.136364	-0.337927	0.0186649	0.00205065	0.00451512	0.2	0.111111	-0.188409	0.0185152	0.00195184	0.00427172	0.06	0.0309278	-0.0594158	0.0102424	0.00108442	0.00217319
adenocarcinoma	craniofacial abnormalities	0.16	0.0869565	-0.0721283	0.0209912	0.00193746	0.00392848	0.19	0.104972	-0.113048	0.0193382	0.00196349	0.00376874	0.11	0.0582011	-0.0769941	0.0125636	0.00146563	0.00279106
adenocarcinoma	crohn disease	0.21	0.117318	-0.161263	0.0202104	0.00202322	0.00366341	0.19	0.104972	-0.15571	0.0191953	0.00175414	0.00317246	0.04	0.0204082	0.114583	0.00970941	0.00121283	0.00207942
adenocarcinoma	death	0.38	0.234568	-0.34727	0.0283123	0.00342921	0.00669555	0.33	0.197605	-0.299677	0.0263483	0.00299183	0.00603153	0.11	0.0582011	-0.0566604	0.0138258	0.00137888	0.00273996
adenocarcinoma	death, sudden	0.1	0.0526316	0.013344	0.0136643	0.00159695	0.00256745	0.07	0.0362694	0.0837825	0.0123105	0.00119611	0.00211372	0.04	0.0204082	0.0364583	0.00828004	0.00107103	0.00210665
adenocarcinoma	death, sudden, cardiac	0.08	0.0416667	0.0786103	0.0100517	0.00125319	0.00216044	0.06	0.0309278	0.104936	0.0109106	0.00130217	0.00242364	0.04	0.0204082	0.19321	0.00575647	0.000947533	0.00147208
adenocarcinoma	dementia	0.27	0.156069	-0.262857	0.0224561	0.00256943	0.00504699	0.25	0.142857	-0.245859	0.021673	0.00250708	0.00504026	0.1	0.0526316	-0.0468836	0.0107617	0.00177954	0.00256172
adenocarcinoma	demyelinating autoimmune diseases, cns	0.21	0.117318	-0.0610989	0.0218435	0.0020704	0.0034855	0.2	0.111111	-0.0816102	0.0214905	0.00179016	0.00356897	0.12	0.0638298	0.0620852	0.0110042	0.00138726	0.00198794
adenocarcinoma	demyelinating diseases	0.2	0.111111	-0.030668	0.0212032	0.00197456	0.00340076	0.21	0.117318	-0.0757576	0.0213707	0.00170118	0.00344292	0.08	0.0416667	0.143814	0.010112	0.00115215	0.00181415
adenocarcinoma	diabetes mellitus	0.27	0.156069	-0.251173	0.0231867	0.00201806	0.00456554	0.29	0.169591	-0.305219	0.0241453	0.00210578	0.00434618	0.12	0.0638298	-0.109375	0.014413	0.00143375	0.00264877
adenocarcinoma	diabetes mellitus, type 1	0.2	0.111111	-0.120684	0.018908	0.00184057	0.00367873	0.19	0.104972	-0.149578	0.0176675	0.00173363	0.00319095	0.09	0.0471204	-0.0107958	0.0104747	0.0011657	0.00214619
adenocarcinoma	diabetes mellitus, type 2	0.14	0.0752688	-0.126238	0.0180019	0.00211356	0.00409176	0.17	0.0928962	-0.0626585	0.0202667	0.00220818	0.00385905	0.06	0.0309278	-0.00566013	0.0110836	0.00144114	0.00229805
adenocarcinoma	digestive system diseases	0.62	0.449275	-0.710975	0.0312129	0.00394419	0.00792419	0.67	0.503759	-0.727273	0.0308056	0.00412423	0.008044	0.29	0.169591	-0.359375	0.0152957	0.0021834	0.00410144
adenocarcinoma	digestive system neoplasms	0.75	0.6	-0.827389	0.0341916	0.00484654	0.00926565	0.73	0.574803	-0.792929	0.031647	0.00428672	0.00838471	0.31	0.183432	-0.399108	0.0157878	0.00220388	0.00428797
adenocarcinoma	disorders of sex development	0.15	0.0810811	-0.128769	0.0140503	0.00116945	0.003459	0.13	0.0695187	-0.0459604	0.0131352	0.00107219	0.00299632	0.05	0.025641	0.0359431	0.00941289	0.000946379	0.00179775
adenocarcinoma	dna repair-deficiency disorders	0.25	0.142857	-0.168436	0.018301	0.00252516	0.00449431	0.23	0.129944	-0.157967	0.0180556	0.00254085	0.0045408	0.09	0.0471204	0.00937237	0.0102442	0.00141785	0.00219766
adenocarcinoma	dwarfism	0.14	0.0752688	0.0342804	0.0148862	0.00144635	0.00329353	0.14	0.0752688	-0.00257325	0.0143697	0.00147917	0.0036766	0.12	0.0638298	-0.0842	0.0106887	0.00169149	0.00338746
adenocarcinoma	dyskinesias	0.21	0.117318	-0.16825	0.0174026	0.00228445	0.0041932	0.17	0.0928962	-0.156432	0.0155065	0.0019406	0.00389103	0.07	0.0362694	-0.0480602	0.00899049	0.00132769	0.00228235
adenocarcinoma	dysostoses	0.07	0.0362694	-0.0426206	0.0150499	0.00149898	0.00301382	0.08	0.0416667	-0.0712995	0.0137784	0.00145445	0.00295007	0.07	0.0362694	-0.0579059	0.0117574	0.00104665	0.00264238
adenocarcinoma	dyssomnias	0.13	0.0695187	-0.0786494	0.014887	0.00163745	0.0029055	0.14	0.0752688	-0.11373	0.0154831	0.00173435	0.00292422	0.02	0.010101	0.0434226	0.00835882	0.000893832	0.0014857
adenocarcinoma	ectodermal dysplasia	0.13	0.0695187	-0.0798441	0.0167432	0.00162294	0.00276279	0.12	0.0638298	-0.0308203	0.0151097	0.00129528	0.00246845	0.06	0.0309278	0.067399	0.0105754	0.00100103	0.00173246
adenocarcinoma	endocrine gland neoplasms	0.63	0.459854	-0.721101	0.0304723	0.00390082	0.00798458	0.61	0.438849	-0.661616	0.0302049	0.00348492	0.00785212	0.21	0.117318	-0.236832	0.0145512	0.00153338	0.00287523
adenocarcinoma	endocrine system diseases	0.43	0.273885	-0.511938	0.0273972	0.00288021	0.00607799	0.47	0.30719	-0.550505	0.026965	0.00229865	0.00601897	0.21	0.117318	-0.236944	0.0143502	0.00151235	0.00285263
adenocarcinoma	epilepsy	0.15	0.0810811	-0.107504	0.0136303	0.00146022	0.00247537	0.15	0.0810811	-0.0954026	0.0130394	0.00128417	0.0028166	0.09	0.0471204	0.0341965	0.00870394	0.0009874	0.00187793
adenocarcinoma	esophageal diseases	0.53	0.360544	-0.578579	0.0257744	0.00386223	0.00606691	0.45	0.290323	-0.543899	0.0231496	0.00313398	0.00538938	0.14	0.0752688	-0.130819	0.0144772	0.00164257	0.00305184
adenocarcinoma	exophthalmos	0.24	0.136364	-0.217985	0.0203063	0.00212	0.00376914	0.19	0.104972	-0.161181	0.0181881	0.00158619	0.00309591	0.03	0.0152284	0.00424827	0.0101578	0.00115173	0.00172574
adenocarcinoma	eye diseases	0.39	0.242236	-0.421997	0.0234598	0.00252419	0.00548669	0.37	0.226994	-0.401875	0.0246715	0.00236711	0.00557016	0.18	0.0989011	-0.232159	0.016759	0.0020707	0.0033228
adenocarcinoma	eye diseases, hereditary	0.09	0.0471204	0.0744093	0.0101771	0.00117033	0.00217429	0.08	0.0416667	0.12523	0.00839445	0.000998335	0.00175484	0.09	0.0471204	-0.116924	0.0103681	0.00149753	0.00238395
adenocarcinoma	female urogenital diseases	0.53	0.360544	-0.585859	0.0280559	0.00288735	0.0065583	0.52	0.351351	-0.575758	0.0287804	0.00300953	0.00637943	0.21	0.117318	-0.265336	0.0142029	0.0018493	0.00358933
adenocarcinoma	female urogenital diseases and pregnancy complications	0.53	0.360544	-0.585859	0.0280559	0.00288735	0.0065583	0.52	0.351351	-0.575758	0.0287804	0.00300953	0.00637943	0.21	0.117318	-0.265336	0.0142029	0.0018493	0.00358933
adenocarcinoma	gastroenteritis	0.38	0.234568	-0.388074	0.0243311	0.00274524	0.00491985	0.33	0.197605	-0.33991	0.023462	0.00231788	0.00455514	0.12	0.0638298	-0.0833333	0.0122116	0.00156897	0.00295595
adenocarcinoma	gastrointestinal diseases	0.6	0.428571	-0.695668	0.030823	0.00400473	0.00789026	0.56	0.388889	-0.606061	0.0284801	0.00347568	0.00702197	0.18	0.0989011	-0.235393	0.0139295	0.00160579	0.00353768
adenocarcinoma	gastrointestinal neoplasms	0.62	0.449275	-0.67832	0.0317303	0.00400563	0.00824922	0.59	0.41844	-0.623144	0.0291366	0.00360454	0.00763261	0.19	0.104972	-0.265625	0.0144822	0.00172784	0.0037156
adenocarcinoma	genetic diseases, inborn	0.2	0.111111	-0.155205	0.0182185	0.00232847	0.00388224	0.2	0.111111	-0.205179	0.0174801	0.00218147	0.00372772	0.06	0.0309278	0.00520833	0.00966092	0.00119851	0.0019082
adenocarcinoma	genetic diseases, x-linked	0.14	0.0752688	0.0246001	0.0148616	0.0018333	0.00287097	0.13	0.0695187	-0.00570111	0.0138175	0.0016258	0.00275261	0.07	0.0362694	-0.03125	0.0107648	0.00132492	0.00201085
adenocarcinoma	genital diseases, female	0.59	0.41844	-0.646465	0.0292885	0.00365683	0.00739407	0.6	0.428571	-0.646465	0.0287856	0.00315298	0.00684027	0.17	0.0928962	-0.200992	0.0136306	0.00154816	0.00343332
adenocarcinoma	genital diseases, male	0.57	0.398601	-0.602215	0.0298637	0.0034107	0.00741623	0.54	0.369863	-0.612364	0.0292308	0.00328433	0.00789487	0.19	0.104972	-0.221558	0.0162656	0.00173562	0.00389735
adenocarcinoma	genital neoplasms, female	0.62	0.449275	-0.675131	0.0292977	0.00392049	0.00792751	0.59	0.41844	-0.624447	0.0287188	0.00338936	0.00737306	0.17	0.0928962	-0.195615	0.0136292	0.00154715	0.00344436
adenocarcinoma	genital neoplasms, male	0.57	0.398601	-0.612366	0.0299637	0.00370669	0.00773489	0.54	0.369863	-0.612259	0.0294066	0.0033486	0.00808863	0.19	0.104972	-0.221558	0.0162656	0.00173562	0.00389735
adenocarcinoma	glioma	0.58	0.408451	-0.571129	0.0330929	0.00379452	0.00755705	0.57	0.398601	-0.61432	0.0307248	0.00338503	0.00732822	0.19	0.104972	-0.248142	0.0131111	0.00136195	0.00313862
adenocarcinoma	glomerulonephritis	0.29	0.169591	-0.229923	0.0225726	0.00251765	0.00437764	0.29	0.169591	-0.250487	0.021774	0.00226775	0.00426263	0.13	0.0695187	-0.115994	0.0118205	0.00170251	0.00257837
adenocarcinoma	glucose metabolism disorders	0.22	0.123596	-0.183574	0.0206599	0.00200662	0.00395441	0.24	0.136364	-0.173421	0.0211511	0.00212701	0.00348709	0.16	0.0869565	-0.154212	0.0140016	0.00156832	0.00283118
adenocarcinoma	goiter	0.26	0.149425	-0.229078	0.0213154	0.0023076	0.00416157	0.2	0.111111	-0.185353	0.0184949	0.0018222	0.00353564	0.05	0.025641	-0.0369911	0.012053	0.00134633	0.00235295
adenocarcinoma	gonadal disorders	0.53	0.360544	-0.607541	0.0275913	0.00339166	0.00730927	0.54	0.369863	-0.5	0.0275394	0.00296491	0.00712571	0.11	0.0582011	-0.115139	0.0130336	0.00134117	0.00276409
adenocarcinoma	gout	0.07	0.0362694	-0.0217893	0.0125125	0.00113135	0.00211819	0.07	0.0362694	0.0374088	0.0120093	0.00118604	0.00195259	0.01	0.00502513	0.0980738	0.00777106	0.000819289	0.00133025
adenocarcinoma	gram-positive bacterial infections	0.25	0.142857	-0.196671	0.0212289	0.0018779	0.00324026	0.23	0.129944	-0.2052	0.0209165	0.00172157	0.00310989	0.11	0.0582011	0	0.0116334	0.00133796	0.00189068
adenocarcinoma	graves disease	0.23	0.129944	-0.202681	0.0202514	0.00212345	0.00371252	0.19	0.104972	-0.161181	0.0181881	0.00158619	0.00309591	0.03	0.0152284	0.00424827	0.0101578	0.00115173	0.00172574
adenocarcinoma	hair diseases	0.2	0.111111	-0.252459	0.0177345	0.00185647	0.00366183	0.16	0.0869565	-0.166004	0.0168295	0.00155033	0.00357972	0.04	0.0204082	0.0854568	0.0101498	0.00148422	0.00179468
adenocarcinoma	head and neck neoplasms	0.56	0.388889	-0.612997	0.0273795	0.00384984	0.00732658	0.54	0.369863	-0.596025	0.0272783	0.00315705	0.00680754	0.15	0.0810811	-0.231624	0.0156019	0.00186237	0.00328645
adenocarcinoma	heart arrest	0.15	0.0810811	-0.114575	0.0143076	0.00188521	0.00341767	0.12	0.0638298	-0.0504639	0.0141227	0.00173883	0.00323266	0.04	0.0204082	0.151042	0.00798709	0.00102387	0.00172446
adenocarcinoma	heart defects, congenital	0.16	0.0869565	-0.0257213	0.0193031	0.00165334	0.00386976	0.13	0.0695187	-0.026839	0.0182462	0.00163272	0.00352634	0.07	0.0362694	-0.0564715	0.0104381	0.00118574	0.00212112
adenocarcinoma	heart diseases	0.22	0.123596	-0.159231	0.0194033	0.00202889	0.00409295	0.25	0.142857	-0.24274	0.0213025	0.00206456	0.00399995	0.15	0.0810811	-0.109375	0.0112482	0.00149443	0.00244234
adenocarcinoma	hematologic diseases	0.31	0.183432	-0.223535	0.0228358	0.0026941	0.00523029	0.29	0.169591	-0.223639	0.0223416	0.00237174	0.00485971	0.08	0.0416667	0.115503	0.0101317	0.00110672	0.00201434
adenocarcinoma	hemic and lymphatic diseases	0.35	0.212121	-0.29798	0.0246531	0.00339538	0.00573983	0.36	0.219512	-0.292929	0.023194	0.00296093	0.0054312	0.11	0.0582011	-0.0107958	0.00952669	0.00124782	0.00196257
adenocarcinoma	hemorrhagic disorders	0.32	0.190476	-0.25286	0.0236455	0.0036352	0.00587052	0.3	0.176471	-0.214457	0.0226762	0.00299734	0.00504835	0.09	0.0471204	0.0369687	0.0108541	0.00126827	0.00246894
adenocarcinoma	hemostatic disorders	0.42	0.265823	-0.396864	0.028661	0.00358975	0.0070718	0.41	0.257862	-0.398236	0.0270635	0.00307146	0.00656277	0.11	0.0582011	-0.0572917	0.0117216	0.00130381	0.00258287
adenocarcinoma	hereditary sensory and motor neuropathy	0.05	0.025641	0.018828	0.00818053	0.00153544	0.00172998	0.05	0.025641	0.0242499	0.00830455	0.00149475	0.00212968	0	0	0.183908	0.00517589	0.00100842	0.00106755
adenocarcinoma	heredodegenerative disorders, nervous system	0.16	0.0869565	-0.0653409	0.0143341	0.00176205	0.00366289	0.15	0.0810811	-0.0905074	0.0143317	0.00177432	0.00332177	0.07	0.0362694	0.0994652	0.00916582	0.00099523	0.00180606
adenocarcinoma	hyperinsulinism	0.13	0.0695187	-0.04139	0.0151343	0.0017801	0.00280507	0.21	0.117318	-0.158037	0.0185745	0.00203192	0.0035547	0.04	0.0204082	0.062568	0.0100982	0.00137301	0.00201207
adenocarcinoma	hypersensitivity	0.24	0.136364	-0.118257	0.021457	0.00222548	0.00365104	0.19	0.104972	-0.0838457	0.0190114	0.00192768	0.00303365	0.1	0.0526316	0.125	0.0124252	0.00111399	0.00247708
adenocarcinoma	hypersensitivity, immediate	0.24	0.136364	-0.123412	0.0210797	0.00223912	0.00364645	0.18	0.0989011	-0.0739098	0.0187694	0.00192356	0.00302329	0.1	0.0526316	0.113979	0.0122316	0.00116353	0.00239327
adenocarcinoma	hyperthyroidism	0.22	0.123596	-0.180534	0.0199995	0.00227399	0.00365246	0.22	0.123596	-0.237659	0.0190941	0.00199767	0.00343275	0.04	0.0204082	-0.0260417	0.011223	0.0013972	0.00195854
adenocarcinoma	hypopigmentation	0.13	0.0695187	-0.0191049	0.0155672	0.00152033	0.00310068	0.12	0.0638298	0.0102694	0.0145732	0.00154234	0.00268001	0.03	0.0152284	0.208992	0.00810129	0.000919426	0.00172533
adenocarcinoma	hypothalamic diseases	0.33	0.197605	-0.287879	0.0216311	0.00226225	0.00526719	0.35	0.212121	-0.296335	0.0217111	0.00237985	0.00491196	0.15	0.0810811	-0.139907	0.0134057	0.00163649	0.00275882
adenocarcinoma	hypotrichosis	0.21	0.117318	-0.235931	0.0185989	0.00188835	0.00352046	0.19	0.104972	-0.224595	0.017757	0.00158862	0.00335343	0.04	0.0204082	0.0147614	0.01058	0.00141586	0.00175105
adenocarcinoma	immune system diseases	0.33	0.197605	-0.289525	0.0251264	0.00286004	0.00531968	0.32	0.190476	-0.233584	0.0246588	0.00285728	0.00523535	0.11	0.0582011	-0.053237	0.0108486	0.00117869	0.00208675
adenocarcinoma	immunologic deficiency syndromes	0.22	0.123596	-0.184531	0.0215352	0.00221213	0.00409632	0.22	0.123596	-0.14366	0.0193739	0.00195687	0.00351423	0.05	0.025641	0.15625	0.0101768	0.00101109	0.00181866
adenocarcinoma	immunoproliferative disorders	0.4	0.25	-0.362629	0.0254162	0.0034408	0.00617775	0.39	0.242236	-0.304598	0.0253156	0.00314811	0.00561986	0.14	0.0752688	-0.0837533	0.0114651	0.001433	0.00239077
adenocarcinoma	infant, newborn, diseases	0.25	0.142857	-0.286935	0.0208232	0.00198345	0.00426782	0.2	0.111111	-0.230442	0.0179573	0.00162087	0.00333142	0.11	0.0582011	-0.0520833	0.0114105	0.00118134	0.00195829
adenocarcinoma	inflammatory bowel diseases	0.28	0.162791	-0.28361	0.021864	0.00229108	0.00421422	0.27	0.156069	-0.288096	0.0214162	0.00214701	0.00439566	0.12	0.0638298	-0.0841666	0.0106927	0.00153929	0.00267948
adenocarcinoma	insulin resistance	0.14	0.0752688	-0.109171	0.0182234	0.00197311	0.0037659	0.19	0.104972	-0.162958	0.0206669	0.0021471	0.0040469	0.08	0.0416667	-0.0104167	0.0130145	0.00165159	0.00283515
adenocarcinoma	intellectual disability	0.15	0.0810811	-0.127467	0.0117861	0.0012437	0.00287237	0.11	0.0582011	-0.0825855	0.0105056	0.00112058	0.00241282	0.03	0.0152284	0.0267262	0.00663741	0.000946425	0.00162453
adenocarcinoma	intestinal diseases	0.53	0.360544	-0.606061	0.029121	0.00387062	0.00692514	0.52	0.351351	-0.578839	0.0285579	0.00345265	0.00691121	0.16	0.0869565	-0.234375	0.0134148	0.00214045	0.00327379
adenocarcinoma	intestinal neoplasms	0.59	0.41844	-0.643145	0.0307855	0.00383165	0.0077614	0.56	0.388889	-0.602943	0.0303361	0.00373311	0.00725482	0.16	0.0869565	-0.238727	0.0142246	0.00223799	0.00331071
adenocarcinoma	joint diseases	0.28	0.162791	-0.28337	0.0239501	0.0020489	0.00469566	0.27	0.156069	-0.240494	0.0246523	0.00191908	0.00483972	0.16	0.0869565	-0.0520833	0.014542	0.0016419	0.00281346
adenocarcinoma	keratosis	0.32	0.190476	-0.294107	0.0202255	0.00275099	0.00408693	0.27	0.156069	-0.276006	0.0164353	0.00229359	0.00343954	0.18	0.0989011	-0.140625	0.0141146	0.0018064	0.00278699
adenocarcinoma	kidney diseases	0.39	0.242236	-0.401511	0.024837	0.00240813	0.00528951	0.38	0.234568	-0.401537	0.0246274	0.0021036	0.00476745	0.22	0.123596	-0.274435	0.0131277	0.00192705	0.00327785
adenocarcinoma	kidney neoplasms	0.61	0.438849	-0.691919	0.0285918	0.00391314	0.00745467	0.57	0.398601	-0.651515	0.0286064	0.00309054	0.00737712	0.22	0.123596	-0.298591	0.0136344	0.00164178	0.00325335
adenocarcinoma	leprosy	0.17	0.0928962	-0.139262	0.0152343	0.00176357	0.0025283	0.1	0.0526316	0.0582301	0.012661	0.00130556	0.00187024	0.02	0.010101	0.195117	0.00771088	0.00100385	0.00121414
adenocarcinoma	leukemia	0.39	0.242236	-0.393504	0.0265574	0.00328164	0.00644625	0.37	0.226994	-0.350516	0.0250106	0.00311069	0.00616317	0.11	0.0582011	0.0389897	0.010964	0.00107118	0.00207833
adenocarcinoma	leukemia, b-cell	0.38	0.234568	-0.36713	0.0255609	0.00329323	0.00612474	0.32	0.190476	-0.286044	0.0233816	0.00295905	0.00560307	0.11	0.0582011	-0.0789929	0.0122233	0.00133099	0.00263927
adenocarcinoma	leukemia, lymphocytic, chronic, b-cell	0.35	0.212121	-0.30076	0.0226808	0.00335631	0.00505357	0.3	0.176471	-0.240556	0.019862	0.00252267	0.00438013	0.1	0.0526316	0.0536594	0.0113706	0.00123152	0.00198287
adenocarcinoma	leukemia, lymphoid	0.32	0.190476	-0.281137	0.0229548	0.00318777	0.00566873	0.3	0.176471	-0.246746	0.0216758	0.00286655	0.00542467	0.09	0.0471204	-0.0420948	0.0117077	0.00131834	0.00247776
adenocarcinoma	leukemia, myeloid	0.38	0.234568	-0.378251	0.0260202	0.00316471	0.00634995	0.35	0.212121	-0.325032	0.024612	0.00299478	0.00617166	0.08	0.0416667	0.0701018	0.00960983	0.000964266	0.00215996
adenocarcinoma	leukemia, myeloid, acute	0.36	0.219512	-0.342484	0.0245315	0.00297188	0.00619581	0.34	0.204819	-0.315061	0.0226509	0.00262834	0.00587159	0.08	0.0416667	0.04347	0.0101947	0.000954294	0.00235017
adenocarcinoma	limb deformities, congenital	0.1	0.0526316	0.0131313	0.0161593	0.0014473	0.00325349	0.11	0.0582011	-0.0250522	0.0160262	0.00158593	0.00313037	0.11	0.0582011	-0.0479446	0.0145254	0.00130911	0.00305278
adenocarcinoma	lipid metabolism disorders	0.11	0.0582011	0.0845246	0.0164301	0.00161913	0.00253769	0.18	0.0989011	-0.059471	0.0181784	0.00188051	0.00300132	0.05	0.025641	0.0631832	0.00908416	0.00106827	0.00175276
adenocarcinoma	lipid metabolism, inborn errors	0.08	0.0416667	0.160954	0.0111088	0.00145653	0.00249813	0.09	0.0471204	0.0925212	0.0125299	0.00162494	0.0019564	0.06	0.0309278	0.115957	0.0090373	0.00127455	0.00187554
adenocarcinoma	lipidoses	0.14	0.0752688	-0.00598749	0.0123331	0.00163691	0.00292721	0.12	0.0638298	-0.0209476	0.0133126	0.0015748	0.00233798	0.06	0.0309278	0.116255	0.0095325	0.0013307	0.00168437
adenocarcinoma	liver cirrhosis	0.33	0.197605	-0.32297	0.0214939	0.00222101	0.00474316	0.32	0.190476	-0.33008	0.0225384	0.00214797	0.00426705	0.12	0.0638298	0.0768561	0.0126492	0.00153095	0.002571
adenocarcinoma	liver cirrhosis, biliary	0.22	0.123596	-0.164701	0.0180159	0.00223197	0.00404817	0.25	0.142857	-0.246595	0.0192412	0.00252407	0.00412675	0.07	0.0362694	0.078125	0.0108282	0.00123144	0.00226952
adenocarcinoma	liver diseases	0.57	0.398601	-0.591605	0.0278111	0.00364651	0.00711508	0.63	0.459854	-0.682323	0.0297907	0.00371554	0.00757144	0.61	0.438849	-0.848958	0.0167111	0.0023909	0.00540664
adenocarcinoma	lung diseases	0.43	0.273885	-0.405645	0.0283292	0.00320772	0.00629828	0.45	0.290323	-0.449495	0.0288774	0.00306674	0.00646154	0.18	0.0989011	-0.161458	0.0124202	0.00174487	0.00313927
adenocarcinoma	lung diseases, obstructive	0.25	0.142857	-0.150036	0.0216225	0.00221645	0.00378178	0.2	0.111111	-0.0941021	0.0193484	0.00179585	0.00319663	0.1	0.0526316	0.147715	0.0129999	0.00112649	0.00238195
adenocarcinoma	lung neoplasms	0.61	0.438849	-0.703402	0.0295297	0.00372054	0.00775193	0.59	0.41844	-0.658598	0.0296208	0.00349652	0.00792108	0.17	0.0928962	-0.166667	0.0134542	0.00177376	0.0032235
adenocarcinoma	lupus erythematosus, systemic	0.17	0.0928962	-0.0639833	0.0161173	0.0018705	0.0032099	0.23	0.129944	-0.188011	0.0185187	0.00206149	0.00375051	0.1	0.0526316	0.00466871	0.0110817	0.00110572	0.00237684
adenocarcinoma	lymphatic diseases	0.35	0.212121	-0.29798	0.0246531	0.00339538	0.00573983	0.36	0.219512	-0.30303	0.023288	0.00289981	0.00548166	0.14	0.0752688	-0.0944174	0.0105533	0.00133935	0.00226242
adenocarcinoma	lymphoma	0.36	0.219512	-0.311661	0.0236541	0.00319867	0.00560512	0.35	0.212121	-0.260323	0.0234611	0.00295601	0.00538463	0.15	0.0810811	-0.137755	0.0117118	0.0014633	0.00270339
adenocarcinoma	lymphoma, non-hodgkin	0.35	0.212121	-0.287456	0.0228021	0.00337516	0.00541093	0.34	0.204819	-0.243788	0.0231551	0.00308369	0.00522998	0.11	0.0582011	-0.0317559	0.0116845	0.00156515	0.00255712
adenocarcinoma	lymphoproliferative disorders	0.4	0.25	-0.357317	0.0258924	0.00342175	0.00623078	0.4	0.25	-0.319852	0.0255853	0.00315754	0.00572823	0.13	0.0695187	-0.046875	0.0119466	0.00126512	0.00250238
adenocarcinoma	lysosomal storage diseases	0.09	0.0471204	0.151643	0.0112427	0.0014646	0.002213	0.06	0.0309278	0.183852	0.0088889	0.00115908	0.00136243	0.06	0.0309278	0.127051	0.00916132	0.00141513	0.00158562
adenocarcinoma	lysosomal storage diseases, nervous system	0.12	0.0638298	0.104686	0.0107517	0.00146875	0.00219289	0.1	0.0526316	0.10353	0.0117863	0.00145103	0.00220468	0.05	0.025641	0.138886	0.00962341	0.00132672	0.00165223
adenocarcinoma	macular degeneration	0.21	0.117318	-0.176799	0.0181304	0.00200328	0.00351622	0.14	0.0752688	-0.13555	0.0156653	0.00145781	0.00260023	0.13	0.0695187	-0.166667	0.010615	0.00123106	0.00229314
adenocarcinoma	malabsorption syndromes	0.22	0.123596	-0.236393	0.0185673	0.00201745	0.00347675	0.23	0.129944	-0.209006	0.0180375	0.00181149	0.0030977	0.12	0.0638298	-0.0422542	0.00904496	0.0012409	0.00183562
adenocarcinoma	male urogenital diseases	0.57	0.398601	-0.629601	0.0312657	0.00315279	0.00720115	0.57	0.398601	-0.650009	0.032178	0.00323982	0.00795379	0.2	0.111111	-0.253475	0.0161687	0.00169094	0.00402505
adenocarcinoma	malformations of cortical development	0.19	0.104972	-0.190472	0.0172397	0.00200416	0.00357821	0.21	0.117318	-0.192466	0.0182196	0.00192591	0.00406742	0.09	0.0471204	-0.0599762	0.0113742	0.00126978	0.00248587
adenocarcinoma	mental retardation, x-linked	0.09	0.0471204	0.0108922	0.00999193	0.00139602	0.0019788	0.12	0.0638298	-0.0242609	0.0116962	0.0018113	0.00290403	0.03	0.0152284	0.126173	0.00701147	0.000959401	0.00164745
adenocarcinoma	metabolic diseases	0.19	0.104972	-0.121212	0.0197373	0.00191702	0.00365935	0.21	0.117318	-0.151515	0.0202568	0.00203629	0.00349421	0.09	0.0471204	-0.041248	0.0101468	0.00150431	0.00234601
adenocarcinoma	metabolic syndrome x	0.12	0.0638298	-0.0381232	0.0143316	0.00194992	0.00303785	0.13	0.0695187	-0.0936854	0.0147513	0.00161839	0.00295505	0.03	0.0152284	0.0988354	0.0101042	0.00134203	0.00167437
adenocarcinoma	metabolism, inborn errors	0.02	0.010101	0.298901	0.00722398	0.00115783	0.00121449	0.03	0.0152284	0.370436	0.00749282	0.00140904	0.00129324	0.03	0.0152284	0.0979851	0.00861617	0.00106464	0.00144346
adenocarcinoma	metal metabolism, inborn errors	0.07	0.0362694	0.0596591	0.0103573	0.00140871	0.00195179	0.06	0.0309278	0.0727608	0.0105685	0.00147728	0.00153592	0.03	0.0152284	0.0463809	0.0087768	0.00126584	0.00144405
adenocarcinoma	mitochondrial diseases	0.04	0.0204082	0.11615	0.00657479	0.000802759	0.001484	0.03	0.0152284	0.202037	0.00654839	0.00082501	0.00154891	0.06	0.0309278	0.0824615	0.0071863	0.000948281	0.00168796
adenocarcinoma	motor neuron disease	0.12	0.0638298	-0.0250183	0.0130548	0.00182138	0.00333865	0.11	0.0582011	-0.00219503	0.0134	0.00153146	0.00308334	0.03	0.0152284	0.0836471	0.00697665	0.000955678	0.00170112
adenocarcinoma	mouth diseases	0.43	0.273885	-0.459596	0.0261775	0.00290571	0.00590945	0.43	0.273885	-0.462114	0.0278514	0.00287544	0.00587935	0.18	0.0989011	-0.15043	0.013743	0.00164103	0.00309415
adenocarcinoma	movement disorders	0.24	0.136364	-0.15655	0.0212882	0.00240013	0.00450546	0.21	0.117318	-0.119423	0.0212424	0.00204737	0.00453177	0.05	0.025641	0.0861537	0.0100745	0.00110352	0.00215113
adenocarcinoma	multiple sclerosis	0.23	0.129944	-0.132243	0.0224703	0.00200916	0.0037748	0.23	0.129944	-0.122012	0.0220712	0.00183295	0.00366357	0.14	0.0752688	-0.0471867	0.0103067	0.00128351	0.00184688
adenocarcinoma	muscular diseases	0.17	0.0928962	-0.114064	0.0159362	0.00176431	0.00380011	0.17	0.0928962	-0.127349	0.015321	0.00159518	0.00317813	0.04	0.0204082	0.03125	0.00993951	0.00142373	0.00191674
adenocarcinoma	muscular disorders, atrophic	0.14	0.0752688	0.0344796	0.0135327	0.00185665	0.00349958	0.13	0.0695187	0.0212952	0.0133977	0.00194924	0.00301423	0.04	0.0204082	0.0101845	0.00849095	0.00112269	0.00196144
adenocarcinoma	muscular dystrophies	0.12	0.0638298	0.065063	0.0124074	0.00182456	0.00288926	0.11	0.0582011	0.0307286	0.0117195	0.00189644	0.00230153	0.04	0.0204082	0.00503152	0.0082897	0.00108757	0.00195418
adenocarcinoma	musculoskeletal abnormalities	0.1	0.0526316	0.00861019	0.0173443	0.0014792	0.00320167	0.12	0.0638298	-0.00890128	0.0166757	0.00143035	0.0030826	0.06	0.0309278	-0.0364583	0.0112742	0.00129288	0.00205857
adenocarcinoma	musculoskeletal diseases	0.28	0.162791	-0.267677	0.0241304	0.00191147	0.00452065	0.26	0.149425	-0.227273	0.02414	0.00164094	0.00454939	0.15	0.0810811	-0.0521982	0.0143066	0.00141592	0.00314335
adenocarcinoma	mycobacterium infections	0.23	0.129944	-0.208856	0.0200692	0.00190849	0.00321103	0.16	0.0869565	-0.106297	0.0180971	0.00174063	0.00276869	0.05	0.025641	0.151656	0.00909435	0.000896257	0.00144143
adenocarcinoma	myeloproliferative disorders	0.38	0.234568	-0.373737	0.0266503	0.00283231	0.00691837	0.29	0.169591	-0.287879	0.0234337	0.00281678	0.0059413	0.08	0.0416667	0.0264943	0.0101891	0.00137686	0.00204046
adenocarcinoma	myocardial infarction	0.26	0.149425	-0.189686	0.0211485	0.00235387	0.00426856	0.28	0.162791	-0.266214	0.0233014	0.00255016	0.0041377	0.14	0.0752688	-0.0979757	0.013931	0.00135263	0.00238018
adenocarcinoma	myocardial ischemia	0.24	0.136364	-0.155485	0.0201397	0.00212339	0.00407594	0.26	0.149425	-0.273349	0.0224065	0.00219598	0.00384599	0.14	0.0752688	-0.051851	0.0126087	0.00141393	0.00249811
adenocarcinoma	neoplasms	0.73	0.574803	-0.808081	0.0345671	0.00448768	0.00872142	0.68	0.515152	-0.747475	0.0328649	0.00387911	0.00839126	0.24	0.136364	-0.308609	0.0172296	0.0020053	0.00378267
adenocarcinoma	neoplasms by histologic type	0.71	0.550388	-0.781678	0.0328426	0.004602	0.00844126	0.69	0.526718	-0.735992	0.0321438	0.00365704	0.00821964	0.44	0.282051	-0.572917	0.0165158	0.0023303	0.0044007
adenocarcinoma	neoplasms by site	0.72	0.5625	-0.795724	0.0329066	0.00429882	0.00854711	0.69	0.526718	-0.751221	0.0315661	0.00393602	0.00845266	0.21	0.117318	-0.259399	0.016705	0.00199628	0.00373283
adenocarcinoma	neoplasms, connective and soft tissue	0.58	0.408451	-0.629394	0.027424	0.00336277	0.00744926	0.53	0.360544	-0.568531	0.0277584	0.00297845	0.00704604	0.19	0.104972	-0.245836	0.011996	0.0016841	0.00342224
adenocarcinoma	neoplasms, connective tissue	0.69	0.526718	-0.747475	0.0334436	0.00388616	0.00879484	0.64	0.470588	-0.666667	0.0315941	0.00347912	0.00831063	0.22	0.123596	-0.213542	0.0166175	0.00173261	0.00384835
adenocarcinoma	neoplasms, germ cell and embryonal	0.64	0.470588	-0.69697	0.0291883	0.00390189	0.00749702	0.6	0.428571	-0.646465	0.0295343	0.00356313	0.00793766	0.14	0.0752688	-0.15625	0.0119693	0.00173644	0.00273338
adenocarcinoma	neoplasms, glandular and epithelial	0.82	0.694915	-0.918734	0.0333783	0.00462504	0.00891303	0.79	0.652893	-0.868687	0.0326234	0.00426111	0.00910316	0.52	0.351351	-0.703125	0.0163562	0.00238875	0.00472222
adenocarcinoma	neoplasms, nerve tissue	0.64	0.470588	-0.686869	0.0297432	0.00417386	0.00784327	0.6	0.428571	-0.626263	0.0300919	0.00361346	0.00790584	0.17	0.0928962	-0.208333	0.0126421	0.00190133	0.0029359
adenocarcinoma	neoplasms, neuroepithelial	0.58	0.408451	-0.607159	0.0296104	0.00372239	0.00770911	0.56	0.388889	-0.58881	0.02952	0.00342343	0.00785594	0.19	0.104972	-0.225307	0.0133431	0.00163893	0.00337271
adenocarcinoma	neoplastic syndromes, hereditary	0.35	0.212121	-0.321339	0.0241698	0.00311701	0.00674141	0.32	0.190476	-0.299522	0.0224679	0.00273456	0.00653908	0.15	0.0810811	-0.130791	0.0111703	0.00151763	0.00283324
adenocarcinoma	nephritis	0.28	0.162791	-0.225032	0.0218708	0.00246439	0.00425949	0.28	0.162791	-0.249019	0.0225349	0.00242831	0.00441447	0.13	0.0695187	-0.0984832	0.0117371	0.00166618	0.00254278
adenocarcinoma	nervous system diseases	0.33	0.197605	-0.328283	0.0246377	0.00248581	0.00532444	0.3	0.176471	-0.287879	0.0243487	0.00226146	0.00535305	0.11	0.0582011	-0.0416667	0.0104764	0.0014318	0.00253665
adenocarcinoma	nervous system malformations	0.18	0.0989011	-0.140421	0.0160406	0.00167414	0.00339442	0.16	0.0869565	-0.128577	0.0159845	0.00180598	0.00351898	0.07	0.0362694	0.00979529	0.0103353	0.00127764	0.00218895
adenocarcinoma	neurobehavioral manifestations	0.14	0.0752688	-0.118134	0.0118746	0.001388	0.00247178	0.13	0.0695187	-0.0659279	0.0128974	0.00122041	0.00296325	0.05	0.025641	0.0132256	0.00765309	0.00110247	0.00182086
adenocarcinoma	neurodegenerative diseases	0.24	0.136364	-0.149476	0.0216609	0.00243783	0.00503	0.23	0.129944	-0.151515	0.0217807	0.00230349	0.00490403	0.08	0.0416667	-0.00496832	0.010842	0.00159649	0.00251295
adenocarcinoma	neuroectodermal tumors	0.63	0.459854	-0.666667	0.0297779	0.00399011	0.00765445	0.59	0.41844	-0.621212	0.0296361	0.00362399	0.00790667	0.15	0.0810811	-0.171875	0.0120713	0.00175938	0.00275936
adenocarcinoma	neuroendocrine tumors	0.59	0.41844	-0.644752	0.0283973	0.00364392	0.0068223	0.51	0.342282	-0.505051	0.0262173	0.00322139	0.00615146	0.13	0.0695187	-0.135417	0.0106472	0.00152118	0.00242284
adenocarcinoma	neurologic manifestations	0.25	0.142857	-0.302942	0.0196568	0.00180892	0.00449982	0.19	0.104972	-0.170012	0.018261	0.00166062	0.00395247	0.07	0.0362694	-0.0260417	0.00926201	0.0013115	0.00227542
adenocarcinoma	neuromuscular diseases	0.22	0.123596	-0.152046	0.0178752	0.00201162	0.00382944	0.2	0.111111	-0.182003	0.0178855	0.0016219	0.0035968	0.08	0.0416667	-0.00477659	0.0117754	0.00163184	0.00217496
adenocarcinoma	nevi and melanomas	0.52	0.351351	-0.507644	0.0276508	0.00313416	0.00629429	0.46	0.298701	-0.454545	0.025518	0.00311409	0.00610466	0.12	0.0638298	-0.104861	0.0102121	0.00147286	0.00232093
adenocarcinoma	nutrition disorders	0.19	0.104972	-0.0757576	0.0200252	0.0018981	0.00390589	0.22	0.123596	-0.107328	0.0210184	0.0018283	0.00366865	0.08	0.0416667	0.0580732	0.00913567	0.00101916	0.00218903
adenocarcinoma	nutritional and metabolic diseases	0.18	0.0989011	-0.11748	0.0191639	0.00188567	0.00357352	0.2	0.111111	-0.131313	0.0199788	0.00207109	0.00311496	0.09	0.0471204	-0.0360666	0.0100734	0.00149804	0.00231979
adenocarcinoma	obesity	0.14	0.0752688	-0.0318379	0.0183369	0.00185866	0.0034868	0.2	0.111111	-0.117609	0.0199833	0.00172355	0.00355947	0.07	0.0362694	0.062364	0.00950203	0.000932473	0.00190847
adenocarcinoma	ocular motility disorders	0.07	0.0362694	-0.0410894	0.0119093	0.00130382	0.00226176	0.05	0.025641	-0.0301155	0.0097187	0.00109622	0.00179603	0.03	0.0152284	0.0591766	0.00638962	0.000990358	0.00139622
adenocarcinoma	orbital diseases	0.24	0.136364	-0.23361	0.0201795	0.00211534	0.00372967	0.19	0.104972	-0.161181	0.0181881	0.00158619	0.00309591	0.03	0.0152284	0.00424827	0.0101578	0.00115173	0.00172574
adenocarcinoma	osteochondrodysplasias	0.16	0.0869565	-0.0816831	0.0178204	0.00155257	0.00288141	0.14	0.0752688	-0.0736238	0.0168286	0.00166175	0.00319918	0.15	0.0810811	-0.130956	0.014256	0.00140229	0.00279959
adenocarcinoma	osteoporosis	0.27	0.156069	-0.206206	0.0241236	0.00169542	0.00495603	0.26	0.149425	-0.204884	0.0223109	0.0015286	0.00472041	0.11	0.0582011	-0.0943347	0.0149541	0.00138479	0.00255065
adenocarcinoma	otorhinolaryngologic diseases	0.28	0.162791	-0.279748	0.021865	0.002564	0.00430857	0.3	0.176471	-0.347822	0.021891	0.00237885	0.00450457	0.09	0.0471204	-0.0481497	0.0138955	0.00144374	0.00244389
adenocarcinoma	ovarian diseases	0.59	0.41844	-0.638044	0.0299281	0.00393345	0.0078324	0.58	0.408451	-0.582817	0.0295121	0.00361218	0.00757112	0.11	0.0582011	-0.109876	0.012894	0.0013516	0.00272403
adenocarcinoma	ovarian neoplasms	0.61	0.438849	-0.663245	0.0304518	0.00428711	0.00796657	0.59	0.41844	-0.607943	0.0308763	0.00365707	0.00788679	0.11	0.0582011	-0.109849	0.0129955	0.00137761	0.00279089
adenocarcinoma	overnutrition	0.15	0.0810811	-0.0574007	0.0185316	0.00188352	0.0035753	0.2	0.111111	-0.117609	0.0199833	0.00172355	0.00355947	0.07	0.0362694	0.062364	0.00950203	0.000932473	0.00190847
adenocarcinoma	overweight	0.16	0.0869565	-0.0665894	0.0190175	0.00187827	0.0035852	0.2	0.111111	-0.117609	0.0203124	0.00172595	0.00357085	0.07	0.0362694	0.062364	0.00992124	0.00094747	0.0019514
adenocarcinoma	pancreatic diseases	0.53	0.360544	-0.545455	0.0287831	0.00372058	0.00704754	0.48	0.315789	-0.510101	0.0271414	0.003162	0.00669179	0.18	0.0989011	-0.194345	0.0135737	0.00168661	0.00257206
adenocarcinoma	panuveitis	0.17	0.0928962	-0.0838577	0.0150308	0.00159835	0.00230942	0.12	0.0638298	0.0232347	0.0143453	0.00136499	0.00190187	0.02	0.010101	0.236813	0.00903008	0.000956442	0.0012112
adenocarcinoma	parkinson disease	0.27	0.156069	-0.220064	0.0226592	0.00257402	0.00501017	0.25	0.142857	-0.20863	0.0216301	0.00219189	0.00484525	0.07	0.0362694	0.0526098	0.0100119	0.00117002	0.00224826
adenocarcinoma	parkinsonian disorders	0.27	0.156069	-0.218731	0.0226326	0.00255471	0.00501374	0.24	0.136364	-0.189513	0.0211363	0.00207961	0.0047417	0.07	0.0362694	0.0631832	0.00941388	0.00116233	0.00220921
adenocarcinoma	pathologic processes	0.5	0.333333	-0.538438	0.030209	0.00335177	0.00694348	0.47	0.30719	-0.484848	0.0302042	0.0030663	0.00666813	0.22	0.123596	-0.287832	0.0140085	0.00191459	0.00317286
adenocarcinoma	pathological conditions, anatomical	0.44	0.282051	-0.477064	0.0275473	0.00282594	0.00616046	0.45	0.290323	-0.507089	0.0285603	0.00271454	0.00629591	0.18	0.0989011	-0.182292	0.0137054	0.00201113	0.00349802
adenocarcinoma	pathological conditions, signs and symptoms	0.45	0.290323	-0.479798	0.0299435	0.0029254	0.00675076	0.45	0.290323	-0.479798	0.0312377	0.00290706	0.00674372	0.21	0.117318	-0.25	0.0136732	0.00203084	0.00331279
adenocarcinoma	peripheral nervous system diseases	0.34	0.204819	-0.353161	0.023297	0.00295441	0.005604	0.27	0.156069	-0.284006	0.0225317	0.00260505	0.00517715	0.1	0.0526316	-0.0715011	0.0137208	0.00159332	0.00281146
adenocarcinoma	peroxisomal disorders	0.14	0.0752688	0.0220247	0.0136694	0.00159582	0.00280686	0.14	0.0752688	-0.0397206	0.0156774	0.00220327	0.00329504	0.03	0.0152284	0.165432	0.00905719	0.000867955	0.00180994
adenocarcinoma	pigmentation disorders	0.21	0.117318	-0.162242	0.0192713	0.00177674	0.00431085	0.21	0.117318	-0.181772	0.0187038	0.00176384	0.00411249	0.09	0.0471204	0.03125	0.0101626	0.0013544	0.00279902
adenocarcinoma	polyneuropathies	0.11	0.0582011	-0.0905425	0.0137817	0.0016687	0.00201503	0.12	0.0638298	-0.0389664	0.0126263	0.00198754	0.00243506	0.03	0.0152284	0.210667	0.00642971	0.000996593	0.00110327
adenocarcinoma	precursor cell lymphoblastic leukemia-lymphoma	0.29	0.169591	-0.280804	0.0196992	0.00217721	0.0047288	0.26	0.149425	-0.216939	0.0190716	0.00226055	0.00472622	0.14	0.0752688	-0.0784626	0.0112314	0.00161561	0.00261907
adenocarcinoma	prostatic diseases	0.53	0.360544	-0.551142	0.0299148	0.00349753	0.00746185	0.54	0.369863	-0.596847	0.0299249	0.00337389	0.00816106	0.2	0.111111	-0.248099	0.0165937	0.0017842	0.00403089
adenocarcinoma	prostatic neoplasms	0.54	0.369863	-0.561293	0.0301639	0.00371213	0.00763392	0.54	0.369863	-0.596847	0.0300225	0.00337769	0.00817953	0.2	0.111111	-0.248099	0.0165937	0.0017842	0.00403089
adenocarcinoma	proteinuria	0.21	0.117318	-0.22395	0.0201129	0.00194818	0.0036518	0.21	0.117318	-0.257576	0.0208301	0.00190891	0.00337272	0.13	0.0695187	-0.0576603	0.0113516	0.00144906	0.00249794
adenocarcinoma	proteostasis deficiencies	0.14	0.0752688	-0.0645259	0.0165955	0.00197035	0.00355204	0.12	0.0638298	-0.0872561	0.015957	0.0020006	0.00269736	0.02	0.010101	0.142504	0.00823298	0.00142986	0.00153009
adenocarcinoma	psoriasis	0.28	0.162791	-0.225137	0.0215166	0.00222848	0.00470546	0.21	0.117318	-0.111111	0.0209794	0.00188636	0.00406151	0.1	0.0526316	-0.0841942	0.0104354	0.00113265	0.00201925
adenocarcinoma	purine-pyrimidine metabolism, inborn errors	0.07	0.0362694	-0.0107678	0.0129181	0.00130381	0.00231282	0.07	0.0362694	0.0223134	0.0120545	0.00124948	0.00206116	0.01	0.00502513	0.102217	0.00810224	0.000891349	0.00130872
adenocarcinoma	rectal diseases	0.61	0.438849	-0.648195	0.0293573	0.00378083	0.00751695	0.6	0.428571	-0.638245	0.0288119	0.00369485	0.00757628	0.16	0.0869565	-0.25	0.0138778	0.00220806	0.00324307
adenocarcinoma	renal tubular transport, inborn errors	0.06	0.0309278	-0.0252285	0.00744377	0.00116337	0.00176404	0.05	0.025641	0.00018568	0.00966467	0.00105976	0.00153983	0.07	0.0362694	0.098889	0.00854658	0.00130409	0.00143406
adenocarcinoma	respiratory hypersensitivity	0.24	0.136364	-0.140101	0.0213244	0.00220939	0.0039117	0.19	0.104972	-0.0591454	0.0193601	0.0017851	0.00328138	0.09	0.0471204	0.125726	0.0120906	0.0011466	0.00235145
adenocarcinoma	respiratory tract diseases	0.43	0.273885	-0.421583	0.0280159	0.00349869	0.00626468	0.46	0.298701	-0.469697	0.0285698	0.00316558	0.00631851	0.18	0.0989011	-0.172869	0.0126838	0.0017736	0.00320145
adenocarcinoma	respiratory tract neoplasms	0.61	0.438849	-0.703482	0.0292945	0.00371775	0.00776025	0.62	0.449275	-0.68549	0.0308007	0.00365617	0.00809647	0.17	0.0928962	-0.161458	0.0132663	0.00176438	0.0031792
adenocarcinoma	retinal degeneration	0.13	0.0695187	0.0437913	0.0112384	0.00161768	0.00251586	0.11	0.0582011	0.0909658	0.0103922	0.00137551	0.0023565	0.07	0.0362694	-0.0131389	0.00897304	0.00115678	0.00179102
adenocarcinoma	retinal diseases	0.39	0.242236	-0.378251	0.0238967	0.00292045	0.0057609	0.39	0.242236	-0.35567	0.0244123	0.00266163	0.00600816	0.23	0.129944	-0.279937	0.017292	0.00222039	0.00358908
adenocarcinoma	retinal dystrophies	0.04	0.0204082	0.204864	0.00424825	0.000860667	0.00123235	0.06	0.0309278	0.184343	0.0058699	0.00122514	0.00156531	0.06	0.0309278	0.115798	0.00614336	0.000984348	0.00152604
adenocarcinoma	retinitis pigmentosa	0.02	0.010101	0.265201	0.00368018	0.000832089	0.00107239	0.04	0.0204082	0.249158	0.00532614	0.00119451	0.00134976	0.03	0.0152284	0.182673	0.00569159	0.000912445	0.00124678
adenocarcinoma	rheumatic diseases	0.29	0.169591	-0.318132	0.0230084	0.00195291	0.0047637	0.27	0.156069	-0.283846	0.0240622	0.00187801	0.00507338	0.15	0.0810811	-0.0415952	0.014556	0.00152864	0.0027315
adenocarcinoma	sarcoma	0.59	0.41844	-0.634418	0.0277786	0.00370182	0.00750257	0.57	0.398601	-0.609037	0.0277259	0.00302946	0.0072009	0.2	0.111111	-0.296875	0.0121127	0.00158955	0.00335465
adenocarcinoma	sensation disorders	0.19	0.104972	-0.174699	0.0170875	0.00164338	0.00321302	0.14	0.0752688	-0.107025	0.0143271	0.00119515	0.00250627	0.03	0.0152284	0.0509738	0.00823946	0.000964746	0.0014297
adenocarcinoma	signs and symptoms	0.45	0.290323	-0.479798	0.0299435	0.0029254	0.00675076	0.45	0.290323	-0.479798	0.0312377	0.00290706	0.00674372	0.21	0.117318	-0.25	0.0136732	0.00203084	0.00331279
adenocarcinoma	skin abnormalities	0.16	0.0869565	-0.0959596	0.0160915	0.00144926	0.00307097	0.12	0.0638298	0.0135101	0.0143343	0.00126271	0.00240766	0.07	0.0362694	0.0675603	0.00927433	0.00121402	0.00169039
adenocarcinoma	skin and connective tissue diseases	0.56	0.388889	-0.590909	0.0310316	0.00329396	0.00792745	0.58	0.408451	-0.606061	0.0321053	0.00330591	0.00806061	0.23	0.129944	-0.21875	0.0166965	0.00173704	0.00384053
adenocarcinoma	skin diseases	0.56	0.388889	-0.590909	0.0310316	0.00329396	0.00792745	0.58	0.408451	-0.611111	0.03183	0.00330737	0.00805001	0.23	0.129944	-0.21875	0.0166965	0.00173704	0.00384053
adenocarcinoma	skin diseases, genetic	0.17	0.0928962	-0.0909091	0.0157172	0.00156051	0.00351196	0.15	0.0810811	-0.0482687	0.0144186	0.00133805	0.00307116	0.08	0.0416667	0.0674802	0.009378	0.00142649	0.00177354
adenocarcinoma	skin diseases, papulosquamous	0.31	0.183432	-0.269324	0.0223931	0.00236294	0.00469804	0.23	0.129944	-0.131313	0.0200152	0.00197821	0.00355142	0.1	0.0526316	-0.0416667	0.00961836	0.00125879	0.0019103
adenocarcinoma	skin diseases, vascular	0.25	0.142857	-0.225978	0.020841	0.00220365	0.00457166	0.24	0.136364	-0.203593	0.0225536	0.00214207	0.00457726	0.08	0.0416667	-0.0256772	0.0105419	0.00138731	0.00243223
adenocarcinoma	sleep disorders	0.14	0.0752688	-0.0941128	0.0159847	0.00163486	0.00335458	0.14	0.0752688	-0.150502	0.0149669	0.00168152	0.00252261	0.03	0.0152284	0.103693	0.00815537	0.000903361	0.00135904
adenocarcinoma	spastic paraplegia, hereditary	0.0277778	0.0117647	0.0688026	0.00778595	0.00141743	0.00167036	0.0277778	0.0117647	0.0602701	0.00758529	0.00145565	0.00176776	0	0	0.115781	0.00566709	0.00125686	0.00113182
adenocarcinoma	spinal cord diseases	0.25	0.142857	-0.242745	0.021783	0.00204873	0.00424608	0.24	0.136364	-0.219048	0.0208293	0.00196623	0.00415233	0.09	0.0471204	-0.078125	0.0118723	0.0012733	0.00242533
adenocarcinoma	spinal diseases	0.28	0.162791	-0.299235	0.0214793	0.00226307	0.00467761	0.26	0.149425	-0.263333	0.0229588	0.00208599	0.00452717	0.1	0.0526316	-0.084536	0.0130425	0.00134779	0.00239963
adenocarcinoma	spinocerebellar ataxias	0.21	0.117318	-0.15304	0.0167234	0.00237272	0.00461132	0.21	0.117318	-0.144821	0.0168502	0.00247651	0.00477609	0.07	0.0362694	0.00520833	0.00953159	0.00139111	0.00256485
adenocarcinoma	spinocerebellar degenerations	0.1	0.0526316	-0.0167629	0.0104939	0.00176381	0.00332036	0.09	0.0471204	0.0285233	0.0103472	0.00169741	0.00295068	0.03	0.0152284	-0.0131389	0.00790829	0.00121486	0.00179787
adenocarcinoma	spondylarthritis	0.18	0.0989011	-0.106504	0.0187124	0.0018365	0.00367544	0.17	0.0928962	-0.0541088	0.0175038	0.0016968	0.00297091	0.05	0.025641	0.172294	0.00986935	0.00108686	0.00166443
adenocarcinoma	spondylarthropathies	0.18	0.0989011	-0.0910091	0.0187137	0.00183895	0.00365903	0.16	0.0869565	-0.0342386	0.0169838	0.00155446	0.00288233	0.05	0.025641	0.183136	0.00974471	0.00105655	0.00161331
adenocarcinoma	spondylitis	0.18	0.0989011	-0.102078	0.0186402	0.00183513	0.0036509	0.18	0.0989011	-0.0798777	0.0176519	0.00169082	0.00331555	0.05	0.025641	0.161452	0.00976057	0.00108035	0.00165378
adenocarcinoma	spondylitis, ankylosing	0.103448	0.0238095	0.0868578	0.0136644	0.000999469	0.00194907	0.103448	0.0238095	0.128959	0.0126897	0.000961792	0.00166177	0	0	0.267556	0.0069677	0.000954501	0.00111721
adenocarcinoma	stomatognathic diseases	0.4	0.25	-0.409091	0.0260999	0.00262125	0.00567419	0.41	0.257862	-0.41648	0.0273067	0.00234024	0.00532461	0.17	0.0928962	-0.138945	0.0155447	0.00164934	0.00346844
adenocarcinoma	stomatognathic system abnormalities	0.15	0.0810811	-0.0969146	0.0172068	0.00178256	0.003171	0.12	0.0638298	-0.0658359	0.0140688	0.00166224	0.00265052	0.12	0.0638298	-0.0814932	0.011778	0.00111184	0.00232953
adenocarcinoma	tauopathies	0.29	0.169591	-0.324636	0.0235761	0.00261738	0.00525982	0.29	0.169591	-0.311289	0.0237041	0.00267566	0.00510265	0.1	0.0526316	-0.015625	0.0107922	0.00173419	0.00225604
adenocarcinoma	tdp-43 proteinopathies	0.08	0.0416667	0.0419803	0.0126646	0.00178986	0.00298933	0.06	0.0309278	0.062444	0.0112995	0.00157234	0.00280636	0.03	0.0152284	0.0784126	0.00734333	0.0013163	0.00169657
adenocarcinoma	thoracic neoplasms	0.62	0.449275	-0.703242	0.0289486	0.00372512	0.0077867	0.6	0.428571	-0.667339	0.0285762	0.00346308	0.00781498	0.17	0.0928962	-0.145833	0.0129488	0.00175038	0.00316997
adenocarcinoma	thyroid diseases	0.35	0.212121	-0.37399	0.0236356	0.00281613	0.00488085	0.39	0.242236	-0.438573	0.0232447	0.00287109	0.00507291	0.12	0.0638298	-0.120513	0.0131606	0.001453	0.00298944
adenocarcinoma	urination disorders	0.21	0.117318	-0.218977	0.0201237	0.00173825	0.00365246	0.22	0.123596	-0.27497	0.0215121	0.00176213	0.00380119	0.14	0.0752688	-0.0946144	0.0115535	0.00166743	0.00256376
adenocarcinoma	urogenital abnormalities	0.22	0.123596	-0.131313	0.016571	0.00174554	0.00380138	0.2	0.111111	-0.131282	0.0151361	0.00136873	0.00353161	0.13	0.0695187	0.00544163	0.0123773	0.00138604	0.00273701
adenocarcinoma	urogenital neoplasms	0.67	0.503759	-0.747475	0.0302829	0.00358534	0.00785842	0.65	0.481481	-0.746326	0.0308588	0.00348613	0.00837161	0.19	0.104972	-0.22702	0.0155976	0.00164524	0.00386506
adenocarcinoma	urologic diseases	0.42	0.265823	-0.431864	0.0256945	0.00292157	0.00589103	0.41	0.257862	-0.429293	0.0262584	0.00226505	0.00528618	0.24	0.136364	-0.250962	0.0146242	0.0021479	0.00328257
adenocarcinoma	urologic neoplasms	0.66	0.492537	-0.727273	0.0294421	0.00413225	0.00796775	0.61	0.438849	-0.661616	0.0292172	0.00326929	0.00698547	0.23	0.129944	-0.302083	0.0146624	0.00194573	0.00308486
adenocarcinoma	urological manifestations	0.21	0.117318	-0.232323	0.020309	0.00173885	0.00348225	0.22	0.123596	-0.287879	0.0213535	0.00171292	0.00369405	0.14	0.0752688	-0.111215	0.0116516	0.00136717	0.00257384
adenocarcinoma	uveal diseases	0.22	0.123596	-0.209006	0.0183526	0.00171101	0.00320462	0.18	0.0989011	-0.083803	0.0181583	0.00151685	0.00253197	0.09	0.0471204	0.0205454	0.0111764	0.00112301	0.00215187
adenocarcinoma	uveitis	0.2	0.111111	-0.138823	0.0190799	0.00183178	0.00338384	0.17	0.0928962	-0.0374638	0.0182117	0.0015809	0.00258242	0.06	0.0309278	0.175583	0.0107845	0.00104293	0.0018363
adenocarcinoma	uveitis, anterior	0.16	0.0869565	-0.0761374	0.0154401	0.00160785	0.00234107	0.12	0.0638298	0.0535742	0.0143952	0.00142136	0.00189222	0.02	0.010101	0.217083	0.00975525	0.000936737	0.001315
adenocarcinoma	varicose veins	0.16	0.0869565	-0.116134	0.014437	0.00158797	0.00303445	0.17	0.0928962	-0.158589	0.0151896	0.00154382	0.00327327	0.13	0.0695187	-0.111215	0.012219	0.00139316	0.00280971
adenocarcinoma	vascular diseases	0.32	0.190476	-0.279632	0.0243755	0.00260251	0.00525797	0.36	0.219512	-0.35141	0.0268353	0.00279101	0.00533646	0.16	0.0869565	-0.150537	0.0133959	0.00147893	0.00297075
adenocarcinoma	vasculitis	0.17	0.0928962	-0.0614874	0.0170295	0.00178655	0.00331584	0.19	0.104972	-0.0736694	0.017685	0.00162758	0.00326648	0.06	0.0309278	0.0980006	0.00939468	0.00115743	0.00232151
adenocarcinoma	virus diseases	0.29	0.169591	-0.260688	0.0225956	0.00208364	0.00495105	0.31	0.183432	-0.284973	0.0235117	0.00246226	0.00480318	0.06	0.0309278	0.067969	0.0104594	0.00101267	0.001815
adenocarcinoma	vision disorders	0.09	0.0471204	-0.0214737	0.00931019	0.000958462	0.00128183	0.08	0.0416667	-0.066325	0.00958811	0.00105158	0.00156881	0.03	0.0152284	0.0698493	0.00778174	0.000895099	0.00130983
adnexal diseases	adrenal gland diseases	0.25	0.142857	-0.189877	0.0168842	0.00197551	0.00427959	0.28	0.162791	-0.223504	0.0198306	0.00179598	0.00499556	0.11	0.0582011	-0.053315	0.0122343	0.0018458	0.00223792
adnexal diseases	albuminuria	0.25	0.142857	-0.218275	0.0208708	0.00223396	0.00455445	0.24	0.136364	-0.226744	0.0213526	0.00217317	0.00445859	0.11	0.0582011	-0.0508755	0.0146135	0.00165702	0.00235687
adnexal diseases	alzheimer disease	0.28	0.162791	-0.256569	0.0238169	0.00279054	0.00560075	0.27	0.156069	-0.222517	0.0240322	0.00264389	0.00531465	0.09	0.0471204	-0.00530076	0.0113453	0.00201448	0.0023362
adnexal diseases	amino acid metabolism, inborn errors	0.19	0.104972	-0.0374269	0.0127928	0.00180113	0.00307082	0.16	0.0869565	0.0616656	0.0114678	0.00159543	0.0025449	0.06	0.0309278	0.0894974	0.00745359	0.00133515	0.00123181
adnexal diseases	amyotrophic lateral sclerosis	0.0921053	0.0414201	0.044958	0.0123701	0.00183113	0.00281945	0.105263	0.047619	0.0421008	0.0126496	0.00184134	0.00292163	0.0526316	0.0232558	0.0620748	0.00934521	0.00137408	0.00234877
adnexal diseases	anemia	0.21	0.117318	-0.088733	0.0190649	0.00197461	0.00376469	0.21	0.117318	-0.0574702	0.0188028	0.00184247	0.00328633	0.11	0.0582011	-0.0104541	0.0113465	0.00142666	0.00215874
adnexal diseases	anemia, aplastic	0.15	0.0810811	0.00424407	0.0187198	0.00218515	0.00347753	0.15	0.0810811	0.0129757	0.0156219	0.00199034	0.00311006	0.08	0.0416667	-0.000525072	0.010379	0.00172975	0.00206629
adnexal diseases	anemia, hemolytic	0.14	0.0752688	-0.00436793	0.0136453	0.0013819	0.00295921	0.15	0.0810811	0.0277361	0.0146642	0.00142125	0.00285246	0.09	0.0471204	0.00945986	0.00780948	0.00125836	0.0016417
adnexal diseases	aneurysm	0.23	0.129944	-0.195876	0.021139	0.00198961	0.00420007	0.25	0.142857	-0.25378	0.0227772	0.0022406	0.00443023	0.12	0.0638298	-0.0367947	0.0136711	0.00165311	0.00258695
adnexal diseases	ankylosis	0.111111	0.0487805	0.0760671	0.0148561	0.00141943	0.00242886	0.0833333	0.0361446	0.145945	0.0133927	0.00133647	0.00197474	0.0416667	0.0177515	0.121497	0.00970414	0.00125018	0.00161455
adnexal diseases	arrhythmias, cardiac	0.18	0.0989011	-0.0743835	0.0151084	0.00172831	0.00396882	0.11	0.0582011	0.0889756	0.0132076	0.00145483	0.00248579	0.06	0.0309278	0.105263	0.00779031	0.00137157	0.00176361
adnexal diseases	arterial occlusive diseases	0.35	0.212121	-0.281229	0.0260413	0.00241727	0.00564986	0.32	0.190476	-0.224018	0.0252672	0.0023242	0.00527404	0.13	0.0695187	-0.178947	0.0140626	0.00194306	0.00304607
adnexal diseases	arteriosclerosis	0.35	0.212121	-0.276233	0.0256659	0.00235944	0.00561879	0.32	0.190476	-0.224018	0.0252672	0.0023242	0.00527404	0.12	0.0638298	-0.163158	0.0142055	0.00174404	0.00310236
adnexal diseases	arthritis	0.27	0.156069	-0.201484	0.0243907	0.00207173	0.00470955	0.28	0.162791	-0.173021	0.0249689	0.00205634	0.00503583	0.18	0.0989011	-0.162451	0.016761	0.0020726	0.00370997
adnexal diseases	arthritis, rheumatoid	0.1	0.0526316	0.0146025	0.0139569	0.00144475	0.00239238	0.13	0.0695187	-0.0349547	0.0148611	0.00145425	0.00264109	0.1	0.0526316	-0.0515882	0.0124581	0.00146287	0.00219316
adnexal diseases	asthma	0.21	0.117318	-0.0629039	0.021123	0.00181317	0.00366296	0.19	0.104972	-0.00254386	0.0197195	0.00178439	0.00358615	0.14	0.0752688	-0.0368421	0.0142193	0.00178161	0.00266917
adnexal diseases	ataxia	0.22	0.123596	-0.0996936	0.0166462	0.0019877	0.00443839	0.19	0.104972	-0.108597	0.0152959	0.00209736	0.00398532	0.05	0.025641	-0.00959939	0.00711285	0.00124275	0.00143463
adnexal diseases	autoimmune diseases	0.23	0.129944	-0.158742	0.0208829	0.0018477	0.00358945	0.22	0.123596	-0.0868038	0.0206354	0.00189524	0.00369345	0.08	0.0416667	0.0160127	0.0118715	0.00164702	0.00198345
adnexal diseases	autoimmune diseases of the nervous system	0.2	0.111111	-0.071243	0.0219038	0.00181129	0.00376753	0.21	0.117318	-0.040586	0.0205082	0.00159063	0.00392395	0.1	0.0526316	0.0465395	0.0127931	0.00197535	0.00211841
adnexal diseases	bacterial infections	0.27	0.156069	-0.178183	0.0249446	0.00209365	0.00442994	0.24	0.136364	-0.0758266	0.0233769	0.00201076	0.00409385	0.16	0.0869565	-0.125583	0.0130309	0.00157489	0.00211311
adnexal diseases	bacterial infections and mycoses	0.27	0.156069	-0.178183	0.0249446	0.00209365	0.00442994	0.24	0.136364	-0.0758266	0.0233769	0.00201076	0.00409385	0.16	0.0869565	-0.125583	0.0130309	0.00157489	0.00211311
adnexal diseases	basal ganglia diseases	0.23	0.129944	-0.0985155	0.0221712	0.00258569	0.00471503	0.23	0.129944	-0.0987652	0.0223199	0.00235848	0.00459777	0.05	0.025641	0.0962988	0.0101163	0.00169636	0.00196721
adnexal diseases	behcet syndrome	0.171429	0.0465116	0.092185	0.0202883	0.00162006	0.00403463	0.142857	0.0384615	0.107185	0.0185894	0.00149514	0.00340629	0.0285714	0.00746269	0.209619	0.0136417	0.00120982	0.00146329
adnexal diseases	bile duct diseases	0.24	0.136364	-0.220018	0.0199254	0.00234526	0.00441187	0.25	0.142857	-0.235136	0.0194931	0.00210968	0.00438049	0.12	0.0638298	-0.0614035	0.0147358	0.00165939	0.00272169
adnexal diseases	biliary tract diseases	0.32	0.190476	-0.37038	0.0194771	0.00237634	0.00516568	0.3	0.176471	-0.320779	0.0206892	0.00239022	0.00529628	0.14	0.0752688	-0.11886	0.0132739	0.00176924	0.00312139
adnexal diseases	blood coagulation disorders	0.17	0.0928962	-0.104049	0.0153936	0.00214956	0.00292995	0.13	0.0695187	0.00852227	0.01527	0.00177255	0.00256685	0.06	0.0309278	0.0267255	0.00993278	0.00213061	0.00217684
adnexal diseases	blood coagulation disorders, inherited	0.16	0.0869565	-0.086577	0.0149738	0.00207825	0.00314767	0.12	0.0638298	0.00931045	0.0141045	0.00204953	0.00248634	0.07	0.0362694	-0.0105085	0.00933996	0.00200366	0.00183165
adnexal diseases	blood platelet disorders	0.16	0.0869565	-0.110661	0.0167164	0.0017377	0.003352	0.14	0.0752688	-0.0391161	0.0162178	0.00174401	0.00291031	0.06	0.0309278	0.097155	0.0098879	0.00180199	0.00217199
adnexal diseases	blood protein disorders	0.34	0.204819	-0.301212	0.0255273	0.00357787	0.00566098	0.32	0.190476	-0.22111	0.0249392	0.00305635	0.00518408	0.1	0.0526316	-0.110526	0.0132273	0.00172733	0.00262613
adnexal diseases	body weight	0.35	0.212121	-0.298877	0.0236012	0.00263667	0.00558252	0.31	0.183432	-0.254037	0.0240722	0.00208196	0.00531382	0.05	0.025641	0.0469889	0.00994255	0.00114589	0.00170337
adnexal diseases	bone diseases	0.33	0.197605	-0.3	0.0273668	0.00251144	0.00587844	0.33	0.197605	-0.26	0.0273703	0.00219412	0.0057152	0.09	0.0471204	-0.073266	0.0124648	0.00195685	0.00243737
adnexal diseases	bone diseases, developmental	0.17	0.0928962	-0.042602	0.0197516	0.00176726	0.00393334	0.17	0.0928962	-0.0330432	0.0193566	0.00164733	0.00440075	0.13	0.0695187	-0.103567	0.0154134	0.00174387	0.00315327
adnexal diseases	bone diseases, metabolic	0.36	0.219512	-0.367144	0.0248799	0.00246653	0.00620582	0.31	0.183432	-0.25311	0.0219254	0.00203583	0.0053161	0.09	0.0471204	-0.0523939	0.012215	0.00151917	0.00244551
adnexal diseases	bone marrow diseases	0.28	0.162791	-0.21134	0.0235919	0.00262969	0.0051546	0.32	0.190476	-0.236464	0.0243377	0.0027911	0.0051285	0.11	0.0582011	-0.0578947	0.0113705	0.00181612	0.00199714
adnexal diseases	brain diseases	0.33	0.197605	-0.261692	0.0244355	0.00263566	0.00576966	0.29	0.169591	-0.201492	0.0234532	0.00212995	0.0052854	0.1	0.0526316	-0.0704925	0.0123659	0.00168068	0.00272398
adnexal diseases	brain diseases, metabolic	0.23	0.129944	-0.15591	0.0174699	0.00186704	0.00391037	0.16	0.0869565	0.089426	0.015527	0.00169344	0.00338673	0.07	0.0362694	0.0584831	0.0112864	0.00155509	0.00213058
adnexal diseases	brain diseases, metabolic, inborn	0.19	0.104972	-0.0125213	0.0153699	0.00190895	0.00344046	0.12	0.0638298	0.195967	0.0127298	0.00158151	0.00274672	0.05	0.025641	0.0684086	0.0101486	0.001396	0.00161151
adnexal diseases	breast diseases	0.65	0.481481	-0.708396	0.0326853	0.00466019	0.00850308	0.63	0.459854	-0.648017	0.0336945	0.00400306	0.0083298	0.17	0.0928962	-0.194737	0.0164093	0.00243946	0.00362483
adnexal diseases	breast neoplasms	0.65	0.481481	-0.718395	0.0329271	0.00466403	0.00851062	0.63	0.459854	-0.648017	0.0336945	0.00400306	0.0083298	0.17	0.0928962	-0.194737	0.0164093	0.00243946	0.00362483
adnexal diseases	bronchial diseases	0.28	0.162791	-0.205123	0.0247164	0.00234754	0.00478816	0.29	0.169591	-0.181491	0.023871	0.00228874	0.00473553	0.11	0.0582011	-0.0317515	0.013925	0.00180809	0.00271724
adnexal diseases	carbohydrate metabolism, inborn errors	0.05	0.025641	0.240632	0.00568757	0.000796833	0.0013506	0.04	0.0204082	0.308116	0.0057125	0.000737108	0.00110486	0.03	0.0152284	0.228236	0.00586337	0.00105563	0.00109269
adnexal diseases	carcinoma	0.6	0.428571	-0.65133	0.0303447	0.00406382	0.00764172	0.61	0.438849	-0.625919	0.0310836	0.00345001	0.00778922	0.12	0.0638298	-0.150654	0.011805	0.00132925	0.00268017
adnexal diseases	carcinoma, renal cell	0.46	0.298701	-0.435	0.02708	0.00362116	0.00669644	0.47	0.30719	-0.47767	0.0273359	0.00322097	0.0066442	0.14	0.0752688	-0.0884928	0.0129061	0.00196186	0.00264208
adnexal diseases	cardiomegaly	0.23	0.129944	-0.126953	0.0212293	0.00245649	0.00473722	0.19	0.104972	-0.0580017	0.0184909	0.00225969	0.00321778	0.07	0.0362694	0.0421742	0.0104066	0.00173366	0.00203059
adnexal diseases	cardiomyopathies	0.24	0.136364	-0.180995	0.0205387	0.00206869	0.00423812	0.22	0.123596	-0.123437	0.0200023	0.00178326	0.00373606	0.12	0.0638298	-0.0572261	0.0121558	0.00147973	0.00212176
adnexal diseases	cardiomyopathy, dilated	0.19	0.104972	-0.0823643	0.0194014	0.00227189	0.00398337	0.2	0.111111	-0.0422704	0.0186016	0.00223917	0.00341499	0.07	0.0362694	0.021259	0.0102209	0.00176881	0.00204462
adnexal diseases	cardiomyopathy, hypertrophic	0.16	0.0869565	-0.036993	0.0149657	0.00158255	0.00297441	0.14	0.0752688	0.0073682	0.013795	0.00151257	0.0024286	0.05	0.025641	0.095199	0.00928644	0.00128008	0.00185053
adnexal diseases	cardiomyopathy, hypertrophic, familial	0.075	0.0344828	0.0304762	0.0105724	0.00143715	0.00172243	0.0625	0.0285714	0.062619	0.0103551	0.0012674	0.00166596	0.025	0.011236	0.0844788	0.00784618	0.00115483	0.00123814
adnexal diseases	cardiovascular abnormalities	0.25	0.142857	-0.168109	0.0197742	0.00261549	0.00463068	0.22	0.123596	-0.0823573	0.0190907	0.00238143	0.00398078	0.08	0.0416667	-0.0470492	0.0130945	0.00189344	0.00249318
adnexal diseases	cardiovascular diseases	0.38	0.234568	-0.364482	0.0254006	0.00249292	0.00637196	0.37	0.226994	-0.32	0.0272192	0.00248042	0.00611354	0.12	0.0638298	-0.0789474	0.0134265	0.00180255	0.00260254
adnexal diseases	carotid artery diseases	0.26	0.149425	-0.244933	0.0206384	0.00295898	0.00381981	0.2	0.111111	-0.118907	0.021288	0.00233878	0.00359389	0.1	0.0526316	-0.0525303	0.0150093	0.0019442	0.00279398
adnexal diseases	celiac disease	0.18	0.0989011	-0.136246	0.0175877	0.00163351	0.00279257	0.18	0.0989011	-0.0512618	0.0157929	0.00181971	0.00254306	0.06	0.0309278	0.0530271	0.00935982	0.00160537	0.00139748
adnexal diseases	central nervous system diseases	0.33	0.197605	-0.281869	0.0247058	0.00262407	0.00574143	0.3	0.176471	-0.231668	0.0238836	0.0022761	0.00551141	0.1	0.0526316	-0.0694223	0.0121041	0.00190649	0.00257936
adnexal diseases	cerebellar ataxia	0.22	0.123596	-0.0994986	0.0162955	0.0021515	0.00431682	0.21	0.117318	-0.103758	0.016889	0.00241235	0.0044504	0.05	0.025641	-0.0359656	0.00899964	0.00138756	0.00166943
adnexal diseases	cerebellar diseases	0.23	0.129944	-0.145936	0.017308	0.00232566	0.00447356	0.22	0.123596	-0.139926	0.0173576	0.00257329	0.00470906	0.07	0.0362694	-0.0668157	0.00894797	0.00166591	0.00190692
adnexal diseases	cerebrovascular disorders	0.36	0.219512	-0.34464	0.0268425	0.00302603	0.00571048	0.33	0.197605	-0.299183	0.026313	0.00279934	0.00535848	0.18	0.0989011	-0.140989	0.0163021	0.00204212	0.00291158
adnexal diseases	charcot-marie-tooth disease	0.06	0.0309278	0.0671891	0.00837273	0.00130712	0.00184754	0.05	0.025641	0.134873	0.00744266	0.00117327	0.00155576	0.04	0.0204082	0.0450042	0.00715811	0.00132824	0.00141165
adnexal diseases	cholestasis	0.2	0.111111	-0.188012	0.0174813	0.00196357	0.00416746	0.21	0.117318	-0.211812	0.0183716	0.00211761	0.00440813	0.08	0.0416667	-0.0483745	0.0124461	0.00151184	0.00250244
adnexal diseases	cholestasis, intrahepatic	0.23	0.129944	-0.201084	0.0203792	0.002349	0.00460101	0.22	0.123596	-0.197032	0.0201277	0.0023659	0.00389733	0.1	0.0526316	-0.0364417	0.013173	0.00168063	0.0025871
adnexal diseases	chromosome disorders	0.23	0.129944	-0.211427	0.018361	0.00186538	0.00422403	0.14	0.0752688	-0.100399	0.0142066	0.0016512	0.00344701	0.01	0.00502513	-0.00537395	0.00602451	0.000822121	0.00136364
adnexal diseases	colitis	0.31	0.183432	-0.294197	0.0242843	0.00227867	0.00470795	0.28	0.162791	-0.277641	0.0223822	0.00194246	0.0041137	0.12	0.0638298	-0.146144	0.0141386	0.0016928	0.00263799
adnexal diseases	colitis, ulcerative	0.3	0.176471	-0.226586	0.0233371	0.00240964	0.00457729	0.29	0.169591	-0.261519	0.0230477	0.0022063	0.00442676	0.17	0.0928962	-0.195239	0.0137048	0.00190829	0.00254162
adnexal diseases	collagen diseases	0.22	0.123596	-0.143278	0.0189318	0.00229412	0.00379643	0.2	0.111111	-0.113912	0.0178262	0.00183094	0.0032538	0.1	0.0526316	-0.0156215	0.0112961	0.00154815	0.00230709
adnexal diseases	colonic diseases	0.52	0.351351	-0.572971	0.0296753	0.00381888	0.00695131	0.51	0.342282	-0.53	0.0305805	0.00358908	0.00714211	0.15	0.0810811	-0.152143	0.0134743	0.00237595	0.00293304
adnexal diseases	colorectal neoplasms	0.54	0.369863	-0.57	0.0287821	0.00393644	0.00779459	0.52	0.351351	-0.545	0.0293691	0.00359146	0.00765357	0.15	0.0810811	-0.151674	0.0132215	0.00237876	0.00289975
adnexal diseases	congenital abnormalities	0.33	0.197605	-0.375	0.0224163	0.00255231	0.00558331	0.23	0.129944	-0.165	0.0197207	0.00208073	0.00406994	0.11	0.0582011	-0.0988391	0.0103638	0.00147163	0.0023969
adnexal diseases	congenital disorders of glycosylation	0	0	0.317277	0.00374599	0.00091633	0.000809832	0	0	0.316404	0.00371325	0.00084017	0.00062751	0	0	0.335619	0.00334039	0.000939077	0.00121719
adnexal diseases	congenital, hereditary, and neonatal diseases and abnormalities	0.33	0.197605	-0.375	0.0224163	0.00255231	0.00558331	0.23	0.129944	-0.165	0.0197207	0.00208073	0.00406994	0.11	0.0582011	-0.0988391	0.0103638	0.00147163	0.0023969
adnexal diseases	connective tissue diseases	0.63	0.459854	-0.688447	0.0329343	0.00389093	0.00831153	0.6	0.428571	-0.618069	0.0328971	0.0034563	0.00800074	0.16	0.0869565	-0.173195	0.0165043	0.00244018	0.00364852
adnexal diseases	coronary artery disease	0.26	0.149425	-0.168765	0.020265	0.00216537	0.00440607	0.24	0.136364	-0.124647	0.0215549	0.00241672	0.00424222	0.1	0.0526316	-0.0842105	0.0127004	0.00201028	0.00240541
adnexal diseases	coronary disease	0.26	0.149425	-0.176424	0.0202849	0.00222143	0.004345	0.25	0.142857	-0.123516	0.0221008	0.00217909	0.00431505	0.1	0.0526316	-0.0571724	0.0131151	0.00214502	0.00252947
adnexal diseases	cranial nerve diseases	0.23	0.129944	-0.230702	0.0180629	0.00196776	0.00464817	0.21	0.117318	-0.124855	0.0187522	0.00204192	0.00462064	0.07	0.0362694	0.0369777	0.0101336	0.00134864	0.00211566
adnexal diseases	craniofacial abnormalities	0.14	0.0752688	-0.00575122	0.0197671	0.00184312	0.00396779	0.14	0.0752688	0.0194011	0.0186618	0.00189861	0.0037111	0.07	0.0362694	0.000621094	0.0102532	0.00121537	0.00217092
adnexal diseases	crohn disease	0.22	0.123596	-0.160009	0.0214797	0.00181929	0.00389538	0.2	0.111111	-0.0617118	0.0201585	0.00164096	0.00363734	0.14	0.0752688	-0.0624288	0.0129118	0.00204717	0.00229186
adnexal diseases	death	0.4	0.25	-0.335151	0.0290019	0.00372348	0.0069702	0.31	0.183432	-0.197142	0.026329	0.00293995	0.00538896	0.09	0.0471204	-0.00531687	0.0134016	0.00197066	0.00249224
adnexal diseases	death, sudden	0.14	0.0752688	-0.0533204	0.0150203	0.00166286	0.00328981	0.08	0.0416667	0.12344	0.0125694	0.00114387	0.00209804	0.03	0.0152284	0.0582082	0.0089595	0.00143862	0.00164514
adnexal diseases	death, sudden, cardiac	0.1	0.0526316	0.0368421	0.0108774	0.00122918	0.00261317	0.08	0.0416667	0.0987798	0.0112364	0.0013065	0.00247837	0.03	0.0152284	0.236842	0.00688836	0.00135331	0.00144117
adnexal diseases	dementia	0.28	0.162791	-0.230846	0.022783	0.00273562	0.00554066	0.25	0.142857	-0.194032	0.0223199	0.00233937	0.00520385	0.09	0.0471204	0	0.0112092	0.00193677	0.00251367
adnexal diseases	demyelinating autoimmune diseases, cns	0.16	0.0869565	0.0301793	0.0219232	0.00186503	0.00313823	0.21	0.117318	-0.0308874	0.0220746	0.00182537	0.00403719	0.11	0.0582011	0.0207378	0.0128588	0.00195533	0.00212334
adnexal diseases	demyelinating diseases	0.17	0.0928962	0.0250773	0.021358	0.00177879	0.0032298	0.2	0.111111	-0.0203332	0.0214811	0.0016669	0.00365298	0.12	0.0638298	0.0822537	0.0125212	0.00197329	0.00220281
adnexal diseases	diabetes mellitus	0.33	0.197605	-0.311026	0.0250246	0.00237378	0.00527938	0.31	0.183432	-0.278878	0.0255286	0.00232584	0.00498644	0.13	0.0695187	-0.0994053	0.0146902	0.00174213	0.00229871
adnexal diseases	diabetes mellitus, type 1	0.25	0.142857	-0.160999	0.0200425	0.00229585	0.00421884	0.22	0.123596	-0.164568	0.0188177	0.00202024	0.00376302	0.1	0.0526316	-0.0319259	0.0114654	0.00151771	0.00216583
adnexal diseases	diabetes mellitus, type 2	0.26	0.149425	-0.202679	0.0206967	0.00297056	0.00508281	0.23	0.129944	-0.0830637	0.0225733	0.0026238	0.00476762	0.04	0.0204082	0.0315789	0.0117969	0.001691	0.00195602
adnexal diseases	digestive system diseases	0.54	0.369863	-0.606442	0.0308946	0.00372743	0.00727119	0.5	0.333333	-0.522643	0.0301491	0.00344659	0.00713311	0.19	0.104972	-0.209544	0.0139654	0.00221693	0.00310398
adnexal diseases	digestive system neoplasms	0.58	0.408451	-0.631025	0.0322329	0.00442036	0.00825653	0.57	0.398601	-0.592817	0.0314383	0.00357985	0.00758334	0.17	0.0928962	-0.192911	0.0141481	0.00205826	0.00318788
adnexal diseases	disorders of sex development	0.34	0.204819	-0.395412	0.0161124	0.00210524	0.00534614	0.26	0.149425	-0.246404	0.0160011	0.00173294	0.0046093	0.06	0.0309278	0.0956535	0.00833456	0.000927222	0.00167549
adnexal diseases	dna repair-deficiency disorders	0.26	0.149425	-0.141865	0.0192892	0.002973	0.00482369	0.23	0.129944	-0.0958588	0.0191467	0.00305939	0.00458683	0.1	0.0526316	-0.0997279	0.0103128	0.00148675	0.00241999
adnexal diseases	dwarfism	0.21	0.117318	-0.0323887	0.0158507	0.00177221	0.00408805	0.2	0.111111	-0.0542029	0.0157193	0.0018696	0.00451757	0.04	0.0204082	0.0475799	0.00959246	0.00122625	0.00228752
adnexal diseases	dyskinesias	0.19	0.104972	-0.115574	0.017561	0.00242115	0.00396115	0.15	0.0810811	-0.073529	0.0157676	0.00217358	0.0034779	0.07	0.0362694	-0.0751426	0.00880373	0.00143217	0.00198784
adnexal diseases	dysostoses	0.09	0.0471204	-0.0378565	0.0151181	0.0017426	0.0032476	0.08	0.0416667	-0.0150945	0.0135559	0.00144256	0.00305197	0.03	0.0152284	0.0578947	0.0103391	0.00112857	0.00187773
adnexal diseases	dyssomnias	0.2	0.111111	-0.151666	0.0163022	0.00179951	0.00361601	0.19	0.104972	-0.0729892	0.0168033	0.00198122	0.00345556	0.08	0.0416667	0.0282928	0.0102276	0.00115604	0.00175565
adnexal diseases	ectodermal dysplasia	0.11	0.0582011	-0.0033801	0.0159783	0.00130921	0.00254354	0.11	0.0582011	0.0617427	0.0151491	0.00112523	0.00238847	0.04	0.0204082	0.0734512	0.010709	0.00119108	0.00179594
adnexal diseases	endocrine gland neoplasms	0.71	0.550388	-0.818512	0.0316713	0.00486277	0.0085835	0.69	0.526718	-0.758976	0.0326866	0.00441485	0.00840774	0.45	0.290323	-0.559168	0.0159348	0.00229844	0.00394645
adnexal diseases	endocrine system diseases	0.59	0.41844	-0.735	0.0302143	0.00398459	0.00815564	0.61	0.438849	-0.739282	0.0301514	0.00344589	0.00782798	0.46	0.298701	-0.60122	0.0157216	0.0022967	0.00395105
adnexal diseases	epilepsy	0.17	0.0928962	-0.101754	0.0144542	0.00156419	0.0028333	0.16	0.0869565	-0.0205658	0.0140417	0.00131785	0.00290108	0.05	0.025641	0.0993669	0.00890749	0.00151624	0.0017159
adnexal diseases	esophageal diseases	0.45	0.290323	-0.482996	0.0247753	0.00370126	0.00577958	0.43	0.273885	-0.464352	0.0234405	0.00306086	0.00521838	0.12	0.0638298	-0.126316	0.0130932	0.00208846	0.00259929
adnexal diseases	exophthalmos	0.25	0.142857	-0.247853	0.0213226	0.00199004	0.00408022	0.21	0.117318	-0.176358	0.019489	0.00167812	0.00379948	0.05	0.025641	-0.069937	0.0119392	0.00176327	0.00190984
adnexal diseases	eye diseases	0.36	0.219512	-0.329386	0.0236156	0.00239756	0.00574748	0.37	0.226994	-0.32352	0.0254054	0.00250625	0.00593298	0.15	0.0810811	-0.212607	0.0161158	0.00200582	0.00306057
adnexal diseases	eye diseases, hereditary	0.11	0.0582011	0.0903313	0.010251	0.00120891	0.00246798	0.05	0.025641	0.237331	0.00788385	0.000974914	0.00167079	0.07	0.0362694	-0.0198119	0.0101841	0.00144399	0.00194772
adnexal diseases	female urogenital diseases	0.67	0.503759	-0.824303	0.0305844	0.00384048	0.00814481	0.66	0.492537	-0.764001	0.0322097	0.00411543	0.00810674	0.52	0.351351	-0.675528	0.0168603	0.00250911	0.00399191
adnexal diseases	female urogenital diseases and pregnancy complications	0.67	0.503759	-0.824303	0.0305844	0.00384048	0.00814481	0.66	0.492537	-0.764001	0.0322097	0.00411543	0.00810674	0.52	0.351351	-0.675528	0.0168603	0.00250911	0.00399191
adnexal diseases	gastroenteritis	0.34	0.204819	-0.29865	0.0251657	0.00236148	0.00493683	0.32	0.190476	-0.307253	0.0238789	0.0022191	0.00479065	0.1	0.0526316	-0.0781629	0.0133064	0.00145637	0.00260689
adnexal diseases	gastrointestinal diseases	0.51	0.342282	-0.550732	0.0299601	0.00352127	0.00716355	0.49	0.324503	-0.522643	0.02904	0.0033064	0.00687529	0.2	0.111111	-0.210526	0.014098	0.00226015	0.00308716
adnexal diseases	gastrointestinal neoplasms	0.55	0.37931	-0.59	0.030896	0.00389068	0.0077664	0.54	0.369863	-0.56	0.0297346	0.00342455	0.00746599	0.19	0.104972	-0.193973	0.0144177	0.00232933	0.00319208
adnexal diseases	genetic diseases, inborn	0.27	0.156069	-0.25	0.0198662	0.00266558	0.00473917	0.22	0.123596	-0.14	0.0180652	0.002011	0.00418685	0.08	0.0416667	-0.062756	0.00913431	0.00145913	0.00192356
adnexal diseases	genetic diseases, x-linked	0.17	0.0928962	0.00916322	0.01519	0.00165981	0.00310626	0.17	0.0928962	0.00905277	0.0141103	0.00156137	0.00286633	0.07	0.0362694	-0.0311788	0.0108068	0.00161858	0.00170888
adnexal diseases	genital diseases, female	0.82	0.694915	-0.995031	0.0324772	0.00487981	0.00942209	0.79	0.652893	-0.939779	0.0324924	0.00444262	0.0088445	0.64	0.470588	-0.862083	0.0176057	0.00251118	0.0045356
adnexal diseases	genital diseases, male	0.63	0.459854	-0.669941	0.0315082	0.00412826	0.00824845	0.6	0.428571	-0.619172	0.0311621	0.00390627	0.00837115	0.11	0.0582011	-0.137942	0.0148302	0.00158695	0.00326426
adnexal diseases	genital neoplasms, female	0.86	0.754386	-1.00481	0.0326319	0.00527131	0.00978544	0.77	0.626016	-0.909057	0.032473	0.0046887	0.00891034	0.64	0.470588	-0.851443	0.0176278	0.00252105	0.00455465
adnexal diseases	genital neoplasms, male	0.61	0.438849	-0.649558	0.0309679	0.00436532	0.00822354	0.59	0.41844	-0.598711	0.0315287	0.00396385	0.0084388	0.11	0.0582011	-0.137942	0.0148302	0.00158695	0.00326426
adnexal diseases	glioma	0.48	0.315789	-0.42558	0.0318509	0.00391617	0.00698702	0.49	0.324503	-0.469714	0.0303149	0.00352647	0.00673814	0.09	0.0471204	-0.148581	0.0117325	0.00184521	0.00301717
adnexal diseases	glomerulonephritis	0.29	0.169591	-0.208247	0.0232437	0.00266125	0.00444775	0.27	0.156069	-0.173021	0.0226275	0.00225509	0.00395627	0.15	0.0810811	-0.116837	0.0129282	0.00208079	0.002087
adnexal diseases	glucose metabolism disorders	0.35	0.212121	-0.344846	0.0234546	0.0028196	0.0052081	0.29	0.169591	-0.208531	0.0232569	0.00270009	0.00461547	0.13	0.0695187	-0.133792	0.0141915	0.00150714	0.0022392
adnexal diseases	goiter	0.27	0.156069	-0.268728	0.022393	0.00233219	0.00450997	0.22	0.123596	-0.221032	0.0197908	0.00193212	0.00416309	0.06	0.0309278	-0.0684211	0.0131905	0.00210681	0.00210898
adnexal diseases	gonadal disorders	0.82	0.694915	-0.995	0.0314702	0.0049011	0.00946812	0.81	0.680672	-0.92478	0.0319529	0.00438528	0.00934651	0.97	0.941748	-1.33739	0.0210987	0.00359834	0.00617788
adnexal diseases	gout	0.11	0.0582011	-0.00584795	0.0138603	0.00107984	0.00249214	0.09	0.0471204	0.11542	0.0131065	0.000990525	0.00234665	0.03	0.0152284	0.0453671	0.00981763	0.00117755	0.0016324
adnexal diseases	gram-positive bacterial infections	0.24	0.136364	-0.175361	0.0222813	0.00206332	0.00321397	0.24	0.136364	-0.143506	0.0216562	0.00209691	0.00340406	0.17	0.0928962	-0.109986	0.0144262	0.00161456	0.00246327
adnexal diseases	graves disease	0.25	0.142857	-0.242857	0.0213036	0.00201101	0.00405157	0.21	0.117318	-0.176358	0.019489	0.00167812	0.00379948	0.05	0.025641	-0.069937	0.0119392	0.00176327	0.00190984
adnexal diseases	hair diseases	0.23	0.129944	-0.277083	0.0184198	0.00182295	0.00415421	0.19	0.104972	-0.15476	0.0173426	0.00155509	0.00389396	0.09	0.0471204	-0.0555087	0.0107486	0.00164375	0.00174939
adnexal diseases	head and neck neoplasms	0.49	0.324503	-0.493139	0.0268072	0.00384144	0.00704787	0.48	0.315789	-0.516441	0.0276801	0.00320389	0.00636663	0.13	0.0695187	-0.127051	0.0141852	0.00204248	0.0029619
adnexal diseases	heart arrest	0.18	0.0989011	-0.160469	0.0152078	0.00185772	0.00377814	0.13	0.0695187	-0.0148246	0.0146174	0.00170359	0.00304801	0.04	0.0204082	0.110455	0.00952196	0.00166919	0.00164
adnexal diseases	heart defects, congenital	0.23	0.129944	-0.101443	0.0200943	0.00216017	0.004634	0.2	0.111111	-0.0778306	0.0195096	0.00187469	0.00364193	0.07	0.0362694	0.0584311	0.010029	0.00114392	0.00182245
adnexal diseases	heart diseases	0.32	0.190476	-0.280412	0.0223254	0.0024516	0.00528354	0.3	0.176471	-0.211063	0.0228799	0.00219533	0.00479931	0.12	0.0638298	-0.10475	0.0116425	0.00156891	0.00209714
adnexal diseases	hematologic diseases	0.31	0.183432	-0.257699	0.0234502	0.00238775	0.00499816	0.27	0.156069	-0.172095	0.0227154	0.00232204	0.00468788	0.12	0.0638298	-0.0210526	0.0110859	0.00171506	0.00231164
adnexal diseases	hemic and lymphatic diseases	0.34	0.204819	-0.286564	0.0251463	0.00299725	0.00531829	0.32	0.190476	-0.221287	0.0232768	0.00285885	0.00510637	0.09	0.0471204	-0.000179823	0.00875538	0.00139815	0.00160582
adnexal diseases	hemorrhagic disorders	0.32	0.190476	-0.25614	0.0244468	0.00329254	0.00543054	0.29	0.169591	-0.187779	0.0234363	0.00297809	0.00477921	0.1	0.0526316	-0.0789474	0.0123864	0.00167444	0.00260142
adnexal diseases	hemostatic disorders	0.35	0.212121	-0.276248	0.027588	0.00338596	0.00621685	0.36	0.219512	-0.309763	0.0274331	0.00307831	0.00591666	0.12	0.0638298	-0.167495	0.0136107	0.00186844	0.00278963
adnexal diseases	hereditary sensory and motor neuropathy	0.06	0.0309278	0.0084381	0.00799797	0.00151348	0.00169377	0.04	0.0204082	0.103951	0.00806446	0.00141188	0.00195738	0.04	0.0204082	0.13648	0.0051818	0.00135463	0.00125871
adnexal diseases	heredodegenerative disorders, nervous system	0.15	0.0810811	0.0131261	0.0139681	0.00177975	0.00363454	0.15	0.0810811	-0.0184683	0.0142584	0.00193989	0.00338688	0.06	0.0309278	0.0894737	0.00899712	0.00129202	0.00165815
adnexal diseases	hyperinsulinism	0.28	0.162791	-0.203329	0.0187024	0.00276247	0.00466983	0.28	0.162791	-0.172868	0.0217355	0.00278696	0.00508517	0.04	0.0204082	0.105263	0.0107036	0.0015512	0.00189572
adnexal diseases	hypersensitivity	0.21	0.117318	-0.0720551	0.0216603	0.00193217	0.00348953	0.17	0.0928962	0.00821854	0.0197311	0.00192288	0.00315	0.13	0.0695187	-0.00519169	0.0142043	0.00192985	0.00249699
adnexal diseases	hypersensitivity, immediate	0.2	0.111111	-0.0619813	0.0211497	0.00193273	0.00345644	0.17	0.0928962	0.00269133	0.0194894	0.00191243	0.00313767	0.13	0.0695187	-0.0259761	0.0141939	0.00206097	0.00256166
adnexal diseases	hyperthyroidism	0.28	0.162791	-0.307128	0.0222479	0.00234865	0.00432319	0.26	0.149425	-0.288644	0.0211491	0.0020709	0.00419667	0.06	0.0309278	-0.0153084	0.0127892	0.00201368	0.00203553
adnexal diseases	hypopigmentation	0.11	0.0582011	0.0961051	0.0155947	0.0014612	0.00292408	0.11	0.0582011	0.0527193	0.0148431	0.00156541	0.00286281	0.08	0.0416667	0.0485575	0.0100704	0.00154928	0.00176636
adnexal diseases	hypothalamic diseases	0.42	0.265823	-0.397092	0.0232193	0.0026807	0.0066607	0.35	0.212121	-0.27	0.0234588	0.00271364	0.00567391	0.11	0.0582011	-0.0936844	0.0124326	0.00180686	0.00217579
adnexal diseases	hypotrichosis	0.2	0.111111	-0.235088	0.01861	0.00183157	0.00356386	0.21	0.117318	-0.213336	0.0184176	0.00174464	0.00366603	0.08	0.0416667	-0.0395707	0.0111992	0.00155361	0.00172722
adnexal diseases	immune system diseases	0.31	0.183432	-0.222346	0.0248953	0.0024351	0.00488225	0.31	0.183432	-0.217138	0.0251676	0.00265021	0.00510884	0.07	0.0362694	0.0155243	0.0105449	0.00142909	0.00201633
adnexal diseases	immunologic deficiency syndromes	0.22	0.123596	-0.117662	0.0218479	0.00210702	0.00382993	0.21	0.117318	-0.0973502	0.0199283	0.00206939	0.00358163	0.07	0.0362694	0.0261129	0.0122056	0.00169428	0.00220029
adnexal diseases	immunoproliferative disorders	0.34	0.204819	-0.279392	0.0245572	0.00304015	0.00552171	0.33	0.197605	-0.237237	0.0250852	0.002994	0.00519873	0.12	0.0638298	-0.0421053	0.0119769	0.00158222	0.00240046
adnexal diseases	infant, newborn, diseases	0.25	0.142857	-0.244669	0.0216275	0.00196402	0.00445713	0.19	0.104972	-0.137362	0.0186952	0.00171605	0.00344903	0.1	0.0526316	-0.0519849	0.0120415	0.00176985	0.00246839
adnexal diseases	inflammatory bowel diseases	0.26	0.149425	-0.241369	0.0227006	0.00190035	0.00431428	0.28	0.162791	-0.240242	0.0220022	0.00205771	0.00460032	0.09	0.0471204	-0.0894737	0.0113994	0.00167609	0.00231115
adnexal diseases	insulin resistance	0.24	0.136364	-0.195344	0.0212786	0.00247254	0.00494402	0.24	0.136364	-0.147307	0.0228846	0.00239253	0.00535339	0.06	0.0309278	0.0261674	0.0135047	0.00176711	0.00201171
adnexal diseases	intellectual disability	0.17	0.0928962	-0.111741	0.0122064	0.00132618	0.00326673	0.14	0.0752688	-0.0675911	0.011394	0.00126219	0.0028037	0.03	0.0152284	0.0817654	0.00722212	0.00111406	0.00132553
adnexal diseases	intestinal diseases	0.49	0.324503	-0.557972	0.0291607	0.00373385	0.00678689	0.46	0.298701	-0.484969	0.0287297	0.00321277	0.00675138	0.15	0.0810811	-0.146907	0.0128803	0.00224963	0.0028265
adnexal diseases	intestinal neoplasms	0.53	0.360544	-0.575	0.0303487	0.00379825	0.00759631	0.52	0.351351	-0.53	0.0309027	0.00365507	0.00722773	0.15	0.0810811	-0.146519	0.0134866	0.00238474	0.00293584
adnexal diseases	joint diseases	0.27	0.156069	-0.200234	0.024731	0.0020576	0.00472197	0.27	0.156069	-0.158107	0.0251764	0.00202706	0.00501906	0.17	0.0928962	-0.151952	0.016561	0.00216806	0.00376354
adnexal diseases	keratosis	0.25	0.142857	-0.200872	0.0191064	0.00249332	0.00401996	0.2	0.111111	-0.124473	0.0157107	0.00194978	0.00313398	0.12	0.0638298	-0.0994598	0.013393	0.00175922	0.00228373
adnexal diseases	kidney diseases	0.41	0.257862	-0.419934	0.0256636	0.00267478	0.00591746	0.42	0.265823	-0.425085	0.0263864	0.00257055	0.00572725	0.11	0.0582011	-0.145392	0.0139803	0.0020313	0.00261261
adnexal diseases	kidney neoplasms	0.51	0.342282	-0.532821	0.0279086	0.00353603	0.00682234	0.51	0.342282	-0.52282	0.0294411	0.00313451	0.0071493	0.13	0.0695187	-0.159921	0.0132627	0.00197325	0.00239396
adnexal diseases	leprosy	0.16	0.0869565	-0.0859904	0.0160838	0.00160329	0.00302356	0.1	0.0526316	0.109925	0.0134492	0.00126569	0.00231203	0.07	0.0362694	0.041371	0.0101565	0.00154076	0.00148233
adnexal diseases	leukemia	0.31	0.183432	-0.249328	0.0254508	0.00295911	0.00583377	0.32	0.190476	-0.252852	0.0250457	0.00309356	0.00596804	0.09	0.0471204	-0.0153074	0.0112418	0.00188193	0.00212473
adnexal diseases	leukemia, b-cell	0.31	0.183432	-0.25722	0.0244411	0.00288561	0.00549785	0.27	0.156069	-0.177862	0.0229989	0.00278723	0.00511507	0.1	0.0526316	-0.0741413	0.0129705	0.0014343	0.00264735
adnexal diseases	leukemia, lymphocytic, chronic, b-cell	0.27	0.156069	-0.107787	0.0217052	0.00291853	0.0044949	0.23	0.129944	-0.0781473	0.0193238	0.00226146	0.00370831	0.14	0.0752688	-0.0315019	0.0134805	0.0017316	0.00225818
adnexal diseases	leukemia, lymphoid	0.27	0.156069	-0.186422	0.0219799	0.00279537	0.00501997	0.25	0.142857	-0.153452	0.0211778	0.0026757	0.0048952	0.09	0.0471204	-0.0476582	0.0128941	0.0014634	0.00262304
adnexal diseases	leukemia, myeloid	0.29	0.169591	-0.234178	0.0246871	0.00286401	0.00535556	0.28	0.162791	-0.227393	0.024523	0.00288303	0.00551839	0.09	0.0471204	-0.0373458	0.0104206	0.00176927	0.00214161
adnexal diseases	leukemia, myeloid, acute	0.28	0.162791	-0.213795	0.0234173	0.00265506	0.00529376	0.27	0.156069	-0.217653	0.0225011	0.00258135	0.00514676	0.13	0.0695187	-0.0593014	0.0116696	0.00215334	0.002952
adnexal diseases	limb deformities, congenital	0.11	0.0582011	0.0292398	0.01604	0.00164438	0.00361203	0.1	0.0526316	0.0474728	0.0157259	0.00153343	0.00316822	0.03	0.0152284	0.0639821	0.0119746	0.00125329	0.00236665
adnexal diseases	lipid metabolism disorders	0.23	0.129944	-0.0801619	0.019143	0.00200442	0.00373696	0.24	0.136364	-0.0388462	0.0192618	0.00191624	0.00407388	0.09	0.0471204	0.0797376	0.00990143	0.00178166	0.00256491
adnexal diseases	lipid metabolism, inborn errors	0.14	0.0752688	0.0924819	0.0125983	0.0016889	0.00297276	0.11	0.0582011	0.169982	0.0124763	0.00146981	0.00212278	0.05	0.025641	0.100676	0.0100222	0.00178236	0.00211785
adnexal diseases	lipidoses	0.13	0.0695187	0.0150362	0.0122117	0.00150926	0.00273296	0.14	0.0752688	-0.0104386	0.0135279	0.00172334	0.00230287	0.07	0.0362694	-0.000712197	0.0108097	0.00179119	0.00169822
adnexal diseases	liver cirrhosis	0.32	0.190476	-0.347109	0.0228178	0.00243808	0.00552165	0.31	0.183432	-0.282704	0.0241875	0.00240061	0.00488299	0.12	0.0638298	-0.00574985	0.0148852	0.00190637	0.00258628
adnexal diseases	liver cirrhosis, biliary	0.22	0.123596	-0.179439	0.0184729	0.00232335	0.00444842	0.22	0.123596	-0.190055	0.0193107	0.00233774	0.00390977	0.09	0.0471204	-0.0101819	0.0126908	0.00168605	0.002483
adnexal diseases	liver diseases	0.48	0.315789	-0.484898	0.0271195	0.00360199	0.00678505	0.49	0.324503	-0.469354	0.0295138	0.00347745	0.00707222	0.12	0.0638298	-0.141372	0.012503	0.00152717	0.00257896
adnexal diseases	lung diseases	0.4	0.25	-0.352232	0.0287356	0.00308881	0.00585836	0.44	0.282051	-0.39704	0.0292579	0.00321002	0.00651526	0.15	0.0810811	-0.172595	0.013132	0.0016969	0.00286384
adnexal diseases	lung diseases, obstructive	0.22	0.123596	-0.098193	0.021697	0.00194479	0.00356977	0.21	0.117318	-0.0479039	0.0200698	0.00183218	0.00346257	0.12	0.0638298	0.0107118	0.0151	0.00180569	0.00267412
adnexal diseases	lung neoplasms	0.54	0.369863	-0.577147	0.0293804	0.00365683	0.00716973	0.53	0.360544	-0.55873	0.0296629	0.00332567	0.00754113	0.15	0.0810811	-0.167604	0.0138771	0.00169125	0.00299852
adnexal diseases	lupus erythematosus, systemic	0.18	0.0989011	-0.0533063	0.0174028	0.00167885	0.00315274	0.22	0.123596	-0.0948516	0.019032	0.00190841	0.00340799	0.09	0.0471204	-0.0166678	0.0126263	0.00169839	0.00206001
adnexal diseases	lymphatic diseases	0.34	0.204819	-0.286564	0.0251463	0.00299725	0.00531829	0.32	0.190476	-0.226313	0.0235239	0.00268293	0.00512888	0.13	0.0695187	-0.0842105	0.00999012	0.0013955	0.00197749
adnexal diseases	lymphoma	0.29	0.169591	-0.203328	0.0227023	0.00282649	0.00492342	0.29	0.169591	-0.182624	0.0230871	0.00282844	0.00484807	0.1	0.0526316	-0.0640459	0.0110169	0.00153546	0.00230549
adnexal diseases	lymphoma, non-hodgkin	0.29	0.169591	-0.178444	0.0223335	0.00300749	0.00481936	0.29	0.169591	-0.181887	0.0231307	0.00300901	0.00487349	0.07	0.0362694	0.0106805	0.0114477	0.00157844	0.00252117
adnexal diseases	lymphoproliferative disorders	0.34	0.204819	-0.263849	0.025187	0.00301704	0.00551971	0.34	0.204819	-0.247389	0.0253338	0.00299471	0.00530564	0.11	0.0582011	-0.0262159	0.0121334	0.0017219	0.00243378
adnexal diseases	lysosomal storage diseases	0.12	0.0638298	0.135358	0.0118062	0.00149709	0.00237907	0.08	0.0416667	0.198154	0.00884968	0.00119633	0.00161948	0.05	0.025641	0.116977	0.00981205	0.00157992	0.0016678
adnexal diseases	lysosomal storage diseases, nervous system	0.1	0.0526316	0.156059	0.010428	0.00132837	0.00191294	0.11	0.0582011	0.133814	0.011636	0.0014326	0.00213636	0.06	0.0309278	0.0695902	0.0111146	0.00178255	0.00166585
adnexal diseases	macular degeneration	0.21	0.117318	-0.120089	0.018926	0.00187831	0.0036558	0.13	0.0695187	-0.0632847	0.0155851	0.00156756	0.00258471	0.08	0.0416667	0.0110605	0.010826	0.00130806	0.00220363
adnexal diseases	malabsorption syndromes	0.28	0.162791	-0.316887	0.0202842	0.00216971	0.00390021	0.24	0.136364	-0.188432	0.01885	0.00185916	0.00327473	0.08	0.0416667	-0.0473684	0.00939804	0.00161667	0.00175111
adnexal diseases	male urogenital diseases	0.6	0.428571	-0.646537	0.0328849	0.00369293	0.00809552	0.59	0.41844	-0.616488	0.0340514	0.00353113	0.00843997	0.12	0.0638298	-0.154014	0.0152956	0.00177663	0.00330549
adnexal diseases	malformations of cortical development	0.17	0.0928962	-0.0999719	0.0161898	0.00196108	0.00340084	0.19	0.104972	-0.0928811	0.0183555	0.00208517	0.0038197	0.07	0.0362694	0.0203169	0.0100928	0.00150513	0.00212781
adnexal diseases	mental retardation, x-linked	0.11	0.0582011	0.0467427	0.0110407	0.0012579	0.00246205	0.11	0.0582011	0.0530785	0.0113949	0.0016056	0.00274885	0.04	0.0204082	0.132542	0.00721557	0.00136697	0.00133162
adnexal diseases	metabolic diseases	0.3	0.176471	-0.271869	0.0223807	0.00235336	0.0050228	0.27	0.156069	-0.17162	0.0219109	0.00224836	0.00486244	0.09	0.0471204	-0.0776299	0.00978708	0.00171947	0.00204549
adnexal diseases	metabolic syndrome x	0.18	0.0989011	-0.0899994	0.0156244	0.00213583	0.00350952	0.16	0.0869565	-0.104028	0.0155239	0.00182322	0.00343133	0.07	0.0362694	0.0269126	0.00992285	0.00134913	0.0016789
adnexal diseases	metabolism, inborn errors	0.08	0.0416667	0.251013	0.0080815	0.00109326	0.00205223	0.04	0.0204082	0.443992	0.00696069	0.000920474	0.00173001	0.05	0.025641	0.0563676	0.00934261	0.00149842	0.00157543
adnexal diseases	metal metabolism, inborn errors	0.09	0.0471204	0.0174439	0.0110949	0.00149503	0.00223371	0.11	0.0582011	-0.00180043	0.0113364	0.00127147	0.00225376	0.04	0.0204082	0.0302383	0.00831821	0.00152064	0.00144671
adnexal diseases	mitochondrial diseases	0.06	0.0309278	0.163421	0.00678939	0.000876333	0.00184869	0.06	0.0309278	0.244332	0.00708779	0.000895284	0.00190561	0.06	0.0309278	0.0996227	0.00670977	0.00100875	0.00122706
adnexal diseases	motor neuron disease	0.12	0.0638298	-0.00915928	0.0127281	0.00184785	0.00348205	0.12	0.0638298	-0.0127211	0.0137234	0.00151474	0.0032016	0.06	0.0309278	0.111183	0.00711681	0.00115394	0.00167815
adnexal diseases	mouth diseases	0.38	0.234568	-0.356967	0.0261419	0.00275768	0.00593186	0.36	0.219512	-0.31	0.0271977	0.00290578	0.00525745	0.14	0.0752688	-0.109632	0.0138741	0.00193313	0.00278956
adnexal diseases	movement disorders	0.22	0.123596	-0.0991903	0.0215308	0.00246914	0.004491	0.2	0.111111	-0.0576828	0.0214143	0.00210358	0.00438697	0.05	0.025641	0.0864045	0.0100605	0.00168134	0.00198713
adnexal diseases	multiple sclerosis	0.2	0.111111	-0.0457328	0.0227435	0.00192105	0.00373714	0.24	0.136364	-0.0708792	0.0227049	0.00195237	0.00423021	0.12	0.0638298	-0.0578947	0.0116308	0.0015443	0.00198123
adnexal diseases	muscular diseases	0.19	0.104972	-0.0771018	0.0165164	0.00191013	0.00376767	0.17	0.0928962	-0.0655668	0.0158444	0.00154986	0.00307563	0.07	0.0362694	0.0423378	0.0103154	0.00161099	0.00185483
adnexal diseases	muscular disorders, atrophic	0.15	0.0810811	0.029912	0.013652	0.00198715	0.00351378	0.15	0.0810811	0.0214358	0.0135781	0.00185407	0.0027927	0.03	0.0152284	0.110526	0.00756643	0.00132091	0.00158307
adnexal diseases	muscular dystrophies	0.13	0.0695187	0.049683	0.0125182	0.00194966	0.00286815	0.12	0.0638298	0.0619415	0.0118381	0.00179071	0.00210065	0.03	0.0152284	0.126316	0.00737401	0.00128287	0.00156523
adnexal diseases	musculoskeletal abnormalities	0.15	0.0810811	-0.0223141	0.0181368	0.00188487	0.00384275	0.12	0.0638298	0.0266059	0.0170444	0.00149653	0.00301395	0.03	0.0152284	0.0579082	0.00924512	0.0012328	0.00169493
adnexal diseases	musculoskeletal diseases	0.33	0.197605	-0.316943	0.0254982	0.00216271	0.00525048	0.29	0.169591	-0.206441	0.0252748	0.00184088	0.005164	0.14	0.0752688	-0.0996445	0.0164984	0.00204669	0.00347266
adnexal diseases	mycobacterium infections	0.22	0.123596	-0.161673	0.0208462	0.00192689	0.00305067	0.19	0.104972	-0.090668	0.0189149	0.00210664	0.00306555	0.12	0.0638298	0.00526316	0.0118444	0.00143385	0.00200817
adnexal diseases	myeloproliferative disorders	0.3	0.176471	-0.256566	0.0249676	0.00258786	0.00611713	0.27	0.156069	-0.196314	0.0231954	0.0026337	0.00575644	0.1	0.0526316	-0.0687377	0.0107565	0.00166508	0.00207701
adnexal diseases	myocardial infarction	0.33	0.197605	-0.275101	0.02359	0.00286135	0.00528469	0.31	0.183432	-0.224411	0.02481	0.0028199	0.00487288	0.13	0.0695187	-0.123968	0.0153581	0.00178036	0.00243556
adnexal diseases	myocardial ischemia	0.33	0.197605	-0.272088	0.0229395	0.00260923	0.00519899	0.29	0.169591	-0.200646	0.0239593	0.00232752	0.00458064	0.16	0.0869565	-0.166655	0.0141425	0.00206472	0.00236678
adnexal diseases	neoplasms	0.63	0.459854	-0.632968	0.0340085	0.00445124	0.00792226	0.63	0.459854	-0.638043	0.0336804	0.00412508	0.00844367	0.22	0.123596	-0.231579	0.0163564	0.00210626	0.00348858
adnexal diseases	neoplasms by histologic type	0.57	0.398601	-0.560266	0.031438	0.00414355	0.00766397	0.55	0.37931	-0.540112	0.0315999	0.0036013	0.00766026	0.14	0.0752688	-0.120593	0.0123068	0.00161801	0.00304238
adnexal diseases	neoplasms by site	0.69	0.526718	-0.740457	0.0330722	0.00469329	0.00883718	0.65	0.481481	-0.666375	0.0327928	0.00408436	0.00860415	0.21	0.117318	-0.24537	0.0164814	0.00219538	0.00371172
adnexal diseases	neoplasms, connective and soft tissue	0.47	0.30719	-0.459256	0.0261944	0.00293015	0.00645112	0.51	0.342282	-0.48971	0.0286043	0.00313663	0.00708675	0.14	0.0752688	-0.136842	0.0110762	0.00163733	0.0026098
adnexal diseases	neoplasms, connective tissue	0.65	0.481481	-0.693269	0.0332568	0.00439685	0.00853358	0.62	0.449275	-0.632967	0.0322733	0.00378697	0.00798252	0.16	0.0869565	-0.183666	0.0165553	0.00245145	0.00370858
adnexal diseases	neoplasms, germ cell and embryonal	0.51	0.342282	-0.49234	0.0278306	0.0038132	0.00676529	0.51	0.342282	-0.472265	0.02897	0.00344622	0.0072167	0.12	0.0638298	-0.167223	0.0113614	0.00175291	0.00321925
adnexal diseases	neoplasms, glandular and epithelial	0.6	0.428571	-0.646125	0.0308529	0.00408285	0.00789162	0.6	0.428571	-0.633069	0.0315558	0.00374637	0.00791849	0.12	0.0638298	-0.115248	0.0114334	0.00136982	0.00270996
adnexal diseases	neoplasms, nerve tissue	0.5	0.333333	-0.467215	0.0281527	0.00382895	0.00682916	0.48	0.315789	-0.431987	0.0292129	0.00347223	0.00697092	0.13	0.0695187	-0.182957	0.0119616	0.00192221	0.00328723
adnexal diseases	neoplasms, neuroepithelial	0.46	0.298701	-0.420974	0.0284072	0.00365298	0.00694629	0.47	0.30719	-0.418952	0.0291682	0.0033079	0.00714589	0.12	0.0638298	-0.173684	0.0117542	0.00170022	0.00302095
adnexal diseases	neoplastic syndromes, hereditary	0.33	0.197605	-0.268533	0.0234815	0.00328385	0.00609171	0.3	0.176471	-0.237237	0.0227038	0.00325726	0.00613807	0.11	0.0582011	-0.157895	0.0093866	0.00185763	0.00230699
adnexal diseases	nephritis	0.29	0.169591	-0.208561	0.0228319	0.00259375	0.00434978	0.27	0.156069	-0.202398	0.0233203	0.00238283	0.00413054	0.13	0.0695187	-0.11978	0.0129556	0.00199236	0.00207165
adnexal diseases	nervous system diseases	0.32	0.190476	-0.276717	0.0247629	0.00247104	0.00557633	0.31	0.183432	-0.241616	0.0247306	0.00226239	0.00580858	0.07	0.0362694	-0.00519169	0.0107108	0.00182129	0.00237
adnexal diseases	nervous system malformations	0.17	0.0928962	-0.048023	0.0158171	0.00176411	0.00336959	0.17	0.0928962	-0.0456822	0.016422	0.00194829	0.00351822	0.06	0.0309278	0.0100218	0.00844728	0.00141436	0.00189539
adnexal diseases	neurobehavioral manifestations	0.12	0.0638298	-0.0155196	0.0120402	0.00128376	0.00261048	0.13	0.0695187	0.0415857	0.0133531	0.00120062	0.00318487	0.04	0.0204082	0.0887147	0.00763859	0.00116206	0.00152434
adnexal diseases	neurodegenerative diseases	0.22	0.123596	-0.0923469	0.021521	0.00264424	0.00492944	0.22	0.123596	-0.0907357	0.0220633	0.00248678	0.0047637	0.11	0.0582011	-0.0530645	0.0120047	0.00217316	0.0026241
adnexal diseases	neuroectodermal tumors	0.5	0.333333	-0.467189	0.028498	0.00384573	0.00684873	0.48	0.315789	-0.426988	0.0288317	0.0034844	0.00697302	0.11	0.0582011	-0.167223	0.011267	0.0017294	0.00320845
adnexal diseases	neuroendocrine tumors	0.47	0.30719	-0.434261	0.0269191	0.00315666	0.00604139	0.44	0.282051	-0.376889	0.0259816	0.00312578	0.00553443	0.11	0.0582011	-0.125583	0.011501	0.00185343	0.00279617
adnexal diseases	neurologic manifestations	0.24	0.136364	-0.240216	0.0199589	0.00183221	0.00474572	0.19	0.104972	-0.0732254	0.0188882	0.00179484	0.00413712	0.05	0.025641	0.00555221	0.00876337	0.00125834	0.00167855
adnexal diseases	neuromuscular diseases	0.21	0.117318	-0.105128	0.0182628	0.00187015	0.00401438	0.19	0.104972	-0.115187	0.0181184	0.00152755	0.00359189	0.1	0.0526316	-0.00966229	0.0121995	0.00190083	0.00205441
adnexal diseases	nevi and melanomas	0.43	0.273885	-0.333148	0.0266081	0.00299839	0.00562231	0.41	0.257862	-0.341662	0.0256375	0.00298068	0.00550124	0.1	0.0526316	-0.152632	0.0107806	0.00181359	0.00246246
adnexal diseases	nutrition disorders	0.35	0.212121	-0.276666	0.0238013	0.00273007	0.00567899	0.31	0.183432	-0.208325	0.0239906	0.00217682	0.00539821	0.06	0.0309278	0.0582464	0.00975517	0.00117025	0.00189737
adnexal diseases	nutritional and metabolic diseases	0.28	0.162791	-0.233529	0.0216881	0.0022991	0.00485612	0.26	0.149425	-0.156545	0.0217307	0.00229571	0.00448549	0.09	0.0471204	-0.0828382	0.0097497	0.00171479	0.0020103
adnexal diseases	obesity	0.31	0.183432	-0.245115	0.0220587	0.00272282	0.00524065	0.29	0.169591	-0.203532	0.0227622	0.00194537	0.00508863	0.05	0.025641	0.0736228	0.00987108	0.00114325	0.00160506
adnexal diseases	ocular motility disorders	0.08	0.0416667	-0.00337452	0.011701	0.00120291	0.00255396	0.07	0.0362694	-0.00814393	0.00985418	0.00103512	0.0020543	0.09	0.0471204	0.065206	0.00721997	0.00140949	0.00168435
adnexal diseases	orbital diseases	0.25	0.142857	-0.253274	0.0210915	0.00198891	0.00406298	0.21	0.117318	-0.176358	0.019489	0.00167812	0.00379948	0.05	0.025641	-0.069937	0.0119392	0.00176327	0.00190984
adnexal diseases	osteochondrodysplasias	0.19	0.104972	-0.132847	0.0182155	0.00196544	0.00336605	0.18	0.0989011	-0.1201	0.017445	0.00191625	0.00358715	0.13	0.0695187	-0.0947368	0.0132824	0.00166039	0.00233044
adnexal diseases	osteoporosis	0.37	0.226994	-0.352976	0.0259271	0.00218236	0.00672215	0.32	0.190476	-0.244558	0.0246388	0.00175913	0.00589187	0.08	0.0416667	-0.0684211	0.0146605	0.00153667	0.00255835
adnexal diseases	otorhinolaryngologic diseases	0.28	0.162791	-0.262189	0.0219343	0.00256264	0.00431256	0.3	0.176471	-0.297244	0.0223925	0.00239717	0.00448832	0.17	0.0928962	-0.194454	0.0156441	0.00227463	0.0027162
adnexal diseases	ovarian diseases	0.97	0.941748	-1.15	0.0347986	0.00569097	0.0109062	0.99	0.980198	-1.16	0.0355645	0.00531231	0.0105102	0.99	0.980198	-1.36859	0.0216284	0.00362682	0.00623986
adnexal diseases	ovarian neoplasms	0.96	0.923077	-1.13	0.0347939	0.00600611	0.0107928	0.96	0.923077	-1.12	0.0366407	0.0052211	0.0104967	0.98	0.960784	-1.3477	0.0214756	0.00364677	0.00611163
adnexal diseases	overnutrition	0.32	0.190476	-0.270574	0.0222796	0.0027515	0.00532945	0.29	0.169591	-0.203532	0.0227622	0.00194537	0.00508863	0.05	0.025641	0.0736228	0.00987108	0.00114325	0.00160506
adnexal diseases	overweight	0.34	0.204819	-0.288827	0.0230365	0.00273539	0.00553128	0.29	0.169591	-0.203532	0.0231197	0.00194914	0.00510475	0.05	0.025641	0.0736228	0.0103717	0.00115442	0.00163784
adnexal diseases	pancreatic diseases	0.5	0.333333	-0.487518	0.0290865	0.00367624	0.00702703	0.42	0.265823	-0.392142	0.0270133	0.00291584	0.00617603	0.19	0.104972	-0.277471	0.0142262	0.00198385	0.0031295
adnexal diseases	panuveitis	0.14	0.0752688	0.0122769	0.015938	0.00140769	0.00223739	0.1	0.0526316	0.118726	0.0150911	0.00130586	0.00188982	0.07	0.0362694	0.083874	0.0112293	0.00159466	0.00170185
adnexal diseases	parkinson disease	0.26	0.149425	-0.172275	0.0227216	0.00276121	0.00494641	0.23	0.129944	-0.141005	0.0217241	0.00231664	0.004555	0.06	0.0309278	0.0474554	0.00996695	0.00161979	0.00201667
adnexal diseases	parkinsonian disorders	0.26	0.149425	-0.17139	0.0226845	0.00275089	0.00494302	0.24	0.136364	-0.147294	0.0215788	0.00224573	0.00463403	0.06	0.0309278	0.0689268	0.00955326	0.00150678	0.00209428
adnexal diseases	pathologic processes	0.48	0.315789	-0.495434	0.0310609	0.00331281	0.00701668	0.47	0.30719	-0.437393	0.0309249	0.0032832	0.00704673	0.16	0.0869565	-0.231579	0.0145136	0.00202381	0.00311831
adnexal diseases	pathological conditions, anatomical	0.42	0.265823	-0.41	0.0281424	0.00300101	0.00665548	0.43	0.273885	-0.435	0.0290234	0.00285493	0.00645671	0.14	0.0752688	-0.167768	0.013524	0.00224411	0.00327536
adnexal diseases	pathological conditions, signs and symptoms	0.49	0.324503	-0.512974	0.0317868	0.00312467	0.00771175	0.48	0.315789	-0.467595	0.0324179	0.00315111	0.00735417	0.17	0.0928962	-0.225305	0.0144469	0.00227973	0.00334911
adnexal diseases	peripheral nervous system diseases	0.31	0.183432	-0.280491	0.023371	0.00279835	0.0055938	0.28	0.162791	-0.241994	0.0232972	0.00271015	0.00530826	0.11	0.0582011	-0.0664436	0.0139451	0.00215954	0.00253908
adnexal diseases	peroxisomal disorders	0.16	0.0869565	0.0739373	0.0150029	0.00155257	0.00324306	0.15	0.0810811	0.0780229	0.0167846	0.00208553	0.00338148	0.05	0.025641	0.130393	0.00905425	0.00156067	0.00155506
adnexal diseases	pigmentation disorders	0.23	0.129944	-0.135205	0.0197317	0.00228374	0.00473064	0.23	0.129944	-0.160169	0.0201076	0.00224454	0.00458955	0.08	0.0416667	-0.00540984	0.0107985	0.00200468	0.00224119
adnexal diseases	polyneuropathies	0.12	0.0638298	-0.0748454	0.0142332	0.00169699	0.00224252	0.11	0.0582011	0.0390942	0.0132493	0.00168653	0.00244747	0.07	0.0362694	0.0832379	0.00783599	0.00143925	0.00165852
adnexal diseases	precursor cell lymphoblastic leukemia-lymphoma	0.23	0.129944	-0.192173	0.0187175	0.00186884	0.00429285	0.23	0.129944	-0.154728	0.0188428	0.00224144	0.00446867	0.07	0.0362694	-0.0368421	0.0104266	0.00141333	0.00220093
adnexal diseases	prostatic diseases	0.57	0.398601	-0.59372	0.031026	0.00416249	0.00801735	0.55	0.37931	-0.527488	0.0313303	0.00376203	0.00830607	0.12	0.0638298	-0.169914	0.0150136	0.00162952	0.00332279
adnexal diseases	prostatic neoplasms	0.58	0.408451	-0.603794	0.0312625	0.00437881	0.00819065	0.55	0.37931	-0.527488	0.0315488	0.00376442	0.00832409	0.12	0.0638298	-0.169914	0.0150136	0.00162952	0.00332279
adnexal diseases	proteinuria	0.25	0.142857	-0.228221	0.0214548	0.00228272	0.00418828	0.26	0.149425	-0.23687	0.0223894	0.00206628	0.00408037	0.09	0.0471204	-0.0369636	0.0121824	0.00154334	0.0020722
adnexal diseases	proteostasis deficiencies	0.15	0.0810811	-0.0898785	0.0169981	0.00185588	0.00351724	0.11	0.0582011	-0.0370717	0.0162938	0.00167682	0.00263165	0.07	0.0362694	-0.00632136	0.00940251	0.00192066	0.00216627
adnexal diseases	psoriasis	0.27	0.156069	-0.147805	0.0218987	0.00200502	0.00475767	0.23	0.129944	-0.0607119	0.0219257	0.00194575	0.00476806	0.12	0.0638298	-0.173684	0.0122454	0.00160817	0.00229002
adnexal diseases	purine-pyrimidine metabolism, inborn errors	0.12	0.0638298	-0.0372736	0.0138688	0.00125208	0.00282476	0.1	0.0526316	0.0481339	0.0130598	0.00125261	0.00264122	0.04	0.0204082	-0.0131422	0.00913788	0.00144341	0.00130474
adnexal diseases	rectal diseases	0.56	0.388889	-0.58	0.029045	0.00383534	0.00759736	0.56	0.388889	-0.58	0.0295483	0.00357137	0.00750634	0.15	0.0810811	-0.152143	0.0131576	0.00234337	0.00286598
adnexal diseases	renal tubular transport, inborn errors	0.06	0.0309278	0.0535088	0.00761503	0.00101205	0.00179014	0.07	0.0362694	0.0797727	0.0106897	0.0010843	0.00173141	0.02	0.010101	0.0785988	0.00771087	0.00130409	0.00125404
adnexal diseases	respiratory hypersensitivity	0.2	0.111111	-0.0526998	0.0214674	0.0019248	0.00369917	0.19	0.104972	0.00258435	0.0200916	0.00178711	0.00359861	0.14	0.0752688	-0.0368421	0.0142148	0.00176645	0.00267407
adnexal diseases	respiratory tract diseases	0.4	0.25	-0.374016	0.0282703	0.00336304	0.00580208	0.43	0.273885	-0.402141	0.0287738	0.0032877	0.00618373	0.14	0.0752688	-0.168421	0.0130108	0.0017968	0.00296234
adnexal diseases	respiratory tract neoplasms	0.53	0.360544	-0.556845	0.0289268	0.00364745	0.00716858	0.55	0.37931	-0.581032	0.0310243	0.00353678	0.00788097	0.15	0.0810811	-0.17284	0.0135058	0.00176033	0.00303572
adnexal diseases	retinal degeneration	0.13	0.0695187	0.0907255	0.0111476	0.00148973	0.00256685	0.1	0.0526316	0.174047	0.0102907	0.00129455	0.00215937	0.08	0.0416667	-0.0127152	0.00895568	0.00127332	0.001898
adnexal diseases	retinal diseases	0.38	0.234568	-0.3357	0.024272	0.00311228	0.00590502	0.39	0.242236	-0.298461	0.0251577	0.00279508	0.00634006	0.14	0.0752688	-0.172078	0.0149778	0.00188456	0.00299348
adnexal diseases	retinal dystrophies	0.04	0.0204082	0.304861	0.0040339	0.000786915	0.00127972	0.06	0.0309278	0.24465	0.00567715	0.0011695	0.00155673	0.04	0.0204082	0.138441	0.00579628	0.00118624	0.0013476
adnexal diseases	retinitis pigmentosa	0.03	0.0152284	0.330783	0.00366402	0.000766713	0.00112788	0.04	0.0204082	0.292737	0.00515952	0.0011339	0.00138031	0.03	0.0152284	0.205917	0.00537438	0.00114317	0.00110847
adnexal diseases	rheumatic diseases	0.29	0.169591	-0.248324	0.0235788	0.00199458	0.00473507	0.3	0.176471	-0.241781	0.0251002	0.00202018	0.00560283	0.16	0.0869565	-0.130411	0.0165162	0.00195588	0.00361182
adnexal diseases	sarcoma	0.51	0.342282	-0.509658	0.0268601	0.00323441	0.00671359	0.54	0.369863	-0.540009	0.0285978	0.00324553	0.00714604	0.14	0.0752688	-0.16755	0.0111818	0.00164943	0.00257545
adnexal diseases	sensation disorders	0.22	0.123596	-0.189474	0.0177693	0.00174975	0.003761	0.14	0.0752688	-0.0198172	0.0149406	0.00128219	0.00253265	0.03	0.0152284	0.0676996	0.00909435	0.00126915	0.00163941
adnexal diseases	signs and symptoms	0.49	0.324503	-0.512974	0.0317868	0.00312467	0.00771175	0.48	0.315789	-0.467595	0.0324179	0.00315111	0.00735417	0.17	0.0928962	-0.225305	0.0144469	0.00227973	0.00334911
adnexal diseases	skin abnormalities	0.2	0.111111	-0.100964	0.0178026	0.00179637	0.00381723	0.15	0.0810811	0.0489286	0.0153624	0.00163271	0.00290779	0.08	0.0416667	-0.00992155	0.0096274	0.00148314	0.00198741
adnexal diseases	skin and connective tissue diseases	0.63	0.459854	-0.693498	0.0321192	0.00382127	0.00833258	0.61	0.438849	-0.63817	0.0332446	0.00360959	0.00800705	0.16	0.0869565	-0.173222	0.016375	0.00242167	0.00362245
adnexal diseases	skin diseases	0.63	0.459854	-0.693498	0.0321192	0.00382127	0.00833258	0.6	0.428571	-0.618095	0.0327278	0.00360809	0.00796384	0.16	0.0869565	-0.173222	0.016375	0.00242167	0.00362245
adnexal diseases	skin diseases, genetic	0.19	0.104972	-0.0759149	0.0168121	0.00185349	0.00382359	0.17	0.0928962	-0.00751276	0.0154541	0.0016662	0.00341476	0.09	0.0471204	0.000334034	0.00964398	0.00175701	0.00217744
adnexal diseases	skin diseases, papulosquamous	0.27	0.156069	-0.151845	0.0223874	0.00213039	0.00462508	0.24	0.136364	-0.0708129	0.0206868	0.00204846	0.00414849	0.12	0.0638298	-0.151434	0.0109422	0.00164254	0.00189671
adnexal diseases	skin diseases, vascular	0.29	0.169591	-0.270888	0.0226478	0.00222569	0.00491635	0.27	0.156069	-0.202914	0.0244192	0.00235097	0.00523634	0.1	0.0526316	-0.0932012	0.0118033	0.00172842	0.00268048
adnexal diseases	sleep disorders	0.2	0.111111	-0.145624	0.0175954	0.00177112	0.00388125	0.19	0.104972	-0.11957	0.0163642	0.00195994	0.00307227	0.08	0.0416667	0.0827098	0.0102157	0.00124862	0.00173643
adnexal diseases	spastic paraplegia, hereditary	0.0416667	0.0177515	0.0537236	0.00767	0.00151709	0.00183036	0.0416667	0.0177515	0.0810693	0.00777467	0.00141707	0.00180411	0.0277778	0.0117647	0.115824	0.00558224	0.0014025	0.00111118
adnexal diseases	spinal cord diseases	0.24	0.136364	-0.185459	0.0219888	0.00200398	0.00435082	0.23	0.129944	-0.151397	0.0209155	0.00195298	0.0040088	0.1	0.0526316	-0.0625379	0.012756	0.00192076	0.00218706
adnexal diseases	spinal diseases	0.29	0.169591	-0.292708	0.0225808	0.00224451	0.00509725	0.28	0.162791	-0.211169	0.0236575	0.00210755	0.00490274	0.11	0.0582011	-0.0848641	0.013942	0.00179203	0.00227753
adnexal diseases	spinocerebellar ataxias	0.21	0.117318	-0.135779	0.016645	0.00251419	0.0045407	0.2	0.111111	-0.0719096	0.0167316	0.00258612	0.00432293	0.06	0.0309278	-0.021253	0.00895884	0.00154731	0.00193448
adnexal diseases	spinocerebellar degenerations	0.12	0.0638298	0.0260234	0.0106742	0.00168754	0.00358445	0.1	0.0526316	0.0758187	0.0105726	0.00153044	0.00285635	0.03	0.0152284	0.0781939	0.00698148	0.00136032	0.00152573
adnexal diseases	spondylarthritis	0.2	0.111111	-0.0847345	0.0195811	0.00168297	0.00424056	0.2	0.111111	-0.0536883	0.0184447	0.00177226	0.00378246	0.12	0.0638298	-0.00461514	0.0129884	0.00191925	0.00254017
adnexal diseases	spondylarthropathies	0.2	0.111111	-0.0689764	0.0195845	0.00169536	0.00421149	0.19	0.104972	-0.0493991	0.0178674	0.00159981	0.00352689	0.12	0.0638298	-0.00449697	0.012756	0.00189099	0.00251015
adnexal diseases	spondylitis	0.2	0.111111	-0.0748641	0.0194956	0.00168113	0.00419455	0.2	0.111111	-0.0586784	0.0184004	0.00173025	0.00392116	0.12	0.0638298	-0.015486	0.0128891	0.00190579	0.0025307
adnexal diseases	spondylitis, ankylosing	0.172414	0.0403226	0.121917	0.0156757	0.000971458	0.00262353	0.137931	0.032	0.184536	0.0137216	0.000979818	0.00187238	0.0689655	0.015748	0.18368	0.0098509	0.000985249	0.00170682
adnexal diseases	stomatognathic diseases	0.36	0.219512	-0.30669	0.0259068	0.00247306	0.0056883	0.36	0.219512	-0.288154	0.0265631	0.00247754	0.00514491	0.11	0.0582011	-0.0829489	0.0154398	0.00198238	0.00283917
adnexal diseases	stomatognathic system abnormalities	0.13	0.0695187	-0.0220914	0.0157451	0.00161676	0.00282929	0.12	0.0638298	0.00845461	0.0139607	0.00149771	0.00260148	0.03	0.0152284	0.0940721	0.00957181	0.000859207	0.00172976
adnexal diseases	tauopathies	0.28	0.162791	-0.261777	0.0237281	0.00278938	0.005578	0.27	0.156069	-0.222517	0.0240322	0.00264389	0.00531465	0.08	0.0416667	0.0104333	0.0113173	0.00198132	0.00232109
adnexal diseases	tdp-43 proteinopathies	0.08	0.0416667	0.0982891	0.0122448	0.0016683	0.00277723	0.06	0.0309278	0.154526	0.0112321	0.00135779	0.00254722	0.06	0.0309278	0.0684211	0.00768467	0.00169952	0.00190377
adnexal diseases	thoracic neoplasms	0.53	0.360544	-0.54122	0.0281834	0.00362904	0.00741526	0.5	0.333333	-0.53111	0.0280113	0.00322392	0.00726525	0.16	0.0869565	-0.178076	0.0132785	0.00169316	0.00300651
adnexal diseases	thyroid diseases	0.41	0.257862	-0.484165	0.0256258	0.00315416	0.00594984	0.39	0.242236	-0.431726	0.0250109	0.00283676	0.00613947	0.09	0.0471204	-0.0473684	0.0129716	0.00214972	0.00225235
adnexal diseases	urination disorders	0.26	0.149425	-0.228427	0.0218971	0.00209108	0.00432953	0.28	0.162791	-0.269189	0.0231284	0.00210816	0.00445113	0.11	0.0582011	-0.105803	0.0125859	0.0015809	0.00224805
adnexal diseases	urogenital abnormalities	0.39	0.242236	-0.347348	0.0198503	0.00259825	0.00543164	0.31	0.183432	-0.26389	0.0186002	0.00214914	0.00491944	0.12	0.0638298	-0.0687377	0.0106674	0.00129838	0.00215178
adnexal diseases	urogenital neoplasms	0.7	0.538462	-0.7789	0.0317574	0.0043097	0.00860223	0.7	0.538462	-0.767746	0.0333379	0.00426177	0.00901403	0.16	0.0869565	-0.169971	0.0154167	0.00182154	0.00332657
adnexal diseases	urologic diseases	0.44	0.282051	-0.450031	0.0265002	0.00315378	0.00640992	0.45	0.290323	-0.462671	0.028012	0.0027038	0.00615164	0.18	0.0989011	-0.194737	0.0148933	0.00227434	0.00299329
adnexal diseases	urologic neoplasms	0.54	0.369863	-0.552769	0.0287326	0.0036843	0.00729005	0.53	0.360544	-0.537718	0.029993	0.00344406	0.0071939	0.18	0.0989011	-0.193892	0.0148698	0.00225036	0.00282176
adnexal diseases	urological manifestations	0.26	0.149425	-0.241871	0.0219372	0.00209595	0.00420972	0.28	0.162791	-0.282325	0.0231573	0.00207596	0.00445188	0.09	0.0471204	-0.0639887	0.012384	0.00144421	0.00209735
adnexal diseases	uveal diseases	0.18	0.0989011	-0.0469697	0.0186926	0.00150497	0.00312451	0.17	0.0928962	-0.0130967	0.0185228	0.00157415	0.00275002	0.1	0.0526316	-0.0526316	0.012824	0.00157566	0.00218385
adnexal diseases	uveitis	0.18	0.0989011	-0.0113768	0.0197025	0.00161903	0.00314824	0.16	0.0869565	0.0281404	0.0189	0.00165918	0.00274817	0.09	0.0471204	0.000621094	0.0128801	0.00170128	0.00221482
adnexal diseases	uveitis, anterior	0.14	0.0752688	0.0264507	0.0161666	0.00144679	0.00236902	0.1	0.0526316	0.149694	0.0148318	0.00131853	0.00186786	0.07	0.0362694	0.0839192	0.0116142	0.001447	0.00171317
adnexal diseases	varicose veins	0.17	0.0928962	-0.120607	0.0154631	0.00164237	0.00338323	0.17	0.0928962	-0.0954167	0.0160214	0.00161636	0.00367496	0.15	0.0810811	-0.11718	0.014157	0.00171318	0.00298692
adnexal diseases	vascular diseases	0.41	0.257862	-0.389528	0.0271074	0.00305401	0.00645347	0.4	0.25	-0.36	0.0287783	0.00297679	0.00623837	0.16	0.0869565	-0.19318	0.0142733	0.00199271	0.00296382
adnexal diseases	vasculitis	0.19	0.104972	-0.0463513	0.0183719	0.00164544	0.00344422	0.2	0.111111	-0.0735204	0.0184744	0.00167576	0.00368854	0.1	0.0526316	-0.00495679	0.0114592	0.00187171	0.00243038
adnexal diseases	virus diseases	0.29	0.169591	-0.227989	0.0226501	0.0019737	0.0049391	0.32	0.190476	-0.247483	0.0238644	0.00252516	0.00462025	0.12	0.0638298	-0.0315789	0.0130598	0.00177252	0.00246698
adnexal diseases	vision disorders	0.12	0.0638298	-0.0158983	0.00974776	0.00105028	0.0022098	0.09	0.0471204	-0.0189942	0.0100533	0.00117845	0.00225979	0.06	0.0309278	0.0167324	0.00847974	0.00104426	0.00146903
adrenal gland diseases	albuminuria	0.21	0.117318	-0.115212	0.0167349	0.00166656	0.00422583	0.17	0.0928962	-0.110633	0.0177846	0.00155233	0.00391661	0.09	0.0471204	0.0195854	0.0149272	0.00154918	0.00240382
adrenal gland diseases	alzheimer disease	0.1	0.0526316	0.0203422	0.0136307	0.00165187	0.00244382	0.15	0.0810811	-0.064725	0.0164485	0.00169343	0.00323346	0.04	0.0204082	0.114853	0.0104476	0.00182563	0.00185907
adrenal gland diseases	amino acid metabolism, inborn errors	0.07	0.0362694	0.370179	0.00794595	0.00102929	0.00185214	0.07	0.0362694	0.301075	0.00802556	0.00100944	0.00160743	0.05	0.025641	0.260607	0.0073646	0.00107276	0.00120022
adrenal gland diseases	amyotrophic lateral sclerosis	0.0657895	0.0292398	0.175217	0.00709537	0.00110688	0.00136604	0.0789474	0.0352941	0.0971803	0.00929515	0.00110125	0.00175157	0.0394737	0.017341	0.100092	0.00826853	0.0010888	0.00176427
adrenal gland diseases	anemia	0.15	0.0810811	0.11009	0.011913	0.0015361	0.00293089	0.14	0.0752688	0.09371	0.0126219	0.00150703	0.00255655	0.12	0.0638298	0.064673	0.0123689	0.00166329	0.00287932
adrenal gland diseases	anemia, aplastic	0.08	0.0416667	0.202858	0.00943108	0.00109871	0.00158826	0.09	0.0471204	0.158847	0.00938194	0.00129074	0.00190918	0.11	0.0582011	0.0660689	0.0109515	0.00145568	0.00213924
adrenal gland diseases	anemia, hemolytic	0.11	0.0582011	0.171224	0.00863303	0.00129564	0.00215479	0.1	0.0526316	0.188172	0.00988279	0.00126726	0.00205858	0.07	0.0362694	0.13978	0.00765317	0.00139531	0.00184264
adrenal gland diseases	aneurysm	0.16	0.0869565	0.0521953	0.0141623	0.00148042	0.00307051	0.18	0.0989011	-0.0690609	0.0169864	0.00161133	0.00314744	0.07	0.0362694	0.170213	0.0125209	0.0015869	0.00187898
adrenal gland diseases	ankylosis	0.125	0.0552147	0.162933	0.0104682	0.00132188	0.00217396	0.0972222	0.0424242	0.191183	0.0106053	0.00114755	0.00182652	0.0694444	0.0299401	0.175322	0.0105057	0.00140832	0.0016261
adrenal gland diseases	arrhythmias, cardiac	0.21	0.117318	-0.163101	0.0132258	0.0015012	0.00411659	0.18	0.0989011	-0.0737904	0.0129673	0.00133738	0.00322435	0.05	0.025641	0.158632	0.00769176	0.00131447	0.00173887
adrenal gland diseases	arterial occlusive diseases	0.19	0.104972	0.03043	0.0169517	0.00188601	0.00400167	0.2	0.111111	-0.0288094	0.0191236	0.00185397	0.00428876	0.09	0.0471204	0.10043	0.0137204	0.00168965	0.00252556
adrenal gland diseases	arteriosclerosis	0.19	0.104972	0.0304848	0.016692	0.00187374	0.00402802	0.2	0.111111	-0.0288094	0.0191236	0.00185397	0.00428876	0.09	0.0471204	0.0844739	0.013894	0.00169084	0.00258031
adrenal gland diseases	arthritis	0.14	0.0752688	0.05777	0.0149545	0.00168553	0.00270472	0.15	0.0810811	0.0603387	0.0178332	0.00159382	0.00319757	0.12	0.0638298	0.0252146	0.0151656	0.0016978	0.00265094
adrenal gland diseases	arthritis, rheumatoid	0.04	0.0204082	0.187008	0.00838139	0.000987266	0.0012611	0.07	0.0362694	0.113235	0.0101004	0.000996622	0.00197615	0.09	0.0471204	0.0885496	0.0119846	0.00143102	0.00223884
adrenal gland diseases	asthma	0.12	0.0638298	0.136241	0.0134815	0.00151637	0.00268287	0.1	0.0526316	0.158903	0.0141601	0.00130943	0.00257759	0.12	0.0638298	0.0842233	0.0145136	0.00171729	0.00276398
adrenal gland diseases	ataxia	0.05	0.025641	0.187727	0.00729304	0.000937576	0.0015048	0.1	0.0526316	-0.00144543	0.00890338	0.0014107	0.00226058	0.09	0.0471204	-0.0837395	0.00766381	0.00101413	0.00168607
adrenal gland diseases	autoimmune diseases	0.17	0.0928962	0.0358852	0.0135738	0.00140005	0.0022864	0.15	0.0810811	0.0557921	0.0149551	0.00138265	0.0023335	0.11	0.0582011	0.0674453	0.0122074	0.00169577	0.00178048
adrenal gland diseases	autoimmune diseases of the nervous system	0.1	0.0526316	0.15966	0.0135526	0.00136486	0.00196112	0.1	0.0526316	0.132739	0.0143769	0.00117155	0.0023387	0.12	0.0638298	0.0607812	0.0128075	0.00205158	0.00232107
adrenal gland diseases	bacterial infections	0.14	0.0752688	0.0559371	0.0150006	0.00173296	0.00278295	0.13	0.0695187	0.0901708	0.0162268	0.00157482	0.00281543	0.09	0.0471204	0.0888111	0.0117349	0.00148393	0.00206376
adrenal gland diseases	bacterial infections and mycoses	0.14	0.0752688	0.0559371	0.0150006	0.00173296	0.00278295	0.13	0.0695187	0.0901708	0.0162268	0.00157482	0.00281543	0.09	0.0471204	0.0888111	0.0117349	0.00148393	0.00206376
adrenal gland diseases	basal ganglia diseases	0.1	0.0526316	0.105306	0.0134654	0.0013229	0.0018293	0.13	0.0695187	0.0679737	0.0167792	0.00145567	0.00277053	0.08	0.0416667	0.0718498	0.0117793	0.00182881	0.00241313
adrenal gland diseases	behcet syndrome	0.142857	0.0384615	0.148016	0.0141274	0.00158916	0.00323602	0.171429	0.0465116	0.114882	0.0148682	0.00140859	0.00388063	0.142857	0.0384615	0.108227	0.0165813	0.00133936	0.00298466
adrenal gland diseases	bile duct diseases	0.15	0.0810811	0.00520352	0.0132022	0.00161437	0.00303047	0.14	0.0752688	0.0217246	0.0137544	0.00156258	0.00327038	0.15	0.0810811	-0.0321232	0.0156642	0.00208032	0.00325418
adrenal gland diseases	biliary tract diseases	0.12	0.0638298	0.00537883	0.012452	0.00161875	0.00310719	0.15	0.0810811	-0.0645161	0.0147294	0.00142826	0.00368516	0.13	0.0695187	0.0155794	0.0129647	0.00186891	0.00301891
adrenal gland diseases	blood coagulation disorders	0.08	0.0416667	0.221791	0.00867505	0.0014374	0.00158564	0.08	0.0416667	0.185163	0.0102268	0.00146217	0.00162982	0.05	0.025641	0.132979	0.00863114	0.00165754	0.0018134
adrenal gland diseases	blood coagulation disorders, inherited	0.07	0.0362694	0.265118	0.00794195	0.00135557	0.00135268	0.08	0.0416667	0.17581	0.00935257	0.00155157	0.00155564	0.04	0.0204082	0.132979	0.00794461	0.00141933	0.00159839
adrenal gland diseases	blood platelet disorders	0.09	0.0471204	0.148023	0.00993042	0.00139192	0.00194975	0.09	0.0471204	0.105992	0.0108735	0.00149475	0.00180339	0.05	0.025641	0.208071	0.0091401	0.00138226	0.00186416
adrenal gland diseases	blood protein disorders	0.13	0.0695187	0.109158	0.0135733	0.00172388	0.00227929	0.15	0.0810811	0.0782879	0.0155901	0.00176946	0.00281239	0.09	0.0471204	0.0472141	0.0121382	0.00176466	0.00239895
adrenal gland diseases	body weight	0.24	0.136364	-0.225012	0.0179066	0.00166774	0.00482557	0.26	0.149425	-0.34588	0.0201307	0.00170432	0.00510014	0.13	0.0695187	-0.0957447	0.0124939	0.00102161	0.00289183
adrenal gland diseases	bone diseases	0.21	0.117318	-0.146939	0.0158514	0.00138293	0.0035647	0.21	0.117318	-0.133063	0.0186914	0.00125114	0.00400606	0.09	0.0471204	0.0807642	0.0118331	0.00185407	0.00254717
adrenal gland diseases	bone diseases, developmental	0.2	0.111111	-0.0742301	0.0137448	0.00125581	0.00332831	0.22	0.123596	-0.160358	0.0162774	0.00128983	0.00426777	0.11	0.0582011	-0.012942	0.0143575	0.00171719	0.00308207
adrenal gland diseases	bone diseases, metabolic	0.24	0.136364	-0.193724	0.0159895	0.00143879	0.00416355	0.2	0.111111	-0.149331	0.0160084	0.00126077	0.00417552	0.08	0.0416667	0.0359602	0.0122767	0.00133419	0.00221867
adrenal gland diseases	bone marrow diseases	0.09	0.0471204	0.0807566	0.0118142	0.00126031	0.00217266	0.11	0.0582011	0.0383574	0.0145304	0.00144872	0.00262555	0.11	0.0582011	0.06292	0.0115136	0.00172649	0.00231569
adrenal gland diseases	brain diseases	0.19	0.104972	-0.0275283	0.015849	0.00167862	0.00337638	0.21	0.117318	-0.14788	0.0181722	0.00161847	0.00383137	0.1	0.0526316	-0.0267114	0.0126126	0.00147995	0.00263047
adrenal gland diseases	brain diseases, metabolic	0.17	0.0928962	-0.0315766	0.0115408	0.00146872	0.00294175	0.17	0.0928962	0.0204626	0.0119807	0.00144002	0.0026793	0.21	0.117318	-0.199254	0.0137054	0.00208474	0.00366542
adrenal gland diseases	brain diseases, metabolic, inborn	0.11	0.0582011	0.15236	0.00902336	0.00125585	0.00185868	0.1	0.0526316	0.241456	0.00927201	0.00119693	0.00182634	0.25	0.142857	-0.297175	0.0130878	0.00216875	0.00399841
adrenal gland diseases	breast diseases	0.14	0.0752688	-0.0665455	0.0157868	0.00126148	0.00299492	0.2	0.111111	-0.147091	0.0198963	0.00170524	0.00411346	0.14	0.0752688	-0.0643704	0.0151634	0.0021268	0.00301558
adrenal gland diseases	breast neoplasms	0.14	0.0752688	-0.0616258	0.0159233	0.00126523	0.00299724	0.2	0.111111	-0.147091	0.0198963	0.00170524	0.00411346	0.14	0.0752688	-0.0643704	0.0151634	0.0021268	0.00301558
adrenal gland diseases	bronchial diseases	0.16	0.0869565	0.0622282	0.0154484	0.00165473	0.0032036	0.15	0.0810811	0.0576154	0.0165432	0.00145145	0.0031444	0.14	0.0752688	0.0440577	0.0126051	0.00162036	0.00266777
adrenal gland diseases	carbohydrate metabolism, inborn errors	0.05	0.025641	0.272282	0.00452874	0.000917344	0.00127007	0.07	0.0362694	0.259092	0.00518973	0.00099235	0.00136374	0.08	0.0416667	0.106984	0.00679017	0.00108406	0.00164651
adrenal gland diseases	carcinoma	0.14	0.0752688	-0.0293277	0.0144139	0.00137968	0.00256814	0.18	0.0989011	-0.0889082	0.0178779	0.00150443	0.00367899	0.1	0.0526316	-0.0686804	0.0121872	0.00144467	0.00259084
adrenal gland diseases	carcinoma, renal cell	0.12	0.0638298	0.0528548	0.0142503	0.00142214	0.00236767	0.15	0.0810811	-0.029351	0.016572	0.00170347	0.00310017	0.12	0.0638298	-0.0229773	0.0120293	0.0016928	0.00252554
adrenal gland diseases	cardiomegaly	0.19	0.104972	-0.0691874	0.0148012	0.00189994	0.00348263	0.19	0.104972	-0.0698978	0.0149967	0.00184626	0.00323691	0.1	0.0526316	-0.0107503	0.0112796	0.00174975	0.00241346
adrenal gland diseases	cardiomyopathies	0.19	0.104972	-0.0844275	0.0144599	0.00172116	0.0033804	0.2	0.111111	-0.111718	0.015523	0.00167203	0.00329457	0.09	0.0471204	0.0250747	0.0109402	0.00143066	0.00185719
adrenal gland diseases	cardiomyopathy, dilated	0.19	0.104972	-0.0585985	0.0140736	0.00183019	0.00335805	0.2	0.111111	-0.0702285	0.0147307	0.00178461	0.00329967	0.1	0.0526316	-0.0317481	0.0111771	0.00176276	0.00240344
adrenal gland diseases	cardiomyopathy, hypertrophic	0.16	0.0869565	-0.0425678	0.010457	0.00126819	0.00259472	0.17	0.0928962	-0.0797358	0.0116197	0.00135208	0.00257535	0.07	0.0362694	0.0797872	0.00880083	0.00121454	0.00205678
adrenal gland diseases	cardiomyopathy, hypertrophic, familial	0.0875	0.0404624	0.0611906	0.00718508	0.00105189	0.00187777	0.1	0.0465116	0.0688786	0.00850174	0.00100601	0.00192516	0.05	0.0227273	0.129867	0.00719221	0.00120058	0.00117834
adrenal gland diseases	cardiovascular abnormalities	0.19	0.104972	-0.0172804	0.0128345	0.00180436	0.003265	0.21	0.117318	-0.112369	0.0149842	0.00182321	0.00383518	0.11	0.0582011	0.0467059	0.0126737	0.00205032	0.00274947
adrenal gland diseases	cardiovascular diseases	0.22	0.123596	-0.0897018	0.016609	0.00176722	0.00415108	0.23	0.129944	-0.164333	0.0205702	0.00183298	0.00479985	0.12	0.0638298	0.0154123	0.0134165	0.00192519	0.00255489
adrenal gland diseases	carotid artery diseases	0.15	0.0810811	0.0478723	0.0135017	0.00174246	0.00305394	0.13	0.0695187	0.0356743	0.0166364	0.00166038	0.00317313	0.08	0.0416667	0.0620019	0.0143773	0.00165056	0.00303434
adrenal gland diseases	celiac disease	0.13	0.0695187	0.116176	0.0103457	0.00125141	0.00181402	0.18	0.0989011	0.000392539	0.011815	0.00140273	0.00272488	0.11	0.0582011	0.0321225	0.0104778	0.00156903	0.00199207
adrenal gland diseases	central nervous system diseases	0.19	0.104972	-0.0426799	0.0159004	0.00156564	0.00336418	0.2	0.111111	-0.132097	0.0184466	0.0017003	0.00380119	0.11	0.0582011	0.0270099	0.0124123	0.00198611	0.00268875
adrenal gland diseases	cerebellar ataxia	0.03	0.0152284	0.193103	0.00662913	0.000842944	0.00104823	0.08	0.0416667	0.0625986	0.00941089	0.00139765	0.00210204	0.1	0.0526316	-0.0688956	0.00947994	0.00126689	0.00191815
adrenal gland diseases	cerebellar diseases	0.05	0.025641	0.128961	0.00767704	0.00100316	0.00114191	0.08	0.0416667	0.0467531	0.00974311	0.0014901	0.00216412	0.12	0.0638298	-0.115452	0.00979187	0.00162663	0.0021992
adrenal gland diseases	cerebrovascular disorders	0.21	0.117318	-0.130624	0.017096	0.00165044	0.00384623	0.21	0.117318	-0.163435	0.0194099	0.00178098	0.00408189	0.12	0.0638298	-0.0122222	0.0154523	0.00166786	0.0028664
adrenal gland diseases	charcot-marie-tooth disease	0.05	0.025641	0.180464	0.0050512	0.00108108	0.00122521	0.06	0.0309278	0.183554	0.00507719	0.00102676	0.00125063	0.07	0.0362694	0.0479964	0.0068339	0.00148608	0.00132337
adrenal gland diseases	cholestasis	0.14	0.0752688	-0.0224535	0.0118698	0.00139976	0.00305947	0.14	0.0752688	0.0105613	0.0130989	0.00150701	0.00324982	0.14	0.0752688	-0.080057	0.0138396	0.00181439	0.00269111
adrenal gland diseases	cholestasis, intrahepatic	0.11	0.0582011	0.0733028	0.0124907	0.00141767	0.0021836	0.12	0.0638298	0.0686604	0.0136387	0.00144381	0.0025558	0.15	0.0810811	-0.000388438	0.013981	0.00195447	0.00253786
adrenal gland diseases	chromosome disorders	0.11	0.0582011	0.0215204	0.0105241	0.00131563	0.00177385	0.14	0.0752688	-0.0540392	0.0113791	0.00111863	0.00292282	0.07	0.0362694	-0.0790313	0.00700094	0.000929191	0.0018073
adrenal gland diseases	colitis	0.13	0.0695187	0.0684356	0.01389	0.00155652	0.00238994	0.13	0.0695187	0.00524819	0.0145867	0.00120531	0.00221478	0.1	0.0526316	-0.0525266	0.0138371	0.00158062	0.00258407
adrenal gland diseases	colitis, ulcerative	0.12	0.0638298	0.131733	0.01324	0.00139237	0.00211069	0.13	0.0695187	0.0158296	0.0148775	0.00123382	0.00252962	0.14	0.0752688	-0.072297	0.0136549	0.0021646	0.0027195
adrenal gland diseases	collagen diseases	0.11	0.0582011	0.114176	0.0117279	0.00135935	0.00211169	0.11	0.0582011	0.136286	0.0122477	0.00126314	0.00215183	0.07	0.0362694	0.119385	0.0104337	0.0012952	0.00197151
adrenal gland diseases	colonic diseases	0.12	0.0638298	0.0280272	0.0150382	0.00138675	0.00227263	0.17	0.0928962	-0.0417937	0.0181141	0.00148152	0.00335489	0.12	0.0638298	-0.064588	0.0121852	0.00186549	0.0029454
adrenal gland diseases	colorectal neoplasms	0.14	0.0752688	0.0416177	0.0141652	0.0012762	0.00259398	0.19	0.104972	-0.0887885	0.017626	0.00148236	0.00377472	0.12	0.0638298	-0.0702187	0.0119361	0.00186025	0.00290199
adrenal gland diseases	congenital abnormalities	0.21	0.117318	-0.160393	0.0139121	0.00168442	0.00345219	0.2	0.111111	-0.160343	0.015392	0.00164684	0.00354644	0.09	0.0471204	-0.0219648	0.0105233	0.00121837	0.00225914
adrenal gland diseases	congenital disorders of glycosylation	0	0	0.491408	0.00276508	0.000947027	0.000565287	0	0	0.435138	0.00349895	0.00110043	0.000620996	0.0333333	0.00775194	0.351159	0.00364493	0.00112138	0.000771529
adrenal gland diseases	congenital, hereditary, and neonatal diseases and abnormalities	0.21	0.117318	-0.160393	0.0139121	0.00168442	0.00345219	0.2	0.111111	-0.160343	0.015392	0.00164684	0.00354644	0.09	0.0471204	-0.0219648	0.0105233	0.00121837	0.00225914
adrenal gland diseases	connective tissue diseases	0.17	0.0928962	-0.0813044	0.0167346	0.00149498	0.00337326	0.18	0.0989011	-0.124995	0.019261	0.00140504	0.00390183	0.14	0.0752688	-0.0595441	0.0153842	0.00214884	0.0030582
adrenal gland diseases	coronary artery disease	0.18	0.0989011	0.0265957	0.0147412	0.00164475	0.00374562	0.18	0.0989011	-0.0749408	0.0173618	0.00191471	0.00370023	0.09	0.0471204	0.0317031	0.0135424	0.00184796	0.00257432
adrenal gland diseases	coronary disease	0.19	0.104972	-0.0157323	0.0150349	0.00178255	0.00367406	0.18	0.0989011	-0.037925	0.0175963	0.00187629	0.00377837	0.09	0.0471204	0.046098	0.0132897	0.0018008	0.00266945
adrenal gland diseases	cranial nerve diseases	0.14	0.0752688	-0.0498689	0.010914	0.00153536	0.00234194	0.18	0.0989011	-0.124104	0.0139903	0.00188945	0.00344767	0.07	0.0362694	0.0656108	0.0098095	0.0015507	0.0022157
adrenal gland diseases	craniofacial abnormalities	0.1	0.0526316	0.108455	0.0110997	0.00105178	0.00176632	0.11	0.0582011	0.0873056	0.0129875	0.00103885	0.0020861	0.09	0.0471204	0.0304879	0.0110395	0.0017398	0.00209104
adrenal gland diseases	crohn disease	0.11	0.0582011	0.129561	0.0132141	0.00151844	0.00225886	0.09	0.0471204	0.112903	0.0140214	0.00123576	0.002025	0.14	0.0752688	-0.0894784	0.0132497	0.00219744	0.00249792
adrenal gland diseases	death	0.18	0.0989011	-0.0910646	0.0173313	0.00154156	0.00365261	0.19	0.104972	-0.0823369	0.0186735	0.00163512	0.00348359	0.09	0.0471204	0.0548081	0.0138988	0.00180415	0.00257472
adrenal gland diseases	death, sudden	0.14	0.0752688	-0.0100207	0.0126412	0.00140702	0.0033826	0.1	0.0526316	0.106441	0.0115996	0.0010019	0.00252063	0.06	0.0309278	0.00569709	0.010244	0.00149221	0.00171291
adrenal gland diseases	death, sudden, cardiac	0.09	0.0471204	0.068909	0.00890128	0.0010562	0.00256782	0.09	0.0471204	0.031706	0.0104931	0.00120523	0.00254262	0.05	0.025641	0.169464	0.00716675	0.00120751	0.00139132
adrenal gland diseases	dementia	0.11	0.0582011	0.00970628	0.0132938	0.00162831	0.00250074	0.12	0.0638298	-0.00710564	0.0153162	0.00155132	0.00298808	0.05	0.025641	0.0576012	0.0107469	0.00171963	0.0021775
adrenal gland diseases	demyelinating autoimmune diseases, cns	0.1	0.0526316	0.247352	0.0137219	0.00151866	0.00195106	0.08	0.0416667	0.222396	0.0148516	0.00120092	0.00216118	0.12	0.0638298	0.0771878	0.0128177	0.00203972	0.00229738
adrenal gland diseases	demyelinating diseases	0.1	0.0526316	0.221416	0.0135526	0.00150526	0.00209716	0.1	0.0526316	0.16825	0.0149734	0.00118143	0.00218669	0.2	0.111111	-0.0337128	0.0138547	0.00252461	0.00310881
adrenal gland diseases	diabetes mellitus	0.22	0.123596	-0.10024	0.0177479	0.00174261	0.00424418	0.22	0.123596	-0.179409	0.0200907	0.0018758	0.00395162	0.13	0.0695187	-0.0638205	0.015082	0.0018563	0.00295194
adrenal gland diseases	diabetes mellitus, type 1	0.21	0.117318	-0.0638117	0.014374	0.00164534	0.00347188	0.2	0.111111	-0.101647	0.0148331	0.00148185	0.00330821	0.18	0.0989011	-0.12234	0.0136838	0.00169231	0.00282994
adrenal gland diseases	diabetes mellitus, type 2	0.16	0.0869565	-0.062717	0.0157347	0.00175498	0.00391152	0.2	0.111111	-0.127182	0.0190108	0.00209275	0.00432891	0.1	0.0526316	-0.0263866	0.0130557	0.00174469	0.00199119
adrenal gland diseases	digestive system diseases	0.15	0.0810811	-0.0333668	0.0164264	0.00164752	0.00297655	0.2	0.111111	-0.150721	0.0189507	0.00186389	0.00379238	0.12	0.0638298	-0.106309	0.0120135	0.00193303	0.00257212
adrenal gland diseases	digestive system neoplasms	0.13	0.0695187	-0.00870694	0.0158397	0.0013974	0.00272773	0.17	0.0928962	-0.0684924	0.0180218	0.00169476	0.0035569	0.11	0.0582011	-0.0748066	0.0123106	0.00179326	0.00261518
adrenal gland diseases	disorders of sex development	0.39	0.242236	-0.481049	0.0149683	0.00174239	0.00574135	0.35	0.212121	-0.425027	0.016325	0.0015437	0.00577481	0.24	0.136364	-0.222484	0.0137761	0.00127647	0.00445498
adrenal gland diseases	dna repair-deficiency disorders	0.08	0.0416667	0.186017	0.0079358	0.000818964	0.00153839	0.09	0.0471204	0.106296	0.00996397	0.00125288	0.00235578	0.05	0.025641	0.0696035	0.00934504	0.00147079	0.0019291
adrenal gland diseases	dwarfism	0.18	0.0989011	-0.100932	0.01053	0.00101981	0.00290244	0.19	0.104972	-0.139938	0.0128392	0.00111164	0.00373724	0.06	0.0309278	0.0691489	0.0101389	0.00127091	0.00264343
adrenal gland diseases	dyskinesias	0.08	0.0416667	0.0425532	0.00991215	0.00112208	0.00158111	0.07	0.0362694	0.0628226	0.0107867	0.00125141	0.00198825	0.08	0.0416667	-0.0101148	0.00955878	0.001418	0.00201061
adrenal gland diseases	dysostoses	0.12	0.0638298	-0.0259704	0.00988263	0.000925755	0.00201568	0.14	0.0752688	-0.106102	0.0113324	0.000970304	0.00294433	0.04	0.0204082	0.00524805	0.010258	0.0010129	0.00164402
adrenal gland diseases	dyssomnias	0.17	0.0928962	-0.00669167	0.0124703	0.00158013	0.00288982	0.15	0.0810811	-0.0682525	0.0134388	0.0016579	0.00244332	0.12	0.0638298	-0.0612083	0.0117931	0.0012797	0.00226885
adrenal gland diseases	ectodermal dysplasia	0.08	0.0416667	0.163434	0.0089834	0.000957248	0.00159075	0.08	0.0416667	0.181861	0.00960829	0.000953466	0.00171975	0.04	0.0204082	0.112198	0.01001	0.000890645	0.00132314
adrenal gland diseases	endocrine gland neoplasms	0.3	0.176471	-0.335556	0.0174457	0.00172257	0.00398569	0.31	0.183432	-0.311232	0.0203516	0.00178141	0.00516707	0.08	0.0416667	0	0.0123852	0.00179359	0.00230141
adrenal gland diseases	endocrine system diseases	0.39	0.242236	-0.5373	0.0216901	0.00200108	0.00608732	0.4	0.25	-0.558707	0.0230986	0.00161692	0.00644764	0.1	0.0526316	-0.0265957	0.0125464	0.00198172	0.00252575
adrenal gland diseases	epilepsy	0.15	0.0810811	-0.0618255	0.0117378	0.001268	0.00227211	0.15	0.0810811	-0.0849876	0.0124246	0.00125009	0.00269573	0.05	0.025641	0.0964395	0.00948986	0.00131711	0.00183322
adrenal gland diseases	esophageal diseases	0.12	0.0638298	0.0629496	0.0131028	0.00120619	0.00235434	0.17	0.0928962	-0.0484316	0.0144064	0.00137033	0.00264562	0.08	0.0416667	0.0789323	0.0129501	0.00201865	0.00273692
adrenal gland diseases	exophthalmos	0.22	0.123596	-0.120995	0.0145811	0.00132397	0.00306898	0.17	0.0928962	-0.0265245	0.0145181	0.00112754	0.00323409	0.13	0.0695187	-0.101591	0.0131851	0.00186826	0.0024905
adrenal gland diseases	eye diseases	0.17	0.0928962	-0.052712	0.0133958	0.00134441	0.0025764	0.19	0.104972	-0.0908965	0.0165707	0.00144186	0.00339283	0.16	0.0869565	-0.116408	0.015666	0.00204453	0.0032922
adrenal gland diseases	eye diseases, hereditary	0.12	0.0638298	0.123215	0.00641858	0.00110408	0.00156231	0.07	0.0362694	0.196692	0.0062581	0.000896102	0.00118595	0.08	0.0416667	-0.0175326	0.0114043	0.00112934	0.00212658
adrenal gland diseases	female urogenital diseases	0.34	0.204819	-0.334275	0.0198042	0.0017973	0.00551894	0.33	0.197605	-0.321649	0.0220145	0.00182682	0.00564459	0.14	0.0752688	-0.0312111	0.0136287	0.00217209	0.00295439
adrenal gland diseases	female urogenital diseases and pregnancy complications	0.34	0.204819	-0.334275	0.0198042	0.0017973	0.00551894	0.33	0.197605	-0.321649	0.0220145	0.00182682	0.00564459	0.14	0.0752688	-0.0312111	0.0136287	0.00217209	0.00295439
adrenal gland diseases	gastroenteritis	0.09	0.0471204	0.137079	0.0138386	0.00148517	0.00214204	0.14	0.0752688	0.0317586	0.0156964	0.00131474	0.00234456	0.14	0.0752688	-0.147428	0.0146524	0.00167687	0.003427
adrenal gland diseases	gastrointestinal diseases	0.12	0.0638298	0.0600643	0.0154444	0.00144195	0.00241263	0.14	0.0752688	-0.00488759	0.0169422	0.00138045	0.00288714	0.11	0.0582011	-0.106392	0.011445	0.00171644	0.00269124
adrenal gland diseases	gastrointestinal neoplasms	0.12	0.0638298	0.0572362	0.0152877	0.00134857	0.00230531	0.17	0.0928962	-0.0378818	0.016867	0.0013749	0.00330919	0.11	0.0582011	-0.0697415	0.0115048	0.00189282	0.00263045
adrenal gland diseases	genetic diseases, inborn	0.18	0.0989011	-0.0582277	0.0121315	0.00153879	0.00309303	0.17	0.0928962	-0.0729854	0.0137461	0.00148645	0.00335511	0.06	0.0309278	0.0256532	0.00938479	0.00110284	0.00202411
adrenal gland diseases	genetic diseases, x-linked	0.12	0.0638298	0.161135	0.00982645	0.00119718	0.00220893	0.13	0.0695187	0.0927085	0.009977	0.0013332	0.00233961	0.25	0.142857	-0.300334	0.0130891	0.00202895	0.00391047
adrenal gland diseases	genital diseases, female	0.22	0.123596	-0.143219	0.016546	0.00185973	0.0039993	0.26	0.149425	-0.212905	0.0192767	0.00171082	0.00482547	0.11	0.0582011	-0.00496069	0.0124992	0.00157452	0.00284637
adrenal gland diseases	genital diseases, male	0.19	0.104972	-0.164606	0.0162792	0.00155849	0.00323082	0.23	0.129944	-0.240421	0.0192133	0.00180067	0.00440034	0.09	0.0471204	0.00593576	0.0137304	0.00172527	0.00320232
adrenal gland diseases	genital neoplasms, female	0.21	0.117318	-0.138809	0.0158166	0.00157149	0.00392072	0.24	0.136364	-0.198054	0.0186852	0.00180601	0.00455536	0.11	0.0582011	0.000415659	0.0125087	0.00157297	0.00285267
adrenal gland diseases	genital neoplasms, male	0.18	0.0989011	-0.154216	0.0159114	0.0015827	0.00307843	0.21	0.117318	-0.209059	0.0191554	0.00182609	0.0041821	0.09	0.0471204	0.00593576	0.0137304	0.00172527	0.00320232
adrenal gland diseases	glioma	0.1	0.0526316	0.164508	0.0152128	0.00136464	0.00207483	0.16	0.0869565	-0.0617952	0.0180079	0.00183339	0.00309376	0.09	0.0471204	-0.0106383	0.0113476	0.00191957	0.0025841
adrenal gland diseases	glomerulonephritis	0.14	0.0752688	0.118359	0.0145908	0.00150586	0.00275871	0.12	0.0638298	0.0761282	0.0159536	0.00155023	0.0030022	0.12	0.0638298	-0.052974	0.0129021	0.00185049	0.00243418
adrenal gland diseases	glucose metabolism disorders	0.27	0.156069	-0.239574	0.0182798	0.00176261	0.00454628	0.26	0.149425	-0.304129	0.0193986	0.00199686	0.00446457	0.12	0.0638298	-0.0745141	0.015085	0.00160593	0.00278637
adrenal gland diseases	goiter	0.22	0.123596	-0.094485	0.0145825	0.00138595	0.00318266	0.18	0.0989011	-0.105766	0.0150077	0.00138722	0.00307119	0.13	0.0695187	-0.0476342	0.0141787	0.00191597	0.00247624
adrenal gland diseases	gonadal disorders	0.3	0.176471	-0.337042	0.0179188	0.00190706	0.00509075	0.34	0.204819	-0.274932	0.0202631	0.00181355	0.0058436	0.11	0.0582011	-0.048024	0.0121827	0.00181955	0.00247003
adrenal gland diseases	gout	0.11	0.0582011	0.0201794	0.0110319	0.00110554	0.00249474	0.12	0.0638298	0.010273	0.0114984	0.00111889	0.00305126	0.06	0.0309278	0.053018	0.0104734	0.00104368	0.00186164
adrenal gland diseases	gram-positive bacterial infections	0.13	0.0695187	0.0310879	0.013479	0.00180001	0.00233342	0.1	0.0526316	0.119536	0.014601	0.00140143	0.00209888	0.14	0.0752688	0.00964446	0.0137275	0.00161393	0.00266775
adrenal gland diseases	graves disease	0.22	0.123596	-0.115677	0.0145451	0.00136537	0.00306119	0.17	0.0928962	-0.0265245	0.0145181	0.00112754	0.00323409	0.13	0.0695187	-0.101591	0.0131851	0.00186826	0.0024905
adrenal gland diseases	hair diseases	0.18	0.0989011	-0.0646305	0.0123123	0.00130114	0.00272748	0.18	0.0989011	-0.070771	0.0136305	0.00124268	0.00358438	0.19	0.104972	-0.1191	0.0134935	0.00198432	0.00306844
adrenal gland diseases	head and neck neoplasms	0.16	0.0869565	-0.0275897	0.0144841	0.00127077	0.00285965	0.19	0.104972	-0.0863495	0.0175421	0.00150972	0.00329614	0.09	0.0471204	0	0.0129074	0.00161274	0.00258422
adrenal gland diseases	heart arrest	0.17	0.0928962	-0.14558	0.0122403	0.00132929	0.003428	0.16	0.0869565	-0.122172	0.013347	0.00142499	0.00321957	0.09	0.0471204	0.0528462	0.0104405	0.00169084	0.00209151
adrenal gland diseases	heart defects, congenital	0.14	0.0752688	0.0604895	0.0130055	0.00152328	0.00330267	0.15	0.0810811	-0.0537144	0.0152867	0.00121641	0.00302354	0.09	0.0471204	0.00575153	0.0107871	0.00148242	0.00212687
adrenal gland diseases	heart diseases	0.19	0.104972	-0.0532819	0.0157525	0.00170286	0.00396047	0.21	0.117318	-0.138681	0.0183547	0.00187913	0.00450696	0.06	0.0309278	0.120171	0.0105479	0.00157647	0.00167944
adrenal gland diseases	hematologic diseases	0.14	0.0752688	0.117143	0.0126621	0.00154451	0.00219654	0.13	0.0695187	0.0909722	0.0142865	0.00162595	0.00250579	0.09	0.0471204	0.0839726	0.0100904	0.00163608	0.0022874
adrenal gland diseases	hemic and lymphatic diseases	0.11	0.0582011	0.131785	0.0128656	0.00142676	0.00208947	0.13	0.0695187	0.105434	0.0145392	0.00156668	0.00255525	0.08	0.0416667	0.0851064	0.00899039	0.00113105	0.00176461
adrenal gland diseases	hemorrhagic disorders	0.11	0.0582011	0.152646	0.0124588	0.00170215	0.00220957	0.14	0.0752688	0.101793	0.0148301	0.0018069	0.00266591	0.08	0.0416667	0.0680996	0.0107807	0.00173328	0.00234336
adrenal gland diseases	hemostatic disorders	0.11	0.0582011	0.120817	0.0141622	0.00159792	0.00240129	0.15	0.0810811	0.0230626	0.0169237	0.00165048	0.00335036	0.1	0.0526316	0.046651	0.0124948	0.00191786	0.0025177
adrenal gland diseases	hereditary sensory and motor neuropathy	0.05	0.025641	0.168293	0.00486196	0.00125916	0.000979746	0.04	0.0204082	0.181147	0.00570287	0.00117965	0.00101909	0.05	0.025641	0.151054	0.00588466	0.0015386	0.0012557
adrenal gland diseases	heredodegenerative disorders, nervous system	0.11	0.0582011	0.101993	0.00888892	0.0013401	0.00216245	0.13	0.0695187	-0.0164048	0.0107779	0.00149109	0.00265106	0.21	0.117318	-0.159079	0.0117586	0.00204442	0.00325955
adrenal gland diseases	hyperinsulinism	0.2	0.111111	-0.140829	0.0147644	0.00181993	0.00371594	0.21	0.117318	-0.215925	0.0176384	0.0016098	0.00437623	0.16	0.0869565	-0.132374	0.0135608	0.0019843	0.00343251
adrenal gland diseases	hypersensitivity	0.14	0.0752688	0.108779	0.0143168	0.00149542	0.00286105	0.12	0.0638298	0.110079	0.0148251	0.00138273	0.00267955	0.13	0.0695187	0.0677037	0.0145815	0.00186633	0.00284134
adrenal gland diseases	hypersensitivity, immediate	0.14	0.0752688	0.103624	0.014073	0.00150678	0.0028286	0.12	0.0638298	0.105119	0.0146593	0.00137667	0.00265919	0.13	0.0695187	0.0407815	0.0144442	0.00194994	0.002878
adrenal gland diseases	hyperthyroidism	0.25	0.142857	-0.193267	0.0152739	0.00149602	0.00338437	0.22	0.123596	-0.243672	0.0163286	0.00140355	0.00370531	0.14	0.0752688	-0.100005	0.0144296	0.00204622	0.00252968
adrenal gland diseases	hypopigmentation	0.12	0.0638298	0.167429	0.0105098	0.00151553	0.00184201	0.11	0.0582011	0.175912	0.0102771	0.00120733	0.00194905	0.1	0.0526316	0.14191	0.0103092	0.00156249	0.00209959
adrenal gland diseases	hypothalamic diseases	0.36	0.219512	-0.365755	0.0175465	0.00202364	0.00541794	0.33	0.197605	-0.33713	0.0190996	0.00155614	0.00502619	0.18	0.0989011	-0.1477	0.0146885	0.00210171	0.002822
adrenal gland diseases	hypotrichosis	0.13	0.0695187	-0.0104283	0.0117375	0.00117358	0.00199041	0.16	0.0869565	-0.016129	0.0134846	0.00128559	0.00291643	0.2	0.111111	-0.190445	0.0138344	0.00199464	0.0031977
adrenal gland diseases	immune system diseases	0.12	0.0638298	0.148393	0.0140507	0.00132126	0.00218994	0.13	0.0695187	0.10561	0.0158187	0.0014658	0.00265913	0.09	0.0471204	0	0.0108214	0.0011556	0.00230446
adrenal gland diseases	immunologic deficiency syndromes	0.09	0.0471204	0.161054	0.0112369	0.00126793	0.00163238	0.08	0.0416667	0.239937	0.0116974	0.00116557	0.00174579	0.13	0.0695187	0.00432647	0.0125146	0.00186772	0.00251687
adrenal gland diseases	immunoproliferative disorders	0.09	0.0471204	0.128912	0.0125576	0.00134517	0.00204222	0.11	0.0582011	0.110579	0.0151286	0.00145642	0.00245555	0.1	0.0526316	0.0313689	0.0112073	0.0012827	0.00217127
adrenal gland diseases	infant, newborn, diseases	0.12	0.0638298	0.0211785	0.0128176	0.00161272	0.00268598	0.12	0.0638298	0.0371787	0.0130912	0.00150893	0.002378	0.06	0.0309278	0.0209931	0.0111481	0.00169452	0.00178791
adrenal gland diseases	inflammatory bowel diseases	0.12	0.0638298	0.0782918	0.0135338	0.00151519	0.00241112	0.12	0.0638298	0.0424538	0.0143974	0.00122215	0.00236399	0.12	0.0638298	-0.0475785	0.0122117	0.00171386	0.00283839
adrenal gland diseases	insulin resistance	0.15	0.0810811	-0.10071	0.0140972	0.00155328	0.003341	0.18	0.0989011	-0.159135	0.0173099	0.0017126	0.00386047	0.09	0.0471204	-0.00609019	0.0151244	0.00168694	0.00261172
adrenal gland diseases	intellectual disability	0.14	0.0752688	-0.031648	0.00824967	0.00130622	0.00219638	0.15	0.0810811	-0.116237	0.00986853	0.00108953	0.00265003	0.28	0.162791	-0.417559	0.0111689	0.00189155	0.00436908
adrenal gland diseases	intestinal diseases	0.13	0.0695187	0.0128757	0.0151469	0.00147622	0.00247004	0.17	0.0928962	-0.0615281	0.0175512	0.00142089	0.00331172	0.14	0.0752688	-0.0909038	0.012125	0.00182649	0.00315019
adrenal gland diseases	intestinal neoplasms	0.13	0.0695187	0.031463	0.0151493	0.00133077	0.00238798	0.18	0.0989011	-0.0423377	0.0182619	0.00152439	0.00345704	0.12	0.0638298	-0.065064	0.0121043	0.00186595	0.00291684
adrenal gland diseases	joint diseases	0.14	0.0752688	0.0623379	0.0151792	0.00167468	0.00271189	0.15	0.0810811	0.066036	0.0183414	0.00160324	0.00327464	0.1	0.0526316	0.0621116	0.0150338	0.00170013	0.00253227
adrenal gland diseases	keratosis	0.04	0.0204082	0.157404	0.00906403	0.00100684	0.00127737	0.1	0.0526316	0.0645161	0.0103474	0.00112105	0.00198584	0.14	0.0752688	0.00975411	0.0123025	0.0020456	0.0022786
adrenal gland diseases	kidney diseases	0.25	0.142857	-0.162831	0.0172195	0.00157989	0.00410947	0.26	0.149425	-0.185313	0.0191599	0.00145396	0.00418845	0.17	0.0928962	-0.131427	0.0139507	0.00228117	0.00333526
adrenal gland diseases	kidney neoplasms	0.15	0.0810811	-0.0131619	0.014731	0.00136845	0.00284902	0.2	0.111111	-0.102741	0.0187063	0.00160743	0.00390072	0.13	0.0695187	-0.104823	0.0129462	0.00191527	0.00261282
adrenal gland diseases	leprosy	0.09	0.0471204	0.124018	0.0101486	0.00134089	0.00197492	0.07	0.0362694	0.200431	0.00954649	0.00111201	0.00164465	0.09	0.0471204	0.123534	0.0119485	0.00151397	0.00215497
adrenal gland diseases	leukemia	0.1	0.0526316	0.0769604	0.0129207	0.00136695	0.00254326	0.13	0.0695187	0.0175402	0.0154632	0.00166449	0.00311491	0.12	0.0638298	0.0186992	0.0124398	0.0017539	0.00250146
adrenal gland diseases	leukemia, b-cell	0.1	0.0526316	0.0999588	0.0127014	0.00135391	0.0021184	0.15	0.0810811	0.00738161	0.0151308	0.0016658	0.00327234	0.09	0.0471204	0.0319149	0.0126014	0.00146423	0.00259898
adrenal gland diseases	leukemia, lymphocytic, chronic, b-cell	0.09	0.0471204	0.223404	0.0116112	0.00128578	0.00170021	0.13	0.0695187	0.150538	0.0125149	0.00145357	0.00247526	0.15	0.0810811	0.0380501	0.0129235	0.00199044	0.00280689
adrenal gland diseases	leukemia, lymphoid	0.08	0.0416667	0.138298	0.0114375	0.00125384	0.00173336	0.15	0.0810811	0.00301886	0.0141071	0.00164142	0.00313664	0.09	0.0471204	0.0638298	0.0124287	0.00147321	0.00253927
adrenal gland diseases	leukemia, myeloid	0.08	0.0416667	0.0875126	0.0117211	0.00108762	0.00196309	0.11	0.0582011	0.0484196	0.0148875	0.001508	0.00293845	0.09	0.0471204	0.104161	0.0101212	0.00159666	0.00226622
adrenal gland diseases	leukemia, myeloid, acute	0.08	0.0416667	0.103138	0.0115611	0.0010201	0.00207074	0.1	0.0526316	0.0336477	0.0137101	0.00134397	0.00287017	0.11	0.0582011	0.0941823	0.0106817	0.00180328	0.00266248
adrenal gland diseases	limb deformities, congenital	0.09	0.0471204	0.0433678	0.00928563	0.000869659	0.00188753	0.1	0.0526316	0.0266306	0.0113342	0.000964894	0.00212608	0.05	0.025641	0.0867178	0.0120578	0.00104397	0.00209629
adrenal gland diseases	lipid metabolism disorders	0.15	0.0810811	0.0951691	0.0149027	0.00146975	0.00324523	0.16	0.0869565	0.010135	0.0164157	0.00149055	0.00350907	0.1	0.0526316	0.0223224	0.0100169	0.00175636	0.0026414
adrenal gland diseases	lipid metabolism, inborn errors	0.09	0.0471204	0.257892	0.0100777	0.00124827	0.00232164	0.1	0.0526316	0.129686	0.0112634	0.00131849	0.00201981	0.08	0.0416667	0.0323	0.0110085	0.00148985	0.00223327
adrenal gland diseases	lipidoses	0.08	0.0416667	0.161293	0.00849299	0.00118056	0.00179907	0.1	0.0526316	0.0759122	0.0104684	0.00108537	0.0016639	0.07	0.0362694	0.0487328	0.0107943	0.00166674	0.00168893
adrenal gland diseases	liver cirrhosis	0.19	0.104972	-0.0892025	0.0149311	0.00181322	0.00360285	0.18	0.0989011	-0.0750235	0.0168085	0.00176733	0.00373059	0.15	0.0810811	0.0132685	0.0150788	0.00217541	0.00291795
adrenal gland diseases	liver cirrhosis, biliary	0.13	0.0695187	0.0258188	0.0117597	0.00140976	0.00259774	0.11	0.0582011	0.0838873	0.0127403	0.0014205	0.00249442	0.14	0.0752688	0.0208287	0.0136932	0.00193904	0.00247882
adrenal gland diseases	liver diseases	0.15	0.0810811	0.0159574	0.01545	0.00158727	0.00306555	0.21	0.117318	-0.150751	0.0194821	0.00204405	0.00407165	0.09	0.0471204	-0.0692481	0.0118464	0.00145163	0.00259648
adrenal gland diseases	lung diseases	0.15	0.0810811	0.0723159	0.0169115	0.00168613	0.00329283	0.17	0.0928962	0.000478576	0.0190082	0.00183077	0.00369755	0.09	0.0471204	-0.0214959	0.011705	0.00152589	0.00254518
adrenal gland diseases	lung diseases, obstructive	0.13	0.0695187	0.157075	0.0141278	0.00157328	0.00288991	0.12	0.0638298	0.11537	0.0145658	0.0013567	0.00256784	0.14	0.0752688	0.0585106	0.015363	0.00181102	0.00293281
adrenal gland diseases	lung neoplasms	0.12	0.0638298	0.0146405	0.0146806	0.00127672	0.00253588	0.18	0.0989011	-0.0871382	0.0180435	0.00164211	0.00364431	0.08	0.0416667	-0.00619984	0.0121058	0.00145415	0.00229443
adrenal gland diseases	lupus erythematosus, systemic	0.09	0.0471204	0.126664	0.0103871	0.00114789	0.00194244	0.13	0.0695187	0.0365628	0.0133685	0.00121563	0.00267678	0.16	0.0869565	-0.0372303	0.0140046	0.00201995	0.00273936
adrenal gland diseases	lymphatic diseases	0.11	0.0582011	0.131785	0.0128656	0.00142676	0.00208947	0.13	0.0695187	0.105434	0.0147865	0.00158034	0.00257788	0.08	0.0416667	0.0315638	0.00957204	0.00114288	0.0019951
adrenal gland diseases	lymphoma	0.08	0.0416667	0.197055	0.0119209	0.00124232	0.00183546	0.1	0.0526316	0.14379	0.014208	0.00128247	0.00239272	0.1	0.0526316	-0.00504694	0.0104837	0.0014777	0.00227054
adrenal gland diseases	lymphoma, non-hodgkin	0.08	0.0416667	0.20373	0.0115122	0.00124289	0.00176467	0.1	0.0526316	0.111113	0.0141754	0.00138496	0.00232705	0.09	0.0471204	0.124469	0.0115239	0.00163164	0.00240317
adrenal gland diseases	lymphoproliferative disorders	0.08	0.0416667	0.180944	0.012642	0.00132965	0.00193359	0.11	0.0582011	0.121184	0.0152124	0.00145656	0.00246019	0.09	0.0471204	0.0464866	0.0115404	0.00141232	0.00214858
adrenal gland diseases	lysosomal storage diseases	0.11	0.0582011	0.227416	0.00834305	0.00116314	0.00195109	0.06	0.0309278	0.265469	0.00658452	0.000895399	0.00116725	0.09	0.0471204	0.0592104	0.0106997	0.00171076	0.0018453
adrenal gland diseases	lysosomal storage diseases, nervous system	0.08	0.0416667	0.299538	0.00759035	0.001111	0.00172034	0.09	0.0471204	0.177419	0.00912884	0.00095395	0.00161993	0.08	0.0416667	0.0604727	0.0110309	0.00178474	0.00185313
adrenal gland diseases	macular degeneration	0.1	0.0526316	0.168369	0.0114993	0.00124306	0.00179257	0.12	0.0638298	0.0537463	0.0117323	0.00122712	0.00236422	0.08	0.0416667	-0.00488405	0.0106459	0.00151289	0.00226109
adrenal gland diseases	malabsorption syndromes	0.18	0.0989011	-0.0208968	0.0129824	0.00160951	0.00276928	0.2	0.111111	-0.0525528	0.0141473	0.00163323	0.00302394	0.11	0.0582011	-0.00527827	0.00977138	0.00164799	0.00187314
adrenal gland diseases	male urogenital diseases	0.27	0.156069	-0.252755	0.0202237	0.00184348	0.00492651	0.3	0.176471	-0.317538	0.0232464	0.00187541	0.00560365	0.1	0.0526316	-0.00481693	0.0141675	0.00195268	0.00334987
adrenal gland diseases	malformations of cortical development	0.06	0.0309278	0.156308	0.00900358	0.00112249	0.00148443	0.08	0.0416667	0.116638	0.0117425	0.00105784	0.00221151	0.07	0.0362694	0.102946	0.0104419	0.00134631	0.00214452
adrenal gland diseases	mental retardation, x-linked	0.2	0.111111	-0.0797872	0.00931853	0.00149295	0.00342403	0.19	0.104972	-0.0858031	0.0102999	0.00151859	0.00334799	0.3	0.176471	-0.369116	0.0120577	0.00256067	0.00467962
adrenal gland diseases	metabolic diseases	0.24	0.136364	-0.171952	0.0170768	0.00183726	0.00462933	0.25	0.142857	-0.255519	0.0193489	0.00187313	0.00508241	0.15	0.0810811	-0.0737541	0.0116353	0.00198406	0.00285509
adrenal gland diseases	metabolic syndrome x	0.16	0.0869565	-0.096558	0.0131495	0.00128349	0.00347696	0.14	0.0752688	-0.106767	0.0127648	0.00136957	0.00289061	0.1	0.0526316	0.0105823	0.0114921	0.00131383	0.00234828
adrenal gland diseases	metabolism, inborn errors	0.14	0.0752688	0.0687562	0.00832325	0.00113696	0.00321081	0.14	0.0752688	0.131907	0.00847466	0.00128541	0.00333654	0.19	0.104972	-0.172866	0.0119171	0.00205347	0.00341621
adrenal gland diseases	metal metabolism, inborn errors	0.13	0.0695187	0.0155403	0.00881855	0.00148487	0.00206688	0.16	0.0869565	-0.0505591	0.0102502	0.0015819	0.00287717	0.08	0.0416667	0.00582131	0.010161	0.0017122	0.00232459
adrenal gland diseases	mitochondrial diseases	0.06	0.0309278	0.315498	0.00513745	0.00088718	0.00142256	0.06	0.0309278	0.306475	0.00537457	0.0010741	0.00146081	0.06	0.0309278	0.0763978	0.00757677	0.00109721	0.00164653
adrenal gland diseases	motor neuron disease	0.07	0.0362694	0.181977	0.00777006	0.00101821	0.0017481	0.1	0.0526316	0.0946194	0.0102177	0.001024	0.00234228	0.08	0.0416667	0.0323765	0.0079259	0.00136423	0.00226539
adrenal gland diseases	mouth diseases	0.13	0.0695187	0.0646892	0.0139862	0.00155673	0.00266847	0.13	0.0695187	0.0362892	0.0174602	0.00169085	0.00271239	0.13	0.0695187	-0.0277671	0.0131997	0.00210471	0.00242886
adrenal gland diseases	movement disorders	0.09	0.0471204	0.116027	0.013517	0.00124291	0.00180832	0.11	0.0582011	0.0938753	0.0159417	0.00134853	0.00263818	0.08	0.0416667	0.0675721	0.0116062	0.00178128	0.00229719
adrenal gland diseases	multiple sclerosis	0.09	0.0471204	0.237254	0.0132925	0.00123377	0.00189027	0.1	0.0526316	0.205621	0.0152513	0.00114908	0.00228576	0.11	0.0582011	0.0631985	0.0113946	0.001572	0.00211717
adrenal gland diseases	muscular diseases	0.13	0.0695187	0.0375056	0.0108776	0.00124485	0.00238543	0.11	0.0582011	0.0424978	0.0114516	0.00116182	0.00202937	0.06	0.0309278	0.0895787	0.0100503	0.00136732	0.00164995
adrenal gland diseases	muscular disorders, atrophic	0.08	0.0416667	0.190932	0.00841346	0.00107043	0.00205129	0.09	0.0471204	0.164573	0.00968061	0.00112642	0.00209984	0.04	0.0204082	0.142786	0.00790868	0.00119897	0.00145719
adrenal gland diseases	muscular dystrophies	0.07	0.0362694	0.210556	0.00785945	0.00107381	0.00171281	0.07	0.0362694	0.193717	0.00848387	0.00110271	0.00150077	0.04	0.0204082	0.153285	0.00771549	0.00118847	0.0014815
adrenal gland diseases	musculoskeletal abnormalities	0.14	0.0752688	0.0208261	0.0114181	0.00115568	0.00256833	0.15	0.0810811	-0.0372334	0.012832	0.00111713	0.00278952	0.09	0.0471204	0.0261466	0.010052	0.00154597	0.00185769
adrenal gland diseases	musculoskeletal diseases	0.19	0.104972	-0.0794727	0.0153416	0.00158251	0.00300848	0.22	0.123596	-0.137937	0.0189872	0.00151358	0.00385782	0.12	0.0638298	0.0344124	0.0147373	0.00175902	0.00257859
adrenal gland diseases	mycobacterium infections	0.14	0.0752688	0.0421476	0.0133305	0.00186279	0.00252846	0.1	0.0526316	0.169933	0.0132671	0.00140938	0.00199419	0.11	0.0582011	0.0580189	0.0115395	0.00144981	0.00225969
adrenal gland diseases	myeloproliferative disorders	0.09	0.0471204	0.0911193	0.0127872	0.00129073	0.00217118	0.12	0.0638298	0.00742302	0.0148571	0.00158342	0.00297863	0.11	0.0582011	0.0425532	0.0107741	0.00168728	0.00219524
adrenal gland diseases	myocardial infarction	0.2	0.111111	-0.01164	0.0160059	0.0016884	0.00370714	0.21	0.117318	-0.0914247	0.019526	0.00197347	0.00414001	0.08	0.0416667	0.05271	0.0150575	0.00179392	0.00234841
adrenal gland diseases	myocardial ischemia	0.19	0.104972	0.00466242	0.0158424	0.00168566	0.0036038	0.19	0.104972	-0.0647721	0.0188535	0.00190238	0.00401295	0.12	0.0638298	0.0302293	0.0137242	0.00198819	0.00252424
adrenal gland diseases	neoplasms	0.16	0.0869565	-0.020175	0.0167496	0.00140472	0.00287192	0.21	0.117318	-0.146617	0.0197968	0.0017931	0.00400784	0.12	0.0638298	-0.111767	0.0139043	0.00181795	0.00299142
adrenal gland diseases	neoplasms by histologic type	0.15	0.0810811	-0.0140216	0.0156173	0.00140311	0.00292292	0.2	0.111111	-0.130659	0.0188642	0.00169259	0.00396391	0.12	0.0638298	-0.0432612	0.0126559	0.00157762	0.00285782
adrenal gland diseases	neoplasms by site	0.19	0.104972	-0.112817	0.0163654	0.00144336	0.00331471	0.24	0.136364	-0.198722	0.0192764	0.00171239	0.00419494	0.13	0.0695187	-0.0596665	0.0136702	0.00185486	0.00298762
adrenal gland diseases	neoplasms, connective and soft tissue	0.14	0.0752688	0.0588951	0.0130213	0.00126853	0.00238419	0.19	0.104972	-0.0832719	0.0172612	0.00166925	0.00392902	0.11	0.0582011	-0.0323459	0.0110184	0.00178409	0.00252016
adrenal gland diseases	neoplasms, connective tissue	0.16	0.0869565	-0.0875325	0.0161691	0.00140491	0.00315471	0.2	0.111111	-0.172975	0.0189718	0.00157623	0.00393939	0.14	0.0752688	-0.0700705	0.0153685	0.0021523	0.00307757
adrenal gland diseases	neoplasms, germ cell and embryonal	0.12	0.0638298	-0.00423845	0.0135681	0.00124842	0.00197039	0.2	0.111111	-0.125468	0.0179127	0.00171758	0.00383074	0.12	0.0638298	-0.0159586	0.0113754	0.00213356	0.00262628
adrenal gland diseases	neoplasms, glandular and epithelial	0.16	0.0869565	-0.0452716	0.0149495	0.00135322	0.00277307	0.2	0.111111	-0.125468	0.0182322	0.00161372	0.00386777	0.11	0.0582011	-0.0483051	0.0119229	0.00151953	0.0026586
adrenal gland diseases	neoplasms, nerve tissue	0.11	0.0582011	0.0268496	0.0136644	0.00127747	0.0019779	0.19	0.104972	-0.0894835	0.0182494	0.00169058	0.00375747	0.13	0.0695187	-0.0475924	0.0118102	0.00238088	0.00273375
adrenal gland diseases	neoplasms, neuroepithelial	0.1	0.0526316	0.0759889	0.0136311	0.00118466	0.00209826	0.16	0.0869565	-0.036285	0.0175236	0.00165193	0.00338922	0.1	0.0526316	-0.0107642	0.0113466	0.00176156	0.00258608
adrenal gland diseases	neoplastic syndromes, hereditary	0.13	0.0695187	0.0129997	0.012171	0.00111723	0.002517	0.17	0.0928962	-0.0621959	0.014746	0.00115697	0.00365417	0.1	0.0526316	0.0101213	0.00909385	0.00146226	0.00237071
adrenal gland diseases	nephritis	0.14	0.0752688	0.113448	0.014516	0.00151243	0.0027791	0.12	0.0638298	0.0647942	0.0163292	0.00157738	0.00303087	0.12	0.0638298	-0.0325979	0.0128338	0.00184439	0.00244861
adrenal gland diseases	nervous system diseases	0.18	0.0989011	-0.0329714	0.0159334	0.00157846	0.00314338	0.18	0.0989011	-0.0858535	0.0181823	0.00164873	0.00360174	0.09	0.0471204	0.0413879	0.0109368	0.0018842	0.00249931
adrenal gland diseases	nervous system malformations	0.1	0.0526316	0.0838291	0.00891366	0.00128367	0.00149054	0.11	0.0582011	-9.94033e-05	0.0116274	0.00132038	0.00225416	0.08	0.0416667	0.0535753	0.00862868	0.00141118	0.00191152
adrenal gland diseases	neurobehavioral manifestations	0.14	0.0752688	-0.0313973	0.00890564	0.00118466	0.0020291	0.13	0.0695187	-0.0264272	0.0106737	0.00114954	0.00280409	0.23	0.129944	-0.258712	0.0112238	0.00186776	0.00372285
adrenal gland diseases	neurodegenerative diseases	0.09	0.0471204	0.146165	0.0128251	0.00144921	0.00221217	0.12	0.0638298	0.0435657	0.0153775	0.00160219	0.00300786	0.07	0.0362694	0.0753395	0.0117079	0.001927	0.00223733
adrenal gland diseases	neuroectodermal tumors	0.11	0.0582011	0.0267188	0.0139318	0.00127958	0.00198781	0.19	0.104972	-0.0997424	0.017971	0.00169355	0.0037537	0.12	0.0638298	-0.0264849	0.011251	0.00209452	0.00262546
adrenal gland diseases	neuroendocrine tumors	0.13	0.0695187	0.0854682	0.0133751	0.00130873	0.00216385	0.18	0.0989011	-0.0258787	0.0164862	0.00156751	0.00296716	0.13	0.0695187	0.0046006	0.01053	0.00174485	0.00251557
adrenal gland diseases	neurologic manifestations	0.15	0.0810811	-0.100375	0.0130856	0.00140035	0.00257065	0.16	0.0869565	-0.0899054	0.0140554	0.00149915	0.00294139	0.16	0.0869565	-0.094906	0.0114676	0.001806	0.00304138
adrenal gland diseases	neuromuscular diseases	0.14	0.0752688	0.0474108	0.011535	0.00137958	0.00240731	0.17	0.0928962	-0.0743621	0.0138395	0.00153406	0.00292196	0.09	0.0471204	0.00976082	0.0122311	0.00196375	0.00187854
adrenal gland diseases	nevi and melanomas	0.11	0.0582011	0.168589	0.0130398	0.00124484	0.00191018	0.15	0.0810811	0.0363056	0.0158085	0.00140215	0.00269441	0.1	0.0526316	0.042118	0.00984883	0.00171202	0.00215248
adrenal gland diseases	nutrition disorders	0.23	0.129944	-0.13686	0.0176693	0.00167776	0.00476223	0.26	0.149425	-0.294192	0.01989	0.00169962	0.00530245	0.13	0.0695187	-0.0159574	0.0109348	0.00111786	0.00295696
adrenal gland diseases	nutritional and metabolic diseases	0.23	0.129944	-0.156666	0.0167895	0.00181223	0.00452885	0.24	0.136364	-0.245102	0.0192388	0.00185874	0.00484175	0.15	0.0810811	-0.0789897	0.0116247	0.00197861	0.0028435
adrenal gland diseases	obesity	0.24	0.136364	-0.236285	0.0174476	0.0016989	0.00455324	0.25	0.142857	-0.319702	0.0190388	0.00159848	0.00479885	0.14	0.0752688	-0.0748819	0.0123202	0.00105308	0.00287208
adrenal gland diseases	ocular motility disorders	0.08	0.0416667	0.060886	0.00799803	0.00107013	0.00181458	0.04	0.0204082	0.0904234	0.0075248	0.00100543	0.00121426	0.02	0.010101	0.18291	0.00677625	0.00133431	0.00123424
adrenal gland diseases	orbital diseases	0.22	0.123596	-0.13662	0.0144719	0.00133362	0.00306878	0.17	0.0928962	-0.0265245	0.0145181	0.00112754	0.00323409	0.13	0.0695187	-0.101591	0.0131851	0.00186826	0.0024905
adrenal gland diseases	osteochondrodysplasias	0.16	0.0869565	-0.00531915	0.0117166	0.0014406	0.00236773	0.16	0.0869565	-0.0376761	0.0130058	0.00135751	0.00286196	0.11	0.0582011	0.0102884	0.0125824	0.00153818	0.00223899
adrenal gland diseases	osteoporosis	0.25	0.142857	-0.169406	0.0171976	0.00155269	0.00440158	0.21	0.117318	-0.123221	0.0187368	0.00141185	0.00452682	0.1	0.0526316	-0.0320118	0.0145369	0.00138937	0.00232999
adrenal gland diseases	otorhinolaryngologic diseases	0.12	0.0638298	0.0759932	0.0124462	0.00142824	0.00194161	0.13	0.0695187	0.029125	0.0144449	0.00138973	0.00261226	0.14	0.0752688	-0.0265523	0.0153445	0.00206399	0.0030167
adrenal gland diseases	ovarian diseases	0.25	0.142857	-0.200032	0.0169808	0.00203675	0.00434169	0.28	0.162791	-0.223504	0.0194087	0.00177864	0.00498649	0.11	0.0582011	-0.0480519	0.0122488	0.00184662	0.0022451
adrenal gland diseases	ovarian neoplasms	0.24	0.136364	-0.164413	0.016611	0.00199447	0.00410545	0.28	0.162791	-0.239048	0.020277	0.00188012	0.00499112	0.12	0.0638298	-0.0586617	0.0122311	0.00189644	0.00238214
adrenal gland diseases	overnutrition	0.24	0.136364	-0.251911	0.0175899	0.00171064	0.00457686	0.25	0.142857	-0.319702	0.0190388	0.00159848	0.00479885	0.14	0.0752688	-0.0748819	0.0123202	0.00105308	0.00287208
adrenal gland diseases	overweight	0.25	0.142857	-0.245739	0.0180969	0.00169204	0.00474175	0.26	0.149425	-0.330173	0.0194521	0.00159938	0.00501091	0.15	0.0810811	-0.0855771	0.0129053	0.00115708	0.00311002
adrenal gland diseases	pancreatic diseases	0.15	0.0810811	-0.0446425	0.0157845	0.00163128	0.00312894	0.19	0.104972	-0.123732	0.0179967	0.00155353	0.00376925	0.08	0.0416667	-0.0734172	0.012295	0.00190288	0.00240922
adrenal gland diseases	panuveitis	0.13	0.0695187	0.0689181	0.0106784	0.00133038	0.00193876	0.08	0.0416667	0.20087	0.0106902	0.001064	0.00175921	0.11	0.0582011	0.046408	0.0129488	0.00169212	0.00211865
adrenal gland diseases	parkinson disease	0.09	0.0471204	0.0904255	0.0138726	0.00120817	0.00197731	0.13	0.0695187	0.0152862	0.0165022	0.00144546	0.00286342	0.09	0.0471204	0.000704081	0.0116767	0.00162789	0.00234232
adrenal gland diseases	parkinsonian disorders	0.09	0.0471204	0.0896553	0.0137387	0.00118444	0.00196217	0.13	0.0695187	0.0424253	0.016098	0.00133185	0.00294469	0.08	0.0416667	0.033192	0.0110759	0.00155268	0.00231511
adrenal gland diseases	pathologic processes	0.2	0.111111	-0.116488	0.0181104	0.00163736	0.00364288	0.22	0.123596	-0.170449	0.0208275	0.00181708	0.00428222	0.08	0.0416667	-0.0745626	0.0131348	0.00181557	0.00287022
adrenal gland diseases	pathological conditions, anatomical	0.21	0.117318	-0.075238	0.0182108	0.00170503	0.00431579	0.24	0.136364	-0.169151	0.0206371	0.00175424	0.00454648	0.14	0.0752688	-0.0538972	0.0139377	0.00219618	0.00313033
adrenal gland diseases	pathological conditions, signs and symptoms	0.22	0.123596	-0.146568	0.0190557	0.00158123	0.00408042	0.25	0.142857	-0.237842	0.0225263	0.00179081	0.00462385	0.1	0.0526316	-0.0485244	0.0124284	0.00201428	0.00293001
adrenal gland diseases	peripheral nervous system diseases	0.15	0.0810811	-0.0113161	0.0139131	0.00173193	0.00301602	0.16	0.0869565	-0.0961048	0.0167202	0.00189556	0.0034159	0.1	0.0526316	0.0194545	0.0143841	0.00255102	0.00276323
adrenal gland diseases	peroxisomal disorders	0.22	0.123596	-0.128155	0.0131004	0.00224612	0.00416198	0.23	0.129944	-0.202183	0.0150809	0.00237882	0.00385521	0.32	0.190476	-0.307735	0.0143124	0.00294608	0.00520763
adrenal gland diseases	pigmentation disorders	0.15	0.0810811	-0.00531915	0.0112349	0.00130748	0.00247514	0.13	0.0695187	0.0094071	0.012676	0.00124809	0.00253013	0.05	0.025641	0.151476	0.0103705	0.00158338	0.0021751
adrenal gland diseases	polyneuropathies	0.09	0.0471204	0.0691599	0.00936368	0.00165014	0.00182723	0.06	0.0309278	0.124192	0.0097886	0.00150694	0.00177054	0.05	0.025641	0.101845	0.00719129	0.0014141	0.00159751
adrenal gland diseases	precursor cell lymphoblastic leukemia-lymphoma	0.11	0.0582011	0.089711	0.010462	0.00104724	0.00228836	0.14	0.0752688	0.0251749	0.0125932	0.0013371	0.00289549	0.12	0.0638298	0.0366042	0.011234	0.00176312	0.00277274
adrenal gland diseases	prostatic diseases	0.16	0.0869565	-0.117566	0.015856	0.00158604	0.0029834	0.2	0.111111	-0.177697	0.0191547	0.00180851	0.00411478	0.1	0.0526316	-0.0261786	0.0138748	0.00175296	0.00315756
adrenal gland diseases	prostatic neoplasms	0.16	0.0869565	-0.122883	0.0158725	0.00159441	0.00298488	0.2	0.111111	-0.18296	0.0192829	0.0018101	0.00412759	0.1	0.0526316	-0.0261786	0.0138748	0.00175296	0.00315756
adrenal gland diseases	proteinuria	0.16	0.0869565	-0.00615592	0.015481	0.00153349	0.00326192	0.18	0.0989011	-0.130992	0.0178868	0.00152818	0.00356917	0.1	0.0526316	0.00531915	0.0132224	0.00144528	0.0023966
adrenal gland diseases	proteostasis deficiencies	0.08	0.0416667	0.0844757	0.0112639	0.00150736	0.00230709	0.06	0.0309278	0.0944448	0.0124018	0.00144783	0.00204668	0.04	0.0204082	0.11845	0.00901108	0.00162534	0.0015992
adrenal gland diseases	psoriasis	0.13	0.0695187	0.0874316	0.0129979	0.00145064	0.0023388	0.14	0.0752688	0.0495632	0.0159004	0.00134212	0.00280626	0.12	0.0638298	-0.0792966	0.012729	0.0014286	0.00264416
adrenal gland diseases	purine-pyrimidine metabolism, inborn errors	0.09	0.0471204	0.014729	0.0112134	0.000996393	0.00229463	0.11	0.0582011	0.00501736	0.0111708	0.00099077	0.0027966	0.06	0.0309278	0.0312362	0.010213	0.00124833	0.00162404
adrenal gland diseases	rectal diseases	0.13	0.0695187	0.051927	0.013929	0.00118924	0.00244847	0.18	0.0989011	-0.0691512	0.0172054	0.00142774	0.00360705	0.12	0.0638298	-0.0698512	0.0119043	0.0018555	0.00288225
adrenal gland diseases	renal tubular transport, inborn errors	0.19	0.104972	-0.133565	0.00883404	0.000784852	0.00338368	0.2	0.111111	-0.1295	0.0106796	0.000967842	0.00325188	0.04	0.0204082	0.18163	0.00833536	0.00100324	0.00134086
adrenal gland diseases	respiratory hypersensitivity	0.12	0.0638298	0.136241	0.0139795	0.00156682	0.00290231	0.1	0.0526316	0.158903	0.0143992	0.00131101	0.00259141	0.12	0.0638298	0.0842233	0.0145095	0.00170303	0.00277434
adrenal gland diseases	respiratory tract diseases	0.15	0.0810811	0.0601706	0.016862	0.00171037	0.00329359	0.15	0.0810811	0.0217854	0.0184249	0.00183625	0.00333983	0.1	0.0526316	-0.0267208	0.011929	0.00161516	0.00273048
adrenal gland diseases	respiratory tract neoplasms	0.12	0.0638298	0.00943216	0.0144844	0.0012779	0.00253358	0.17	0.0928962	-0.0822034	0.0183253	0.00162146	0.00349258	0.09	0.0471204	-0.011463	0.0118742	0.00157133	0.00242785
adrenal gland diseases	retinal degeneration	0.1	0.0526316	0.172221	0.00720751	0.00102193	0.00131863	0.08	0.0416667	0.146381	0.00758826	0.000904088	0.00171993	0.04	0.0204082	0.10162	0.00862002	0.00114317	0.00165119
adrenal gland diseases	retinal diseases	0.15	0.0810811	-0.0171995	0.0133688	0.00115623	0.00264813	0.19	0.104972	-0.0763	0.0160959	0.00146397	0.00339978	0.1	0.0526316	0.00896305	0.0144515	0.00194595	0.00286615
adrenal gland diseases	retinal dystrophies	0.05	0.025641	0.272204	0.00272073	0.000683695	0.000906656	0.07	0.0362694	0.183723	0.0042765	0.000728809	0.00146577	0.02	0.010101	0.125764	0.0054846	0.000965055	0.00137424
adrenal gland diseases	retinitis pigmentosa	0.04	0.0204082	0.296254	0.00258774	0.000684831	0.000900529	0.06	0.0309278	0.249495	0.00395759	0.000702882	0.00139113	0.02	0.010101	0.183505	0.00523249	0.000900202	0.00138487
adrenal gland diseases	rheumatic diseases	0.16	0.0869565	-0.0155422	0.0146808	0.00151867	0.00258336	0.16	0.0869565	-0.0433601	0.017674	0.00147515	0.00323504	0.13	0.0695187	0.0456123	0.0148706	0.00205909	0.00272845
adrenal gland diseases	sarcoma	0.12	0.0638298	0.100349	0.0130554	0.0012333	0.00233978	0.19	0.104972	-0.109984	0.0170684	0.00166539	0.00371292	0.08	0.0416667	-0.0218797	0.0102305	0.00144434	0.00231874
adrenal gland diseases	sensation disorders	0.14	0.0752688	-0.00675301	0.0116914	0.00146263	0.00222065	0.13	0.0695187	0.0244	0.0113702	0.00124884	0.00213486	0.03	0.0152284	0.0644525	0.00985682	0.00114488	0.00133723
adrenal gland diseases	signs and symptoms	0.22	0.123596	-0.146568	0.0190557	0.00158123	0.00408042	0.25	0.142857	-0.237842	0.0225263	0.00179081	0.00462385	0.1	0.0526316	-0.0485244	0.0124284	0.00201428	0.00293001
adrenal gland diseases	skin abnormalities	0.11	0.0582011	0.138667	0.00968889	0.00117646	0.00164991	0.1	0.0526316	0.184236	0.00954494	0.00121056	0.00162948	0.08	0.0416667	0.109492	0.00960155	0.00136358	0.00176247
adrenal gland diseases	skin and connective tissue diseases	0.17	0.0928962	-0.086355	0.0166134	0.00144495	0.00363931	0.2	0.111111	-0.166662	0.0197294	0.00159797	0.00414991	0.14	0.0752688	-0.0648621	0.0152677	0.00212773	0.00302365
adrenal gland diseases	skin diseases	0.17	0.0928962	-0.086355	0.0166134	0.00144495	0.00363931	0.19	0.104972	-0.14567	0.0192664	0.00159654	0.00410322	0.14	0.0752688	-0.0648621	0.0152677	0.00212773	0.00302365
adrenal gland diseases	skin diseases, genetic	0.08	0.0416667	0.211599	0.00868962	0.000986691	0.00141145	0.1	0.0526316	0.173902	0.00981786	0.00126958	0.00197677	0.1	0.0526316	0.0673643	0.00990333	0.0016761	0.00205
adrenal gland diseases	skin diseases, papulosquamous	0.12	0.0638298	0.0967352	0.013001	0.00149594	0.00204646	0.12	0.0638298	0.117587	0.0147207	0.00127277	0.00217858	0.12	0.0638298	-0.0421099	0.0113144	0.00157192	0.00231355
adrenal gland diseases	skin diseases, vascular	0.16	0.0869565	-0.000278202	0.014285	0.00158379	0.00294559	0.2	0.111111	-0.0857027	0.0176416	0.00170702	0.00390809	0.09	0.0471204	0.0362745	0.0109033	0.00126143	0.00204465
adrenal gland diseases	sleep disorders	0.17	0.0928962	-0.0425532	0.0132687	0.0015347	0.00293004	0.15	0.0810811	-0.112903	0.0132769	0.00152133	0.00236944	0.12	0.0638298	0.00394818	0.0115199	0.00131968	0.00222931
adrenal gland diseases	spastic paraplegia, hereditary	0.0555556	0.0238095	0.210183	0.00499964	0.00134707	0.00105487	0.0694444	0.0299401	0.143011	0.00606964	0.00135925	0.00125978	0.0694444	0.0299401	0.120576	0.00633325	0.00165051	0.00141333
adrenal gland diseases	spinal cord diseases	0.12	0.0638298	0.0205067	0.0127931	0.00121606	0.00211044	0.12	0.0638298	0.0153421	0.0144063	0.00126394	0.0025862	0.15	0.0810811	-0.0160134	0.0132973	0.00193949	0.00303614
adrenal gland diseases	spinal diseases	0.15	0.0810811	-0.0268069	0.0136135	0.00146446	0.00260676	0.14	0.0752688	0.00425894	0.0167737	0.00138012	0.00304079	0.12	0.0638298	0	0.0134606	0.00167048	0.00240053
adrenal gland diseases	spinocerebellar ataxias	0.04	0.0204082	0.130437	0.00682412	0.000889804	0.00115398	0.08	0.0416667	0.0408741	0.00897754	0.00139673	0.00203504	0.09	0.0471204	-0.0014301	0.00855383	0.00122305	0.00214686
adrenal gland diseases	spinocerebellar degenerations	0.06	0.0309278	0.147474	0.0060844	0.000853176	0.00174301	0.06	0.0309278	0.131195	0.00715815	0.00105934	0.00180491	0.08	0.0416667	0.0263508	0.00848324	0.00132434	0.00208086
adrenal gland diseases	spondylarthritis	0.11	0.0582011	0.160903	0.0116355	0.00161023	0.00241845	0.09	0.0471204	0.202711	0.0125595	0.00144373	0.00196918	0.07	0.0362694	0.185599	0.0123978	0.0018285	0.00196597
adrenal gland diseases	spondylarthropathies	0.11	0.0582011	0.173214	0.0116338	0.00163464	0.00242866	0.08	0.0416667	0.209677	0.0120997	0.00126649	0.00189392	0.07	0.0362694	0.191093	0.012048	0.00180866	0.00195801
adrenal gland diseases	spondylitis	0.11	0.0582011	0.173039	0.0116608	0.00161155	0.00241429	0.1	0.0526316	0.18664	0.0127985	0.00144229	0.00224112	0.08	0.0416667	0.163888	0.0122577	0.0018168	0.0019569
adrenal gland diseases	spondylitis, ankylosing	0.137931	0.032	0.270254	0.0101534	0.00111726	0.00201549	0.103448	0.0238095	0.261253	0.00960336	0.00100982	0.00172046	0.0689655	0.015748	0.263339	0.0103895	0.000970691	0.00173002
adrenal gland diseases	stomatognathic diseases	0.12	0.0638298	0.0956464	0.0137548	0.00153336	0.0025981	0.14	0.0752688	0.038349	0.0166337	0.00155811	0.00262723	0.14	0.0752688	-0.0543927	0.0152714	0.00216145	0.00296444
adrenal gland diseases	stomatognathic system abnormalities	0.05	0.025641	0.167804	0.0086166	0.000842383	0.00154378	0.07	0.0362694	0.141625	0.00942697	0.00104183	0.00174124	0.04	0.0204082	0.136833	0.00942024	0.000862705	0.00187135
adrenal gland diseases	tauopathies	0.1	0.0526316	0.0203971	0.0135746	0.00164605	0.0024225	0.15	0.0810811	-0.064725	0.0164485	0.00169343	0.00323346	0.04	0.0204082	0.114908	0.0104066	0.00182131	0.00186055
adrenal gland diseases	tdp-43 proteinopathies	0.03	0.0152284	0.234043	0.00699239	0.00109754	0.00130244	0.05	0.025641	0.165818	0.00827697	0.00115727	0.00180382	0.04	0.0204082	0.153201	0.00717251	0.00164389	0.00141402
adrenal gland diseases	thoracic neoplasms	0.12	0.0638298	0.0408466	0.0138992	0.00127192	0.00250186	0.19	0.104972	-0.129174	0.017149	0.00157393	0.0033967	0.08	0.0416667	0.00958963	0.0114587	0.00143934	0.00231189
adrenal gland diseases	thyroid diseases	0.3	0.176471	-0.298627	0.0169663	0.00160037	0.0041225	0.3	0.176471	-0.349329	0.0193228	0.00169617	0.00480841	0.17	0.0928962	-0.0743398	0.0138278	0.00216932	0.00308217
adrenal gland diseases	urination disorders	0.21	0.117318	-0.109897	0.0165867	0.00154569	0.00379469	0.22	0.123596	-0.194048	0.0187173	0.00159882	0.00417075	0.1	0.0526316	-0.0106383	0.013503	0.00145804	0.00246531
adrenal gland diseases	urogenital abnormalities	0.37	0.226994	-0.373501	0.0167035	0.00176809	0.00563263	0.37	0.226994	-0.396535	0.0172226	0.00151584	0.0059397	0.08	0.0416667	0.175532	0.0108322	0.00103419	0.00231972
adrenal gland diseases	urogenital neoplasms	0.21	0.117318	-0.159025	0.0160037	0.00159567	0.00325941	0.23	0.129944	-0.192552	0.0196177	0.00182409	0.00428715	0.1	0.0526316	-0.0208597	0.0137574	0.00193593	0.00328564
adrenal gland diseases	urologic diseases	0.25	0.142857	-0.168465	0.0174791	0.00159187	0.00416553	0.26	0.149425	-0.200752	0.0198403	0.00148515	0.00423281	0.15	0.0810811	-0.0430393	0.0142887	0.00263867	0.00340514
adrenal gland diseases	urologic neoplasms	0.14	0.0752688	0.0223225	0.014907	0.00129641	0.00277182	0.19	0.104972	-0.0517626	0.0182187	0.00155395	0.00351172	0.16	0.0869565	-0.0801034	0.0144335	0.0024365	0.00311601
adrenal gland diseases	urological manifestations	0.23	0.129944	-0.165985	0.0167529	0.00153693	0.0037742	0.23	0.129944	-0.25978	0.0193361	0.00153876	0.0044759	0.13	0.0695187	-0.0371037	0.0139164	0.0013981	0.00265978
adrenal gland diseases	uveal diseases	0.13	0.0695187	0.120013	0.0118013	0.00136407	0.00195506	0.1	0.0526316	0.137496	0.0134781	0.00114333	0.00177381	0.12	0.0638298	-0.0211234	0.0136959	0.00169258	0.00256104
adrenal gland diseases	uveitis	0.11	0.0582011	0.171849	0.0126239	0.00147753	0.00220722	0.09	0.0471204	0.17347	0.0133087	0.00113898	0.00176983	0.13	0.0695187	-0.0215955	0.0140991	0.00168828	0.00251372
adrenal gland diseases	uveitis, anterior	0.14	0.0752688	0.0583548	0.0111425	0.00133804	0.00216409	0.1	0.0526316	0.179937	0.0113724	0.00118157	0.00184949	0.11	0.0582011	0.072686	0.0130915	0.00157993	0.00211303
adrenal gland diseases	varicose veins	0.08	0.0416667	0.145105	0.0108908	0.00118289	0.00218047	0.11	0.0582011	0.0918774	0.0127614	0.00130367	0.00281823	0.1	0.0526316	0.0751957	0.0132582	0.00176314	0.00294245
adrenal gland diseases	vascular diseases	0.22	0.123596	-0.074502	0.0170811	0.00175337	0.00404542	0.23	0.129944	-0.169877	0.020998	0.00191669	0.00482493	0.17	0.0928962	-0.0699758	0.0143078	0.0024599	0.00305907
adrenal gland diseases	vasculitis	0.12	0.0638298	0.149988	0.0112892	0.00144569	0.00192769	0.11	0.0582011	0.120744	0.0127972	0.00130088	0.00225381	0.12	0.0638298	0.0507897	0.0114863	0.00166826	0.00245959
adrenal gland diseases	virus diseases	0.11	0.0582011	0.12766	0.0123128	0.00128358	0.00212902	0.11	0.0582011	0.0679737	0.0147007	0.0012812	0.00256114	0.14	0.0752688	0.0103163	0.0133262	0.00186915	0.00245715
adrenal gland diseases	vision disorders	0.12	0.0638298	0.0463103	0.00660864	0.000861891	0.00193434	0.12	0.0638298	-0.0391878	0.00846469	0.00119825	0.00211711	0.09	0.0471204	-0.0780323	0.0093588	0.00121217	0.0020018
albuminuria	alzheimer disease	0.23	0.129944	-0.257347	0.0209011	0.00242588	0.00467021	0.2	0.111111	-0.210435	0.0212785	0.00236941	0.00456278	0.12	0.0638298	0.000692016	0.0140792	0.00230249	0.00293246
albuminuria	amino acid metabolism, inborn errors	0.21	0.117318	-0.0479544	0.0130291	0.00172474	0.00380249	0.14	0.0752688	0.0457855	0.0108171	0.00167055	0.00296449	0.08	0.0416667	0.0872775	0.0102385	0.00146033	0.00230386
albuminuria	amyotrophic lateral sclerosis	0.105263	0.047619	0.0315144	0.0106333	0.00143881	0.00250643	0.0657895	0.0292398	0.0243928	0.0105128	0.00144071	0.0022371	0.0263158	0.0114943	0.165867	0.00954187	0.00117538	0.00186481
albuminuria	anemia	0.23	0.129944	-0.149368	0.017448	0.00249733	0.00427776	0.2	0.111111	-0.0914457	0.0174857	0.00253079	0.00355791	0.17	0.0928962	-0.0296921	0.0138859	0.00174295	0.00276709
albuminuria	anemia, aplastic	0.07	0.0362694	0.195152	0.0129069	0.00142839	0.00171895	0.06	0.0309278	0.201611	0.0117923	0.00127818	0.00139601	0.04	0.0204082	0.225336	0.010382	0.00120937	0.00155414
albuminuria	anemia, hemolytic	0.22	0.123596	-0.141656	0.013376	0.00241491	0.00369922	0.2	0.111111	-0.0719901	0.0151733	0.00239449	0.00365641	0.12	0.0638298	0.00884155	0.0100116	0.00181854	0.00276552
albuminuria	aneurysm	0.29	0.169591	-0.360709	0.0222608	0.0024157	0.00514218	0.27	0.156069	-0.284275	0.0239856	0.00242656	0.00515005	0.21	0.117318	-0.137867	0.0184687	0.00191772	0.00388844
albuminuria	ankylosis	0.0972222	0.0424242	0.0712947	0.0123827	0.00181509	0.00258175	0.0833333	0.0361446	0.0699615	0.0124817	0.00172603	0.00233519	0.0972222	0.0424242	0.0252196	0.0126741	0.00164096	0.00267133
albuminuria	arrhythmias, cardiac	0.25	0.142857	-0.222017	0.0164958	0.00175913	0.00469099	0.21	0.117318	-0.12791	0.0164864	0.0018114	0.00427126	0.11	0.0582011	0.0510235	0.010878	0.00193951	0.00266624
albuminuria	arterial occlusive diseases	0.43	0.273885	-0.509495	0.0284772	0.00302867	0.00719666	0.4	0.25	-0.427773	0.0293372	0.00307638	0.00688748	0.19	0.104972	-0.206708	0.019751	0.00241542	0.0038247
albuminuria	arteriosclerosis	0.43	0.273885	-0.525013	0.0279231	0.00304838	0.00723166	0.4	0.25	-0.427773	0.0293372	0.00307638	0.00688748	0.2	0.111111	-0.196074	0.0200469	0.00239781	0.00387473
albuminuria	arthritis	0.28	0.162791	-0.284177	0.0219115	0.00242745	0.00421211	0.25	0.142857	-0.192922	0.0232282	0.00226591	0.00397716	0.23	0.129944	-0.214452	0.0201032	0.00230581	0.00359908
albuminuria	arthritis, rheumatoid	0.14	0.0752688	-0.0958019	0.0135388	0.00177892	0.00214378	0.12	0.0638298	-0.0766644	0.0151146	0.0017016	0.00246312	0.13	0.0695187	-0.0664795	0.0166237	0.00175219	0.00256669
albuminuria	asthma	0.24	0.136364	-0.0925063	0.0203661	0.00244407	0.00355611	0.26	0.149425	-0.169632	0.0217117	0.00241429	0.00388837	0.13	0.0695187	-0.0249938	0.0175274	0.0017182	0.0027077
albuminuria	ataxia	0.11	0.0582011	0.0595491	0.0102371	0.00106316	0.00221706	0.08	0.0416667	0.0828331	0.00935073	0.00124691	0.00227392	0.06	0.0309278	0.0556538	0.00813065	0.00110979	0.00188853
albuminuria	autoimmune diseases	0.25	0.142857	-0.189649	0.0191748	0.00223822	0.0035816	0.24	0.136364	-0.197825	0.020691	0.00227563	0.00386509	0.2	0.111111	-0.22964	0.0157324	0.00210864	0.00309198
albuminuria	autoimmune diseases of the nervous system	0.21	0.117318	-0.0816327	0.0188483	0.00222148	0.00319278	0.23	0.129944	-0.131313	0.0205265	0.00201706	0.00368129	0.13	0.0695187	-0.0201092	0.0159022	0.00204465	0.00227043
albuminuria	bacterial infections	0.27	0.156069	-0.189358	0.0223267	0.00243292	0.00365363	0.26	0.149425	-0.151699	0.0233654	0.00242216	0.00369544	0.2	0.111111	-0.163811	0.017579	0.00248182	0.00308354
albuminuria	bacterial infections and mycoses	0.27	0.156069	-0.189358	0.0223267	0.00243292	0.00365363	0.26	0.149425	-0.151699	0.0233654	0.00242216	0.00369544	0.2	0.111111	-0.163811	0.017579	0.00248182	0.00308354
albuminuria	basal ganglia diseases	0.16	0.0869565	-0.0455895	0.0177444	0.00174735	0.00355979	0.17	0.0928962	-0.0861809	0.0190966	0.00192483	0.00388752	0.06	0.0309278	0.142856	0.0116485	0.00149355	0.00221153
albuminuria	behcet syndrome	0.142857	0.0384615	0.0155445	0.017701	0.00215694	0.00287113	0.142857	0.0384615	-0.00252525	0.0187362	0.00214696	0.00273561	0.0857143	0.0227273	0.0909091	0.0190392	0.00180971	0.00246072
albuminuria	bile duct diseases	0.23	0.129944	-0.206724	0.0174162	0.00220044	0.00391988	0.21	0.117318	-0.220672	0.0179765	0.00177361	0.0034448	0.14	0.0752688	-0.0509841	0.017942	0.00200481	0.00306841
albuminuria	biliary tract diseases	0.23	0.129944	-0.216735	0.0173324	0.00207942	0.00387611	0.19	0.104972	-0.198166	0.0186115	0.00199823	0.0039328	0.14	0.0752688	-0.046155	0.01547	0.00217646	0.00311325
albuminuria	blood coagulation disorders	0.19	0.104972	-0.118374	0.0147039	0.00258827	0.00345112	0.14	0.0752688	-0.0143415	0.014727	0.00262286	0.00295074	0.14	0.0752688	-0.075553	0.0131771	0.0028025	0.00286283
albuminuria	blood coagulation disorders, inherited	0.18	0.0989011	-0.0713301	0.0137394	0.00265234	0.00325647	0.12	0.0638298	-0.0403868	0.0136339	0.00294372	0.00275481	0.14	0.0752688	-0.0816989	0.0117795	0.00233053	0.00290945
albuminuria	blood platelet disorders	0.25	0.142857	-0.264351	0.0167947	0.00252876	0.00454464	0.18	0.0989011	-0.123783	0.0159448	0.00270944	0.00345929	0.13	0.0695187	-0.0727754	0.0137969	0.00244883	0.00322758
albuminuria	blood protein disorders	0.23	0.129944	-0.184538	0.0195281	0.00271877	0.00359343	0.15	0.0810811	-0.040404	0.0187706	0.00241866	0.00302923	0.11	0.0582011	-0.0972673	0.014316	0.0021137	0.00232365
albuminuria	body weight	0.25	0.142857	-0.19898	0.0225848	0.00207317	0.00494796	0.29	0.169591	-0.284404	0.0239779	0.00209432	0.00495864	0.14	0.0752688	-0.100688	0.0146515	0.00150654	0.002374
albuminuria	bone diseases	0.21	0.117318	-0.13186	0.0211606	0.00195297	0.00389586	0.19	0.104972	-0.105814	0.021913	0.00181054	0.0037624	0.1	0.0526316	0.000402607	0.0147135	0.00177418	0.00293753
albuminuria	bone diseases, developmental	0.11	0.0582011	0.0259967	0.0155047	0.00167759	0.00301963	0.1	0.0526316	0.0264616	0.0155106	0.00160487	0.00291401	0.14	0.0752688	-0.0353535	0.016807	0.00158426	0.00312699
albuminuria	bone diseases, metabolic	0.25	0.142857	-0.167754	0.0206031	0.0018781	0.00473633	0.2	0.111111	-0.0758162	0.0184546	0.00163455	0.00382539	0.12	0.0638298	-0.0557984	0.014868	0.00152588	0.00292922
albuminuria	bone marrow diseases	0.17	0.0928962	-0.106866	0.0175188	0.00180679	0.00294358	0.13	0.0695187	-0.0454545	0.018045	0.00159325	0.00279335	0.11	0.0582011	0.0270952	0.0133031	0.00146686	0.00212642
albuminuria	brain diseases	0.26	0.149425	-0.213363	0.0202092	0.00226809	0.00470522	0.23	0.129944	-0.121212	0.0204335	0.00204397	0.00456396	0.12	0.0638298	-0.0638593	0.0144505	0.00189669	0.00273664
albuminuria	brain diseases, metabolic	0.23	0.129944	-0.18588	0.0155926	0.00205477	0.00405395	0.16	0.0869565	0.0718556	0.0133852	0.00194694	0.00296867	0.09	0.0471204	0.0421894	0.0136684	0.00180023	0.00269146
albuminuria	brain diseases, metabolic, inborn	0.17	0.0928962	-0.0103542	0.0122567	0.00170972	0.00289512	0.08	0.0416667	0.219292	0.00967312	0.00160014	0.0019433	0.09	0.0471204	0.0510963	0.0126176	0.00169937	0.00231996
albuminuria	breast diseases	0.21	0.117318	-0.218977	0.0203346	0.00194811	0.00389719	0.21	0.117318	-0.181818	0.0219451	0.00203819	0.00443161	0.12	0.0638298	-0.0696493	0.0157303	0.00198295	0.00289596
albuminuria	breast neoplasms	0.21	0.117318	-0.198724	0.020544	0.00195056	0.00390347	0.21	0.117318	-0.181818	0.0219451	0.00203819	0.00443161	0.12	0.0638298	-0.0696493	0.0157303	0.00198295	0.00289596
albuminuria	bronchial diseases	0.25	0.142857	-0.138576	0.0223145	0.00252476	0.00367631	0.24	0.136364	-0.158888	0.0225795	0.00241709	0.00353145	0.13	0.0695187	-0.0922852	0.0160693	0.00201024	0.00307967
albuminuria	carbohydrate metabolism, inborn errors	0.07	0.0362694	0.112215	0.00570027	0.0014162	0.00182344	0.04	0.0204082	0.252581	0.00550728	0.00126681	0.00116214	0.07	0.0362694	0.168759	0.00723328	0.00127799	0.00161547
albuminuria	carcinoma	0.19	0.104972	-0.163265	0.0189363	0.00195535	0.00335127	0.21	0.117318	-0.197177	0.0201229	0.00201854	0.00424871	0.08	0.0416667	-0.0459662	0.0123445	0.00176433	0.00240532
albuminuria	carcinoma, renal cell	0.18	0.0989011	-0.0767089	0.0193324	0.00222266	0.00351179	0.19	0.104972	-0.0858586	0.0189249	0.00227145	0.00363377	0.17	0.0928962	-0.1063	0.0157629	0.0022126	0.00278989
albuminuria	cardiomegaly	0.3	0.176471	-0.30102	0.0215943	0.00266685	0.00471965	0.23	0.129944	-0.189282	0.0201001	0.00264517	0.00429865	0.13	0.0695187	-0.0106061	0.0143817	0.00191909	0.00295472
albuminuria	cardiomyopathies	0.32	0.190476	-0.366078	0.0214918	0.00235233	0.00450778	0.28	0.162791	-0.31616	0.021454	0.00232631	0.0040792	0.19	0.104972	-0.208916	0.0164723	0.00230221	0.00335325
albuminuria	cardiomyopathy, dilated	0.25	0.142857	-0.210082	0.0200917	0.00234063	0.0040817	0.22	0.123596	-0.142808	0.0192677	0.00238496	0.00377459	0.12	0.0638298	-0.0106862	0.0136446	0.0019466	0.00277583
albuminuria	cardiomyopathy, hypertrophic	0.22	0.123596	-0.199932	0.0146322	0.00162935	0.00356569	0.15	0.0810811	-0.118209	0.0139713	0.00175598	0.00309359	0.07	0.0362694	0.0524649	0.0115417	0.00159803	0.00270018
albuminuria	cardiomyopathy, hypertrophic, familial	0.1375	0.0650888	-0.108105	0.0110734	0.00142702	0.00249286	0.1125	0.0526316	-0.0682201	0.0113361	0.00155102	0.00258613	0.1375	0.0650888	-0.117158	0.0116112	0.00176449	0.00267063
albuminuria	cardiovascular abnormalities	0.29	0.169591	-0.28682	0.0185764	0.00250928	0.00476778	0.2	0.111111	-0.172987	0.0184501	0.00262702	0.00466485	0.18	0.0989011	-0.174068	0.0164463	0.00215045	0.00339421
albuminuria	cardiovascular diseases	0.45	0.290323	-0.591837	0.0263546	0.00301062	0.00700348	0.42	0.265823	-0.532975	0.0289684	0.00304718	0.00701599	0.19	0.104972	-0.210452	0.0180922	0.00244527	0.00370078
albuminuria	carotid artery diseases	0.33	0.197605	-0.390146	0.0223467	0.00292348	0.00519869	0.24	0.136364	-0.183914	0.0234141	0.00291075	0.00510094	0.25	0.142857	-0.296423	0.020386	0.00276227	0.00462326
albuminuria	celiac disease	0.18	0.0989011	-0.103782	0.0150745	0.00196098	0.00253303	0.15	0.0810811	-0.0428276	0.0151245	0.00213057	0.00244676	0.09	0.0471204	0.0498106	0.0120634	0.00180534	0.00199622
albuminuria	central nervous system diseases	0.26	0.149425	-0.213286	0.0205372	0.0022585	0.00468997	0.22	0.123596	-0.121212	0.0205387	0.00216365	0.00451031	0.09	0.0471204	0.0106305	0.0136998	0.00186596	0.00274327
albuminuria	cerebellar ataxia	0.08	0.0416667	0.0753966	0.00940067	0.00103773	0.00185162	0.07	0.0362694	0.120113	0.010013	0.0012288	0.00207391	0.07	0.0362694	0.0863603	0.0099538	0.00119687	0.00213185
albuminuria	cerebellar diseases	0.1	0.0526316	0.0388882	0.0103256	0.00109847	0.00207742	0.07	0.0362694	0.109587	0.0103534	0.0013491	0.00217509	0.06	0.0309278	0.0558258	0.00987827	0.00131992	0.00216548
albuminuria	cerebrovascular disorders	0.37	0.226994	-0.479592	0.0254813	0.00276362	0.00623093	0.32	0.190476	-0.395924	0.0258065	0.00291436	0.00567528	0.21	0.117318	-0.228903	0.0187906	0.00190853	0.00369754
albuminuria	charcot-marie-tooth disease	0.08	0.0416667	0.0440005	0.00675834	0.00144511	0.00147674	0.05	0.025641	0.145998	0.00569211	0.00130728	0.00127241	0.06	0.0309278	0.0751418	0.00728363	0.00110449	0.00119947
albuminuria	cholestasis	0.2	0.111111	-0.210129	0.0151452	0.0019188	0.00287855	0.17	0.0928962	-0.196884	0.0167851	0.0017867	0.00301467	0.12	0.0638298	-0.0160832	0.0155337	0.00175374	0.00266577
albuminuria	cholestasis, intrahepatic	0.19	0.104972	-0.149422	0.0170682	0.00191409	0.00300517	0.17	0.0928962	-0.14409	0.0176391	0.00175568	0.00300938	0.14	0.0752688	-0.0616477	0.0168899	0.00205775	0.00283455
albuminuria	chromosome disorders	0.14	0.0752688	-0.0472741	0.0134168	0.00123447	0.00247238	0.07	0.0362694	0.0562175	0.010982	0.00118663	0.00222174	0.04	0.0204082	0.0417781	0.00675576	0.00106556	0.00168627
albuminuria	colitis	0.25	0.142857	-0.175614	0.0201608	0.00229899	0.00383746	0.22	0.123596	-0.181908	0.0202424	0.00191811	0.00336877	0.15	0.0810811	-0.170061	0.0175973	0.00216192	0.00278332
albuminuria	colitis, ulcerative	0.23	0.129944	-0.123228	0.0193415	0.00210791	0.00325659	0.22	0.123596	-0.150269	0.0206242	0.00172279	0.00341998	0.14	0.0752688	-0.122202	0.0161556	0.00202779	0.0024596
albuminuria	collagen diseases	0.24	0.136364	-0.179313	0.0181564	0.0023097	0.00415381	0.18	0.0989011	-0.101943	0.0176445	0.00233212	0.00318335	0.15	0.0810811	-0.0973217	0.0142197	0.00234521	0.00261569
albuminuria	colonic diseases	0.25	0.142857	-0.173035	0.0216701	0.0020127	0.00394897	0.23	0.129944	-0.186493	0.0230436	0.00209431	0.00439097	0.14	0.0752688	-0.116536	0.0140786	0.00210326	0.00321118
albuminuria	colorectal neoplasms	0.22	0.123596	-0.127517	0.0195949	0.001866	0.00380718	0.18	0.0989011	-0.106141	0.0201305	0.00201659	0.00426522	0.14	0.0752688	-0.116395	0.014017	0.00213304	0.00322674
albuminuria	congenital abnormalities	0.26	0.149425	-0.257467	0.0179488	0.00246521	0.00421583	0.2	0.111111	-0.150513	0.0175874	0.00246347	0.00370507	0.14	0.0752688	-0.101826	0.0121431	0.00186347	0.00279758
albuminuria	congenital disorders of glycosylation	0.0666667	0.015625	0.27965	0.00504111	0.00173801	0.00201759	0.0333333	0.00775194	0.281699	0.00529473	0.0017212	0.00145248	0.0333333	0.00775194	0.333497	0.00472853	0.00132757	0.00149916
albuminuria	congenital, hereditary, and neonatal diseases and abnormalities	0.26	0.149425	-0.257467	0.0179488	0.00246521	0.00421583	0.2	0.111111	-0.150513	0.0175874	0.00246347	0.00370507	0.14	0.0752688	-0.101826	0.0121431	0.00186347	0.00279758
albuminuria	connective tissue diseases	0.29	0.169591	-0.31527	0.0234914	0.00232719	0.00508183	0.23	0.129944	-0.217172	0.0229811	0.0021641	0.00452092	0.12	0.0638298	-0.064933	0.0158034	0.0019657	0.00293466
albuminuria	coronary artery disease	0.38	0.234568	-0.469046	0.0245964	0.00287123	0.00671894	0.33	0.197605	-0.363882	0.0265902	0.00326854	0.00653547	0.22	0.123596	-0.273936	0.0201603	0.0026427	0.00480156
albuminuria	coronary disease	0.41	0.257862	-0.577687	0.0244731	0.00306357	0.00653754	0.37	0.226994	-0.474376	0.0272555	0.00312691	0.00652083	0.22	0.123596	-0.249785	0.0200238	0.00266589	0.0049322
albuminuria	cranial nerve diseases	0.22	0.123596	-0.210602	0.0145361	0.00206874	0.00359108	0.16	0.0869565	-0.0628071	0.0149998	0.002158	0.00327571	0.05	0.025641	0.0895578	0.0100276	0.00115854	0.00198396
albuminuria	craniofacial abnormalities	0.08	0.0416667	0.143922	0.0141009	0.00134729	0.00245148	0.08	0.0416667	0.0873749	0.0135879	0.00143247	0.0027066	0.09	0.0471204	0.0456476	0.0118429	0.00139391	0.00256645
albuminuria	crohn disease	0.23	0.129944	-0.120454	0.01911	0.00223738	0.00317332	0.23	0.129944	-0.146083	0.0206984	0.00200643	0.00340817	0.15	0.0810811	-0.0878497	0.0170212	0.00216028	0.0031624
albuminuria	death	0.25	0.142857	-0.266149	0.0227807	0.00228573	0.00497068	0.22	0.123596	-0.172056	0.021276	0.0021301	0.00435293	0.14	0.0752688	-0.0252525	0.0159632	0.00197329	0.00296566
albuminuria	death, sudden	0.2	0.111111	-0.20543	0.0162571	0.00189961	0.00410764	0.17	0.0928962	-0.093529	0.0156512	0.00162603	0.00377637	0.11	0.0582011	-0.0679779	0.013542	0.00179829	0.00334501
albuminuria	death, sudden, cardiac	0.12	0.0638298	-0.0112017	0.0119465	0.00130524	0.00319593	0.11	0.0582011	0.0301889	0.0136642	0.00161579	0.00365371	0.12	0.0638298	0.00365511	0.0128626	0.00174156	0.00340588
albuminuria	dementia	0.22	0.123596	-0.216003	0.019708	0.00231341	0.00451204	0.21	0.117318	-0.213803	0.0200857	0.00230932	0.00458444	0.1	0.0526316	0.00658511	0.0136426	0.00212549	0.00298161
albuminuria	demyelinating autoimmune diseases, cns	0.19	0.104972	0	0.0192374	0.00226463	0.00285124	0.24	0.136364	-0.151958	0.0218157	0.00215014	0.00388213	0.13	0.0695187	-0.0199826	0.0158168	0.00204477	0.00226052
albuminuria	demyelinating diseases	0.19	0.104972	0.0306122	0.0186099	0.00228588	0.00275105	0.21	0.117318	-0.0656566	0.021026	0.002051	0.00340954	0.13	0.0695187	0.0359097	0.0155734	0.00221223	0.00225905
albuminuria	diabetes mellitus	0.44	0.282051	-0.579393	0.0261767	0.00269256	0.00628695	0.45	0.290323	-0.60907	0.02826	0.0030516	0.00650329	0.25	0.142857	-0.307401	0.0198696	0.0023471	0.00343664
albuminuria	diabetes mellitus, type 1	0.27	0.156069	-0.227509	0.0191963	0.00225403	0.00433521	0.26	0.149425	-0.311717	0.0199986	0.00232677	0.00410121	0.16	0.0869565	-0.0984832	0.0157105	0.00158302	0.00305283
albuminuria	diabetes mellitus, type 2	0.34	0.204819	-0.433733	0.0234335	0.00258339	0.00597413	0.33	0.197605	-0.392848	0.0258379	0.00295302	0.0060642	0.16	0.0869565	-0.160968	0.0172592	0.0021563	0.00349874
albuminuria	digestive system diseases	0.32	0.190476	-0.352041	0.0233183	0.00247869	0.00452424	0.24	0.136364	-0.217172	0.0231023	0.00236893	0.0044016	0.11	0.0582011	-0.0606862	0.013194	0.0018924	0.00249081
albuminuria	digestive system neoplasms	0.26	0.149425	-0.22449	0.0228115	0.00211355	0.00430155	0.23	0.129944	-0.212121	0.0224254	0.00217715	0.00430508	0.13	0.0695187	-0.0759998	0.0136835	0.00187523	0.00263102
albuminuria	disorders of sex development	0.12	0.0638298	0.0345305	0.0110206	0.00114145	0.00299471	0.14	0.0752688	-0.00180755	0.0120735	0.00128213	0.00314764	0.07	0.0362694	0.115055	0.009765	0.00103773	0.00200686
albuminuria	dna repair-deficiency disorders	0.09	0.0471204	0.210906	0.010167	0.000913265	0.00153358	0.06	0.0309278	0.27715	0.0105262	0.000980459	0.00170395	0.07	0.0362694	0.0665737	0.0104699	0.00128	0.00243873
albuminuria	dwarfism	0.07	0.0362694	0.207969	0.0110565	0.00128917	0.00226281	0.07	0.0362694	0.170149	0.0109336	0.0013287	0.00221953	0.06	0.0309278	0.104278	0.0102216	0.00134223	0.00233184
albuminuria	dyskinesias	0.1	0.0526316	0.0164369	0.0116281	0.00115364	0.00228169	0.07	0.0362694	0.0578235	0.0103844	0.00137208	0.00208434	0.04	0.0204082	0.0738598	0.00924846	0.00142093	0.00193621
albuminuria	dysostoses	0.05	0.025641	0.0459313	0.0115316	0.00106682	0.00231159	0.05	0.025641	0.0192451	0.0110256	0.00105493	0.00236124	0.04	0.0204082	0.122971	0.0116138	0.00122948	0.00214691
albuminuria	dyssomnias	0.19	0.104972	-0.0834205	0.0154914	0.00210178	0.00359372	0.18	0.0989011	-0.10566	0.0160055	0.00235783	0.00287156	0.08	0.0416667	0.0199222	0.011965	0.00144425	0.00215695
albuminuria	ectodermal dysplasia	0.11	0.0582011	-0.0212004	0.013584	0.00146676	0.00209853	0.1	0.0526316	0.0609262	0.01364	0.00149714	0.00205058	0.09	0.0471204	0.0240714	0.0131836	0.00136612	0.0019355
albuminuria	endocrine gland neoplasms	0.22	0.123596	-0.188776	0.0195276	0.00193571	0.00379631	0.21	0.117318	-0.171717	0.0209012	0.00208689	0.00415079	0.12	0.0638298	-0.0407994	0.0139564	0.00162628	0.00212982
albuminuria	endocrine system diseases	0.39	0.242236	-0.489992	0.0253584	0.00243692	0.00599118	0.33	0.197605	-0.419192	0.0248275	0.00224934	0.00546353	0.12	0.0638298	-0.0514376	0.0134556	0.00160352	0.00206083
albuminuria	epilepsy	0.15	0.0810811	-0.042517	0.0127629	0.00141188	0.00202699	0.15	0.0810811	-0.0336081	0.0125849	0.00150493	0.00233691	0.06	0.0309278	0.0380251	0.00975401	0.00114443	0.0018421
albuminuria	esophageal diseases	0.24	0.136364	-0.180223	0.018913	0.00183755	0.0035925	0.2	0.111111	-0.123457	0.0177668	0.00159572	0.00343373	0.11	0.0582011	0.0317072	0.0136639	0.00161074	0.00271335
albuminuria	exophthalmos	0.17	0.0928962	-0.0209856	0.0173139	0.00193082	0.00282508	0.16	0.0869565	-0.0694343	0.0179069	0.00180511	0.0029332	0.13	0.0695187	-0.0898399	0.0148734	0.00161717	0.00232516
albuminuria	eye diseases	0.28	0.162791	-0.25	0.0189945	0.00180139	0.00357069	0.25	0.142857	-0.230468	0.0207031	0.00187071	0.00399326	0.21	0.117318	-0.24851	0.0181507	0.00229533	0.0038136
albuminuria	eye diseases, hereditary	0.08	0.0416667	0.192276	0.00789382	0.00126669	0.00146692	0.06	0.0309278	0.216248	0.00688394	0.00118966	0.00142887	0.11	0.0582011	-0.073569	0.0117577	0.00171085	0.00219624
albuminuria	female urogenital diseases	0.43	0.273885	-0.523212	0.0258739	0.00241874	0.00628429	0.37	0.226994	-0.424242	0.0266212	0.00255163	0.0056477	0.15	0.0810811	-0.081814	0.0150569	0.00154028	0.00243825
albuminuria	female urogenital diseases and pregnancy complications	0.43	0.273885	-0.523212	0.0258739	0.00241874	0.00628429	0.37	0.226994	-0.424242	0.0266212	0.00255163	0.0056477	0.15	0.0810811	-0.081814	0.0150569	0.00154028	0.00243825
albuminuria	gastroenteritis	0.27	0.156069	-0.201112	0.020781	0.0022999	0.00352021	0.25	0.142857	-0.180806	0.021616	0.00226691	0.00360758	0.21	0.117318	-0.205718	0.0185564	0.00239434	0.00326083
albuminuria	gastrointestinal diseases	0.27	0.156069	-0.19898	0.0224628	0.00206283	0.0042521	0.21	0.117318	-0.141414	0.0215819	0.00206807	0.00409888	0.1	0.0526316	-0.0244512	0.0125224	0.00165922	0.0024753
albuminuria	gastrointestinal neoplasms	0.24	0.136364	-0.167871	0.0219321	0.00194414	0.00396536	0.19	0.104972	-0.101242	0.0203029	0.0019151	0.00410999	0.1	0.0526316	-0.0295163	0.0127544	0.00177974	0.00254296
albuminuria	genetic diseases, inborn	0.23	0.129944	-0.156759	0.0158465	0.00237948	0.00363279	0.15	0.0810811	-0.0601612	0.0149547	0.0022317	0.00328657	0.11	0.0582011	-0.0663753	0.0108224	0.00162987	0.00271303
albuminuria	genetic diseases, x-linked	0.17	0.0928962	-0.020286	0.0136016	0.0019029	0.00276802	0.12	0.0638298	0.00516901	0.0122274	0.00188847	0.00220191	0.16	0.0869565	-0.107882	0.0140966	0.00206527	0.00274662
albuminuria	genital diseases, female	0.28	0.162791	-0.269533	0.0205913	0.00216576	0.00417117	0.22	0.123596	-0.181818	0.0208889	0.00205444	0.00423548	0.12	0.0638298	-0.0355725	0.0138563	0.00147134	0.00224433
albuminuria	genital diseases, male	0.22	0.123596	-0.194275	0.0202043	0.00189951	0.00376179	0.2	0.111111	-0.172145	0.0200894	0.00206519	0.00426493	0.11	0.0582011	-0.0187714	0.0153301	0.00155058	0.00268966
albuminuria	genital neoplasms, female	0.24	0.136364	-0.219388	0.0197202	0.00195573	0.00416322	0.2	0.111111	-0.171952	0.0194563	0.00215032	0.00426025	0.12	0.0638298	-0.0301961	0.0138627	0.00146836	0.00225539
albuminuria	genital neoplasms, male	0.2	0.111111	-0.178864	0.01949	0.00193497	0.00362517	0.19	0.104972	-0.151632	0.0198159	0.00206057	0.00404697	0.11	0.0582011	-0.0187714	0.0153301	0.00155058	0.00268966
albuminuria	glioma	0.21	0.117318	-0.142755	0.0218314	0.00216792	0.00323873	0.2	0.111111	-0.202435	0.0213883	0.00236962	0.00371547	0.12	0.0638298	-0.104905	0.0131758	0.00173451	0.00259981
albuminuria	glomerulonephritis	0.43	0.273885	-0.476405	0.0243119	0.00288469	0.00521555	0.38	0.234568	-0.402105	0.0246388	0.00285662	0.00504967	0.25	0.142857	-0.295317	0.0155577	0.00246971	0.00288545
albuminuria	glucose metabolism disorders	0.37	0.226994	-0.47449	0.0240202	0.00247106	0.0057978	0.32	0.190476	-0.411282	0.0245458	0.00266007	0.00536031	0.15	0.0810811	-0.119459	0.0177016	0.00180756	0.00299404
albuminuria	goiter	0.2	0.111111	-0.0663265	0.0174115	0.00189556	0.00307981	0.15	0.0810811	-0.0690349	0.0174742	0.00191433	0.0027346	0.15	0.0810811	-0.129714	0.0160776	0.00184455	0.00281603
albuminuria	gonadal disorders	0.24	0.136364	-0.212467	0.0196383	0.00190626	0.00432219	0.21	0.117318	-0.111111	0.0195261	0.00195749	0.00437563	0.11	0.0582011	-0.0508755	0.0141211	0.0016468	0.00238417
albuminuria	gout	0.15	0.0810811	-0.126678	0.0149306	0.00150324	0.00319794	0.15	0.0810811	-0.0882159	0.0157316	0.00139536	0.00313269	0.13	0.0695187	-0.104543	0.0154259	0.00140931	0.00300697
albuminuria	gram-positive bacterial infections	0.23	0.129944	-0.149315	0.0194971	0.00213328	0.0031192	0.25	0.142857	-0.178247	0.021475	0.00208577	0.00341255	0.17	0.0928962	-0.0865676	0.0180691	0.00211705	0.00297442
albuminuria	graves disease	0.18	0.0989011	-0.0365033	0.0173823	0.00200479	0.00282625	0.16	0.0869565	-0.0694343	0.0179069	0.00180511	0.0029332	0.13	0.0695187	-0.0898399	0.0148734	0.00161717	0.00232516
albuminuria	hair diseases	0.17	0.0928962	-0.138131	0.0145715	0.00180145	0.00274992	0.14	0.0752688	-0.123207	0.0151421	0.00178956	0.00287764	0.09	0.0471204	0.0317519	0.0122966	0.00149058	0.00198278
albuminuria	head and neck neoplasms	0.21	0.117318	-0.117643	0.0191306	0.00180178	0.0037214	0.16	0.0869565	-0.0964137	0.019028	0.00166695	0.00343989	0.08	0.0416667	0.0264204	0.0143852	0.0016097	0.00284755
albuminuria	heart arrest	0.19	0.104972	-0.200487	0.0160022	0.00159282	0.00435473	0.15	0.0810811	-0.0630121	0.0161104	0.00160137	0.00407897	0.15	0.0810811	-0.0676573	0.015704	0.00187057	0.00364095
albuminuria	heart defects, congenital	0.21	0.117318	-0.122449	0.0170844	0.00188748	0.00442921	0.18	0.0989011	-0.142743	0.0174013	0.00180203	0.00419264	0.1	0.0526316	-0.0109883	0.014088	0.00141636	0.00300548
albuminuria	heart diseases	0.41	0.257862	-0.553699	0.0242517	0.00284852	0.00665616	0.38	0.234568	-0.512359	0.0263313	0.00300978	0.00672511	0.19	0.104972	-0.219901	0.0170295	0.0024536	0.00400812
albuminuria	hematologic diseases	0.23	0.129944	-0.188776	0.0183904	0.00247901	0.00383685	0.14	0.0752688	-0.0757126	0.0179599	0.00234818	0.00318781	0.12	0.0638298	0.0378385	0.012706	0.00183268	0.002226
albuminuria	hemic and lymphatic diseases	0.18	0.0989011	-0.132401	0.0185654	0.00227432	0.00338374	0.16	0.0869565	-0.0606061	0.0180267	0.00213301	0.00314663	0.17	0.0928962	-0.0881205	0.010318	0.00172633	0.00244473
albuminuria	hemorrhagic disorders	0.19	0.104972	-0.112129	0.0186371	0.00265068	0.00334551	0.13	0.0695187	0.0114755	0.0184184	0.0025115	0.00296683	0.1	0.0526316	-0.0704089	0.0130928	0.00212818	0.00245882
albuminuria	hemostatic disorders	0.21	0.117318	-0.132609	0.0201334	0.00238069	0.0033457	0.19	0.104972	-0.0855685	0.020599	0.00215013	0.00346842	0.1	0.0526316	-0.107321	0.0146962	0.00190276	0.00239701
albuminuria	hereditary sensory and motor neuropathy	0.06	0.0309278	0.0864542	0.00620198	0.00154894	0.00126857	0.06	0.0309278	0.0593063	0.006393	0.00163731	0.00147465	0.03	0.0152284	0.148116	0.00532913	0.00116959	0.000897758
albuminuria	heredodegenerative disorders, nervous system	0.1	0.0526316	0.121532	0.0104061	0.00133813	0.00199209	0.09	0.0471204	0.108285	0.0103973	0.00175199	0.00186816	0.07	0.0362694	0.124165	0.0106875	0.00149162	0.00183506
albuminuria	hyperinsulinism	0.26	0.149425	-0.239796	0.0197171	0.00213071	0.00462428	0.26	0.149425	-0.243614	0.0215629	0.00215455	0.0046428	0.15	0.0810811	-0.0314507	0.0153805	0.00171179	0.00295045
albuminuria	hypersensitivity	0.26	0.149425	-0.169004	0.0221236	0.0025363	0.00403483	0.26	0.149425	-0.204747	0.0225871	0.00255244	0.00407416	0.14	0.0752688	-0.0560388	0.0180969	0.001957	0.00306908
albuminuria	hypersensitivity, immediate	0.26	0.149425	-0.163902	0.0216665	0.00256895	0.00406396	0.26	0.149425	-0.215324	0.0221801	0.00253636	0.00384002	0.13	0.0695187	-0.0507526	0.0181045	0.00204545	0.00306837
albuminuria	hyperthyroidism	0.22	0.123596	-0.14902	0.0180343	0.00212955	0.00318253	0.2	0.111111	-0.157423	0.0187746	0.00197445	0.0029904	0.18	0.0989011	-0.149388	0.0166483	0.00210118	0.00280244
albuminuria	hypopigmentation	0.13	0.0695187	0.0118117	0.0147734	0.00187178	0.00296718	0.11	0.0582011	0.00113035	0.0145708	0.00180742	0.0025672	0.08	0.0416667	0.159598	0.0120204	0.00157584	0.00204742
albuminuria	hypothalamic diseases	0.21	0.117318	-0.0968933	0.0165406	0.00193406	0.0037629	0.19	0.104972	-0.0508144	0.0171622	0.00182991	0.00352613	0.08	0.0416667	0.0716963	0.012948	0.00163079	0.00219284
albuminuria	hypotrichosis	0.16	0.0869565	-0.166724	0.0152414	0.00176768	0.00273708	0.15	0.0810811	-0.152467	0.016382	0.00195482	0.00285097	0.1	0.0526316	-0.0752287	0.013518	0.0016288	0.00219479
albuminuria	immune system diseases	0.25	0.142857	-0.168367	0.0205065	0.00209562	0.0037333	0.22	0.123596	-0.136419	0.0215645	0.00201011	0.00366513	0.12	0.0638298	-0.0423152	0.0123634	0.00159948	0.00225206
albuminuria	immunologic deficiency syndromes	0.19	0.104972	-0.117695	0.0168133	0.00203931	0.00235013	0.14	0.0752688	-0.029972	0.0163635	0.00182756	0.00237025	0.12	0.0638298	-0.0300772	0.0156741	0.00197815	0.00284982
albuminuria	immunoproliferative disorders	0.18	0.0989011	-0.112329	0.0178572	0.00186761	0.00282297	0.15	0.0810811	-0.0399206	0.0186501	0.00183146	0.00277127	0.15	0.0810811	-0.00974695	0.012631	0.00178641	0.002646
albuminuria	infant, newborn, diseases	0.27	0.156069	-0.290667	0.019246	0.00228169	0.00378585	0.18	0.0989011	-0.160516	0.0179808	0.00214491	0.00283626	0.14	0.0752688	-0.0980259	0.0154368	0.00203674	0.00280829
albuminuria	inflammatory bowel diseases	0.25	0.142857	-0.174927	0.0199615	0.00222808	0.00339955	0.23	0.129944	-0.144536	0.0205264	0.00195593	0.00336211	0.17	0.0928962	-0.171169	0.0154154	0.00218045	0.00291783
albuminuria	insulin resistance	0.27	0.156069	-0.314048	0.0201823	0.00229787	0.00496238	0.22	0.123596	-0.223154	0.0218481	0.00237264	0.0045846	0.16	0.0869565	-0.117417	0.018283	0.00189081	0.00341944
albuminuria	intellectual disability	0.14	0.0752688	-0.0266639	0.00971339	0.00130173	0.00211956	0.11	0.0582011	-0.0384326	0.00997492	0.0013424	0.00199245	0.06	0.0309278	0.0677309	0.00987223	0.00133842	0.00200418
albuminuria	intestinal diseases	0.27	0.156069	-0.203415	0.0218351	0.00213111	0.00426237	0.22	0.123596	-0.156801	0.0222559	0.00209232	0.00442634	0.12	0.0638298	-0.0960227	0.0131563	0.00193548	0.00296611
albuminuria	intestinal neoplasms	0.24	0.136364	-0.172921	0.0215776	0.00195226	0.00403663	0.21	0.117318	-0.116216	0.0225321	0.00210889	0.00420613	0.14	0.0752688	-0.111241	0.0141586	0.00213888	0.00324479
albuminuria	joint diseases	0.27	0.156069	-0.262395	0.0221542	0.00240449	0.00419156	0.25	0.142857	-0.203336	0.0239517	0.00229426	0.0040835	0.23	0.129944	-0.224789	0.0200887	0.00236672	0.00379534
albuminuria	keratosis	0.12	0.0638298	-0.0152941	0.013584	0.00165224	0.00200864	0.08	0.0416667	0.0252882	0.012161	0.00146887	0.00207539	0.11	0.0582011	-0.00980478	0.013454	0.00170835	0.00260444
albuminuria	kidney diseases	0.53	0.360544	-0.69898	0.0266407	0.00314556	0.00656177	0.44	0.282051	-0.522646	0.0267218	0.00283548	0.00573994	0.14	0.0752688	-0.137856	0.0164666	0.00191087	0.00284545
albuminuria	kidney neoplasms	0.25	0.142857	-0.223746	0.0197513	0.00216055	0.0037316	0.21	0.117318	-0.141414	0.0201629	0.00225769	0.00391589	0.17	0.0928962	-0.213262	0.0154975	0.00191081	0.00270046
albuminuria	leprosy	0.17	0.0928962	-0.144674	0.0140074	0.00200275	0.00253978	0.16	0.0869565	-0.135816	0.0139911	0.00180523	0.0024508	0.12	0.0638298	-0.0491484	0.0149823	0.00208843	0.00252423
albuminuria	leukemia	0.18	0.0989011	-0.158615	0.017909	0.00175258	0.00305841	0.15	0.0810811	-0.106144	0.0186018	0.00168962	0.00307643	0.07	0.0362694	0.0243146	0.0123122	0.00136682	0.00192292
albuminuria	leukemia, b-cell	0.18	0.0989011	-0.123146	0.0171405	0.00176778	0.00284339	0.14	0.0752688	-0.0448048	0.017082	0.00172358	0.00283307	0.09	0.0471204	0.00569497	0.0138951	0.0015481	0.00262809
albuminuria	leukemia, lymphocytic, chronic, b-cell	0.17	0.0928962	-0.00262339	0.0159216	0.00194482	0.00253211	0.14	0.0752688	-0.0225949	0.0150286	0.00203744	0.00241459	0.1	0.0526316	0.0699383	0.0138759	0.00155723	0.00212409
albuminuria	leukemia, lymphoid	0.12	0.0638298	-0.00350991	0.0151972	0.00166767	0.00246123	0.13	0.0695187	-0.0240579	0.0152322	0.00172252	0.00270176	0.1	0.0526316	0.0369209	0.013947	0.00166927	0.00260359
albuminuria	leukemia, myeloid	0.13	0.0695187	-0.102232	0.0176995	0.00151019	0.00244657	0.12	0.0638298	-0.0908115	0.0182936	0.00152546	0.00284892	0.07	0.0362694	0.0124612	0.0118047	0.00133116	0.00184615
albuminuria	leukemia, myeloid, acute	0.14	0.0752688	-0.0663076	0.0172532	0.00141873	0.00270285	0.13	0.0695187	-0.12145	0.017547	0.00156205	0.00304736	0.07	0.0362694	0.0864839	0.0126353	0.00153383	0.00191907
albuminuria	limb deformities, congenital	0.05	0.025641	0.0836059	0.0113673	0.00108774	0.00208258	0.05	0.025641	0.0639002	0.0118251	0.00114588	0.00221975	0.06	0.0309278	0.0950013	0.0127893	0.00149201	0.00259237
albuminuria	lipid metabolism disorders	0.3	0.176471	-0.326691	0.0224733	0.00263372	0.0056823	0.29	0.169591	-0.242122	0.0226231	0.00260765	0.00586369	0.15	0.0810811	-0.0590188	0.0140777	0.00218333	0.00350335
albuminuria	lipid metabolism, inborn errors	0.18	0.0989011	-0.111987	0.0145887	0.00219614	0.00415609	0.15	0.0810811	-0.0384217	0.0147747	0.00222582	0.00341955	0.09	0.0471204	0.0623778	0.01305	0.00197543	0.00273712
albuminuria	lipidoses	0.14	0.0752688	-0.0483141	0.0121234	0.00202272	0.00300852	0.13	0.0695187	-0.00892256	0.0137563	0.00210855	0.0027969	0.11	0.0582011	-0.0109058	0.0138523	0.00202873	0.00244556
albuminuria	liver cirrhosis	0.31	0.183432	-0.338552	0.0211869	0.00279755	0.00494578	0.29	0.169591	-0.333032	0.0237239	0.00284721	0.00480288	0.18	0.0989011	-0.0808675	0.018888	0.00255399	0.00330533
albuminuria	liver cirrhosis, biliary	0.18	0.0989011	-0.143627	0.0154774	0.00178653	0.00282924	0.18	0.0989011	-0.173723	0.0173367	0.00173718	0.00297297	0.13	0.0695187	-0.0413753	0.016462	0.0020243	0.00270552
albuminuria	liver diseases	0.3	0.176471	-0.274011	0.0215685	0.00261511	0.00440464	0.28	0.162791	-0.269891	0.0237231	0.00260795	0.00446473	0.12	0.0638298	-0.102032	0.0141908	0.00181575	0.00248099
albuminuria	lung diseases	0.29	0.169591	-0.23093	0.0251801	0.00269722	0.00410112	0.28	0.162791	-0.232323	0.0254904	0.0026146	0.00446357	0.11	0.0582011	-0.0769522	0.0143122	0.00185734	0.00261228
albuminuria	lung diseases, obstructive	0.27	0.156069	-0.154147	0.0213621	0.00259468	0.00373039	0.27	0.156069	-0.184234	0.022088	0.00244961	0.00389538	0.16	0.0869565	-0.0606979	0.0188213	0.00191418	0.00318221
albuminuria	lung neoplasms	0.24	0.136364	-0.215681	0.0201831	0.00190321	0.00365397	0.22	0.123596	-0.177563	0.0210459	0.0019479	0.00418968	0.1	0.0526316	-0.0659747	0.0144912	0.0017413	0.0025664
albuminuria	lupus erythematosus, systemic	0.18	0.0989011	-0.123882	0.0160678	0.00184431	0.00353647	0.25	0.142857	-0.236642	0.0201899	0.00214212	0.00407739	0.16	0.0869565	-0.104947	0.0171034	0.00198003	0.00294742
albuminuria	lymphatic diseases	0.18	0.0989011	-0.132401	0.0185654	0.00227432	0.00338374	0.17	0.0928962	-0.0656566	0.0185872	0.00215618	0.00324748	0.18	0.0989011	-0.113599	0.011693	0.0017455	0.0027609
albuminuria	lymphoma	0.15	0.0810811	-0.0200481	0.0162994	0.00166428	0.00259121	0.14	0.0752688	-0.0190842	0.0164486	0.00157276	0.002637	0.13	0.0695187	-0.0152432	0.0118942	0.00174363	0.00259819
albuminuria	lymphoma, non-hodgkin	0.14	0.0752688	-0.0039646	0.0156217	0.00167943	0.00237223	0.15	0.0810811	-0.0298719	0.0169483	0.0016492	0.00261066	0.14	0.0752688	0.0378081	0.0127505	0.00194836	0.00280019
albuminuria	lymphoproliferative disorders	0.17	0.0928962	-0.0711979	0.0178478	0.00185574	0.00277927	0.16	0.0869565	-0.0602511	0.0189205	0.00183074	0.00286028	0.16	0.0869565	-0.0199009	0.013422	0.00182834	0.00295246
albuminuria	lysosomal storage diseases	0.14	0.0752688	-0.00536584	0.012122	0.00227302	0.00299898	0.08	0.0416667	0.100332	0.00896081	0.0018509	0.00189079	0.12	0.0638298	0.0217192	0.0134519	0.0022022	0.0023115
albuminuria	lysosomal storage diseases, nervous system	0.14	0.0752688	-0.0109064	0.0111241	0.00207064	0.00282923	0.11	0.0582011	0.0871161	0.0121871	0.00205022	0.00257458	0.1	0.0526316	0.0534097	0.0142456	0.00205603	0.00220951
albuminuria	macular degeneration	0.25	0.142857	-0.242528	0.0185209	0.00225307	0.00385561	0.17	0.0928962	-0.137067	0.0164669	0.00205031	0.00339654	0.17	0.0928962	-0.221744	0.0143176	0.00191831	0.00282184
albuminuria	malabsorption syndromes	0.25	0.142857	-0.31299	0.0185619	0.00256731	0.0039682	0.22	0.123596	-0.213364	0.0191711	0.00228729	0.00375021	0.1	0.0526316	-0.0370394	0.0128578	0.00191714	0.00239803
albuminuria	male urogenital diseases	0.41	0.257862	-0.484694	0.0271873	0.0024309	0.00608443	0.32	0.190476	-0.359951	0.0276309	0.00242902	0.00556043	0.11	0.0582011	-0.0034824	0.0156666	0.00153631	0.00269661
albuminuria	malformations of cortical development	0.07	0.0362694	0.0733731	0.0113453	0.00157515	0.00174024	0.09	0.0471204	0.0775784	0.012605	0.001775	0.00246926	0.04	0.0204082	0.125755	0.00985806	0.00143294	0.00194465
albuminuria	mental retardation, x-linked	0.11	0.0582011	0.0459138	0.00964689	0.00152287	0.00175416	0.08	0.0416667	0.0778483	0.0092647	0.00140336	0.00168843	0.04	0.0204082	0.177473	0.00931864	0.00130822	0.0015766
albuminuria	metabolic diseases	0.39	0.242236	-0.48227	0.023831	0.00276432	0.00643112	0.29	0.169591	-0.323232	0.0230073	0.00244771	0.0049903	0.11	0.0582011	-0.0613775	0.0121232	0.00202234	0.00257578
albuminuria	metabolic syndrome x	0.2	0.111111	-0.216924	0.0150679	0.00169099	0.00390383	0.15	0.0810811	-0.131473	0.0144092	0.00197679	0.00337418	0.09	0.0471204	0.0504992	0.0122341	0.0018421	0.00221739
albuminuria	metabolism, inborn errors	0.13	0.0695187	0.0201317	0.0100083	0.00214659	0.00329288	0.06	0.0309278	0.234124	0.00864965	0.00189063	0.00229475	0.14	0.0752688	-0.114366	0.0131001	0.00191143	0.00279397
albuminuria	metal metabolism, inborn errors	0.15	0.0810811	-0.0660772	0.0118755	0.00223249	0.00285773	0.13	0.0695187	-0.0314193	0.0113546	0.00210725	0.00241587	0.07	0.0362694	0.0407754	0.0107126	0.00181054	0.00183368
albuminuria	mitochondrial diseases	0.07	0.0362694	0.209911	0.00648424	0.000972739	0.00161169	0.05	0.025641	0.271433	0.00610696	0.00103687	0.00141374	0.04	0.0204082	0.173104	0.00808261	0.000913037	0.00160786
albuminuria	motor neuron disease	0.09	0.0471204	0.0994635	0.00996468	0.0014727	0.00217955	0.1	0.0526316	0.0666472	0.0110431	0.00136338	0.00213047	0.04	0.0204082	0.182213	0.00733969	0.00108042	0.00159242
albuminuria	mouth diseases	0.27	0.156069	-0.238948	0.0211581	0.00248295	0.00419658	0.24	0.136364	-0.166342	0.0241452	0.00242153	0.00433355	0.14	0.0752688	-0.121866	0.0160354	0.00194599	0.00282711
albuminuria	movement disorders	0.17	0.0928962	-0.102993	0.0177072	0.00179401	0.00355373	0.17	0.0928962	-0.0864778	0.0182525	0.00182349	0.00370322	0.05	0.025641	0.128676	0.0112597	0.00146464	0.00206311
albuminuria	multiple sclerosis	0.22	0.123596	-0.0969388	0.0198962	0.00209741	0.00342882	0.24	0.136364	-0.136523	0.0216135	0.00206623	0.00369776	0.14	0.0752688	-0.0719282	0.0145954	0.00187657	0.00219126
albuminuria	muscular diseases	0.2	0.111111	-0.183681	0.0151572	0.00180223	0.00336261	0.16	0.0869565	-0.0574234	0.0144778	0.00176677	0.00260273	0.11	0.0582011	-0.0367279	0.0128556	0.00188399	0.00255282
albuminuria	muscular disorders, atrophic	0.16	0.0869565	-0.00242747	0.0121333	0.00179527	0.00305192	0.13	0.0695187	0.0569644	0.0124292	0.00196092	0.00277259	0.08	0.0416667	0.0818428	0.0103049	0.00151958	0.00240339
albuminuria	muscular dystrophies	0.16	0.0869565	-0.00363447	0.0118357	0.00182022	0.00292964	0.12	0.0638298	0.0620894	0.0116418	0.00194984	0.00262509	0.08	0.0416667	0.0924777	0.00993984	0.00149688	0.00239359
albuminuria	musculoskeletal abnormalities	0.15	0.0810811	-0.0513988	0.0146773	0.00170264	0.00317335	0.11	0.0582011	0.0249423	0.0138145	0.00179312	0.00272058	0.09	0.0471204	-0.0465836	0.0114507	0.0015094	0.00221724
albuminuria	musculoskeletal diseases	0.3	0.176471	-0.304759	0.0216303	0.00223604	0.00460012	0.23	0.129944	-0.146465	0.0224169	0.00208665	0.00386011	0.19	0.104972	-0.126547	0.0195869	0.00218984	0.00357602
albuminuria	mycobacterium infections	0.21	0.117318	-0.129473	0.0190109	0.00211153	0.00319379	0.2	0.111111	-0.0982264	0.0189769	0.00227049	0.0031041	0.12	0.0638298	0.0152666	0.0155109	0.00181187	0.00216441
albuminuria	myeloproliferative disorders	0.18	0.0989011	-0.147475	0.0186468	0.00189573	0.00360296	0.14	0.0752688	-0.0959596	0.0178302	0.00172163	0.00354436	0.08	0.0416667	0.0528783	0.011745	0.00149004	0.00210143
albuminuria	myocardial infarction	0.42	0.265823	-0.517722	0.025432	0.00293771	0.00674322	0.34	0.204819	-0.402526	0.0272188	0.00312804	0.00627053	0.26	0.149425	-0.347618	0.0223488	0.00226427	0.00520317
albuminuria	myocardial ischemia	0.42	0.265823	-0.54096	0.0255245	0.00300981	0.00669439	0.35	0.212121	-0.435276	0.0272796	0.00313052	0.00622982	0.22	0.123596	-0.208863	0.019775	0.00218298	0.00461644
albuminuria	neoplasms	0.25	0.142857	-0.224104	0.0222266	0.00204919	0.00374577	0.23	0.129944	-0.227273	0.0222955	0.0021347	0.00434422	0.12	0.0638298	-0.0550535	0.0150811	0.00184671	0.00269566
albuminuria	neoplasms by histologic type	0.23	0.129944	-0.229592	0.0202275	0.00206081	0.00362137	0.2	0.111111	-0.181975	0.0209713	0.00201244	0.0038973	0.08	0.0416667	0.00101253	0.0125043	0.00180503	0.00223029
albuminuria	neoplasms by site	0.24	0.136364	-0.219731	0.0207977	0.00199243	0.00402701	0.2	0.111111	-0.166746	0.0204009	0.00196901	0.0041999	0.1	0.0526316	-0.00420309	0.0149609	0.00184281	0.00266785
albuminuria	neoplasms, connective and soft tissue	0.23	0.129944	-0.193878	0.0181553	0.00195949	0.00370756	0.17	0.0928962	-0.0906561	0.0194296	0.00219537	0.00366151	0.08	0.0416667	-0.0449613	0.0116085	0.0017269	0.00267777
albuminuria	neoplasms, connective tissue	0.21	0.117318	-0.193648	0.0207075	0.00204767	0.0036294	0.19	0.104972	-0.131313	0.020843	0.00191674	0.00418497	0.12	0.0638298	-0.064933	0.01583	0.00196529	0.00300263
albuminuria	neoplasms, germ cell and embryonal	0.21	0.117318	-0.173266	0.0186494	0.00182163	0.00306826	0.2	0.111111	-0.151515	0.0199843	0.00192077	0.00373541	0.05	0.025641	0.0303395	0.0105847	0.00178015	0.00200791
albuminuria	neoplasms, glandular and epithelial	0.21	0.117318	-0.178571	0.0194863	0.00197253	0.00359293	0.22	0.123596	-0.212121	0.020498	0.00204112	0.00434914	0.09	0.0471204	-0.0403336	0.0117316	0.00172717	0.00217621
albuminuria	neoplasms, nerve tissue	0.21	0.117318	-0.178342	0.0189893	0.00187781	0.00311218	0.21	0.117318	-0.161616	0.0205863	0.00209266	0.00381724	0.06	0.0309278	-0.0157343	0.0108292	0.00176185	0.00209153
albuminuria	neoplasms, neuroepithelial	0.21	0.117318	-0.194196	0.0192052	0.00192858	0.00337337	0.21	0.117318	-0.161696	0.0205268	0.00204503	0.00390212	0.12	0.0638298	-0.0981355	0.011547	0.00173009	0.00225039
albuminuria	neoplastic syndromes, hereditary	0.16	0.0869565	-0.0197837	0.0151223	0.0015516	0.00314298	0.12	0.0638298	0.0260692	0.0146964	0.00182615	0.00354831	0.05	0.025641	0.00088788	0.00896745	0.00157035	0.00207318
albuminuria	nephritis	0.44	0.282051	-0.522665	0.0243136	0.00313826	0.00534172	0.36	0.219512	-0.375205	0.0250177	0.00294713	0.00508044	0.25	0.142857	-0.290496	0.0159912	0.00249632	0.00307033
albuminuria	nervous system diseases	0.27	0.156069	-0.274327	0.0206068	0.00229035	0.00477883	0.2	0.111111	-0.116162	0.0203056	0.00214156	0.00406221	0.1	0.0526316	-0.0201413	0.012636	0.00179118	0.00280194
albuminuria	nervous system malformations	0.12	0.0638298	0.092846	0.0112832	0.00145313	0.00230856	0.11	0.0582011	0.0927033	0.0122134	0.00174057	0.00261883	0.09	0.0471204	-0.0112109	0.00909776	0.00152868	0.00222244
albuminuria	neurobehavioral manifestations	0.15	0.0810811	-0.0999391	0.0106298	0.00149999	0.00247507	0.12	0.0638298	-0.0269296	0.0113537	0.00146504	0.00252947	0.06	0.0309278	0.0328286	0.00973609	0.00137028	0.00197241
albuminuria	neurodegenerative diseases	0.17	0.0928962	-0.03006	0.0175387	0.00199949	0.00373028	0.18	0.0989011	-0.0353535	0.0177153	0.00209843	0.00395127	0.1	0.0526316	0.0170149	0.0144277	0.00204925	0.00297424
albuminuria	neuroectodermal tumors	0.21	0.117318	-0.173292	0.0191349	0.0018664	0.0031248	0.21	0.117318	-0.166667	0.0203006	0.0020625	0.00379976	0.05	0.025641	0.00982663	0.0104531	0.00176104	0.00198729
albuminuria	neuroendocrine tumors	0.2	0.111111	-0.127551	0.0179921	0.00191575	0.0029156	0.2	0.111111	-0.136364	0.0194084	0.00203739	0.00331888	0.07	0.0362694	-0.00996503	0.0109084	0.00176462	0.00231636
albuminuria	neurologic manifestations	0.2	0.111111	-0.156361	0.0157844	0.00161757	0.00321388	0.18	0.0989011	-0.0869361	0.0152871	0.00175879	0.00297537	0.06	0.0309278	0.0713651	0.0103193	0.00142542	0.00239697
albuminuria	neuromuscular diseases	0.2	0.111111	-0.16566	0.0154344	0.00198952	0.00317934	0.18	0.0989011	-0.133673	0.0164835	0.0019837	0.00295099	0.14	0.0752688	-0.0711296	0.0157486	0.00198506	0.0028966
albuminuria	nevi and melanomas	0.19	0.104972	-0.0918367	0.0177568	0.00200486	0.00268703	0.19	0.104972	-0.116162	0.0189869	0.00201694	0.00326885	0.07	0.0362694	-0.025862	0.0103798	0.00173011	0.00213312
albuminuria	nutrition disorders	0.3	0.176471	-0.269303	0.022972	0.00234202	0.00548577	0.3	0.176471	-0.279199	0.0241118	0.00240767	0.00523707	0.17	0.0928962	-0.0870181	0.0139087	0.00164763	0.00289106
albuminuria	nutritional and metabolic diseases	0.37	0.226994	-0.469388	0.023264	0.00272482	0.0061699	0.28	0.162791	-0.308081	0.0228783	0.00244507	0.00474406	0.12	0.0638298	-0.0817857	0.0120764	0.00200841	0.00254656
albuminuria	obesity	0.23	0.129944	-0.164034	0.0213127	0.00202504	0.00472608	0.27	0.156069	-0.233643	0.0224827	0.0019862	0.00474172	0.14	0.0752688	-0.0379246	0.0143452	0.00154965	0.00223977
albuminuria	ocular motility disorders	0.09	0.0471204	0.011506	0.00898752	0.00151597	0.00192666	0.05	0.025641	0.0715642	0.00837763	0.0013406	0.00171488	0	0	0.222278	0.00696175	0.00112731	0.00149061
albuminuria	orbital diseases	0.17	0.0928962	-0.0263014	0.0172058	0.00193698	0.00281792	0.16	0.0869565	-0.0694343	0.0179069	0.00180511	0.0029332	0.13	0.0695187	-0.0898399	0.0148734	0.00161717	0.00232516
albuminuria	osteochondrodysplasias	0.14	0.0752688	-0.0368654	0.0151054	0.00175498	0.00277187	0.12	0.0638298	0.00485736	0.0150513	0.00192631	0.00275066	0.16	0.0869565	-0.0770828	0.0154598	0.00171581	0.00301178
albuminuria	osteoporosis	0.26	0.149425	-0.200378	0.0213704	0.00188835	0.00492339	0.24	0.136364	-0.177931	0.0213799	0.00189195	0.00466055	0.15	0.0810811	-0.154511	0.0180837	0.00196839	0.00314946
albuminuria	otorhinolaryngologic diseases	0.23	0.129944	-0.206742	0.0183025	0.00219436	0.00313647	0.22	0.123596	-0.177408	0.0194204	0.00204825	0.00354469	0.15	0.0810811	-0.104457	0.017812	0.00207306	0.00293464
albuminuria	ovarian diseases	0.25	0.142857	-0.233376	0.0207171	0.00224717	0.00453488	0.23	0.129944	-0.216694	0.0203551	0.00214753	0.00442452	0.11	0.0582011	-0.050767	0.0146344	0.00166168	0.00236061
albuminuria	ovarian neoplasms	0.25	0.142857	-0.208275	0.0208334	0.00229785	0.00458747	0.24	0.136364	-0.246845	0.0218231	0.00226323	0.00446275	0.11	0.0582011	-0.0506585	0.0147175	0.00168679	0.00242821
albuminuria	overnutrition	0.24	0.136364	-0.184574	0.0217412	0.00204475	0.00482187	0.27	0.156069	-0.233643	0.0224827	0.0019862	0.00474172	0.14	0.0752688	-0.0379246	0.0143452	0.00154965	0.00223977
albuminuria	overweight	0.24	0.136364	-0.178571	0.0221886	0.0020357	0.0048179	0.27	0.156069	-0.233643	0.0228832	0.00198823	0.00475455	0.15	0.0810811	-0.0587579	0.0153707	0.00170226	0.0024847
albuminuria	pancreatic diseases	0.28	0.162791	-0.228899	0.0226059	0.00228495	0.00420142	0.23	0.129944	-0.161616	0.021397	0.00226514	0.00423937	0.1	0.0526316	-0.010101	0.0140878	0.00177973	0.00214259
albuminuria	panuveitis	0.15	0.0810811	-0.0158186	0.0139164	0.00180048	0.00185631	0.1	0.0526316	0.0042695	0.0152505	0.00178258	0.00213433	0.11	0.0582011	-2.22045e-16	0.0166019	0.00202077	0.00295601
albuminuria	parkinson disease	0.17	0.0928962	-0.113771	0.0181754	0.00176234	0.00364768	0.17	0.0928962	-0.118085	0.0186929	0.00183941	0.00394038	0.05	0.025641	0.152886	0.010808	0.00150185	0.00199734
albuminuria	parkinsonian disorders	0.17	0.0928962	-0.118783	0.0180999	0.0017574	0.00364585	0.18	0.0989011	-0.11331	0.0183007	0.001726	0.00398196	0.04	0.0204082	0.184367	0.0102958	0.00146385	0.00198647
albuminuria	pathologic processes	0.34	0.204819	-0.438776	0.0258019	0.002962	0.0052345	0.35	0.212121	-0.424242	0.0280484	0.00307386	0.00595007	0.19	0.104972	-0.225808	0.0164171	0.00232084	0.00328019
albuminuria	pathological conditions, anatomical	0.42	0.265823	-0.51585	0.0264892	0.00299333	0.00680603	0.39	0.242236	-0.452523	0.0272849	0.00294322	0.0062606	0.19	0.104972	-0.157802	0.01725	0.00261436	0.00391364
albuminuria	pathological conditions, signs and symptoms	0.41	0.257862	-0.528058	0.0273218	0.00283098	0.00621501	0.39	0.242236	-0.464646	0.0292448	0.00294306	0.00616023	0.18	0.0989011	-0.209244	0.0159837	0.00247157	0.0036718
albuminuria	peripheral nervous system diseases	0.24	0.136364	-0.174238	0.0185319	0.00234017	0.00385925	0.2	0.111111	-0.153625	0.0190742	0.00229875	0.0036474	0.12	0.0638298	-0.0353535	0.0164608	0.00177893	0.00290656
albuminuria	peroxisomal disorders	0.22	0.123596	-0.0888774	0.0158214	0.00181679	0.00368709	0.21	0.117318	-0.0780419	0.0176139	0.00213197	0.00329093	0.09	0.0471204	0.172473	0.0126124	0.0014601	0.00264254
albuminuria	pigmentation disorders	0.16	0.0869565	0.0118935	0.0144973	0.0015547	0.00280784	0.15	0.0810811	0.0427936	0.0148568	0.00175192	0.00276329	0.07	0.0362694	0.154859	0.0117332	0.00153394	0.00240116
albuminuria	polyneuropathies	0.17	0.0928962	-0.159614	0.0137143	0.00199264	0.00244865	0.12	0.0638298	-0.00237005	0.0124605	0.0022271	0.00243568	0.06	0.0309278	0.0853936	0.00916347	0.00140833	0.00170473
albuminuria	precursor cell lymphoblastic leukemia-lymphoma	0.15	0.0810811	-0.0878583	0.0139243	0.0014476	0.00261627	0.11	0.0582011	-0.014763	0.013444	0.00153043	0.00267996	0.08	0.0416667	0.0523258	0.0106794	0.00159443	0.00238874
albuminuria	prostatic diseases	0.2	0.111111	-0.183992	0.0197475	0.00196109	0.00363707	0.18	0.0989011	-0.141323	0.0199758	0.00209147	0.00407155	0.11	0.0582011	-0.0449811	0.0154921	0.0015878	0.00270254
albuminuria	prostatic neoplasms	0.2	0.111111	-0.178837	0.0197852	0.00197306	0.00364453	0.18	0.0989011	-0.136221	0.0201332	0.00209609	0.00409372	0.11	0.0582011	-0.0449811	0.0154921	0.0015878	0.00270254
albuminuria	proteinuria	0.66	0.492537	-0.897959	0.0267518	0.00374855	0.00703142	0.67	0.503759	-0.939394	0.0291017	0.00357943	0.00738498	0.41	0.257862	-0.532476	0.0183811	0.00295274	0.00435505
albuminuria	proteostasis deficiencies	0.25	0.142857	-0.191649	0.0169982	0.00252435	0.0038292	0.2	0.111111	-0.223594	0.0174585	0.00268969	0.0031443	0.1	0.0526316	0.0146747	0.0113475	0.00209604	0.00267127
albuminuria	psoriasis	0.21	0.117318	-0.122718	0.0188526	0.00241161	0.00408855	0.2	0.111111	-0.10101	0.0210095	0.00228712	0.00387371	0.12	0.0638298	-0.0888028	0.0158252	0.001928	0.00281817
albuminuria	purine-pyrimidine metabolism, inborn errors	0.16	0.0869565	-0.120854	0.0142691	0.00151941	0.00333871	0.15	0.0810811	-0.0717324	0.0143426	0.0015465	0.00335707	0.09	0.0471204	-0.0375886	0.0127117	0.00142431	0.00228483
albuminuria	rectal diseases	0.22	0.123596	-0.132568	0.0194653	0.00186759	0.00371743	0.2	0.111111	-0.106292	0.0200624	0.00204458	0.00423536	0.14	0.0752688	-0.116536	0.0139718	0.00211981	0.00321109
albuminuria	renal tubular transport, inborn errors	0.18	0.0989011	-0.209538	0.010389	0.00156413	0.00318598	0.1	0.0526316	-0.00753862	0.0115761	0.0015832	0.00263986	0.09	0.0471204	-0.00247434	0.0109891	0.00175949	0.0026133
albuminuria	respiratory hypersensitivity	0.25	0.142857	-0.10797	0.0207654	0.00248874	0.00378414	0.26	0.149425	-0.169632	0.0219027	0.00241817	0.00389091	0.13	0.0695187	-0.0301485	0.0175064	0.00169244	0.00269782
albuminuria	respiratory tract diseases	0.29	0.169591	-0.234694	0.0250187	0.00272407	0.0041067	0.27	0.156069	-0.242424	0.0251323	0.00263641	0.00420381	0.1	0.0526316	-0.0668821	0.0140156	0.00183699	0.00272396
albuminuria	respiratory tract neoplasms	0.24	0.136364	-0.220889	0.0200001	0.00190005	0.00365259	0.22	0.123596	-0.197462	0.0215169	0.00200153	0.00424727	0.09	0.0471204	-0.0146926	0.0138615	0.00171396	0.00246586
albuminuria	retinal degeneration	0.13	0.0695187	0.0500756	0.0101283	0.00152662	0.00225246	0.08	0.0416667	0.175867	0.00904413	0.001285	0.00203185	0.11	0.0582011	-0.0453071	0.00985558	0.00161547	0.00200899
albuminuria	retinal diseases	0.27	0.156069	-0.266334	0.0196552	0.00179953	0.00420808	0.26	0.149425	-0.21282	0.019882	0.00187944	0.00448752	0.19	0.104972	-0.183143	0.0161994	0.00215863	0.00372782
albuminuria	retinal dystrophies	0.03	0.0152284	0.350297	0.00314913	0.00069584	0.000962325	0.02	0.010101	0.342929	0.00394684	0.000763872	0.000953185	0.02	0.010101	0.220922	0.00507586	0.000988093	0.0011162
albuminuria	retinitis pigmentosa	0.04	0.0204082	0.335396	0.00361583	0.000782526	0.000905102	0.01	0.00502513	0.402189	0.00368853	0.000699378	0.000835385	0.01	0.00502513	0.256231	0.00478456	0.000920035	0.00104988
albuminuria	rheumatic diseases	0.27	0.156069	-0.262387	0.0204733	0.00218379	0.0038813	0.24	0.136364	-0.22526	0.0229256	0.00215738	0.00433566	0.18	0.0989011	-0.116816	0.0190243	0.00212926	0.00328612
albuminuria	sarcoma	0.21	0.117318	-0.173469	0.0181227	0.00198396	0.00358954	0.17	0.0928962	-0.110857	0.0193828	0.00224199	0.00372401	0.08	0.0416667	-0.0353657	0.0118347	0.001666	0.0026867
albuminuria	sensation disorders	0.23	0.129944	-0.15812	0.0161569	0.00193074	0.00344885	0.18	0.0989011	-0.139743	0.0141314	0.00151089	0.00281489	0.06	0.0309278	0.0181292	0.0108872	0.00130115	0.00194158
albuminuria	signs and symptoms	0.41	0.257862	-0.528058	0.0273218	0.00283098	0.00621501	0.39	0.242236	-0.464646	0.0292448	0.00294306	0.00616023	0.18	0.0989011	-0.209244	0.0159837	0.00247157	0.0036718
albuminuria	skin abnormalities	0.16	0.0869565	-0.0610013	0.0132975	0.00166762	0.00263166	0.11	0.0582011	0.0413267	0.0126029	0.00184096	0.00209091	0.11	0.0582011	-0.0919897	0.0121364	0.00196849	0.00254976
albuminuria	skin and connective tissue diseases	0.3	0.176471	-0.315244	0.0231252	0.00226286	0.00513476	0.23	0.129944	-0.217172	0.0233088	0.00212088	0.00447401	0.12	0.0638298	-0.0751093	0.015852	0.00198498	0.00290896
albuminuria	skin diseases	0.3	0.176471	-0.315244	0.0231252	0.00226286	0.00513476	0.22	0.123596	-0.212121	0.0226974	0.00211579	0.00443293	0.12	0.0638298	-0.0751093	0.015852	0.00198498	0.00290896
albuminuria	skin diseases, genetic	0.13	0.0695187	0.00506542	0.0122673	0.0015318	0.0025421	0.12	0.0638298	0.0359581	0.0132334	0.00181101	0.00246169	0.11	0.0582011	-0.0765258	0.0121668	0.00195943	0.0026141
albuminuria	skin diseases, papulosquamous	0.2	0.111111	-0.102041	0.0187284	0.00241107	0.00350968	0.18	0.0989011	-0.040404	0.0195957	0.00221563	0.00322716	0.15	0.0810811	-0.134003	0.0144297	0.0020551	0.00280396
albuminuria	skin diseases, vascular	0.27	0.156069	-0.318013	0.0218063	0.00264065	0.00521173	0.24	0.136364	-0.243484	0.0233439	0.00268729	0.0049178	0.11	0.0582011	-0.132859	0.0136521	0.00217758	0.00257394
albuminuria	sleep disorders	0.17	0.0928962	-0.0697776	0.015999	0.00196425	0.00339682	0.17	0.0928962	-0.135666	0.0159516	0.00225611	0.00263205	0.08	0.0416667	0.0855615	0.0120036	0.00152804	0.00208051
albuminuria	spastic paraplegia, hereditary	0.0416667	0.0177515	0.169849	0.00639234	0.00170289	0.00131831	0.0416667	0.0177515	0.123825	0.0062348	0.00182912	0.00126794	0.0138889	0.00584795	0.159524	0.00566621	0.00146705	0.00104157
albuminuria	spinal cord diseases	0.22	0.123596	-0.16988	0.0182325	0.0018385	0.00341938	0.18	0.0989011	-0.0614928	0.0178482	0.00172926	0.00322528	0.09	0.0471204	0.015035	0.0147411	0.00173976	0.00247522
albuminuria	spinal diseases	0.25	0.142857	-0.22148	0.0180576	0.00191046	0.00390843	0.21	0.117318	-0.122696	0.0206671	0.00192743	0.00394439	0.14	0.0752688	-0.0830769	0.0174252	0.00198767	0.00324637
albuminuria	spinocerebellar ataxias	0.07	0.0362694	0.0979101	0.00883067	0.000896562	0.00166914	0.06	0.0309278	0.157064	0.00910095	0.00109507	0.00184576	0.03	0.0152284	0.201413	0.00832669	0.00114734	0.00181016
albuminuria	spinocerebellar degenerations	0.07	0.0362694	0.127814	0.00730392	0.000966284	0.0019158	0.05	0.025641	0.172823	0.00762102	0.00112306	0.00162939	0.06	0.0309278	0.10129	0.00803989	0.00123899	0.00179722
albuminuria	spondylarthritis	0.19	0.104972	-0.035114	0.0168782	0.00207663	0.00336937	0.12	0.0638298	0.0169123	0.0173853	0.00208243	0.00289813	0.18	0.0989011	-0.0550344	0.0179301	0.00224502	0.00320907
albuminuria	spondylarthropathies	0.19	0.104972	-0.0290921	0.0169051	0.00208976	0.00334938	0.13	0.0695187	-0.00898603	0.0171821	0.00194005	0.00287273	0.17	0.0928962	-0.0337505	0.0173217	0.00220311	0.00291808
albuminuria	spondylitis	0.19	0.104972	-0.0348702	0.0169209	0.00208035	0.00336345	0.14	0.0752688	0.00150608	0.0176322	0.00207513	0.00332993	0.19	0.104972	-0.0710553	0.017778	0.0022266	0.00319735
albuminuria	spondylitis, ankylosing	0.103448	0.0238095	0.159303	0.0124216	0.00129172	0.0023329	0.103448	0.0238095	0.123545	0.0133745	0.00133505	0.00251687	0.137931	0.032	0.0953427	0.014941	0.00125203	0.00318392
albuminuria	stomatognathic diseases	0.27	0.156069	-0.213593	0.0211363	0.00247353	0.00417089	0.22	0.123596	-0.126422	0.0229651	0.0023417	0.00400906	0.14	0.0752688	-0.116162	0.01826	0.00197834	0.00298229
albuminuria	stomatognathic system abnormalities	0.1	0.0526316	0.0599084	0.012336	0.00138099	0.00235459	0.08	0.0416667	0.0161543	0.0111147	0.00131031	0.00219415	0.06	0.0309278	0.0595274	0.00977213	0.00115334	0.00213333
albuminuria	tauopathies	0.22	0.123596	-0.241937	0.0207748	0.00239995	0.00462889	0.2	0.111111	-0.210435	0.0212785	0.00236941	0.00456278	0.12	0.0638298	0.000611888	0.0140426	0.00227903	0.00293167
albuminuria	tdp-43 proteinopathies	0.08	0.0416667	0.108414	0.0100795	0.00163403	0.00259543	0.08	0.0416667	0.0920143	0.0098466	0.00167549	0.00260945	0.03	0.0152284	0.237133	0.00810579	0.00159309	0.00198093
albuminuria	thoracic neoplasms	0.23	0.129944	-0.1898	0.0196406	0.00180269	0.00368872	0.19	0.104972	-0.136959	0.0188973	0.00180382	0.00376832	0.1	0.0526316	-0.0198208	0.0136233	0.00172365	0.00248404
albuminuria	thyroid diseases	0.24	0.136364	-0.194962	0.0196307	0.00177615	0.00383209	0.19	0.104972	-0.14409	0.0192781	0.00200666	0.0035195	0.16	0.0869565	-0.159666	0.0149904	0.00185638	0.00295352
albuminuria	urination disorders	0.68	0.515152	-0.943878	0.0272349	0.00331963	0.00711032	0.67	0.503759	-0.954455	0.0293305	0.00359058	0.00774408	0.39	0.242236	-0.501664	0.0183888	0.00292196	0.00415293
albuminuria	urogenital abnormalities	0.23	0.129944	-0.152218	0.0157014	0.00184293	0.00412753	0.18	0.0989011	-0.0367983	0.0148924	0.00185837	0.00351488	0.11	0.0582011	0.00624618	0.0121137	0.00165105	0.00250896
albuminuria	urogenital neoplasms	0.23	0.129944	-0.213747	0.0195554	0.00195649	0.00353055	0.22	0.123596	-0.197385	0.0208133	0.00212435	0.00432323	0.1	0.0526316	0.00172593	0.0157919	0.00158737	0.00252104
albuminuria	urologic diseases	0.54	0.369863	-0.719388	0.0264969	0.00311968	0.00648525	0.44	0.282051	-0.510101	0.0276699	0.00286783	0.00598111	0.15	0.0810811	-0.116692	0.0167701	0.00213417	0.00309512
albuminuria	urologic neoplasms	0.25	0.142857	-0.178214	0.0198877	0.00196498	0.00376052	0.24	0.136364	-0.151515	0.0211796	0.00219863	0.00428899	0.15	0.0810811	-0.137449	0.0156322	0.00196212	0.00271866
albuminuria	urological manifestations	0.65	0.481481	-0.918664	0.027125	0.00320826	0.00703567	0.65	0.481481	-0.919192	0.0290894	0.00340536	0.00735533	0.38	0.234568	-0.509867	0.0181096	0.00270925	0.00392691
albuminuria	uveal diseases	0.24	0.136364	-0.178571	0.017319	0.00191393	0.00296097	0.17	0.0928962	-0.077258	0.0190588	0.0020047	0.00305243	0.17	0.0928962	-0.15055	0.0165007	0.00208216	0.0031127
albuminuria	uveitis	0.23	0.129944	-0.133186	0.0187128	0.00215431	0.00308472	0.17	0.0928962	-0.0309188	0.0197062	0.00201451	0.00307577	0.18	0.0989011	-0.111713	0.0180073	0.00199148	0.00323431
albuminuria	uveitis, anterior	0.14	0.0752688	0.0301673	0.0143228	0.00183694	0.00186345	0.11	0.0582011	0.0454934	0.0151511	0.00180251	0.00200055	0.12	0.0638298	-0.00524331	0.0171598	0.00194454	0.00307595
albuminuria	varicose veins	0.22	0.123596	-0.248486	0.0168091	0.00211868	0.00435059	0.18	0.0989011	-0.158641	0.0176324	0.00222517	0.0043639	0.17	0.0928962	-0.197367	0.0180733	0.00213907	0.00378759
albuminuria	vascular diseases	0.45	0.290323	-0.586735	0.0269354	0.00299318	0.00691074	0.4	0.25	-0.5079	0.0289622	0.00306244	0.00676143	0.16	0.0869565	-0.162472	0.0171152	0.00232099	0.00322064
albuminuria	vasculitis	0.22	0.123596	-0.153061	0.01738	0.00235475	0.00355905	0.2	0.111111	-0.148417	0.0186485	0.00253433	0.00371329	0.13	0.0695187	-0.0252889	0.0144567	0.00228931	0.0027023
albuminuria	virus diseases	0.21	0.117318	-0.139148	0.0184824	0.00197018	0.00321391	0.23	0.129944	-0.230511	0.0213209	0.00191012	0.00346218	0.14	0.0752688	-0.0565728	0.0173749	0.00211356	0.00281205
albuminuria	vision disorders	0.1	0.0526316	0.0116778	0.00889331	0.00103054	0.0020967	0.08	0.0416667	-0.0419638	0.00958521	0.00141961	0.00218526	0.1	0.0526316	-0.0945856	0.010797	0.0014508	0.0021265
alzheimer disease	amino acid metabolism, inborn errors	0.18	0.0989011	-0.0442764	0.0130368	0.00180595	0.00335493	0.13	0.0695187	0.0576726	0.0111121	0.00176101	0.00276164	0.09	0.0471204	0.131149	0.00866832	0.00196678	0.00215555
alzheimer disease	amyotrophic lateral sclerosis	0.184211	0.0864198	-0.13798	0.0125575	0.00244956	0.00347105	0.210526	0.1	-0.17015	0.0133359	0.00241874	0.00363528	0.0921053	0.0414201	0.0772134	0.00882625	0.00203232	0.00287555
alzheimer disease	anemia	0.17	0.0928962	-0.114583	0.0169717	0.00227383	0.00370895	0.19	0.104972	-0.110011	0.0171188	0.00221009	0.00392454	0.05	0.025641	0.164099	0.010086	0.00159173	0.00203195
alzheimer disease	anemia, aplastic	0.13	0.0695187	0.0258174	0.0160633	0.00175981	0.00291464	0.14	0.0752688	-0.0105263	0.0146262	0.00159968	0.00242356	0.07	0.0362694	0.196694	0.0087926	0.00171542	0.00190328
alzheimer disease	anemia, hemolytic	0.13	0.0695187	-0.0166437	0.0126536	0.00188685	0.00272761	0.17	0.0928962	-0.0586624	0.0145828	0.00184522	0.0034374	0.04	0.0204082	0.194905	0.00703507	0.00182091	0.00175265
alzheimer disease	aneurysm	0.24	0.136364	-0.3125	0.0215508	0.00259867	0.00467024	0.28	0.162791	-0.325709	0.0233955	0.0027806	0.0050324	0.1	0.0526316	0.063509	0.0120551	0.00176684	0.00294733
alzheimer disease	ankylosis	0.111111	0.0487805	0.046875	0.0124583	0.00167363	0.00264466	0.125	0.0552147	0.0398688	0.0128689	0.0016696	0.00276132	0.0555556	0.0238095	0.211458	0.00848507	0.00146506	0.00160493
alzheimer disease	arrhythmias, cardiac	0.15	0.0810811	-0.104167	0.0140659	0.00200973	0.00332394	0.12	0.0638298	0.0060324	0.013158	0.00195445	0.00292746	0.06	0.0309278	0.177642	0.00758465	0.00181384	0.00165703
alzheimer disease	arterial occlusive diseases	0.35	0.212121	-0.40625	0.0271519	0.00339607	0.00667144	0.35	0.212121	-0.375357	0.0273417	0.00346061	0.00680644	0.14	0.0752688	-0.126023	0.0139921	0.0025126	0.00366879
alzheimer disease	arteriosclerosis	0.35	0.212121	-0.40625	0.0266267	0.00342805	0.00667961	0.35	0.212121	-0.375357	0.0273417	0.00346061	0.00680644	0.15	0.0810811	-0.12594	0.0142765	0.00247484	0.00370744
alzheimer disease	arthritis	0.25	0.142857	-0.235529	0.0222096	0.00231933	0.0046355	0.26	0.149425	-0.203643	0.0234015	0.00223946	0.00494949	0.16	0.0869565	-0.015625	0.014574	0.00236785	0.00286253
alzheimer disease	arthritis, rheumatoid	0.1	0.0526316	-0.0279938	0.0129909	0.00169058	0.00238121	0.13	0.0695187	-0.119825	0.0151149	0.00186433	0.00322139	0.1	0.0526316	0.0883937	0.0111014	0.0018519	0.00199233
alzheimer disease	asthma	0.2	0.111111	-0.0572917	0.0201801	0.0020218	0.00347029	0.2	0.111111	-0.0473684	0.0205115	0.00198253	0.00357616	0.1	0.0526316	0.083732	0.0126942	0.00211867	0.00214661
alzheimer disease	ataxia	0.21	0.117318	-0.13168	0.0151249	0.00210027	0.00370865	0.17	0.0928962	-0.130926	0.0131483	0.00193477	0.00320944	0.1	0.0526316	-0.0876119	0.00816583	0.0018115	0.00199303
alzheimer disease	autoimmune diseases	0.19	0.104972	-0.14498	0.0197839	0.0022158	0.00365695	0.22	0.123596	-0.196652	0.0211618	0.00232328	0.00434993	0.12	0.0638298	0.0313454	0.0117052	0.00223333	0.0022265
alzheimer disease	autoimmune diseases of the nervous system	0.24	0.136364	-0.201225	0.0217307	0.00267263	0.00430852	0.24	0.136364	-0.16498	0.0216349	0.002305	0.00438121	0.17	0.0928962	0.00522148	0.0125695	0.00247514	0.00253232
alzheimer disease	bacterial infections	0.28	0.162791	-0.269626	0.0238992	0.0025905	0.00451672	0.25	0.142857	-0.177274	0.023459	0.00247004	0.004575	0.11	0.0582011	0.0989583	0.0117084	0.00196926	0.00252594
alzheimer disease	bacterial infections and mycoses	0.28	0.162791	-0.269626	0.0238992	0.0025905	0.00451672	0.25	0.142857	-0.177274	0.023459	0.00247004	0.004575	0.11	0.0582011	0.0989583	0.0117084	0.00196926	0.00252594
alzheimer disease	basal ganglia diseases	0.4	0.25	-0.465813	0.0248817	0.00390682	0.00652474	0.41	0.257862	-0.463158	0.0256049	0.00377503	0.00634731	0.15	0.0810811	-0.0508917	0.014182	0.00306555	0.00376383
alzheimer disease	behcet syndrome	0.0571429	0.0150376	0.0941574	0.0166418	0.00185011	0.00188987	0.114286	0.0305344	0.0302607	0.0178395	0.00197463	0.00251605	0.0285714	0.00746269	0.215524	0.0110608	0.00173729	0.0012755
alzheimer disease	bile duct diseases	0.23	0.129944	-0.257097	0.0188208	0.00234968	0.00441949	0.2	0.111111	-0.145429	0.0183937	0.00189477	0.00388159	0.11	0.0582011	0.0522633	0.0129379	0.00219923	0.0027816
alzheimer disease	biliary tract diseases	0.24	0.136364	-0.240793	0.0187584	0.00272169	0.00462689	0.23	0.129944	-0.186722	0.0193749	0.00251957	0.0045514	0.1	0.0526316	0.0364738	0.0121669	0.00231978	0.00272498
alzheimer disease	blood coagulation disorders	0.14	0.0752688	-0.0208692	0.0141093	0.00250419	0.0028369	0.13	0.0695187	0.0210526	0.0144806	0.00234579	0.00297974	0.08	0.0416667	0.10567	0.00882088	0.00279603	0.00230748
alzheimer disease	blood coagulation disorders, inherited	0.11	0.0582011	0.0256305	0.013406	0.00245751	0.00268122	0.1	0.0526316	0.0207271	0.0137237	0.00234473	0.00296261	0.11	0.0582011	-0.00524799	0.00896311	0.00271577	0.00252058
alzheimer disease	blood platelet disorders	0.17	0.0928962	-0.152062	0.0156113	0.00242124	0.00358454	0.17	0.0928962	-0.121053	0.0158991	0.00230171	0.00354545	0.06	0.0309278	0.155343	0.00888362	0.00247816	0.00185852
alzheimer disease	blood protein disorders	0.23	0.129944	-0.197917	0.0216635	0.00315372	0.00471257	0.23	0.129944	-0.166542	0.0221532	0.00281133	0.00462824	0.13	0.0695187	0.00517044	0.0112708	0.00190087	0.00214941
alzheimer disease	body weight	0.22	0.123596	-0.175083	0.0214813	0.00276018	0.00490321	0.21	0.117318	-0.180235	0.0214128	0.00235452	0.00446398	0.06	0.0309278	0.0828259	0.010776	0.00131632	0.0024797
alzheimer disease	bone diseases	0.24	0.136364	-0.24014	0.0237077	0.00245231	0.00455791	0.25	0.142857	-0.241363	0.0235837	0.00224824	0.00484706	0.06	0.0309278	0.128512	0.0108148	0.00220306	0.00251041
alzheimer disease	bone diseases, developmental	0.11	0.0582011	0.03125	0.0165978	0.00180437	0.00306016	0.11	0.0582011	0.0578947	0.0167428	0.00173735	0.00339985	0.1	0.0526316	0.0459912	0.0134541	0.0021845	0.00297273
alzheimer disease	bone diseases, metabolic	0.24	0.136364	-0.256568	0.021947	0.00224377	0.00509506	0.21	0.117318	-0.155756	0.0189738	0.00201395	0.00456596	0.1	0.0526316	0.0677083	0.0107208	0.00142871	0.00240094
alzheimer disease	bone marrow diseases	0.23	0.129944	-0.220748	0.0208606	0.00243009	0.00428889	0.23	0.129944	-0.222098	0.0214943	0.00239377	0.00432377	0.08	0.0416667	0.104812	0.0103673	0.00207712	0.00222344
alzheimer disease	brain diseases	0.56	0.388889	-0.707617	0.0274929	0.00434423	0.00714877	0.56	0.388889	-0.690337	0.0274222	0.00381239	0.00730713	0.31	0.183432	-0.357939	0.0153408	0.00319337	0.00376102
alzheimer disease	brain diseases, metabolic	0.28	0.162791	-0.25	0.0183338	0.00307556	0.00438465	0.23	0.129944	-0.104503	0.0161973	0.00262373	0.00369408	0.17	0.0928962	-0.124144	0.0128792	0.00288961	0.00347345
alzheimer disease	brain diseases, metabolic, inborn	0.22	0.123596	-0.109375	0.0152632	0.00238587	0.00362007	0.17	0.0928962	0.00576393	0.013719	0.0020763	0.00319031	0.09	0.0471204	0.0619935	0.010533	0.00219095	0.00210391
alzheimer disease	breast diseases	0.29	0.169591	-0.355403	0.0246862	0.00273761	0.00564747	0.28	0.162791	-0.280882	0.0256601	0.00258459	0.0053979	0.11	0.0582011	-0.109544	0.0134317	0.00211847	0.00309712
alzheimer disease	breast neoplasms	0.28	0.162791	-0.324789	0.0249134	0.00274169	0.00565015	0.28	0.162791	-0.280882	0.0256601	0.00258459	0.0053979	0.11	0.0582011	-0.109544	0.0134317	0.00211847	0.00309712
alzheimer disease	bronchial diseases	0.21	0.117318	-0.0885417	0.0226648	0.00217777	0.00401853	0.22	0.123596	-0.105263	0.0228591	0.00216503	0.00414073	0.08	0.0416667	0.0959229	0.0114793	0.00207654	0.00241433
alzheimer disease	carbohydrate metabolism, inborn errors	0.07	0.0362694	0.230412	0.00542394	0.00148255	0.00135638	0.09	0.0471204	0.0991648	0.00631883	0.00158299	0.00166239	0.04	0.0204082	0.225773	0.00574933	0.0016753	0.00133357
alzheimer disease	carcinoma	0.27	0.156069	-0.310209	0.0232718	0.00254562	0.00493456	0.28	0.162791	-0.281536	0.0240561	0.00227852	0.00507299	0.11	0.0582011	-0.0152867	0.0100667	0.00185574	0.00264549
alzheimer disease	carcinoma, renal cell	0.22	0.123596	-0.184834	0.0218937	0.00252739	0.00484544	0.24	0.136364	-0.206634	0.0224291	0.00227815	0.00491188	0.13	0.0695187	0.0462482	0.0119588	0.00264939	0.0027745
alzheimer disease	cardiomegaly	0.19	0.104972	-0.180449	0.0197247	0.00253346	0.00412707	0.18	0.0989011	-0.0784611	0.017801	0.00249119	0.00368981	0.1	0.0526316	0.0572917	0.0107564	0.00223346	0.00283097
alzheimer disease	cardiomyopathies	0.22	0.123596	-0.223958	0.0195956	0.00229399	0.00380573	0.22	0.123596	-0.22888	0.0196754	0.00215344	0.00392931	0.16	0.0869565	-0.0983485	0.0124883	0.00272871	0.00337958
alzheimer disease	cardiomyopathy, dilated	0.16	0.0869565	-0.139879	0.0186427	0.00248681	0.00360873	0.18	0.0989011	-0.0523922	0.0176969	0.00241654	0.00364171	0.1	0.0526316	0.0260417	0.0104978	0.00226927	0.00283301
alzheimer disease	cardiomyopathy, hypertrophic	0.16	0.0869565	-0.119047	0.0144092	0.00181872	0.00299261	0.1	0.0526316	-0.0206241	0.0129373	0.00183921	0.00234548	0.05	0.025641	0.168212	0.00863029	0.00176563	0.00206512
alzheimer disease	cardiomyopathy, hypertrophic, familial	0.0625	0.0285714	0.00438231	0.0100339	0.00152179	0.00194281	0.0625	0.0285714	0.0219401	0.00994633	0.00147402	0.00194505	0.025	0.011236	0.157708	0.00694824	0.00157581	0.00134821
alzheimer disease	cardiovascular abnormalities	0.22	0.123596	-0.186698	0.0193385	0.00310371	0.00454224	0.21	0.117318	-0.130243	0.0192432	0.00292358	0.00411012	0.08	0.0416667	0.078125	0.011008	0.00211046	0.00229044
alzheimer disease	cardiovascular diseases	0.35	0.212121	-0.427713	0.02549	0.00326471	0.00648986	0.36	0.219512	-0.410722	0.0278147	0.00333075	0.00698882	0.1	0.0526316	-0.0314237	0.0132204	0.0025438	0.00312286
alzheimer disease	carotid artery diseases	0.27	0.156069	-0.284361	0.0207285	0.00336342	0.00451357	0.22	0.123596	-0.204197	0.0221533	0.0032235	0.00478161	0.12	0.0638298	0.0104167	0.0137811	0.00222149	0.00272359
alzheimer disease	celiac disease	0.17	0.0928962	-0.104167	0.0163294	0.00257881	0.00314601	0.14	0.0752688	-0.0368421	0.0154647	0.00221317	0.00267378	0.06	0.0309278	0.0885417	0.00889553	0.00227239	0.00192048
alzheimer disease	central nervous system diseases	0.56	0.388889	-0.727897	0.0276817	0.00423688	0.00721555	0.55	0.37931	-0.679923	0.0277356	0.00397307	0.00740315	0.29	0.169591	-0.318066	0.0152256	0.00354358	0.00390628
alzheimer disease	cerebellar ataxia	0.18	0.0989011	-0.115722	0.0145193	0.0020646	0.00340707	0.18	0.0989011	-0.136842	0.0147183	0.00211968	0.00359948	0.12	0.0638298	-0.087299	0.0096196	0.00192804	0.00219567
alzheimer disease	cerebellar diseases	0.19	0.104972	-0.157965	0.0152324	0.0021938	0.00353659	0.2	0.111111	-0.184211	0.0154629	0.0023774	0.0038585	0.11	0.0582011	-0.0665227	0.00977328	0.00212292	0.00214219
alzheimer disease	cerebrovascular disorders	0.48	0.315789	-0.664459	0.0274579	0.00404112	0.00661564	0.44	0.282051	-0.574493	0.0276119	0.00405347	0.0062412	0.18	0.0989011	-0.119288	0.0155142	0.0023859	0.00345817
alzheimer disease	charcot-marie-tooth disease	0.1	0.0526316	-0.0821821	0.00913094	0.00174975	0.00194156	0.06	0.0309278	0.0986068	0.00732263	0.00154263	0.00153182	0.07	0.0362694	0.0598583	0.00662657	0.00198128	0.00154534
alzheimer disease	cholestasis	0.2	0.111111	-0.218291	0.016506	0.00190247	0.0036291	0.21	0.117318	-0.237385	0.0176807	0.00214179	0.00396134	0.09	0.0471204	0.00963528	0.0112162	0.00197368	0.00262275
alzheimer disease	cholestasis, intrahepatic	0.23	0.129944	-0.197917	0.0194961	0.00241976	0.00457503	0.18	0.0989011	-0.125254	0.0187376	0.00213299	0.0037123	0.1	0.0526316	0.0260417	0.011591	0.00201731	0.00258961
alzheimer disease	chromosome disorders	0.18	0.0989011	-0.23349	0.0167865	0.00174431	0.0038381	0.14	0.0752688	-0.167081	0.0142947	0.00178785	0.00383044	0.05	0.025641	0.0150898	0.00671953	0.00130169	0.00154093
alzheimer disease	colitis	0.24	0.136364	-0.204198	0.021721	0.00238696	0.00456621	0.23	0.129944	-0.201405	0.0214784	0.00199922	0.00434786	0.16	0.0869565	-0.119792	0.0132328	0.00210921	0.00323356
alzheimer disease	colitis, ulcerative	0.21	0.117318	-0.156885	0.0208535	0.00231469	0.00434007	0.24	0.136364	-0.196002	0.0219699	0.00218262	0.00460741	0.11	0.0582011	0.0218426	0.0115775	0.00191214	0.00258244
alzheimer disease	collagen diseases	0.16	0.0869565	-0.108791	0.0178008	0.00248661	0.00383298	0.18	0.0989011	-0.0994581	0.0169278	0.00212513	0.00371988	0.1	0.0526316	0.0428471	0.0102924	0.00195982	0.00213699
alzheimer disease	colonic diseases	0.3	0.176471	-0.328985	0.0247907	0.00246592	0.0055825	0.27	0.156069	-0.283799	0.0257824	0.00231104	0.00545728	0.15	0.0810811	-0.104167	0.0111933	0.00206885	0.00334712
alzheimer disease	colorectal neoplasms	0.27	0.156069	-0.277283	0.0229032	0.00240352	0.00542316	0.25	0.142857	-0.217389	0.0235923	0.00232765	0.00552493	0.14	0.0752688	-0.0676076	0.0110364	0.0021585	0.0033647
alzheimer disease	congenital abnormalities	0.27	0.156069	-0.351059	0.0203533	0.00322252	0.00453683	0.23	0.129944	-0.274568	0.0192354	0.00274789	0.00370046	0.06	0.0309278	0.0726627	0.00862139	0.00171068	0.0021435
alzheimer disease	congenital disorders of glycosylation	0.0666667	0.015625	0.267911	0.00489409	0.00150115	0.00195997	0.0333333	0.00775194	0.276289	0.00468424	0.00154522	0.00180527	0.0666667	0.015625	0.282084	0.0043131	0.0017181	0.00242647
alzheimer disease	congenital, hereditary, and neonatal diseases and abnormalities	0.27	0.156069	-0.351059	0.0203533	0.00322252	0.00453683	0.23	0.129944	-0.274568	0.0192354	0.00274789	0.00370046	0.06	0.0309278	0.0726627	0.00862139	0.00171068	0.0021435
alzheimer disease	connective tissue diseases	0.31	0.183432	-0.360065	0.0266477	0.00272588	0.00603521	0.27	0.156069	-0.274894	0.0260877	0.0024284	0.00535019	0.11	0.0582011	-0.114583	0.0133779	0.00214871	0.00313437
alzheimer disease	coronary artery disease	0.23	0.129944	-0.253174	0.0216702	0.00315082	0.00518164	0.25	0.142857	-0.245919	0.0232051	0.00328221	0.00569782	0.11	0.0582011	-0.00565899	0.0136193	0.00256475	0.00376778
alzheimer disease	coronary disease	0.27	0.156069	-0.34375	0.0219621	0.00334469	0.0054752	0.28	0.162791	-0.327784	0.0244784	0.00335888	0.00598144	0.12	0.0638298	-0.00505754	0.0137811	0.00269986	0.00359067
alzheimer disease	cranial nerve diseases	0.28	0.162791	-0.374563	0.0176887	0.00271329	0.00457132	0.23	0.129944	-0.284118	0.0182105	0.00267646	0.00432277	0.15	0.0810811	-0.0920584	0.0103308	0.00277264	0.00292758
alzheimer disease	craniofacial abnormalities	0.08	0.0416667	-0.00532407	0.0160176	0.00175119	0.00295976	0.1	0.0526316	-0.0158211	0.0151794	0.00164338	0.00279966	0.04	0.0204082	0.119097	0.00890001	0.00143466	0.00167599
alzheimer disease	crohn disease	0.19	0.104972	-0.106773	0.0197687	0.00216155	0.00399408	0.2	0.111111	-0.128212	0.020311	0.00207628	0.00405587	0.11	0.0582011	0.0625	0.0111682	0.00222084	0.00234442
alzheimer disease	death	0.46	0.298701	-0.554734	0.0282869	0.00388549	0.00791951	0.44	0.282051	-0.482815	0.0268589	0.00370275	0.00668922	0.16	0.0869565	-0.102494	0.0146031	0.0030937	0.00341292
alzheimer disease	death, sudden	0.14	0.0752688	-0.0461339	0.0148512	0.00217941	0.00324846	0.12	0.0638298	0.000645552	0.0136439	0.0017832	0.00310541	0.14	0.0752688	-0.114583	0.0104433	0.0026367	0.0034193
alzheimer disease	death, sudden, cardiac	0.1	0.0526316	0.0309357	0.0110801	0.00172944	0.0027698	0.08	0.0416667	0.0789614	0.0115107	0.00207384	0.00288642	0.05	0.025641	0.214043	0.00765223	0.0021471	0.00214124
alzheimer disease	dementia	0.91	0.834862	-1.17708	0.0314626	0.00586082	0.00943494	0.88	0.785714	-1.17712	0.030816	0.00558587	0.00932522	0.82	0.694915	-1.09935	0.0214172	0.00554858	0.00864359
alzheimer disease	demyelinating autoimmune diseases, cns	0.22	0.123596	-0.108862	0.0218951	0.00275822	0.00378628	0.25	0.142857	-0.145393	0.0230737	0.00247784	0.00438262	0.17	0.0928962	0.015561	0.0124392	0.00251699	0.00244632
alzheimer disease	demyelinating diseases	0.23	0.129944	-0.10881	0.0217736	0.00268476	0.00397128	0.26	0.149425	-0.134677	0.0227617	0.00237094	0.00434352	0.16	0.0869565	0.0615543	0.0120221	0.00246302	0.00223306
alzheimer disease	diabetes mellitus	0.26	0.149425	-0.347053	0.0242755	0.00301414	0.00493604	0.27	0.156069	-0.362217	0.0249692	0.00280055	0.00520996	0.16	0.0869565	-0.0729167	0.0146722	0.0027646	0.00355239
alzheimer disease	diabetes mellitus, type 1	0.16	0.0869565	-0.120456	0.0183734	0.00222883	0.00370583	0.16	0.0869565	-0.14326	0.0183385	0.0021073	0.00357001	0.13	0.0695187	-0.0373309	0.0115648	0.0019568	0.00215708
alzheimer disease	diabetes mellitus, type 2	0.19	0.104972	-0.28125	0.0206955	0.00314182	0.00504835	0.22	0.123596	-0.197468	0.0231542	0.00316823	0.00554584	0.05	0.025641	0.104178	0.0119603	0.00205706	0.00240547
alzheimer disease	digestive system diseases	0.33	0.197605	-0.417878	0.0256702	0.00277291	0.00596842	0.29	0.169591	-0.310768	0.0260529	0.00266878	0.00563738	0.11	0.0582011	0.0208333	0.0112243	0.0020548	0.00254877
alzheimer disease	digestive system neoplasms	0.31	0.183432	-0.36186	0.0265161	0.00278639	0.0059891	0.31	0.183432	-0.321806	0.0257587	0.00267902	0.00568206	0.11	0.0582011	0.0258703	0.0114876	0.00188787	0.00258835
alzheimer disease	disorders of sex development	0.09	0.0471204	-0.0321946	0.0108627	0.00129097	0.00287364	0.08	0.0416667	0.0842105	0.0112402	0.00122494	0.00254202	0.04	0.0204082	0.244948	0.00665158	0.00107331	0.00132367
alzheimer disease	dna repair-deficiency disorders	0.15	0.0810811	0.00989948	0.0149294	0.00169743	0.0029479	0.15	0.0810811	-0.0168413	0.0157337	0.00175315	0.00313772	0.07	0.0362694	0.0559789	0.00877683	0.00165611	0.00188463
alzheimer disease	dwarfism	0.08	0.0416667	0.0890509	0.0118721	0.0016636	0.00270581	0.09	0.0471204	0.10739	0.0121047	0.00142069	0.00275854	0.06	0.0309278	0.0840017	0.00856714	0.00170196	0.00231046
alzheimer disease	dyskinesias	0.26	0.149425	-0.268404	0.0173403	0.00276089	0.00395026	0.2	0.111111	-0.221053	0.0152231	0.00250725	0.00348202	0.14	0.0752688	-0.170844	0.0113467	0.00281126	0.00302093
alzheimer disease	dysostoses	0.08	0.0416667	-0.113571	0.0134152	0.00182485	0.00279155	0.09	0.0471204	-0.0473684	0.0124575	0.00160124	0.00267524	0.03	0.0152284	0.140938	0.00921101	0.00150997	0.00184774
alzheimer disease	dyssomnias	0.18	0.0989011	-0.132268	0.0156128	0.00232239	0.00332426	0.19	0.104972	-0.2	0.0164518	0.00277766	0.00356644	0.06	0.0309278	0.00543237	0.0104082	0.00218145	0.00173421
alzheimer disease	ectodermal dysplasia	0.1	0.0526316	0.0364583	0.0145651	0.00161347	0.00206685	0.1	0.0526316	0.0471314	0.0137155	0.00163701	0.00208096	0.07	0.0362694	0.109396	0.00986409	0.00146326	0.00160455
alzheimer disease	endocrine gland neoplasms	0.28	0.162791	-0.309683	0.0235936	0.00277302	0.00522736	0.29	0.169591	-0.28437	0.024135	0.00255317	0.0050355	0.1	0.0526316	0.026107	0.0118409	0.0017411	0.00218252
alzheimer disease	endocrine system diseases	0.29	0.169591	-0.356569	0.0249614	0.00281751	0.00535615	0.28	0.162791	-0.323941	0.024337	0.00221103	0.00515645	0.1	0.0526316	0.0102055	0.0116665	0.00169741	0.00215508
alzheimer disease	epilepsy	0.25	0.142857	-0.279402	0.0152923	0.00233822	0.00317752	0.22	0.123596	-0.19194	0.0145514	0.00236278	0.00313631	0.13	0.0695187	-0.0893552	0.0113898	0.00224854	0.00351153
alzheimer disease	esophageal diseases	0.28	0.162791	-0.29301	0.0216171	0.0025353	0.00485896	0.22	0.123596	-0.221053	0.0198612	0.00202099	0.00433914	0.14	0.0752688	-0.0052732	0.0118396	0.00219969	0.00319321
alzheimer disease	exophthalmos	0.14	0.0752688	-0.0677083	0.0184982	0.00211614	0.00289761	0.15	0.0810811	-0.111768	0.0186282	0.00186392	0.00331733	0.1	0.0526316	-0.0489925	0.0114127	0.00198268	0.00235906
alzheimer disease	eye diseases	0.25	0.142857	-0.262502	0.0204195	0.00216432	0.00429918	0.29	0.169591	-0.350658	0.022686	0.00213715	0.00502332	0.14	0.0752688	-0.0669961	0.0143319	0.00297334	0.00289882
alzheimer disease	eye diseases, hereditary	0.09	0.0471204	0.0409571	0.0095205	0.00128769	0.00200319	0.05	0.025641	0.194609	0.00815529	0.00106729	0.00136955	0.04	0.0204082	0.0759521	0.00963653	0.00176179	0.00181222
alzheimer disease	female urogenital diseases	0.28	0.162791	-0.287726	0.0245722	0.00260718	0.00513483	0.27	0.156069	-0.258597	0.0253012	0.00248928	0.00519539	0.11	0.0582011	0.0374123	0.0123752	0.0019926	0.00287731
alzheimer disease	female urogenital diseases and pregnancy complications	0.28	0.162791	-0.287726	0.0245722	0.00260718	0.00513483	0.27	0.156069	-0.258597	0.0253012	0.00248928	0.00519539	0.11	0.0582011	0.0374123	0.0123752	0.0019926	0.00287731
alzheimer disease	gastroenteritis	0.29	0.169591	-0.277359	0.0229882	0.00267719	0.0051303	0.26	0.149425	-0.211762	0.023136	0.00222261	0.00491716	0.15	0.0810811	-0.0520833	0.0138858	0.00197655	0.00307706
alzheimer disease	gastrointestinal diseases	0.31	0.183432	-0.351025	0.0255072	0.00254439	0.00587038	0.25	0.142857	-0.238603	0.0244387	0.00225169	0.00517744	0.11	0.0582011	-0.0260778	0.010683	0.00185001	0.00251005
[truncated: 42,678 more rows]
