# Supplementary material for: An analysis of disease-gene relationship from Medline abstracts by DigSee
Source: Sci Rep. 2017 Jan 5;7:40154. doi: 10.1038/srep40154 (PMC5215527; doi:10.1038/srep40154)
Supplement: Supplementary Table 10 [file srep40154-s11.xls]

## Sheet: 10. Top 200 filter
Supplementary Table 10. Overlap coefficients, jaccard indexes, separation coefficients, and GO similarities between disease pairs using the top 200 disease-related genes in DigSee. The top 200 genes were selected by three meaures: the number of abstracts, the number of evidence sentences, and scores of evidence sentences.
		# of abstracts			GO similarity			# of evidence sentences			GO similarity			Score of evidence sentences			GO similarity
Disease A	Disease B	Overlap coefficient	Jaccard index	Separation	Biological process	Cellular component	Molecular function	Overlap coefficient	Jaccard index	Separation	Biological process	Cellular component	Molecular function	Overlap coefficient	Jaccard index	Separation	Biological process	Cellular component	Molecular function
abnormalities, multiple	actinomycetales infections	0.13	0.0695187	0.00682227	0.00840324	0.00104166	0.00159248	0.135	0.0723861	-0.0273231	0.00898232	0.00103893	0.0016991	0.07	0.0362694	0.146368	0.00549947	0.000995061	0.00102127
abnormalities, multiple	adenocarcinoma	0.275	0.15942	-0.221101	0.0133196	0.00156195	0.00304464	0.235	0.133144	-0.21208	0.0136172	0.00155458	0.00292076	0.115	0.061008	-0.0829607	0.00774337	0.0011631	0.00185758
abnormalities, multiple	adnexal diseases	0.235	0.133144	-0.150992	0.0126419	0.00145873	0.00279116	0.25	0.142857	-0.201097	0.0133604	0.00160146	0.0030357	0.095	0.0498688	-0.0015939	0.00735696	0.00120673	0.00187525
abnormalities, multiple	adrenal gland diseases	0.215	0.120448	-0.168088	0.00958833	0.00114293	0.00212273	0.155	0.0840108	-0.0163367	0.00967849	0.00108524	0.0020177	0.115	0.061008	0.000122244	0.00739433	0.00108896	0.00152155
abnormalities, multiple	albuminuria	0.14	0.0752688	0.0132247	0.00951624	0.00122921	0.00203582	0.12	0.0638298	-0.00758105	0.010231	0.00125491	0.00204645	0.105	0.055409	-0.00867779	0.0084513	0.00128323	0.00175138
abnormalities, multiple	alzheimer disease	0.245	0.139601	-0.209143	0.012126	0.0015834	0.00270953	0.22	0.123596	-0.168287	0.0126736	0.00166491	0.00288584	0.105	0.055409	-0.00823459	0.00710588	0.00137906	0.00150136
abnormalities, multiple	amino acid metabolism, inborn errors	0.2	0.111111	-0.110935	0.00867781	0.00105494	0.00210077	0.22	0.123596	-0.148131	0.00898552	0.00105244	0.0021927	0.11	0.0582011	-0.0141522	0.00596468	0.0009123	0.00119135
abnormalities, multiple	amyotrophic lateral sclerosis	0.157895	0.0454545	0.0230704	0.00873708	0.00147561	0.00221789	0.157895	0.0454545	0.00554404	0.00897802	0.00153494	0.00233639	0.105263	0.0298507	0.0718549	0.00674896	0.00117383	0.00168064
abnormalities, multiple	anemia	0.15	0.0810811	-0.0263591	0.00897401	0.00103553	0.00197565	0.145	0.0781671	-0.0106383	0.00938625	0.0010539	0.00196161	0.085	0.0443864	0.0637882	0.0063485	0.00106166	0.00145223
abnormalities, multiple	anemia, aplastic	0.12	0.0638298	0.0105725	0.00898409	0.00103429	0.00177219	0.13	0.0695187	-0.0497836	0.00921166	0.00111725	0.00184895	0.095	0.0498688	-0.0165882	0.00716258	0.0012545	0.00163006
abnormalities, multiple	anemia, hemolytic	0.125	0.0666667	0.05	0.00729509	0.000995579	0.00149118	0.1	0.0526316	0.0930851	0.00752447	0.001013	0.00143501	0.095	0.0498688	0.0544255	0.00564974	0.00110154	0.00133354
abnormalities, multiple	aneurysm	0.18	0.0989011	-0.095372	0.0106047	0.00124954	0.00199601	0.17	0.0928962	-0.0357783	0.0113651	0.00131161	0.00224321	0.095	0.0498688	0.0444112	0.00726894	0.00119901	0.00172845
abnormalities, multiple	ankylosis	0.0972222	0.0264151	0.274842	0.00830625	0.000853671	0.00127527	0.111111	0.030303	0.235214	0.00871684	0.000852893	0.00139947	0.0138889	0.00369004	0.314007	0.0058285	0.00093383	0.000908433
abnormalities, multiple	arrhythmias, cardiac	0.115	0.061008	0.0342105	0.00801903	0.00109314	0.00172052	0.1	0.0526316	0.100892	0.00811406	0.00107469	0.00154909	0.07	0.0362694	0.120193	0.00534664	0.00110282	0.00115847
abnormalities, multiple	arterial occlusive diseases	0.19	0.104972	-0.0684211	0.0115058	0.00140543	0.00243516	0.18	0.0989011	-0.0580958	0.0125161	0.00154015	0.00260222	0.115	0.061008	-0.000698909	0.00804607	0.00123091	0.00166294
abnormalities, multiple	arteriosclerosis	0.195	0.108033	-0.0763158	0.0116125	0.0014879	0.00248428	0.18	0.0989011	-0.0555051	0.0125668	0.00154269	0.00260139	0.115	0.061008	-0.000698909	0.00815717	0.00122445	0.0016919
abnormalities, multiple	arthritis	0.125	0.0666667	0.05	0.0103801	0.00111415	0.0018393	0.125	0.0666667	0.00791352	0.0109917	0.00116134	0.00205095	0.085	0.0443864	0.0985475	0.00789369	0.00127857	0.00156554
abnormalities, multiple	arthritis, rheumatoid	0.11976	0.0576369	0.00662346	0.00738341	0.000834543	0.00146688	0.113772	0.0545977	0.0109578	0.0074886	0.000843056	0.00145384	0.0598802	0.0280112	0.0637396	0.00546814	0.000901331	0.00110311
abnormalities, multiple	asthma	0.12	0.0638298	0.0659987	0.00934134	0.00100585	0.00146366	0.11	0.0582011	0.11934	0.00953274	0.00101146	0.00160201	0.085	0.0443864	0.102703	0.00758524	0.0010612	0.00139962
abnormalities, multiple	ataxia	0.21	0.117318	-0.173951	0.0087659	0.0013029	0.00241841	0.17	0.0928962	-0.107148	0.0088434	0.00127791	0.00234911	0.085	0.0443864	-0.0750795	0.00609397	0.00106492	0.00142991
abnormalities, multiple	autoimmune diseases	0.16	0.0869565	-0.0183247	0.0103153	0.00109557	0.00191364	0.13	0.0695187	0.033524	0.0103087	0.00105729	0.00186657	0.11	0.0582011	-0.0110269	0.00663286	0.00120876	0.00151131
abnormalities, multiple	autoimmune diseases of the nervous system	0.17	0.0928962	-0.0105658	0.0102132	0.00106726	0.00191299	0.15	0.0810811	0.00269915	0.0104383	0.00105503	0.00196097	0.085	0.0443864	0.0870648	0.00690123	0.00119044	0.0014556
abnormalities, multiple	bacterial infections	0.14	0.0752688	0.0263904	0.00965947	0.00105767	0.00177214	0.15	0.0810811	-0.0214144	0.0105766	0.00122135	0.00201895	0.075	0.038961	0.0775308	0.0061415	0.00107191	0.00127082
abnormalities, multiple	bacterial infections and mycoses	0.14	0.0752688	0.0263904	0.00965947	0.00105767	0.00177214	0.15	0.0810811	-0.0214144	0.0105766	0.00122135	0.00201895	0.075	0.038961	0.0775308	0.0061415	0.00107191	0.00127082
abnormalities, multiple	basal ganglia diseases	0.21	0.117318	-0.199381	0.0114314	0.00157724	0.00260765	0.17	0.0928962	-0.0967179	0.0112069	0.00133758	0.0025059	0.06	0.0309278	0.0436997	0.00654515	0.00111612	0.00139483
abnormalities, multiple	behcet syndrome	0.142857	0.0217391	0.315067	0.00981722	0.000774799	0.00164109	0.171429	0.0262009	0.250362	0.0103515	0.0007892	0.00195481	0.0857143	0.012931	0.322843	0.00733628	0.000949079	0.00133648
abnormalities, multiple	bile duct diseases	0.145	0.0781671	-0.0100844	0.0088619	0.00104854	0.00186592	0.145	0.0781671	-0.0872732	0.0100555	0.00116363	0.00215393	0.085	0.0443864	0.0351351	0.00699806	0.00115737	0.00147773
abnormalities, multiple	biliary tract diseases	0.165	0.0899183	-0.0353935	0.00918108	0.00111354	0.00204398	0.17	0.0928962	-0.0940909	0.0100931	0.00123346	0.00217431	0.085	0.0443864	0.0455154	0.00732535	0.00114061	0.00158333
abnormalities, multiple	blood coagulation disorders	0.125	0.0666667	0.0263158	0.00774085	0.00128126	0.00161897	0.105	0.055409	0.0863632	0.00805665	0.00121703	0.00164521	0.1	0.0526316	0.0216216	0.00604279	0.00135661	0.00144097
abnormalities, multiple	blood coagulation disorders, inherited	0.13	0.0695187	0.0130391	0.00771859	0.00137454	0.00166222	0.11	0.0582011	0.0753228	0.00752201	0.00129759	0.00162586	0.1	0.0526316	-0.00824119	0.00622687	0.00139317	0.00144677
abnormalities, multiple	blood platelet disorders	0.12	0.0638298	0.0158361	0.00850418	0.00120653	0.00172535	0.115	0.061008	0.0263537	0.0085937	0.00115557	0.00179822	0.08	0.0416667	0.0605147	0.00606421	0.0013163	0.00141494
abnormalities, multiple	blood protein disorders	0.21	0.117318	-0.0864484	0.0114491	0.00141736	0.0023339	0.205	0.114206	-0.0875476	0.0118092	0.00139157	0.00241929	0.085	0.0443864	0.0662639	0.00690035	0.00116055	0.00148197
abnormalities, multiple	body weight	0.165	0.0899183	-0.0390423	0.010778	0.00125146	0.00227393	0.15	0.0810811	-0.0439626	0.0114789	0.00137282	0.00236244	0.085	0.0443864	-0.013732	0.00660941	0.00106345	0.00137142
abnormalities, multiple	bone diseases	0.265	0.152738	-0.201056	0.0131873	0.00122978	0.00285763	0.255	0.146132	-0.19236	0.0136097	0.00124041	0.00302931	0.155	0.0840108	-0.0891901	0.00851854	0.00137085	0.00195674
abnormalities, multiple	bone diseases, developmental	0.305	0.179941	-0.300891	0.012882	0.00131834	0.0030633	0.28	0.162791	-0.268617	0.0128569	0.00137781	0.00305173	0.24	0.136364	-0.258945	0.00971474	0.00145374	0.00240551
abnormalities, multiple	bone diseases, metabolic	0.215	0.120448	-0.142833	0.011707	0.00112516	0.00262289	0.19	0.104972	-0.144087	0.0113297	0.00119811	0.00258099	0.135	0.0723861	-0.0856875	0.00851862	0.0013634	0.00197425
abnormalities, multiple	bone marrow diseases	0.175	0.0958904	-0.0761141	0.0109345	0.00120005	0.00247497	0.17	0.0928962	-0.0844445	0.0114766	0.00110706	0.0024896	0.105	0.055409	-0.0172233	0.00692594	0.00115155	0.00161029
abnormalities, multiple	brain diseases	0.265	0.152738	-0.202441	0.0129075	0.0015103	0.00261268	0.22	0.123596	-0.163861	0.01313	0.00149696	0.00267456	0.135	0.0723861	-0.121224	0.00781955	0.00138004	0.00164631
abnormalities, multiple	brain diseases, metabolic	0.22	0.123596	-0.144311	0.00926752	0.00115843	0.00232317	0.195	0.108033	-0.111077	0.00991545	0.00129804	0.00242607	0.12	0.0638298	-0.097074	0.00639528	0.00132506	0.00158742
abnormalities, multiple	brain diseases, metabolic, inborn	0.215	0.120448	-0.160526	0.00864306	0.00113584	0.00221288	0.205	0.114206	-0.132199	0.00914087	0.00126917	0.00236167	0.135	0.0723861	-0.113514	0.00613645	0.00121277	0.00146911
abnormalities, multiple	breast diseases	0.255	0.146132	-0.198642	0.013581	0.00147863	0.00323914	0.26	0.149425	-0.237046	0.0141605	0.00160328	0.0033408	0.095	0.0498688	-0.024564	0.00857157	0.00123582	0.00194546
abnormalities, multiple	breast neoplasms	0.255	0.146132	-0.206509	0.0136371	0.00149234	0.00324801	0.26	0.149425	-0.236624	0.0142016	0.00160501	0.00334449	0.095	0.0498688	-0.024564	0.00857157	0.00123582	0.00194546
abnormalities, multiple	bronchial diseases	0.15	0.0810811	0.00263158	0.0108823	0.00111097	0.00193586	0.145	0.0781671	0.0289029	0.0108234	0.00118185	0.00199441	0.1	0.0526316	0.042443	0.00733078	0.00105749	0.00146625
abnormalities, multiple	carbohydrate metabolism, inborn errors	0.115	0.061008	0.0236052	0.00498645	0.00094425	0.00135516	0.085	0.0443864	0.0601925	0.00467864	0.000788941	0.00116932	0.075	0.038961	0.0919742	0.00394393	0.000929385	0.000942996
abnormalities, multiple	carcinoma	0.275	0.15942	-0.240671	0.0134787	0.00156618	0.00298011	0.24	0.136364	-0.209483	0.013806	0.00155706	0.00290452	0.125	0.0666667	-0.0752744	0.0079102	0.00122126	0.0018101
abnormalities, multiple	carcinoma, renal cell	0.22	0.123596	-0.128142	0.0118881	0.00138723	0.00254707	0.18	0.0989011	-0.0760657	0.0108146	0.00132355	0.0023916	0.125	0.0666667	-0.0303106	0.00748114	0.0012656	0.00176571
abnormalities, multiple	cardiomegaly	0.155	0.0840108	-0.0026112	0.00929585	0.00121821	0.00210207	0.12	0.0638298	0.0237917	0.00931656	0.00124431	0.00198723	0.075	0.038961	0.0790871	0.00697101	0.00128091	0.00157754
abnormalities, multiple	cardiomyopathies	0.15	0.0810811	-0.0287809	0.0102524	0.00126286	0.00208087	0.13	0.0695187	-0.021001	0.010117	0.00114987	0.00190304	0.09	0.0471204	0.00783648	0.00700773	0.00116257	0.0016276
abnormalities, multiple	cardiomyopathy, dilated	0.15	0.0810811	0.0157256	0.00953496	0.00121258	0.00206095	0.11	0.0582011	0.0316865	0.00918629	0.0012402	0.00185166	0.07	0.0362694	0.085052	0.00667097	0.00123815	0.00150425
abnormalities, multiple	cardiomyopathy, hypertrophic	0.15	0.0810811	-0.0558896	0.0083142	0.00116584	0.00186671	0.145	0.0781671	-0.0616557	0.00879054	0.00112312	0.00197518	0.105	0.055409	0.0113959	0.00667515	0.00113835	0.00155017
abnormalities, multiple	cardiomyopathy, hypertrophic, familial	0.1125	0.0332103	0.0311784	0.00705961	0.00111716	0.00132903	0.125	0.037037	0.0445412	0.00734336	0.00118472	0.00136101	0.0625	0.0181818	0.119903	0.00595083	0.00111321	0.00117076
abnormalities, multiple	cardiovascular abnormalities	0.265	0.152738	-0.201263	0.0119914	0.00143325	0.00276406	0.275	0.15942	-0.221604	0.0115242	0.00150233	0.00268179	0.175	0.0958904	-0.145246	0.00827442	0.00138846	0.00191728
abnormalities, multiple	cardiovascular diseases	0.215	0.120448	-0.111964	0.0122611	0.00153489	0.00261529	0.205	0.114206	-0.115442	0.0123624	0.0014909	0.0026749	0.135	0.0723861	-0.07782	0.00778725	0.00135647	0.00174461
abnormalities, multiple	carotid artery diseases	0.165	0.0899183	-0.0767691	0.01012	0.00145067	0.00196629	0.165	0.0899183	-0.0696579	0.0105665	0.0015014	0.00214985	0.12	0.0638298	-0.0218758	0.0083446	0.00143741	0.00207712
abnormalities, multiple	celiac disease	0.09	0.0471204	0.108098	0.00690924	0.00090054	0.00125676	0.095	0.0498688	0.0906348	0.00761886	0.000922136	0.00141672	0.065	0.0335917	0.131738	0.00539172	0.000987833	0.00120176
abnormalities, multiple	central nervous system diseases	0.265	0.152738	-0.194648	0.0129819	0.00151663	0.00263582	0.24	0.136364	-0.187192	0.0131532	0.00148826	0.00269382	0.15	0.0810811	-0.128957	0.00791363	0.00137982	0.00171612
abnormalities, multiple	cerebellar ataxia	0.19	0.104972	-0.158116	0.00893334	0.0013325	0.00250984	0.16	0.0869565	-0.125691	0.00908465	0.00127037	0.00241728	0.08	0.0416667	-0.0806675	0.00631507	0.00111831	0.00148369
abnormalities, multiple	cerebellar diseases	0.21	0.117318	-0.191462	0.00941942	0.00134569	0.00254293	0.175	0.0958904	-0.154654	0.00950744	0.00141564	0.00239193	0.09	0.0471204	-0.0800403	0.00635802	0.00114067	0.0015993
abnormalities, multiple	cerebrovascular disorders	0.24	0.136364	-0.174346	0.0120043	0.00150727	0.00251642	0.205	0.114206	-0.125323	0.0130229	0.00141693	0.00263963	0.125	0.0666667	-0.027332	0.00834229	0.00123248	0.00171448
abnormalities, multiple	charcot-marie-tooth disease	0.116438	0.0516717	0.0314254	0.00625101	0.00102036	0.00136032	0.10274	0.0453172	0.0341889	0.00644707	0.00109216	0.00135847	0.0753425	0.0328358	0.0420488	0.00489657	0.00102006	0.000972006
abnormalities, multiple	cholestasis	0.135	0.0723861	0.00858057	0.00835779	0.00100406	0.00183543	0.12	0.0638298	-0.0652795	0.00924717	0.0010153	0.00199114	0.06	0.0309278	0.077094	0.00620817	0.00103827	0.00128659
abnormalities, multiple	cholestasis, intrahepatic	0.13	0.0695187	-0.0094271	0.00800108	0.000985041	0.00182753	0.135	0.0723861	-0.0515167	0.00921921	0.00103682	0.00192701	0.075	0.038961	0.0621622	0.0062766	0.00105485	0.00137144
abnormalities, multiple	chromosome disorders	0.475	0.311475	-0.549343	0.0116888	0.0012702	0.00287621	0.45	0.290323	-0.537685	0.0121272	0.00126209	0.00297234	0.435	0.277955	-0.575019	0.00607509	0.00108312	0.00190565
abnormalities, multiple	colitis	0.145	0.0781671	0.0236842	0.0106076	0.00114598	0.00196293	0.165	0.0899183	-0.0664894	0.0108581	0.00108423	0.00219685	0.085	0.0443864	0.0347159	0.00691466	0.00106453	0.00142931
abnormalities, multiple	colitis, ulcerative	0.13	0.0695187	0.0211203	0.00945064	0.00110393	0.00178675	0.14	0.0752688	-0.0779834	0.00980104	0.00104093	0.00187421	0.095	0.0498688	0.0338164	0.00680622	0.00104065	0.00153041
abnormalities, multiple	collagen diseases	0.17	0.0928962	-0.0656186	0.00925643	0.0012872	0.002057	0.155	0.0840108	-0.0636765	0.00965542	0.00136122	0.00197777	0.14	0.0752688	-0.0540541	0.00733874	0.00137273	0.0017125
abnormalities, multiple	colonic diseases	0.24	0.136364	-0.15652	0.0128585	0.00141513	0.00283602	0.22	0.123596	-0.160391	0.0131365	0.001502	0.00298704	0.1	0.0526316	-0.0620601	0.00755082	0.00128778	0.00184354
abnormalities, multiple	colorectal neoplasms	0.225	0.126761	-0.146051	0.0131749	0.00141708	0.00302067	0.205	0.114206	-0.139449	0.0133785	0.00154709	0.00307749	0.09	0.0471204	-0.0569094	0.00734024	0.0013142	0.0017813
abnormalities, multiple	congenital abnormalities	0.36	0.219512	-0.348306	0.0128024	0.00166126	0.00294695	0.345	0.208459	-0.327883	0.0126426	0.00158938	0.0029693	0.205	0.114206	-0.192559	0.00806046	0.00149789	0.00198985
abnormalities, multiple	congenital disorders of glycosylation	0.0333333	0.00436681	0.37034	0.00243164	0.000735095	0.000775224	0.0333333	0.00436681	0.337798	0.00246529	0.00072855	0.000670903	0.0666667	0.00877193	0.322053	0.00217817	0.000816415	0.000984036
abnormalities, multiple	congenital, hereditary, and neonatal diseases and abnormalities	0.36	0.219512	-0.348306	0.0128024	0.00166126	0.00294695	0.34	0.204819	-0.320202	0.0125129	0.00157303	0.00291679	0.205	0.114206	-0.192559	0.00806046	0.00149789	0.00198985
abnormalities, multiple	connective tissue diseases	0.29	0.169591	-0.24673	0.0136455	0.00145506	0.00301955	0.29	0.169591	-0.251278	0.0143925	0.00151477	0.00322007	0.095	0.0498688	-0.0166666	0.00835892	0.00124846	0.00202358
abnormalities, multiple	coronary artery disease	0.14	0.0752688	0	0.00980775	0.00116393	0.0019796	0.13	0.0695187	0.00795965	0.010381	0.00123558	0.00213498	0.105	0.055409	0.00257377	0.00824347	0.0011853	0.00152158
abnormalities, multiple	coronary disease	0.13	0.0695187	0.0184211	0.00967527	0.00121686	0.0018805	0.145	0.0781671	0.00785693	0.0106125	0.00138619	0.00227144	0.115	0.061008	-0.0322547	0.0080671	0.00118578	0.0016113
abnormalities, multiple	cranial nerve diseases	0.215	0.120448	-0.202549	0.0107414	0.00123533	0.00226941	0.195	0.108033	-0.193823	0.0100582	0.00118415	0.00219021	0.12	0.0638298	-0.0623257	0.00692088	0.00114949	0.00138418
abnormalities, multiple	craniofacial abnormalities	0.3	0.176471	-0.31747	0.0124963	0.00127116	0.00287005	0.295	0.173021	-0.342611	0.01264	0.00133947	0.00289389	0.215	0.120448	-0.172885	0.00862947	0.00115165	0.00196011
abnormalities, multiple	crohn disease	0.12	0.0638298	0.0580108	0.00968104	0.000996924	0.00173968	0.12	0.0638298	-0.00278238	0.00947251	0.00101589	0.00168567	0.065	0.0335917	0.0764228	0.00643181	0.00106838	0.00129586
abnormalities, multiple	death	0.235	0.133144	-0.174829	0.0124989	0.00148149	0.00273362	0.21	0.117318	-0.157783	0.0131573	0.00154007	0.00288093	0.105	0.055409	-0.0273845	0.00815099	0.00130078	0.00179458
abnormalities, multiple	death, sudden	0.125	0.0666667	-0.00544637	0.00757105	0.00103135	0.00178095	0.105	0.055409	0.0555783	0.0080746	0.00102995	0.00167155	0.05	0.025641	0.104631	0.00541117	0.00104045	0.00115629
abnormalities, multiple	death, sudden, cardiac	0.1	0.0526316	0.0447368	0.00716863	0.00109566	0.00176856	0.08	0.0416667	0.113771	0.00716698	0.00107979	0.00148051	0.04	0.0204082	0.101722	0.00535605	0.00109134	0.00114285
abnormalities, multiple	dementia	0.25	0.142857	-0.205869	0.0121127	0.00158452	0.00263654	0.22	0.123596	-0.174118	0.0126271	0.00156159	0.00283788	0.105	0.055409	-0.00629258	0.00717337	0.00138232	0.0015759
abnormalities, multiple	demyelinating autoimmune diseases, cns	0.135	0.0723861	0.0493897	0.0101514	0.00104285	0.00193506	0.13	0.0695187	0.0705131	0.00967816	0.00103938	0.0018082	0.095	0.0498688	0.0604429	0.00708762	0.00121327	0.0015083
abnormalities, multiple	demyelinating diseases	0.15	0.0810811	0.0469498	0.010042	0.00108968	0.00187727	0.14	0.0752688	0.0444024	0.0104085	0.00111802	0.00191295	0.08	0.0416667	0.0819048	0.00685417	0.00129919	0.0013685
abnormalities, multiple	diabetes mellitus	0.205	0.114206	-0.1	0.0116024	0.00138079	0.00242517	0.2	0.111111	-0.112942	0.0123397	0.00153391	0.0027218	0.165	0.0899183	-0.0976296	0.00845319	0.00137077	0.00174551
abnormalities, multiple	diabetes mellitus, type 1	0.145	0.0781671	-0.0400383	0.00942009	0.00107825	0.00184075	0.14	0.0752688	-0.037046	0.00973886	0.00111762	0.00195627	0.115	0.061008	-0.0160673	0.00668237	0.00104905	0.00143325
abnormalities, multiple	diabetes mellitus, type 2	0.16	0.0869565	-0.0778149	0.0102341	0.00128831	0.00227079	0.15	0.0810811	-0.047635	0.0109491	0.0014409	0.00255571	0.1	0.0526316	-0.00275577	0.00805747	0.00117944	0.00151535
abnormalities, multiple	digestive system diseases	0.255	0.146132	-0.193929	0.0127207	0.00149823	0.00276876	0.23	0.129944	-0.18666	0.0134086	0.00149417	0.00277273	0.13	0.0695187	-0.109621	0.00845257	0.00137514	0.00199973
abnormalities, multiple	digestive system neoplasms	0.26	0.149425	-0.187542	0.0134189	0.001548	0.00308159	0.22	0.123596	-0.178848	0.0144656	0.00156717	0.00312045	0.12	0.0638298	-0.085807	0.0084318	0.00136604	0.00195899
abnormalities, multiple	disorders of sex development	0.2	0.111111	-0.187437	0.00893056	0.00116672	0.00220348	0.2	0.111111	-0.189835	0.00883593	0.00105642	0.00230787	0.135	0.0723861	-0.0687945	0.00653968	0.00103975	0.00163951
abnormalities, multiple	dna repair-deficiency disorders	0.28	0.162791	-0.230329	0.01114	0.00151262	0.00317547	0.225	0.126761	-0.194661	0.0105912	0.00155887	0.00300777	0.125	0.0666667	-0.0737352	0.00728588	0.00139386	0.00207734
abnormalities, multiple	dwarfism	0.225	0.126761	-0.157401	0.00888268	0.0012159	0.00269121	0.215	0.120448	-0.139132	0.00923758	0.00139822	0.00266158	0.185	0.101928	-0.169137	0.00740213	0.00121809	0.00199488
abnormalities, multiple	dyskinesias	0.2	0.111111	-0.161397	0.0104511	0.00136485	0.00242087	0.18	0.0989011	-0.129947	0.0107155	0.00138898	0.00242822	0.065	0.0335917	-0.0108341	0.00581069	0.0010994	0.00126586
abnormalities, multiple	dysostoses	0.185	0.101928	-0.141004	0.0105811	0.001101	0.00230258	0.155	0.0840108	-0.132826	0.0101304	0.00107965	0.00223199	0.1	0.0526316	-0.016168	0.00793532	0.00107076	0.00178574
abnormalities, multiple	dyssomnias	0.095	0.0498688	0.0062739	0.00795352	0.000916153	0.00141095	0.105	0.055409	0.030621	0.00796574	0.00100114	0.00153715	0.06	0.0309278	0.0893105	0.00594759	0.00101749	0.00110911
abnormalities, multiple	ectodermal dysplasia	0.273504	0.112281	-0.136529	0.00982924	0.0011658	0.00211112	0.239316	0.0968858	-0.137422	0.00989581	0.00108182	0.00194754	0.153846	0.0602007	0.0095997	0.00714613	0.00106795	0.00147905
abnormalities, multiple	endocrine gland neoplasms	0.285	0.166181	-0.259078	0.0134903	0.00150302	0.00288448	0.265	0.152738	-0.250448	0.0149023	0.00169318	0.00330749	0.125	0.0666667	-0.0832114	0.00847294	0.00120235	0.00193317
abnormalities, multiple	endocrine system diseases	0.265	0.152738	-0.196787	0.013409	0.00146355	0.00287159	0.265	0.152738	-0.213491	0.0140254	0.00146486	0.00301546	0.11	0.0582011	-0.0563164	0.00818882	0.00118518	0.00186255
abnormalities, multiple	epilepsy	0.175	0.0958904	-0.0820251	0.00871554	0.00126556	0.00185419	0.145	0.0781671	-0.0383558	0.00864117	0.00116061	0.00170094	0.065	0.0335917	0.0892955	0.00580229	0.000997837	0.00120831
abnormalities, multiple	esophageal diseases	0.22	0.123596	-0.185475	0.0121	0.00140135	0.00271255	0.205	0.114206	-0.191489	0.0117778	0.00133857	0.0025379	0.135	0.0723861	-0.105218	0.00862457	0.00124647	0.00216353
abnormalities, multiple	exophthalmos	0.125	0.0666667	-0.00602537	0.00885284	0.000893175	0.00158544	0.13	0.0695187	-0.0305474	0.00949296	0.00097167	0.00178552	0.075	0.038961	0.0134568	0.00656542	0.00093877	0.00133277
abnormalities, multiple	eye diseases	0.24	0.136364	-0.203509	0.0116171	0.00141328	0.00235684	0.23	0.129944	-0.196795	0.0124435	0.00145882	0.00245741	0.14	0.0752688	-0.0828772	0.00852873	0.00129571	0.00165405
abnormalities, multiple	eye diseases, hereditary	0.225	0.126761	-0.200755	0.00904019	0.00125792	0.00157821	0.19	0.104972	-0.123355	0.00912461	0.00120809	0.0016137	0.16	0.0869565	-0.139022	0.00710729	0.00117765	0.00139473
abnormalities, multiple	female urogenital diseases	0.255	0.146132	-0.181805	0.0126635	0.00156018	0.00269336	0.245	0.139601	-0.190412	0.0130836	0.00147268	0.00277051	0.125	0.0666667	-0.0405862	0.0075659	0.00126681	0.00176855
abnormalities, multiple	female urogenital diseases and pregnancy complications	0.255	0.146132	-0.181805	0.0126635	0.00156018	0.00269336	0.245	0.139601	-0.190412	0.0130836	0.00147268	0.00277051	0.125	0.0666667	-0.0405862	0.0075659	0.00126681	0.00176855
abnormalities, multiple	gastroenteritis	0.16	0.0869565	-0.00790327	0.0105505	0.00112867	0.00203802	0.16	0.0869565	-0.0632091	0.0113476	0.00117448	0.00209461	0.115	0.061008	-0.0642428	0.00754839	0.00117188	0.00178436
abnormalities, multiple	gastrointestinal diseases	0.245	0.139601	-0.186144	0.0125174	0.00144425	0.00271015	0.225	0.126761	-0.16116	0.0133247	0.00144187	0.00289783	0.095	0.0498688	-0.0754473	0.00777653	0.00123905	0.00185304
abnormalities, multiple	gastrointestinal neoplasms	0.255	0.146132	-0.195234	0.0130748	0.00147304	0.0029633	0.215	0.120448	-0.160766	0.0138836	0.00153254	0.00313168	0.085	0.0443864	-0.0596463	0.00792215	0.00128201	0.00187762
abnormalities, multiple	genetic diseases, inborn	0.305	0.179941	-0.261706	0.0114532	0.00157683	0.00259691	0.315	0.186944	-0.283384	0.0113951	0.00165092	0.00263726	0.205	0.114206	-0.223709	0.00740824	0.00150065	0.00193524
abnormalities, multiple	genetic diseases, x-linked	0.185	0.101928	-0.0338013	0.00817748	0.0012524	0.00198907	0.17	0.0928962	-0.0134396	0.0088381	0.00124133	0.00218338	0.14	0.0752688	-0.010941	0.00622077	0.00123362	0.00151989
abnormalities, multiple	genital diseases, female	0.25	0.142857	-0.177621	0.0124783	0.00139985	0.0027072	0.25	0.142857	-0.186284	0.0137176	0.0015084	0.00292824	0.095	0.0498688	-0.00300506	0.00706521	0.00117642	0.0018367
abnormalities, multiple	genital diseases, male	0.245	0.139601	-0.191747	0.0133224	0.00134736	0.00287906	0.225	0.126761	-0.18191	0.0137817	0.0014289	0.0030307	0.1	0.0526316	-0.0701575	0.00875254	0.00114226	0.00205415
abnormalities, multiple	genital neoplasms, female	0.245	0.139601	-0.172493	0.0128564	0.00146299	0.00281396	0.25	0.142857	-0.191657	0.0136457	0.00152013	0.00297736	0.095	0.0498688	0.0130704	0.00741461	0.00120716	0.00188484
abnormalities, multiple	genital neoplasms, male	0.225	0.126761	-0.144737	0.0132171	0.00134066	0.00279421	0.215	0.120448	-0.166587	0.0140052	0.00145891	0.00307923	0.1	0.0526316	-0.0701575	0.00875254	0.00114226	0.00205415
abnormalities, multiple	glioma	0.285	0.166181	-0.224252	0.0151729	0.00165125	0.00312715	0.265	0.152738	-0.219051	0.0153492	0.00168582	0.00314524	0.16	0.0869565	-0.101789	0.00809101	0.00125402	0.00203281
abnormalities, multiple	glomerulonephritis	0.165	0.0899183	-0.0133952	0.0104037	0.00119694	0.00212295	0.15	0.0810811	0.0119997	0.0110708	0.0012125	0.00206651	0.105	0.055409	0.00778035	0.0071901	0.00119824	0.00136996
abnormalities, multiple	glucose metabolism disorders	0.2	0.111111	-0.1	0.0108848	0.00133356	0.00237312	0.185	0.101928	-0.0890819	0.011731	0.00139672	0.00255616	0.155	0.0840108	-0.124937	0.00833714	0.00122259	0.00167139
abnormalities, multiple	goiter	0.175	0.0958904	-0.0607088	0.00994575	0.000973312	0.00190732	0.15	0.0810811	-0.077485	0.010061	0.00101315	0.00190887	0.1	0.0526316	-0.0108352	0.00718916	0.0011131	0.00147691
abnormalities, multiple	gonadal disorders	0.245	0.139601	-0.120343	0.0123391	0.0013932	0.00281129	0.23	0.129944	-0.139042	0.0126178	0.00147806	0.00288912	0.08	0.0416667	0.0226285	0.00741052	0.00122255	0.00186514
abnormalities, multiple	gout	0.0857143	0.0304054	0.157018	0.00730858	0.000881187	0.00130906	0.0761905	0.026936	0.176692	0.00748181	0.000849942	0.00131974	0.0190476	0.00660066	0.229913	0.00543957	0.000863553	0.000902563
abnormalities, multiple	gram-positive bacterial infections	0.16	0.0869565	-0.0215239	0.00913102	0.00112508	0.00168125	0.135	0.0723861	-0.0263235	0.00923947	0.00108258	0.00164307	0.095	0.0498688	0.0804257	0.00640778	0.00102593	0.00119815
abnormalities, multiple	graves disease	0.135	0.0723861	-0.00809856	0.00913144	0.000940232	0.0017936	0.125	0.0666667	-0.0172703	0.00948026	0.000954461	0.00177126	0.07	0.0362694	0.0325082	0.00662909	0.000942566	0.00132918
abnormalities, multiple	hair diseases	0.14	0.0752688	-0.0690823	0.00823939	0.000976633	0.00149124	0.13	0.0695187	-0.100073	0.00830847	0.000942475	0.00150772	0.11	0.0582011	-0.0299769	0.00663428	0.00107766	0.00126567
abnormalities, multiple	head and neck neoplasms	0.26	0.149425	-0.211207	0.0131872	0.00145966	0.00283895	0.225	0.126761	-0.187147	0.0126841	0.00142183	0.00283601	0.13	0.0695187	-0.134186	0.00875212	0.00144659	0.002102
abnormalities, multiple	heart arrest	0.115	0.061008	-0.0319014	0.00779892	0.00109254	0.00183532	0.105	0.055409	0.00591814	0.00805585	0.00102576	0.00169121	0.06	0.0309278	0.0589025	0.00578151	0.0010592	0.00124053
abnormalities, multiple	heart defects, congenital	0.225	0.126761	-0.166716	0.0118261	0.00110395	0.00256152	0.235	0.133144	-0.164015	0.012218	0.00111354	0.00259783	0.185	0.101928	-0.187478	0.00820746	0.00119661	0.0018274
abnormalities, multiple	heart diseases	0.17	0.0928962	-0.0418017	0.0108701	0.00131364	0.00227127	0.175	0.0958904	-0.0240322	0.0113131	0.00142173	0.00233734	0.165	0.0899183	-0.120874	0.00788967	0.00128678	0.00157474
abnormalities, multiple	hematologic diseases	0.195	0.108033	-0.0813906	0.0108677	0.00130204	0.00222729	0.195	0.108033	-0.0636443	0.0113189	0.00119984	0.00232802	0.105	0.055409	0.0223361	0.00691102	0.00121337	0.00158509
abnormalities, multiple	hemic and lymphatic diseases	0.185	0.101928	-0.0968447	0.0101209	0.00117866	0.00217292	0.195	0.108033	-0.0897222	0.0110641	0.00120225	0.00236482	0.11	0.0582011	-0.0219002	0.00699778	0.00117023	0.0015657
abnormalities, multiple	hemorrhagic disorders	0.205	0.114206	-0.089285	0.0116389	0.00150503	0.00243647	0.195	0.108033	-0.0612984	0.0116305	0.0013387	0.00234192	0.105	0.055409	0.0313348	0.00726623	0.00130425	0.00169081
abnormalities, multiple	hemostatic disorders	0.21	0.117318	-0.0683067	0.0121312	0.00136516	0.00252381	0.2	0.111111	-0.108441	0.012267	0.00125104	0.00252951	0.09	0.0471204	0.0581293	0.00704686	0.00114286	0.00154978
abnormalities, multiple	hereditary sensory and motor neuropathy	0.085	0.0443864	0.0461189	0.00526843	0.000979333	0.00123521	0.085	0.0443864	0.0215583	0.00531469	0.00105065	0.0012923	0.045	0.0230179	0.0285719	0.00417514	0.00101073	0.000939497
abnormalities, multiple	heredodegenerative disorders, nervous system	0.285	0.166181	-0.244028	0.0103572	0.0015358	0.00256914	0.265	0.152738	-0.216016	0.0103071	0.0015915	0.00244837	0.23	0.129944	-0.217239	0.00706213	0.00142373	0.00172672
abnormalities, multiple	hyperinsulinism	0.16	0.0869565	-0.0265057	0.00937668	0.00125562	0.0021357	0.16	0.0869565	-0.0527048	0.0100958	0.00144282	0.00227752	0.085	0.0443864	0.0634412	0.00710118	0.00127252	0.00146474
abnormalities, multiple	hypersensitivity	0.125	0.0666667	0.0709125	0.00937076	0.00103839	0.00162107	0.105	0.055409	0.118446	0.0092624	0.000987557	0.00151405	0.07	0.0362694	0.105535	0.00742999	0.00106537	0.00135804
abnormalities, multiple	hypersensitivity, immediate	0.125	0.0666667	0.0815789	0.0090495	0.000996396	0.00144773	0.11	0.0582011	0.126694	0.00911122	0.000951958	0.00145875	0.08	0.0416667	0.089661	0.00757492	0.00109529	0.00143901
abnormalities, multiple	hyperthyroidism	0.14	0.0752688	-0.0873727	0.00899013	0.0010229	0.00173629	0.13	0.0695187	-0.0580171	0.00926946	0.000986623	0.00184269	0.09	0.0471204	-0.0353289	0.00663944	0.00105198	0.0013626
abnormalities, multiple	hypopigmentation	0.145	0.0781671	-0.0247097	0.00835914	0.00107802	0.00175838	0.13	0.0695187	-0.00816502	0.00809052	0.00107336	0.00170432	0.075	0.038961	0.0762092	0.00605308	0.0010028	0.00120569
abnormalities, multiple	hypothalamic diseases	0.27	0.156069	-0.224721	0.0134416	0.00156767	0.0027261	0.25	0.142857	-0.211852	0.0134471	0.00162625	0.00277403	0.16	0.0869565	-0.144283	0.00871027	0.0014163	0.00187756
abnormalities, multiple	hypotrichosis	0.135	0.0723861	-0.0558242	0.00850492	0.000926031	0.00152173	0.14	0.0752688	-0.100591	0.00887228	0.000963529	0.00157668	0.1	0.0526316	-0.00842421	0.0065119	0.00104106	0.00121158
abnormalities, multiple	immune system diseases	0.185	0.101928	-0.0812397	0.0107247	0.00120026	0.00219807	0.18	0.0989011	-0.0896796	0.0113573	0.00115503	0.00225117	0.125	0.0666667	-0.0375332	0.00721196	0.00119934	0.00160106
abnormalities, multiple	immunologic deficiency syndromes	0.17	0.0928962	-0.0548881	0.00978872	0.0012302	0.00205486	0.15	0.0810811	-0.00610935	0.0101109	0.001163	0.00208121	0.105	0.055409	0.0182134	0.00678179	0.0011452	0.00140405
abnormalities, multiple	immunoproliferative disorders	0.19	0.104972	-0.0975364	0.0102063	0.00128531	0.00231357	0.205	0.114206	-0.119177	0.0115905	0.00130295	0.00258465	0.11	0.0582011	-0.00579298	0.00668575	0.00107944	0.00166258
abnormalities, multiple	infant, newborn, diseases	0.205	0.114206	-0.128947	0.0103769	0.00124427	0.00225553	0.18	0.0989011	-0.103723	0.0100133	0.00116722	0.00212208	0.09	0.0471204	0.0475671	0.00675411	0.00118908	0.00133046
abnormalities, multiple	inflammatory bowel diseases	0.145	0.0781671	0.0263834	0.0102069	0.00116137	0.00189097	0.145	0.0781671	-0.050133	0.0100741	0.00108882	0.00189206	0.09	0.0471204	0.0237982	0.0064788	0.0010808	0.00138975
abnormalities, multiple	insulin resistance	0.165	0.0899183	-0.0862393	0.00999948	0.00128468	0.00238925	0.165	0.0899183	-0.0809697	0.0103905	0.00136603	0.0024654	0.095	0.0498688	-2.22045e-16	0.00688855	0.00123381	0.0015501
abnormalities, multiple	intellectual disability	0.375	0.230769	-0.392105	0.00864867	0.0012206	0.00257859	0.32	0.190476	-0.31383	0.00868062	0.00105819	0.00234226	0.325	0.19403	-0.354654	0.00597278	0.00119722	0.00184929
abnormalities, multiple	intestinal diseases	0.225	0.126761	-0.141393	0.0124761	0.00136666	0.00268126	0.225	0.126761	-0.194432	0.0130887	0.00145448	0.00283559	0.105	0.055409	-0.0435059	0.00740097	0.00127417	0.00182691
abnormalities, multiple	intestinal neoplasms	0.235	0.133144	-0.161162	0.0130922	0.00143632	0.00294705	0.215	0.120448	-0.167554	0.0135528	0.00154937	0.0030345	0.09	0.0471204	-0.0595008	0.00743649	0.00130966	0.0017846
abnormalities, multiple	joint diseases	0.14	0.0752688	0.0342105	0.0104644	0.0010883	0.00181574	0.135	0.0723861	0.00797872	0.0108634	0.00113575	0.00199924	0.09	0.0471204	0.0743186	0.00794079	0.00127329	0.00160543
abnormalities, multiple	keratosis	0.195	0.108033	-0.119653	0.0100082	0.00125884	0.00212502	0.155	0.0840108	-0.0856126	0.00896845	0.00123219	0.00183951	0.13	0.0695187	-0.0710544	0.00666451	0.0013024	0.00141115
abnormalities, multiple	kidney diseases	0.22	0.123596	-0.13392	0.011754	0.00135959	0.00239637	0.235	0.133144	-0.174589	0.012353	0.00143847	0.00255609	0.11	0.0582011	-0.0429174	0.00834327	0.00132408	0.00171263
abnormalities, multiple	kidney neoplasms	0.265	0.152738	-0.222069	0.0128924	0.00137868	0.00278307	0.24	0.136364	-0.198993	0.0123801	0.00136151	0.00262911	0.105	0.055409	-0.051036	0.0075507	0.00117524	0.00169717
abnormalities, multiple	leprosy	0.105	0.055409	0.0619214	0.00632098	0.000973695	0.00130433	0.105	0.055409	0.0713362	0.00642354	0.000960582	0.00131755	0.045	0.0230179	0.162694	0.00472215	0.00105057	0.000907147
abnormalities, multiple	leukemia	0.21	0.117318	-0.123344	0.0121331	0.00128738	0.00273093	0.21	0.117318	-0.140147	0.0122969	0.00122411	0.00270663	0.115	0.061008	-0.0445065	0.00768921	0.00119657	0.00178009
abnormalities, multiple	leukemia, b-cell	0.2	0.111111	-0.114064	0.010706	0.00117616	0.00237284	0.21	0.117318	-0.127824	0.0113991	0.00120156	0.0024798	0.095	0.0498688	-0.0108642	0.00685392	0.0010662	0.00155455
abnormalities, multiple	leukemia, lymphocytic, chronic, b-cell	0.165	0.0899183	-0.0477221	0.00973288	0.00108063	0.00203432	0.145	0.0781671	-0.0376027	0.0099783	0.00112409	0.00197726	0.09	0.0471204	0.0767625	0.00622843	0.00106788	0.00138051
abnormalities, multiple	leukemia, lymphoid	0.19	0.104972	-0.0898192	0.0105154	0.00124471	0.00234178	0.21	0.117318	-0.111702	0.0111229	0.00118592	0.0024345	0.095	0.0498688	0.00525763	0.00685319	0.00107796	0.00155617
abnormalities, multiple	leukemia, myeloid	0.19	0.104972	-0.117806	0.0116443	0.00132466	0.0027343	0.18	0.0989011	-0.116485	0.0121262	0.0012632	0.00274611	0.1	0.0526316	0.00326037	0.00676374	0.00119384	0.00176053
abnormalities, multiple	leukemia, myeloid, acute	0.185	0.101928	-0.0971384	0.0113998	0.0012891	0.00266686	0.18	0.0989011	-0.0876479	0.0117674	0.00123836	0.00267416	0.095	0.0498688	0.013828	0.00708412	0.00113974	0.00182855
abnormalities, multiple	limb deformities, congenital	0.192708	0.104225	-0.160272	0.0111355	0.00120749	0.00224993	0.1875	0.101124	-0.160334	0.0112489	0.00125388	0.00228847	0.119792	0.0623306	-0.0702737	0.00869273	0.00109745	0.00176237
abnormalities, multiple	lipid metabolism disorders	0.15	0.0810811	-0.0156193	0.00862871	0.00118878	0.00185182	0.16	0.0869565	-0.0561374	0.00965132	0.00122766	0.0020695	0.115	0.061008	-0.0111841	0.00677146	0.00121031	0.00161535
abnormalities, multiple	lipid metabolism, inborn errors	0.135	0.0723861	-0.0143955	0.00765233	0.00119214	0.00171526	0.15	0.0810811	-0.049569	0.00849934	0.00125571	0.00188052	0.145	0.0781671	-0.0409652	0.00683198	0.00135394	0.00145326
abnormalities, multiple	lipidoses	0.15	0.0810811	-0.0588272	0.00788044	0.00127919	0.00174513	0.145	0.0781671	-0.0257375	0.00814473	0.00114908	0.00180059	0.11	0.0582011	0.0109027	0.00639284	0.0012611	0.00132965
abnormalities, multiple	liver cirrhosis	0.185	0.101928	-0.0494211	0.0102066	0.00121429	0.00209318	0.16	0.0869565	-0.0816249	0.0105824	0.0012328	0.00223478	0.14	0.0752688	-0.0297692	0.00742831	0.00135194	0.00165958
abnormalities, multiple	liver cirrhosis, biliary	0.115	0.061008	0.00398748	0.00769674	0.000958963	0.00176478	0.115	0.061008	-0.0218788	0.00882803	0.001021	0.0019011	0.055	0.0282776	0.0944093	0.00569193	0.00101203	0.00129363
abnormalities, multiple	liver diseases	0.235	0.133144	-0.154594	0.0121751	0.00143562	0.00281312	0.22	0.123596	-0.200918	0.0132109	0.00145887	0.00287149	0.09	0.0471204	-0.0379151	0.0070817	0.00117994	0.00165591
abnormalities, multiple	lung diseases	0.195	0.108033	-0.0833342	0.0115711	0.00120853	0.0021982	0.195	0.108033	-0.115805	0.012614	0.00134562	0.00245559	0.11	0.0582011	-0.029811	0.00774334	0.00129772	0.00176915
abnormalities, multiple	lung diseases, obstructive	0.13	0.0695187	0.079105	0.00980881	0.00104969	0.00161884	0.115	0.061008	0.0978898	0.00968901	0.001054	0.00155982	0.095	0.0498688	0.0968584	0.0079797	0.00110641	0.00150702
abnormalities, multiple	lung neoplasms	0.235	0.133144	-0.182561	0.0125971	0.00136196	0.00282554	0.21	0.117318	-0.155246	0.0124166	0.00139481	0.00273777	0.115	0.061008	-0.0540764	0.00803408	0.00131983	0.00183113
abnormalities, multiple	lupus erythematosus, systemic	0.11	0.0582011	0.0663163	0.00787356	0.000959235	0.00156237	0.105	0.055409	0.0908724	0.00827903	0.0010363	0.00163455	0.08	0.0416667	0.0943151	0.00627294	0.00103618	0.00124959
abnormalities, multiple	lymphatic diseases	0.185	0.101928	-0.0968447	0.0101209	0.00117866	0.00217292	0.195	0.108033	-0.0897222	0.0110641	0.00120225	0.00236482	0.11	0.0582011	-0.0245811	0.00701432	0.00117846	0.00156943
abnormalities, multiple	lymphoma	0.185	0.101928	-0.100339	0.00987471	0.00122795	0.00227502	0.195	0.108033	-0.0978974	0.011082	0.00117251	0.00244253	0.12	0.0638298	-0.016313	0.00670393	0.00108734	0.0016652
abnormalities, multiple	lymphoma, non-hodgkin	0.155	0.0840108	-0.0369176	0.00957924	0.00120876	0.00208235	0.165	0.0899183	-0.0533411	0.0109828	0.00116075	0.00229701	0.115	0.061008	0.0258274	0.00669812	0.00115297	0.00150443
abnormalities, multiple	lymphoproliferative disorders	0.19	0.104972	-0.0922244	0.0103928	0.00129334	0.00231351	0.2	0.111111	-0.119083	0.0115716	0.00122514	0.00247879	0.11	0.0582011	-0.00581544	0.00674457	0.00109999	0.00166794
abnormalities, multiple	lysosomal storage diseases	0.135	0.0723861	0.00142929	0.00715971	0.0011874	0.00163193	0.125	0.0666667	-0.000792028	0.00783045	0.00107144	0.00163635	0.12	0.0638298	-0.0164869	0.00601479	0.00126057	0.00133815
abnormalities, multiple	lysosomal storage diseases, nervous system	0.14	0.0752688	-0.0259133	0.00705885	0.00117891	0.001607	0.13	0.0695187	-0.017493	0.00803664	0.00106485	0.00164112	0.11	0.0582011	0.0296396	0.00613413	0.00120116	0.00135212
abnormalities, multiple	macular degeneration	0.15	0.0810811	-0.0289474	0.00893221	0.00140418	0.00189499	0.12	0.0638298	0.0159904	0.0088653	0.00129883	0.00187616	0.1	0.0526316	-0.0603642	0.00659102	0.00127665	0.00136816
abnormalities, multiple	malabsorption syndromes	0.16	0.0869565	-0.0819635	0.00934344	0.00115494	0.00189868	0.17	0.0928962	-0.103723	0.00949866	0.00121212	0.00199305	0.105	0.055409	-0.00257502	0.00630055	0.0011688	0.00137587
abnormalities, multiple	male urogenital diseases	0.25	0.142857	-0.182749	0.013003	0.00136438	0.00276866	0.235	0.133144	-0.175872	0.0136456	0.00139868	0.00283016	0.095	0.0498688	-0.054062	0.00845297	0.00108836	0.00200387
abnormalities, multiple	malformations of cortical development	0.275	0.15942	-0.273404	0.0108468	0.00161504	0.00247344	0.27	0.156069	-0.245128	0.0108735	0.0015285	0.00241146	0.185	0.101928	-0.140772	0.00759035	0.00133516	0.00170139
abnormalities, multiple	mental retardation, x-linked	0.145	0.0781671	-0.0402085	0.00767777	0.00117255	0.00198155	0.135	0.0723861	-0.0108756	0.00735867	0.00113711	0.00178601	0.11	0.0582011	-0.0329929	0.0057324	0.00113933	0.00138052
abnormalities, multiple	metabolic diseases	0.225	0.126761	-0.104312	0.010951	0.0014201	0.0026053	0.2	0.111111	-0.0930609	0.0107704	0.00137507	0.00252354	0.17	0.0928962	-0.143243	0.00762852	0.00146214	0.00196537
abnormalities, multiple	metabolic syndrome x	0.15	0.0810811	-0.0732717	0.00821102	0.00130198	0.00180097	0.13	0.0695187	-0.0191989	0.00817686	0.00123906	0.00179124	0.095	0.0498688	-0.00192698	0.00594818	0.0011553	0.00118507
abnormalities, multiple	metabolism, inborn errors	0.16	0.0869565	-0.0424764	0.00692202	0.0010352	0.00171804	0.145	0.0781671	0.0371246	0.00603869	0.000992324	0.00160265	0.155	0.0840108	-0.0993296	0.00681594	0.00127132	0.00147846
abnormalities, multiple	metal metabolism, inborn errors	0.13	0.0695187	-0.068551	0.00720185	0.00103442	0.00159938	0.12	0.0638298	-0.0565346	0.00746249	0.00111566	0.00167559	0.08	0.0416667	-0.0362281	0.00577299	0.00114653	0.00124412
abnormalities, multiple	mitochondrial diseases	0.1	0.0526316	-0.0261445	0.00595557	0.000940562	0.00157847	0.075	0.038961	0.0447771	0.00509928	0.000830967	0.00124048	0.075	0.038961	0.0582682	0.00414702	0.000729222	0.000937339
abnormalities, multiple	motor neuron disease	0.135	0.0723861	-0.0966396	0.00751368	0.00112936	0.00183362	0.13	0.0695187	-0.057428	0.00729177	0.00123859	0.00180138	0.095	0.0498688	-0.0387057	0.00531841	0.00118661	0.00126123
abnormalities, multiple	mouth diseases	0.215	0.120448	-0.106715	0.0118401	0.00119504	0.002333	0.19	0.104972	-0.0897071	0.01287	0.00122834	0.00248292	0.135	0.0723861	-0.050963	0.00793363	0.00121872	0.00180346
abnormalities, multiple	movement disorders	0.215	0.120448	-0.160038	0.0112655	0.00146	0.00254403	0.185	0.101928	-0.112704	0.0113824	0.00135819	0.00253135	0.09	0.0471204	-0.00256725	0.00662465	0.0011722	0.00139778
abnormalities, multiple	multiple sclerosis	0.225	0.126761	-0.0707056	0.0112926	0.00131737	0.00214304	0.25	0.142857	-0.0973753	0.0115482	0.00134672	0.00229235	0.18	0.0989011	-0.0487456	0.00756142	0.00128834	0.00169975
abnormalities, multiple	muscular diseases	0.175	0.0958904	-0.0717313	0.00869468	0.00119461	0.00182146	0.155	0.0840108	-0.0400305	0.00940361	0.00128097	0.00192983	0.105	0.055409	0.0252522	0.00649277	0.00120879	0.00145019
abnormalities, multiple	muscular disorders, atrophic	0.115	0.061008	0.0439938	0.0078073	0.00113651	0.00181619	0.1	0.0526316	0.0444978	0.00791373	0.00118613	0.00176971	0.08	0.0416667	0.0230339	0.00606584	0.00123422	0.00158068
abnormalities, multiple	muscular dystrophies	0.11	0.0582011	0.0709077	0.00712426	0.00111145	0.00168884	0.1	0.0526316	0.031057	0.00752168	0.00117498	0.00168947	0.08	0.0416667	0.0286747	0.00579762	0.00122421	0.00157554
abnormalities, multiple	musculoskeletal abnormalities	0.3	0.176471	-0.251193	0.0121205	0.00134488	0.00277	0.325	0.19403	-0.316371	0.0125664	0.00137238	0.00299508	0.315	0.186944	-0.339396	0.00934116	0.00141554	0.00235331
abnormalities, multiple	musculoskeletal diseases	0.255	0.146132	-0.136133	0.0128326	0.00123053	0.00256337	0.24	0.136364	-0.152414	0.0137204	0.00128403	0.00268266	0.145	0.0781671	-0.0304197	0.00855473	0.00146967	0.00194538
abnormalities, multiple	mycobacterium infections	0.13	0.0695187	0.0176319	0.00846975	0.00104526	0.00156176	0.125	0.0666667	-0.00850591	0.00878824	0.00103726	0.00167209	0.065	0.0335917	0.159933	0.00547411	0.000972172	0.00100901
abnormalities, multiple	myeloproliferative disorders	0.18	0.0989011	-0.0891132	0.0111429	0.00118271	0.00255837	0.175	0.0958904	-0.102387	0.0116515	0.00121166	0.00263283	0.125	0.0666667	-0.0543399	0.00714266	0.0012039	0.00168935
abnormalities, multiple	myocardial infarction	0.16	0.0869565	-0.0233926	0.0106132	0.00135987	0.00208365	0.14	0.0752688	0.00489634	0.0107856	0.00132984	0.00220461	0.12	0.0638298	-0.0374358	0.00836536	0.00127148	0.00172158
abnormalities, multiple	myocardial ischemia	0.155	0.0840108	-0.0209717	0.0104187	0.00133495	0.00209656	0.145	0.0781671	-0.00829502	0.0111707	0.00137444	0.00225461	0.125	0.0666667	-0.0507717	0.00788429	0.00127259	0.00169299
abnormalities, multiple	neoplasms	0.29	0.169591	-0.245383	0.0140901	0.00152552	0.00300866	0.285	0.166181	-0.254529	0.015089	0.0016709	0.00325141	0.17	0.0928962	-0.139689	0.00945166	0.00143588	0.00208182
abnormalities, multiple	neoplasms by histologic type	0.285	0.166181	-0.244965	0.0138288	0.00151469	0.0029409	0.285	0.166181	-0.25979	0.0147415	0.00159482	0.00312381	0.13	0.0695187	-0.067263	0.00790187	0.00130146	0.00192464
abnormalities, multiple	neoplasms by site	0.285	0.166181	-0.239603	0.0140001	0.00151096	0.00326806	0.26	0.149425	-0.228698	0.0144785	0.00162132	0.00326022	0.165	0.0899183	-0.147923	0.00938044	0.00139522	0.00209687
abnormalities, multiple	neoplasms, connective and soft tissue	0.265	0.152738	-0.215841	0.0132393	0.00157977	0.00288824	0.25	0.142857	-0.199035	0.0138235	0.0016567	0.00310152	0.115	0.061008	-0.0541482	0.00733748	0.00122731	0.00174657
abnormalities, multiple	neoplasms, connective tissue	0.28	0.162791	-0.221999	0.0136672	0.00145029	0.00315298	0.29	0.169591	-0.267159	0.0151514	0.00164249	0.00361599	0.1	0.0526316	-0.0245783	0.0082219	0.00125271	0.00198905
abnormalities, multiple	neoplasms, germ cell and embryonal	0.31	0.183432	-0.272994	0.0141131	0.00153926	0.0029765	0.29	0.169591	-0.259308	0.0145968	0.00166459	0.00306888	0.115	0.061008	-0.045601	0.0071939	0.00111231	0.00159858
abnormalities, multiple	neoplasms, glandular and epithelial	0.315	0.186944	-0.283793	0.0145043	0.00157391	0.00321838	0.27	0.156069	-0.249108	0.0142933	0.0017113	0.00306192	0.125	0.0666667	-0.0751745	0.00783182	0.00125496	0.00184017
abnormalities, multiple	neoplasms, nerve tissue	0.305	0.179941	-0.26016	0.0145712	0.00161207	0.00304888	0.275	0.15942	-0.225423	0.0146455	0.00169247	0.00309326	0.125	0.0666667	-0.0615059	0.00744536	0.00119176	0.00173907
abnormalities, multiple	neoplasms, neuroepithelial	0.3	0.176471	-0.249876	0.015203	0.00165981	0.00327085	0.28	0.162791	-0.254476	0.0154539	0.00177818	0.00330104	0.145	0.0781671	-0.0804182	0.00805222	0.00124761	0.00189638
abnormalities, multiple	neoplastic syndromes, hereditary	0.395	0.246106	-0.397978	0.014366	0.00182359	0.00345967	0.39	0.242236	-0.387732	0.0139696	0.00181408	0.00344867	0.235	0.133144	-0.247251	0.00873531	0.00132313	0.00220092
abnormalities, multiple	nephritis	0.15	0.0810811	0.0309001	0.0101652	0.00114766	0.00203535	0.16	0.0869565	-0.00606998	0.0113651	0.00130326	0.0020652	0.115	0.061008	-0.0272835	0.00730819	0.00127147	0.00144777
abnormalities, multiple	nervous system diseases	0.295	0.173021	-0.238738	0.0134788	0.00157468	0.00263683	0.245	0.139601	-0.202033	0.0128947	0.00149912	0.00250297	0.18	0.0989011	-0.128818	0.00761714	0.00142165	0.00183838
abnormalities, multiple	nervous system malformations	0.32	0.190476	-0.317777	0.0114483	0.00152375	0.00271598	0.34	0.204819	-0.370409	0.0114699	0.00159552	0.00278263	0.26	0.149425	-0.256945	0.00800553	0.00129978	0.0017593
abnormalities, multiple	neurobehavioral manifestations	0.365	0.223242	-0.369041	0.0102011	0.00125672	0.00239571	0.315	0.186944	-0.275579	0.00939352	0.00114578	0.002281	0.315	0.186944	-0.310811	0.0062256	0.00125054	0.00178125
abnormalities, multiple	neurodegenerative diseases	0.285	0.166181	-0.277385	0.0126895	0.00167694	0.00265564	0.24	0.136364	-0.222974	0.0126256	0.00163432	0.0027064	0.175	0.0958904	-0.12973	0.00744323	0.0014988	0.00158486
abnormalities, multiple	neuroectodermal tumors	0.3	0.176471	-0.244616	0.0144011	0.00160951	0.00300748	0.28	0.162791	-0.238469	0.0145459	0.00168917	0.00307147	0.115	0.061008	-0.0481435	0.0073861	0.00116979	0.001675
abnormalities, multiple	neuroendocrine tumors	0.265	0.152738	-0.192032	0.0133497	0.00151482	0.00273338	0.23	0.129944	-0.17853	0.0132625	0.00148121	0.002711	0.095	0.0498688	-0.0431354	0.00755277	0.00124413	0.00177023
abnormalities, multiple	neurologic manifestations	0.33	0.197605	-0.371258	0.0117827	0.00140276	0.00259617	0.32	0.190476	-0.330042	0.0117091	0.00146615	0.00264749	0.235	0.133144	-0.23724	0.00745755	0.00129221	0.00178664
abnormalities, multiple	neuromuscular diseases	0.235	0.133144	-0.141246	0.0103129	0.00134218	0.0022389	0.19	0.104972	-0.0856855	0.0102218	0.00136253	0.00215108	0.08	0.0416667	0.0212837	0.00691469	0.00125833	0.00141258
abnormalities, multiple	nevi and melanomas	0.205	0.114206	-0.0994961	0.0123714	0.0014353	0.00245962	0.195	0.108033	-0.116426	0.0126854	0.00142326	0.00264023	0.09	0.0471204	-0.00585715	0.00764308	0.00124743	0.00170963
abnormalities, multiple	nutrition disorders	0.215	0.120448	-0.122048	0.0109945	0.00127129	0.00250281	0.185	0.101928	-0.113163	0.0112471	0.00134038	0.00249403	0.145	0.0781671	-0.0516398	0.00666706	0.00101417	0.00139532
abnormalities, multiple	nutritional and metabolic diseases	0.23	0.129944	-0.124867	0.0104977	0.00142975	0.00263749	0.205	0.114206	-0.0985976	0.0106341	0.00142874	0.0025388	0.17	0.0928962	-0.145592	0.00765582	0.00145699	0.00194148
abnormalities, multiple	obesity	0.19	0.104972	-0.0763158	0.010675	0.00126647	0.00224351	0.175	0.0958904	-0.0681224	0.0114617	0.00141017	0.00239455	0.14	0.0752688	-0.0527643	0.00662494	0.00106224	0.00149792
abnormalities, multiple	ocular motility disorders	0.11	0.0582011	-0.111528	0.00683313	0.00103311	0.0015192	0.12	0.0638298	-0.0508962	0.0077813	0.00108156	0.00151012	0.045	0.0230179	0.0245956	0.00529851	0.0010489	0.00102732
abnormalities, multiple	orbital diseases	0.14	0.0752688	-0.0271816	0.00900737	0.000908503	0.00165549	0.13	0.0695187	-0.0222771	0.00966305	0.000966634	0.00178614	0.075	0.038961	0.0134568	0.00656542	0.00093877	0.00133277
abnormalities, multiple	osteochondrodysplasias	0.15	0.0810811	-0.0924897	0.0101217	0.00101982	0.00205424	0.155	0.0840108	-0.104102	0.00998751	0.00111187	0.00212223	0.11	0.0582011	-0.115199	0.00742185	0.000976322	0.0016247
abnormalities, multiple	osteoporosis	0.155	0.0840108	-0.0723472	0.0111801	0.00101679	0.00223424	0.155	0.0840108	-0.0930851	0.0117765	0.00101179	0.00235685	0.09	0.0471204	0.0245052	0.00791778	0.00112606	0.00159225
abnormalities, multiple	otorhinolaryngologic diseases	0.27	0.156069	-0.246176	0.0116509	0.00132207	0.00215782	0.225	0.126761	-0.181308	0.0109915	0.00134793	0.00201304	0.11	0.0582011	-0.0216216	0.00775296	0.0012472	0.00142165
abnormalities, multiple	ovarian diseases	0.23	0.129944	-0.14583	0.0125852	0.00146378	0.00278713	0.245	0.139601	-0.195902	0.0133121	0.00160819	0.00297404	0.085	0.0443864	0.0116336	0.00732223	0.00118881	0.00187133
abnormalities, multiple	ovarian neoplasms	0.235	0.133144	-0.15612	0.0127484	0.00147694	0.00286192	0.245	0.139601	-0.20086	0.0131954	0.00160716	0.00295482	0.085	0.0443864	0.0142243	0.00723979	0.00118613	0.00187823
abnormalities, multiple	overnutrition	0.19	0.104972	-0.0785976	0.0106245	0.00126122	0.00224412	0.175	0.0958904	-0.0681224	0.0114617	0.00141017	0.00239455	0.14	0.0752688	-0.0527643	0.00662494	0.00106224	0.00149792
abnormalities, multiple	overweight	0.17	0.0928962	-0.0602318	0.010723	0.00126488	0.00226036	0.15	0.0810811	-0.0467018	0.0113712	0.00140904	0.00234689	0.09	0.0471204	-0.0164197	0.00696057	0.00107938	0.00143534
abnormalities, multiple	pancreatic diseases	0.26	0.149425	-0.20326	0.0126681	0.00143058	0.00269115	0.245	0.139601	-0.195332	0.01327	0.00148235	0.0028042	0.135	0.0723861	-0.0586261	0.00833731	0.00121079	0.00175073
abnormalities, multiple	panuveitis	0.126582	0.0591716	0.0614766	0.00778234	0.000927044	0.00131585	0.120253	0.0560472	0.0665396	0.0079925	0.000931	0.00138922	0.0759494	0.0346821	0.079397	0.00597925	0.00107712	0.00114877
abnormalities, multiple	parkinson disease	0.205	0.114206	-0.198059	0.0115549	0.00148523	0.00258093	0.17	0.0928962	-0.132088	0.0110723	0.00141849	0.00256047	0.065	0.0335917	0.0106778	0.00701253	0.00109827	0.00138496
abnormalities, multiple	parkinsonian disorders	0.205	0.114206	-0.184845	0.0114187	0.00148142	0.00255105	0.165	0.0899183	-0.124565	0.0107134	0.00130751	0.00245019	0.065	0.0335917	0.0296178	0.00687692	0.00110164	0.00139175
abnormalities, multiple	pathologic processes	0.23	0.129944	-0.135374	0.0125953	0.00145051	0.00267477	0.235	0.133144	-0.169691	0.0132339	0.00146152	0.00277194	0.115	0.061008	-0.0440511	0.00861984	0.00127335	0.00182711
abnormalities, multiple	pathological conditions, anatomical	0.31	0.183432	-0.235225	0.0137563	0.00162245	0.00291581	0.25	0.142857	-0.197385	0.0136292	0.00169813	0.00299273	0.135	0.0723861	-0.0462903	0.00879352	0.00139717	0.00184538
abnormalities, multiple	pathological conditions, signs and symptoms	0.255	0.146132	-0.191206	0.0128548	0.00157612	0.00274133	0.245	0.139601	-0.208711	0.0134463	0.00157219	0.00291147	0.105	0.055409	-0.0358698	0.00821373	0.00128654	0.00190154
abnormalities, multiple	peripheral nervous system diseases	0.245	0.139601	-0.196165	0.0117267	0.00160851	0.00257871	0.23	0.129944	-0.202223	0.0123098	0.00164551	0.00273753	0.115	0.061008	-0.0911789	0.00802928	0.00131455	0.0017506
abnormalities, multiple	peroxisomal disorders	0.125	0.0666667	-0.00378752	0.00769098	0.00104289	0.00167326	0.16	0.0869565	-0.0737894	0.00888921	0.00123355	0.00216485	0.125	0.0666667	-0.0563463	0.00656023	0.00133391	0.00149346
abnormalities, multiple	pigmentation disorders	0.27	0.156069	-0.197863	0.0117575	0.00135561	0.00261326	0.245	0.139601	-0.193748	0.0116555	0.00156789	0.00289131	0.135	0.0723861	-0.046093	0.0075361	0.00144312	0.00187059
abnormalities, multiple	polyneuropathies	0.155	0.0840108	-0.0692759	0.00730117	0.00112847	0.00154656	0.115	0.061008	-0.0522983	0.00734927	0.00109331	0.00154032	0.035	0.0178117	0.0700183	0.00467615	0.00104094	0.000955594
abnormalities, multiple	precursor cell lymphoblastic leukemia-lymphoma	0.19	0.104972	-0.113905	0.00964149	0.00108749	0.0023045	0.21	0.117318	-0.147919	0.0104456	0.00109158	0.00248377	0.11	0.0582011	-0.0212401	0.00648317	0.00108422	0.00160449
abnormalities, multiple	prostatic diseases	0.225	0.126761	-0.150237	0.0131416	0.00134515	0.00280013	0.215	0.120448	-0.171851	0.014006	0.00145326	0.00308232	0.1	0.0526316	-0.067498	0.00880789	0.00114699	0.00205991
abnormalities, multiple	prostatic neoplasms	0.225	0.126761	-0.15	0.0131338	0.00133573	0.00279436	0.215	0.120448	-0.169219	0.0140706	0.00146507	0.00309761	0.1	0.0526316	-0.0675194	0.00877179	0.00114971	0.00205649
abnormalities, multiple	proteinuria	0.155	0.0840108	-0.0389773	0.0101715	0.00118743	0.00192725	0.165	0.0899183	-0.0650623	0.0108638	0.00123278	0.0021478	0.095	0.0498688	-0.000472153	0.00725673	0.00121842	0.00146302
abnormalities, multiple	proteostasis deficiencies	0.165	0.0899183	-0.0741235	0.00961054	0.00143497	0.00214544	0.125	0.0666667	-0.040689	0.00897094	0.00132775	0.00181795	0.055	0.0282776	-0.0156618	0.00576355	0.00130747	0.00108492
abnormalities, multiple	psoriasis	0.145	0.0781671	0.0417142	0.0100099	0.00100113	0.00192056	0.12	0.0638298	0.0415737	0.00966659	0.000972403	0.00184646	0.1	0.0526316	0.0242415	0.00680465	0.00108254	0.00134751
abnormalities, multiple	purine-pyrimidine metabolism, inborn errors	0.102273	0.0502793	0.0260751	0.00807227	0.00094866	0.0015312	0.0965909	0.0473538	0.0419843	0.00816836	0.000972244	0.00157598	0.0568182	0.0273224	0.0786991	0.00597383	0.00090108	0.0011391
abnormalities, multiple	rectal diseases	0.225	0.126761	-0.148523	0.0131718	0.00134978	0.00297882	0.205	0.114206	-0.147025	0.0135276	0.00142672	0.00293047	0.09	0.0471204	-0.0594007	0.00733991	0.0012854	0.00177085
abnormalities, multiple	renal tubular transport, inborn errors	0.09	0.0471204	-0.00159484	0.00571489	0.000926676	0.00113642	0.095	0.0498688	-0.00527465	0.00630417	0.000962736	0.00120531	0.06	0.0309278	0.00707674	0.00486284	0.00104636	0.000989882
abnormalities, multiple	respiratory hypersensitivity	0.12	0.0638298	0.0818485	0.00928478	0.00101072	0.00145415	0.115	0.061008	0.119326	0.00958067	0.00100937	0.00161136	0.085	0.0443864	0.11525	0.00759859	0.00105995	0.00140081
abnormalities, multiple	respiratory tract diseases	0.2	0.111111	-0.096355	0.0116094	0.00118948	0.00216371	0.2	0.111111	-0.133858	0.0125386	0.00135341	0.00247138	0.105	0.055409	-0.035155	0.00782653	0.00129272	0.00175821
abnormalities, multiple	respiratory tract neoplasms	0.24	0.136364	-0.177033	0.0128118	0.00136703	0.00284528	0.215	0.120448	-0.168376	0.0124437	0.00139534	0.00279053	0.11	0.0582011	-0.046055	0.00828314	0.00134877	0.00188003
abnormalities, multiple	retinal degeneration	0.185	0.101928	-0.0764542	0.00879709	0.00131604	0.00165087	0.165	0.0899183	-0.0737999	0.00890334	0.00130842	0.00160953	0.12	0.0638298	-0.0564471	0.00660287	0.00128664	0.00140583
abnormalities, multiple	retinal diseases	0.26	0.149425	-0.199014	0.0117364	0.00145415	0.00255555	0.225	0.126761	-0.144572	0.0116963	0.00153919	0.00257883	0.14	0.0752688	-0.123667	0.00819506	0.00127923	0.00172328
abnormalities, multiple	retinal dystrophies	0.14	0.0752688	-0.0335334	0.00599641	0.00117305	0.00123242	0.12	0.0638298	-0.00163997	0.00666449	0.00118999	0.00112082	0.105	0.055409	-0.0411462	0.00548062	0.00109737	0.001143
abnormalities, multiple	retinitis pigmentosa	0.125	0.0666667	0.00744196	0.00546986	0.00110917	0.00113182	0.14	0.0752688	-0.0651713	0.00682407	0.00127351	0.00131037	0.08	0.0416667	0.0211091	0.00500347	0.00105759	0.00104512
abnormalities, multiple	rheumatic diseases	0.14	0.0752688	-0.0185321	0.0105637	0.00107483	0.00199569	0.125	0.0666667	-0.00790877	0.0109575	0.00105372	0.00194479	0.085	0.0443864	0.0843836	0.00818766	0.00134163	0.00154669
abnormalities, multiple	sarcoma	0.225	0.126761	-0.151358	0.0125533	0.00139608	0.00271009	0.205	0.114206	-0.153073	0.0134515	0.00143105	0.00286617	0.1	0.0526316	-0.0353404	0.00667472	0.0011045	0.0016075
abnormalities, multiple	sensation disorders	0.245	0.139601	-0.248329	0.0101265	0.0012607	0.00168787	0.215	0.120448	-0.184637	0.009939	0.00129607	0.00159679	0.085	0.0443864	0.037885	0.0066265	0.00108932	0.00106025
abnormalities, multiple	signs and symptoms	0.255	0.146132	-0.188713	0.0128162	0.00157649	0.00274789	0.245	0.139601	-0.208711	0.0134463	0.00157219	0.00291147	0.105	0.055409	-0.0358698	0.00821373	0.00128654	0.00190154
abnormalities, multiple	skin abnormalities	0.29	0.169591	-0.201632	0.0100872	0.00122416	0.00240258	0.3	0.176471	-0.271702	0.0105111	0.0012589	0.00249433	0.185	0.101928	-0.101699	0.00758583	0.00148074	0.00183145
abnormalities, multiple	skin and connective tissue diseases	0.3	0.176471	-0.257093	0.0133862	0.00145758	0.00301608	0.285	0.166181	-0.240948	0.0144779	0.00155207	0.00319344	0.095	0.0498688	-0.0299217	0.0081799	0.00123087	0.00200978
abnormalities, multiple	skin diseases	0.3	0.176471	-0.262275	0.0133941	0.00147591	0.00304911	0.28	0.162791	-0.225364	0.0144378	0.00154549	0.00319441	0.095	0.0498688	-0.0299217	0.0081799	0.00123087	0.00200978
abnormalities, multiple	skin diseases, genetic	0.305	0.179941	-0.244103	0.010136	0.00125595	0.00249685	0.29	0.169591	-0.272355	0.0101492	0.00121523	0.00247825	0.19	0.104972	-0.0990951	0.00727105	0.0014545	0.00181631
abnormalities, multiple	skin diseases, papulosquamous	0.135	0.0723861	0.0285108	0.0096441	0.000993383	0.00190852	0.12	0.0638298	0.0646087	0.00990993	0.00100531	0.00196937	0.085	0.0443864	0.0346871	0.00608962	0.00111961	0.00126728
abnormalities, multiple	skin diseases, vascular	0.16	0.0869565	-0.00543352	0.0100267	0.00114538	0.00194871	0.165	0.0899183	-0.0372052	0.0110467	0.00126111	0.00205766	0.11	0.0582011	0.00491513	0.00704104	0.00122275	0.00154738
abnormalities, multiple	sleep disorders	0.095	0.0498688	0.00331407	0.00814638	0.000923621	0.00143212	0.12	0.0638298	0.0262264	0.00872667	0.00104663	0.00172029	0.05	0.025641	0.0975113	0.00557687	0.000989461	0.00114972
abnormalities, multiple	spastic paraplegia, hereditary	0.0972222	0.0264151	0.178656	0.00557493	0.00105256	0.00127026	0.0972222	0.0264151	0.174734	0.00581043	0.00117856	0.00138557	0.0833333	0.0225564	0.133497	0.00447789	0.00108522	0.00105034
abnormalities, multiple	spinal cord diseases	0.19	0.104972	-0.132005	0.00982452	0.00127267	0.00205048	0.15	0.0810811	-0.111035	0.0104364	0.00118266	0.00192803	0.115	0.061008	-0.0294007	0.00733797	0.00131097	0.00143084
abnormalities, multiple	spinal diseases	0.225	0.126761	-0.18366	0.0109373	0.00115122	0.00218082	0.19	0.104972	-0.157788	0.0119791	0.00112761	0.0022855	0.14	0.0752688	-0.0884109	0.00779934	0.00123853	0.00152652
abnormalities, multiple	spinocerebellar ataxias	0.2	0.111111	-0.136842	0.0103366	0.00134737	0.00289836	0.175	0.0958904	-0.135365	0.00947827	0.00136386	0.00269589	0.09	0.0471204	-0.0676477	0.00637583	0.00116376	0.00167794
abnormalities, multiple	spinocerebellar degenerations	0.115	0.061008	-0.0427612	0.00684299	0.00109575	0.00191107	0.09	0.0471204	-0.018338	0.00650868	0.000957787	0.00164679	0.07	0.0362694	-0.00810811	0.00474037	0.000949377	0.00118291
abnormalities, multiple	spondylarthritis	0.08	0.0416667	0.134416	0.00701186	0.000863932	0.00132144	0.08	0.0416667	0.130347	0.00780411	0.000903585	0.00147796	0.085	0.0443864	0.134897	0.00576928	0.0010213	0.00120117
abnormalities, multiple	spondylarthropathies	0.08	0.0416667	0.143062	0.00689031	0.000852221	0.0012837	0.085	0.0443864	0.117016	0.00773292	0.000918023	0.00147407	0.08	0.0416667	0.143154	0.0056753	0.00099884	0.00118752
abnormalities, multiple	spondylitis	0.085	0.0443864	0.112719	0.00674191	0.000863163	0.00130325	0.08	0.0416667	0.119349	0.00768294	0.000881508	0.00146791	0.09	0.0471204	0.136573	0.00572472	0.00102433	0.00120123
abnormalities, multiple	spondylitis, ankylosing	0.0344828	0.00438596	0.417705	0.00600201	0.000591795	0.000918836	0.0689655	0.00881057	0.384168	0.00677322	0.000570045	0.00121972	0	0	0.437984	0.00399704	0.000692566	0.000669779
abnormalities, multiple	stomatognathic diseases	0.215	0.120448	-0.102026	0.0117096	0.00119084	0.00230357	0.19	0.104972	-0.0820691	0.0126303	0.00125352	0.00251781	0.15	0.0810811	-0.0537122	0.00801298	0.00118524	0.00179483
abnormalities, multiple	stomatognathic system abnormalities	0.175	0.0958904	-0.169797	0.00973964	0.000963572	0.00197417	0.195	0.108033	-0.231049	0.0104421	0.00115668	0.00228245	0.1	0.0526316	-0.0378443	0.00792604	0.000876353	0.00153582
abnormalities, multiple	tauopathies	0.24	0.136364	-0.201206	0.0123067	0.00161091	0.00270711	0.22	0.123596	-0.170918	0.012785	0.00167714	0.00292783	0.105	0.055409	-0.0108801	0.00707332	0.00136901	0.00150733
abnormalities, multiple	tdp-43 proteinopathies	0.115	0.061008	-0.0777693	0.00760978	0.00129117	0.00192662	0.09	0.0471204	0.00251496	0.00801709	0.00130303	0.00180654	0.075	0.038961	8.95928e-05	0.00595885	0.00124836	0.00133692
abnormalities, multiple	thoracic neoplasms	0.26	0.149425	-0.195689	0.0125785	0.00143464	0.00295143	0.235	0.133144	-0.184163	0.0128153	0.00145119	0.00289512	0.11	0.0582011	-0.0379761	0.00814951	0.00130394	0.00185284
abnormalities, multiple	thyroid diseases	0.24	0.136364	-0.180608	0.0115369	0.00129584	0.0024514	0.225	0.126761	-0.194712	0.0123783	0.00135594	0.00266697	0.1	0.0526316	-0.0481024	0.00771381	0.00118817	0.00169472
abnormalities, multiple	urination disorders	0.165	0.0899183	-0.0466879	0.010328	0.00123217	0.00200781	0.16	0.0869565	-0.0622987	0.0105634	0.00120958	0.00211716	0.105	0.055409	-0.0136447	0.00699548	0.00122448	0.00142736
abnormalities, multiple	urogenital abnormalities	0.27	0.156069	-0.187924	0.0115324	0.00149454	0.00255852	0.275	0.15942	-0.23934	0.0119423	0.00145121	0.00262555	0.16	0.0869565	-0.0864865	0.00770903	0.00116052	0.00182058
abnormalities, multiple	urogenital neoplasms	0.245	0.139601	-0.165228	0.0133404	0.00137187	0.00279064	0.235	0.133144	-0.186875	0.0140057	0.00154016	0.00300893	0.105	0.055409	-0.0783784	0.00858895	0.00105599	0.00188926
abnormalities, multiple	urologic diseases	0.22	0.123596	-0.139434	0.0118343	0.00135042	0.00232898	0.245	0.139601	-0.203793	0.0126833	0.00145453	0.00258511	0.105	0.055409	-0.0085809	0.00794436	0.00124431	0.00163769
abnormalities, multiple	urologic neoplasms	0.26	0.149425	-0.213838	0.0123063	0.00133738	0.00275773	0.215	0.120448	-0.175064	0.0124622	0.00133743	0.00280936	0.11	0.0582011	-0.0646107	0.00772952	0.00117388	0.0017144
abnormalities, multiple	urological manifestations	0.16	0.0869565	-0.0256174	0.0103289	0.00118162	0.00195876	0.16	0.0869565	-0.0571435	0.010411	0.00117759	0.00208706	0.09	0.0471204	0.00256425	0.00669436	0.00114722	0.00133799
abnormalities, multiple	uveal diseases	0.135	0.0723861	0.00811906	0.00881223	0.00108109	0.0015687	0.125	0.0666667	0.0188567	0.00878926	0.00106516	0.00155647	0.11	0.0582011	0.0587046	0.00689138	0.00116545	0.00148931
abnormalities, multiple	uveitis	0.085	0.0443864	0.111043	0.00728272	0.000893194	0.0012296	0.11	0.0582011	0.0843173	0.00816295	0.000950344	0.00148722	0.095	0.0498688	0.0872098	0.00635723	0.00111735	0.00135406
abnormalities, multiple	uveitis, anterior	0.121429	0.0526316	0.0963613	0.00813486	0.000882337	0.00133117	0.121429	0.0526316	0.0992798	0.00839598	0.000883351	0.00141854	0.0642857	0.0271903	0.119237	0.00619732	0.00101772	0.0011246
abnormalities, multiple	varicose veins	0.132743	0.0503356	0.053895	0.00961271	0.000999819	0.00189012	0.115044	0.0433333	0.0748273	0.00958223	0.00106064	0.00185437	0.132743	0.0503356	0.067446	0.00774341	0.00120563	0.00159391
abnormalities, multiple	vascular diseases	0.205	0.114206	-0.0965161	0.0121234	0.00150918	0.00253125	0.205	0.114206	-0.118233	0.0123201	0.00146759	0.00259469	0.14	0.0752688	-0.0676517	0.00821168	0.00136188	0.00186207
abnormalities, multiple	vasculitis	0.125	0.0666667	0.0421053	0.00850699	0.00105062	0.00142915	0.105	0.055409	0.0583395	0.00903866	0.00100407	0.00152677	0.085	0.0443864	0.0716288	0.00629372	0.00113636	0.00125965
abnormalities, multiple	virus diseases	0.175	0.0958904	-0.060882	0.00993428	0.00121858	0.00191537	0.18	0.0989011	-0.0922727	0.0103178	0.00113592	0.0019648	0.11	0.0582011	-0.0081317	0.00637039	0.00120186	0.00136827
abnormalities, multiple	vision disorders	0.155	0.0840108	-0.10746	0.00729894	0.00109007	0.00130536	0.145	0.0781671	-0.131244	0.00748437	0.00110137	0.00139111	0.1	0.0526316	-0.0465568	0.00577456	0.00103533	0.00122182
actinomycetales infections	adenocarcinoma	0.285	0.166181	-0.29708	0.0136508	0.00168965	0.00273756	0.24	0.136364	-0.219091	0.0142284	0.00158815	0.00273183	0.115	0.061008	-0.0164177	0.00761576	0.00111175	0.00140626
actinomycetales infections	adnexal diseases	0.24	0.136364	-0.214543	0.0132083	0.00145986	0.00247946	0.215	0.120448	-0.202477	0.0131056	0.00153118	0.00251222	0.155	0.0840108	-0.0015633	0.00851501	0.0013294	0.00166703
actinomycetales infections	adrenal gland diseases	0.215	0.120448	-0.12877	0.0100442	0.00132085	0.00227226	0.17	0.0928962	-0.0706522	0.0102227	0.00130382	0.00210052	0.155	0.0840108	-0.0353878	0.00862617	0.00133307	0.00193842
actinomycetales infections	albuminuria	0.215	0.120448	-0.187732	0.0119216	0.00174808	0.00240536	0.205	0.114206	-0.188776	0.0128577	0.00170035	0.00249298	0.165	0.0899183	-0.106409	0.0112374	0.00153033	0.00204908
actinomycetales infections	alzheimer disease	0.235	0.133144	-0.253869	0.0119213	0.00153592	0.00253581	0.22	0.123596	-0.229326	0.0130895	0.00168528	0.00259076	0.125	0.0666667	0.0588457	0.00882582	0.00155441	0.00177068
actinomycetales infections	amino acid metabolism, inborn errors	0.165	0.0899183	0.00819672	0.00804536	0.00117993	0.00164357	0.165	0.0899183	-0.0247854	0.00849992	0.00125585	0.00180217	0.075	0.038961	0.109418	0.00625115	0.00101421	0.00101204
actinomycetales infections	amyotrophic lateral sclerosis	0.105263	0.0298507	0.153943	0.00732665	0.00105844	0.00173557	0.118421	0.0337079	0.138229	0.00760268	0.00113518	0.00187794	0.0657895	0.0184502	0.199004	0.00610361	0.000957987	0.0014809
actinomycetales infections	anemia	0.29	0.169591	-0.275402	0.0119801	0.00168616	0.00289228	0.26	0.149425	-0.207688	0.0122543	0.00161501	0.00281083	0.175	0.0958904	-0.099544	0.00864748	0.00138462	0.00168973
actinomycetales infections	anemia, aplastic	0.28	0.162791	-0.308276	0.0114918	0.00165131	0.00248279	0.235	0.133144	-0.2218	0.0109524	0.00153849	0.00232769	0.195	0.108033	-0.132522	0.00946168	0.00142947	0.00187546
actinomycetales infections	anemia, hemolytic	0.3	0.176471	-0.260533	0.0112907	0.00172448	0.00276076	0.22	0.123596	-0.156098	0.010808	0.00153829	0.00244192	0.195	0.108033	-0.130778	0.00860521	0.00167064	0.00207864
actinomycetales infections	aneurysm	0.31	0.183432	-0.323986	0.0134582	0.00185556	0.00277387	0.27	0.156069	-0.270491	0.0142465	0.00186979	0.00290777	0.215	0.120448	-0.171134	0.0109691	0.00171763	0.00234364
actinomycetales infections	ankylosis	0.291667	0.0836653	-0.0495363	0.0122753	0.00162376	0.0029663	0.277778	0.0793651	-0.0125978	0.0125304	0.00160399	0.00292475	0.208333	0.0583658	0.0446848	0.0106885	0.00167418	0.00223152
actinomycetales infections	arrhythmias, cardiac	0.18	0.0989011	-0.0297235	0.00817538	0.0011937	0.00190637	0.155	0.0840108	-0.0107875	0.00889227	0.00139448	0.00189617	0.09	0.0471204	0.158148	0.0057658	0.00108617	0.00123207
actinomycetales infections	arterial occlusive diseases	0.325	0.19403	-0.339022	0.0149579	0.00207263	0.00322693	0.3	0.176471	-0.296052	0.0161889	0.00216042	0.00321809	0.21	0.117318	-0.139721	0.011276	0.0016342	0.00269601
actinomycetales infections	arteriosclerosis	0.32	0.190476	-0.33093	0.0148994	0.00204174	0.00322598	0.3	0.176471	-0.296114	0.0162474	0.00216559	0.00321609	0.21	0.117318	-0.139721	0.0113343	0.00159199	0.00269737
actinomycetales infections	arthritis	0.455	0.294498	-0.568621	0.0170931	0.00239348	0.00403705	0.4	0.25	-0.469041	0.0173908	0.0021818	0.00383866	0.295	0.173021	-0.348874	0.0133164	0.00190199	0.00314539
actinomycetales infections	arthritis, rheumatoid	0.371257	0.203279	-0.374796	0.0129167	0.00191539	0.00295483	0.335329	0.180064	-0.357266	0.0132343	0.00183658	0.00298336	0.323353	0.172524	-0.345191	0.0118059	0.00188475	0.00280013
actinomycetales infections	asthma	0.41	0.257862	-0.539858	0.0155608	0.00203699	0.00352242	0.375	0.230769	-0.430993	0.0158292	0.00197087	0.00366249	0.32	0.190476	-0.322519	0.0140528	0.00191048	0.00327531
actinomycetales infections	ataxia	0.165	0.0899183	-0.106418	0.00723884	0.000979757	0.00159907	0.1	0.0526316	0.00256824	0.00675936	0.000925979	0.00144178	0.1	0.0526316	0.00254548	0.00653722	0.000902307	0.00133011
actinomycetales infections	autoimmune diseases	0.505	0.337793	-0.630359	0.0168336	0.00241097	0.00384584	0.45	0.290323	-0.540017	0.0176653	0.00236508	0.00395457	0.305	0.179941	-0.293604	0.0118109	0.00197397	0.00265031
actinomycetales infections	autoimmune diseases of the nervous system	0.49	0.324503	-0.604111	0.0166475	0.00242783	0.00382582	0.44	0.282051	-0.547336	0.0170034	0.00224345	0.00395355	0.315	0.186944	-0.264076	0.0127134	0.00202825	0.00289835
actinomycetales infections	bacterial infections	0.615	0.444043	-0.778192	0.0176913	0.00261003	0.00402993	0.615	0.444043	-0.798122	0.0187827	0.00254479	0.00461518	0.395	0.246106	-0.508249	0.0132322	0.00200811	0.00285195
actinomycetales infections	bacterial infections and mycoses	0.615	0.444043	-0.778192	0.0176913	0.00261003	0.00402993	0.615	0.444043	-0.798122	0.0187827	0.00254479	0.00461518	0.395	0.246106	-0.508249	0.0132322	0.00200811	0.00285195
actinomycetales infections	basal ganglia diseases	0.23	0.129944	-0.211852	0.0105035	0.0013568	0.00233381	0.175	0.0958904	-0.119625	0.0106837	0.00138031	0.00218298	0.08	0.0416667	0.104017	0.00690284	0.00103838	0.00137463
actinomycetales infections	behcet syndrome	0.428571	0.0681818	0.0193948	0.0196479	0.00250709	0.00441599	0.371429	0.0585586	0.049461	0.0194518	0.00226923	0.00404704	0.342857	0.0538117	0.08361	0.0168639	0.00206296	0.00327069
actinomycetales infections	bile duct diseases	0.36	0.219512	-0.451443	0.0127339	0.0018342	0.00321787	0.31	0.183432	-0.396216	0.013673	0.00185248	0.00312761	0.265	0.152738	-0.265541	0.0115314	0.00175585	0.00269358
actinomycetales infections	biliary tract diseases	0.35	0.212121	-0.389715	0.0124441	0.00176784	0.00314696	0.27	0.156069	-0.311678	0.0126445	0.00173293	0.00273427	0.24	0.136364	-0.188876	0.010943	0.00171233	0.00232922
actinomycetales infections	blood coagulation disorders	0.245	0.139601	-0.213659	0.0108929	0.00195023	0.00252928	0.2	0.111111	-0.144673	0.0112706	0.00190027	0.00228149	0.15	0.0810811	-0.0651605	0.00859079	0.001863	0.00192761
actinomycetales infections	blood coagulation disorders, inherited	0.245	0.139601	-0.199939	0.0106615	0.00194055	0.00247302	0.195	0.108033	-0.137006	0.0101019	0.0017917	0.00207583	0.135	0.0723861	-0.0570144	0.00808192	0.00174524	0.00168375
actinomycetales infections	blood platelet disorders	0.275	0.15942	-0.232968	0.0121152	0.00187052	0.00273389	0.245	0.139601	-0.233594	0.0120569	0.00178176	0.00269572	0.16	0.0869565	-0.0914016	0.00900031	0.00176255	0.00202334
actinomycetales infections	blood protein disorders	0.345	0.208459	-0.385292	0.0149762	0.00213918	0.0032425	0.3	0.176471	-0.301982	0.0147929	0.00206391	0.00308444	0.245	0.139601	-0.220436	0.0112144	0.00169628	0.00245756
actinomycetales infections	body weight	0.215	0.120448	-0.131197	0.0120064	0.0012899	0.00236604	0.205	0.114206	-0.140388	0.0126597	0.00135642	0.00235438	0.15	0.0810811	-0.0791186	0.00862788	0.00123228	0.00182923
actinomycetales infections	bone diseases	0.29	0.169591	-0.309988	0.0145334	0.00163752	0.00301959	0.28	0.162791	-0.274727	0.0144848	0.00153852	0.00304164	0.2	0.111111	-0.142986	0.01039	0.00150913	0.00226336
actinomycetales infections	bone diseases, developmental	0.12	0.0638298	0.0364901	0.0101267	0.00123573	0.00185584	0.13	0.0695187	0.0263831	0.0103411	0.001301	0.0018505	0.105	0.055409	0.0479517	0.00852083	0.00128041	0.00153926
actinomycetales infections	bone diseases, metabolic	0.19	0.104972	-0.136928	0.0115659	0.00123954	0.0023957	0.21	0.117318	-0.141479	0.0118145	0.00128365	0.00248129	0.125	0.0666667	0.0311994	0.00948097	0.00111379	0.0018006
actinomycetales infections	bone marrow diseases	0.285	0.166181	-0.306468	0.0134728	0.00166825	0.00291225	0.24	0.136364	-0.259102	0.0139177	0.00165347	0.00282276	0.165	0.0899183	-0.099964	0.00919342	0.00142622	0.00194717
actinomycetales infections	brain diseases	0.295	0.173021	-0.295332	0.0132877	0.00161383	0.00257254	0.27	0.156069	-0.277307	0.0140049	0.00175447	0.00277938	0.14	0.0752688	-0.0430504	0.008483	0.00152893	0.00175083
actinomycetales infections	brain diseases, metabolic	0.195	0.108033	-0.0411207	0.00870196	0.00122825	0.00197587	0.175	0.0958904	-0.0406622	0.00913512	0.00127968	0.00210901	0.13	0.0695187	0.0297046	0.00754146	0.00139871	0.00163286
actinomycetales infections	brain diseases, metabolic, inborn	0.21	0.117318	-0.102505	0.00831505	0.0012395	0.0020096	0.165	0.0899183	-0.0191452	0.00816327	0.00118381	0.0019028	0.115	0.061008	0.0488364	0.0067203	0.00120224	0.00141633
actinomycetales infections	breast diseases	0.22	0.123596	-0.226742	0.0135357	0.00141613	0.00271011	0.195	0.108033	-0.167539	0.0136293	0.00143212	0.00257125	0.105	0.055409	-0.022041	0.00884797	0.00122725	0.00153669
actinomycetales infections	breast neoplasms	0.225	0.126761	-0.23485	0.01356	0.00140222	0.00271366	0.195	0.108033	-0.16738	0.013707	0.0014412	0.00257394	0.105	0.055409	-0.022041	0.00884797	0.00122725	0.00153669
actinomycetales infections	bronchial diseases	0.42	0.265823	-0.544059	0.0160556	0.00204455	0.00355398	0.365	0.223242	-0.410564	0.0158478	0.00196218	0.00354766	0.245	0.139601	-0.218773	0.0115428	0.00154785	0.00258798
actinomycetales infections	carbohydrate metabolism, inborn errors	0.12	0.0638298	0.0876455	0.00515403	0.00106634	0.00132465	0.105	0.055409	0.109175	0.00508231	0.00103108	0.00131966	0.075	0.038961	0.150047	0.00502831	0.00104879	0.000962614
actinomycetales infections	carcinoma	0.275	0.15942	-0.279895	0.0135457	0.00166748	0.0026379	0.23	0.129944	-0.216466	0.0140186	0.0016821	0.00260378	0.115	0.061008	-0.0194265	0.00766934	0.00112781	0.0014643
actinomycetales infections	carcinoma, renal cell	0.28	0.162791	-0.255394	0.0136099	0.00178599	0.00262389	0.24	0.136364	-0.212456	0.0128853	0.00172812	0.00239702	0.17	0.0928962	-0.0966211	0.00908606	0.00153344	0.00186145
actinomycetales infections	cardiomegaly	0.22	0.123596	-0.154436	0.0114362	0.00171442	0.00249814	0.175	0.0958904	-0.0766425	0.0113245	0.00155531	0.00215076	0.15	0.0810811	-0.00273151	0.0097733	0.00148382	0.00180372
actinomycetales infections	cardiomyopathies	0.265	0.152738	-0.187953	0.0126693	0.00162147	0.00262124	0.245	0.139601	-0.217122	0.0128714	0.00158419	0.00254855	0.21	0.117318	-0.128786	0.00993374	0.00131399	0.00202909
actinomycetales infections	cardiomyopathy, dilated	0.225	0.126761	-0.157493	0.0114472	0.0017232	0.00246784	0.19	0.104972	-0.11116	0.0116641	0.00157349	0.00218186	0.15	0.0810811	-0.0265469	0.00969466	0.00146725	0.00181155
actinomycetales infections	cardiomyopathy, hypertrophic	0.135	0.0723861	-0.0247739	0.00805256	0.00129376	0.00158622	0.11	0.0582011	0.00271739	0.00816647	0.00111702	0.00159635	0.1	0.0526316	0.0879416	0.00729114	0.00107475	0.00130439
actinomycetales infections	cardiomyopathy, hypertrophic, familial	0.125	0.037037	0.157639	0.00670319	0.00119526	0.00128762	0.125	0.037037	0.142634	0.00707387	0.00125762	0.00138861	0.0875	0.025641	0.193971	0.00604483	0.00110566	0.0011199
actinomycetales infections	cardiovascular abnormalities	0.185	0.101928	-0.0875785	0.0104143	0.00149269	0.00202673	0.175	0.0958904	-0.0791151	0.0100843	0.00148368	0.0020691	0.11	0.0582011	0.0397948	0.00819129	0.00133618	0.00145984
actinomycetales infections	cardiovascular diseases	0.31	0.183432	-0.301681	0.0145341	0.00184014	0.00292176	0.275	0.15942	-0.292317	0.0148798	0.00182764	0.00297994	0.19	0.104972	-0.117718	0.0103679	0.00166798	0.0019999
actinomycetales infections	carotid artery diseases	0.225	0.126761	-0.208298	0.011819	0.00173731	0.00231972	0.205	0.114206	-0.192539	0.0130785	0.00182863	0.00252357	0.16	0.0869565	-0.0678631	0.0113153	0.00157923	0.00222069
actinomycetales infections	celiac disease	0.3	0.176471	-0.330868	0.0123985	0.00204176	0.00275672	0.28	0.162791	-0.31197	0.0128417	0.00190563	0.00280588	0.26	0.149425	-0.275376	0.0110967	0.00182059	0.00224696
actinomycetales infections	central nervous system diseases	0.305	0.179941	-0.300623	0.0133654	0.00159769	0.00258879	0.27	0.156069	-0.277146	0.0136284	0.00172803	0.00272218	0.155	0.0840108	-0.0752791	0.00889753	0.00157763	0.00189407
actinomycetales infections	cerebellar ataxia	0.16	0.0869565	-0.112022	0.00736666	0.00106982	0.00170454	0.09	0.0471204	-0.00290203	0.00688019	0.0009076	0.00143231	0.095	0.0498688	0.018604	0.00662165	0.000953906	0.00128908
actinomycetales infections	cerebellar diseases	0.165	0.0899183	-0.111661	0.00783081	0.00104252	0.00172755	0.105	0.055409	-0.024628	0.00755329	0.0010837	0.00157917	0.11	0.0582011	-0.0192441	0.0068871	0.000973746	0.00148021
actinomycetales infections	cerebrovascular disorders	0.325	0.19403	-0.356962	0.014537	0.00184843	0.00286854	0.26	0.149425	-0.241292	0.0150078	0.00172351	0.00267948	0.165	0.0899183	-0.053907	0.0111553	0.00141345	0.00204836
actinomycetales infections	charcot-marie-tooth disease	0.130137	0.058104	-0.0113713	0.00621202	0.00132492	0.00141088	0.130137	0.058104	-0.0109227	0.00651644	0.00135074	0.00137074	0.109589	0.0484848	0.0662321	0.0055683	0.00121426	0.00134353
actinomycetales infections	cholestasis	0.335	0.201201	-0.389901	0.0118365	0.00172153	0.0029666	0.315	0.186944	-0.401351	0.0129363	0.00170354	0.00295049	0.25	0.142857	-0.22756	0.0109492	0.00166727	0.00241022
actinomycetales infections	cholestasis, intrahepatic	0.33	0.197605	-0.386297	0.0123718	0.0019067	0.00298322	0.31	0.183432	-0.353261	0.0134363	0.00188584	0.00293894	0.275	0.15942	-0.268266	0.0113123	0.00170018	0.00258213
actinomycetales infections	chromosome disorders	0.18	0.0989011	-0.148983	0.00886322	0.00111625	0.00183137	0.14	0.0752688	-0.062129	0.00917218	0.00113124	0.00193278	0.09	0.0471204	0.0156894	0.0045199	0.000855109	0.00102673
actinomycetales infections	colitis	0.45	0.290323	-0.520445	0.0174573	0.00230273	0.00369381	0.405	0.253918	-0.488754	0.0164994	0.00203172	0.00362414	0.31	0.183432	-0.313896	0.0126233	0.00189401	0.0025223
actinomycetales infections	colitis, ulcerative	0.45	0.290323	-0.518862	0.0160162	0.00237413	0.00349901	0.38	0.234568	-0.457428	0.0159716	0.0020347	0.00343763	0.305	0.179941	-0.305846	0.0122091	0.00195457	0.00262857
actinomycetales infections	collagen diseases	0.25	0.142857	-0.2367	0.0111968	0.00180984	0.0024973	0.225	0.126761	-0.19366	0.0113964	0.00169247	0.00234666	0.195	0.108033	-0.151859	0.00933114	0.00158831	0.00189364
actinomycetales infections	colonic diseases	0.31	0.183432	-0.310386	0.0144929	0.00177386	0.00308046	0.285	0.166181	-0.319263	0.0146456	0.00169779	0.00304888	0.145	0.0781671	-0.0755242	0.00887933	0.00138178	0.00170148
actinomycetales infections	colorectal neoplasms	0.24	0.136364	-0.19963	0.0129579	0.0014324	0.0026427	0.235	0.133144	-0.206108	0.0139952	0.00148658	0.00275187	0.135	0.0723861	-0.0371324	0.00813093	0.00138811	0.00176722
actinomycetales infections	congenital abnormalities	0.225	0.126761	-0.177109	0.0109142	0.00158459	0.00222101	0.165	0.0899183	-0.0508266	0.00984747	0.0014593	0.00193161	0.165	0.0899183	-0.0620117	0.00795806	0.00141676	0.00167231
actinomycetales infections	congenital disorders of glycosylation	0.0666667	0.00877193	0.506876	0.00315191	0.00102118	0.000847534	0.0666667	0.00877193	0.544279	0.00330395	0.00111267	0.000923438	0.0333333	0.00436681	0.517752	0.00318985	0.00100541	0.0011522
actinomycetales infections	congenital, hereditary, and neonatal diseases and abnormalities	0.225	0.126761	-0.177109	0.0109142	0.00158459	0.00222101	0.165	0.0899183	-0.0483141	0.00979614	0.00145796	0.00192904	0.165	0.0899183	-0.0620117	0.00795806	0.00141676	0.00167231
actinomycetales infections	connective tissue diseases	0.345	0.208459	-0.39937	0.0150608	0.00174156	0.00315585	0.315	0.186944	-0.340172	0.0157538	0.00178126	0.00310122	0.115	0.061008	-0.0221762	0.0092661	0.00146237	0.00173808
actinomycetales infections	coronary artery disease	0.265	0.152738	-0.239333	0.0129261	0.00173656	0.00274533	0.22	0.123596	-0.176235	0.01337	0.00171732	0.00269561	0.18	0.0989011	-0.0777416	0.0112295	0.00175211	0.00233329
actinomycetales infections	coronary disease	0.26	0.149425	-0.220862	0.013037	0.00171084	0.00264637	0.235	0.133144	-0.198238	0.0140523	0.00185677	0.00274928	0.175	0.0958904	-0.0753872	0.0107109	0.0016561	0.00219506
actinomycetales infections	cranial nerve diseases	0.215	0.120448	-0.215847	0.0106515	0.00147569	0.00219323	0.215	0.120448	-0.186576	0.0098466	0.00146819	0.00213633	0.14	0.0752688	-0.0572484	0.007271	0.00120309	0.00153821
actinomycetales infections	craniofacial abnormalities	0.085	0.0443864	0.0182628	0.00817986	0.000992504	0.0015348	0.095	0.0498688	0.0108372	0.00830384	0.000952267	0.00162374	0.08	0.0416667	0.0961686	0.00669869	0.00084049	0.00125676
actinomycetales infections	crohn disease	0.465	0.302932	-0.545402	0.0168676	0.00231289	0.00365632	0.425	0.269841	-0.49924	0.0159397	0.00216003	0.0036832	0.345	0.208459	-0.393815	0.0133559	0.00215794	0.00298436
actinomycetales infections	death	0.285	0.166181	-0.27874	0.0132333	0.00160083	0.00256624	0.215	0.120448	-0.176893	0.0135073	0.00151158	0.00247508	0.09	0.0471204	0.0545155	0.00861533	0.00128042	0.0015363
actinomycetales infections	death, sudden	0.155	0.0840108	-0.00270216	0.00829528	0.00133306	0.00178196	0.15	0.0810811	0.00229964	0.00926754	0.00142076	0.00199744	0.11	0.0582011	0.0702789	0.00699986	0.00121217	0.00150577
actinomycetales infections	death, sudden, cardiac	0.09	0.0471204	0.109934	0.00677755	0.00120881	0.00151891	0.105	0.055409	0.0986417	0.00761732	0.00135729	0.00164912	0.065	0.0335917	0.12362	0.00588667	0.00110642	0.00127768
actinomycetales infections	dementia	0.245	0.139601	-0.277536	0.0121715	0.00157114	0.00258751	0.215	0.120448	-0.219376	0.012804	0.00171209	0.00258961	0.145	0.0781671	0.0177114	0.00892475	0.00150966	0.00195023
actinomycetales infections	demyelinating autoimmune diseases, cns	0.485	0.320132	-0.596613	0.0169953	0.00239615	0.00389453	0.43	0.273885	-0.496552	0.0164384	0.00224956	0.00394507	0.32	0.190476	-0.285322	0.0128407	0.00202083	0.00295654
actinomycetales infections	demyelinating diseases	0.475	0.311475	-0.566205	0.0162613	0.0024137	0.00375799	0.42	0.265823	-0.480529	0.0168006	0.00230118	0.00387453	0.31	0.183432	-0.269243	0.012413	0.00206316	0.00282124
actinomycetales infections	diabetes mellitus	0.305	0.179941	-0.301143	0.0137282	0.00175059	0.00282426	0.31	0.183432	-0.322082	0.0149765	0.00188165	0.00286304	0.21	0.117318	-0.141618	0.0113007	0.00174709	0.00207717
actinomycetales infections	diabetes mellitus, type 1	0.405	0.253918	-0.476039	0.0147923	0.00217275	0.0033095	0.36	0.219512	-0.421011	0.0148193	0.00195513	0.00305477	0.245	0.139601	-0.256608	0.0114854	0.00160508	0.00221705
actinomycetales infections	diabetes mellitus, type 2	0.2	0.111111	-0.146345	0.011188	0.00135452	0.00233079	0.15	0.0810811	-0.0857836	0.0112808	0.00137701	0.00213928	0.145	0.0781671	-0.0132624	0.00985309	0.00146139	0.00190379
actinomycetales infections	digestive system diseases	0.34	0.204819	-0.391864	0.0147433	0.00185938	0.00316085	0.33	0.197605	-0.377503	0.0155095	0.00172447	0.00311754	0.125	0.0666667	-0.00902609	0.00833135	0.00123338	0.00173047
actinomycetales infections	digestive system neoplasms	0.29	0.169591	-0.268319	0.0137803	0.00160404	0.0028289	0.26	0.149425	-0.232919	0.0147864	0.00147713	0.00282611	0.095	0.0498688	0.0489935	0.00818303	0.00110792	0.0015405
actinomycetales infections	disorders of sex development	0.135	0.0723861	0.0245869	0.00773516	0.00113662	0.00175626	0.13	0.0695187	0.0489245	0.00777135	0.00113148	0.00160249	0.095	0.0498688	0.0793206	0.00675176	0.000915924	0.00133489
actinomycetales infections	dna repair-deficiency disorders	0.205	0.114206	-0.125984	0.0101439	0.00118301	0.00197087	0.18	0.0989011	-0.0852879	0.00915821	0.00105369	0.0017588	0.1	0.0526316	0.0374205	0.00735184	0.00107339	0.0013988
actinomycetales infections	dwarfism	0.08	0.0416667	0.124308	0.00668976	0.000860366	0.00150663	0.1	0.0526316	0.0836571	0.00689962	0.0010357	0.00164887	0.07	0.0362694	0.151573	0.00585831	0.000872259	0.00127376
actinomycetales infections	dyskinesias	0.185	0.101928	-0.170634	0.00889372	0.00118699	0.00186971	0.13	0.0695187	-0.0647614	0.00854064	0.00124554	0.00174324	0.08	0.0416667	0.0617863	0.00595846	0.000955495	0.00114336
actinomycetales infections	dysostoses	0.05	0.025641	0.116085	0.00739534	0.00088821	0.00141614	0.055	0.0282776	0.0653552	0.00740143	0.000889015	0.0014229	0.04	0.0204082	0.1379	0.00649322	0.000937112	0.00115125
actinomycetales infections	dyssomnias	0.17	0.0928962	-0.0475405	0.00939585	0.00137354	0.00191009	0.185	0.101928	-0.0978261	0.00971857	0.00157215	0.00210202	0.13	0.0695187	-0.00620001	0.00811322	0.00135575	0.00167125
actinomycetales infections	ectodermal dysplasia	0.153846	0.0602007	-0.0271315	0.0104157	0.00138142	0.00183333	0.17094	0.0673401	-0.0139496	0.0105316	0.00134025	0.0020292	0.145299	0.0566667	0.0552509	0.00946422	0.00127134	0.00159255
actinomycetales infections	endocrine gland neoplasms	0.22	0.123596	-0.211675	0.0126831	0.0014747	0.00242205	0.19	0.104972	-0.157857	0.0136834	0.00144972	0.00242807	0.155	0.0840108	-0.0540443	0.00886308	0.00115288	0.00177025
actinomycetales infections	endocrine system diseases	0.29	0.169591	-0.258483	0.0143982	0.00175267	0.00278025	0.28	0.162791	-0.280351	0.0150124	0.00172143	0.00279247	0.155	0.0840108	-0.0749619	0.00905473	0.00131929	0.00183013
actinomycetales infections	epilepsy	0.17	0.0928962	-0.0598151	0.00796025	0.00133626	0.0017998	0.155	0.0840108	-0.0323545	0.00798438	0.00134108	0.00179751	0.085	0.0443864	0.108696	0.00662673	0.00109895	0.00109728
actinomycetales infections	esophageal diseases	0.255	0.146132	-0.24142	0.0121102	0.0013077	0.00248273	0.195	0.108033	-0.154558	0.0114043	0.00122293	0.00222663	0.115	0.061008	-0.0271684	0.00870066	0.00120949	0.00163653
actinomycetales infections	exophthalmos	0.37	0.226994	-0.457326	0.0141522	0.00195723	0.00311894	0.325	0.19403	-0.395048	0.0149554	0.00193231	0.00315298	0.3	0.176471	-0.368263	0.0121202	0.00177601	0.00270017
actinomycetales infections	eye diseases	0.3	0.176471	-0.331019	0.0127089	0.00148232	0.00240311	0.275	0.15942	-0.308572	0.0135224	0.00156452	0.00254906	0.19	0.104972	-0.138987	0.00971205	0.00151161	0.00215741
actinomycetales infections	eye diseases, hereditary	0.165	0.0899183	-0.0912652	0.00793705	0.00123924	0.00155896	0.16	0.0869565	0.00170271	0.00828871	0.00117472	0.00165926	0.105	0.055409	0.0761146	0.00652126	0.00101025	0.00116717
actinomycetales infections	female urogenital diseases	0.33	0.197605	-0.356803	0.0144873	0.00193145	0.00296729	0.305	0.179941	-0.312234	0.0152131	0.00185247	0.00300721	0.205	0.114206	-0.13269	0.0100447	0.00154123	0.00196669
actinomycetales infections	female urogenital diseases and pregnancy complications	0.33	0.197605	-0.356803	0.0144873	0.00193145	0.00296729	0.305	0.179941	-0.312234	0.0152131	0.00185247	0.00300721	0.205	0.114206	-0.13269	0.0100447	0.00154123	0.00196669
actinomycetales infections	gastroenteritis	0.455	0.294498	-0.537854	0.0169578	0.00223785	0.00369421	0.415	0.26183	-0.491083	0.0171927	0.00207121	0.00358963	0.265	0.152738	-0.270643	0.0119877	0.00174776	0.00258712
actinomycetales infections	gastrointestinal diseases	0.34	0.204819	-0.367653	0.0144963	0.00179007	0.00302773	0.305	0.179941	-0.344774	0.0151405	0.00183165	0.00307619	0.115	0.061008	-0.0113204	0.00812506	0.00113493	0.00168406
actinomycetales infections	gastrointestinal neoplasms	0.275	0.15942	-0.270782	0.0133868	0.00138877	0.00270191	0.25	0.142857	-0.225259	0.0142822	0.00143148	0.00278863	0.095	0.0498688	0.0203693	0.00798742	0.00114227	0.00154384
actinomycetales infections	genetic diseases, inborn	0.22	0.123596	-0.185057	0.0101951	0.00151439	0.00205543	0.16	0.0869565	-0.0448175	0.00938333	0.00147986	0.00181188	0.165	0.0899183	-0.0988401	0.00750869	0.00143595	0.00161164
actinomycetales infections	genetic diseases, x-linked	0.22	0.123596	-0.110503	0.00952799	0.00151329	0.00203778	0.205	0.114206	-0.112788	0.0101331	0.00158271	0.00216544	0.15	0.0810811	-0.02169	0.00791764	0.00137561	0.0017115
actinomycetales infections	genital diseases, female	0.29	0.169591	-0.295181	0.0135231	0.00159482	0.00279969	0.27	0.156069	-0.256096	0.0145073	0.00156607	0.00269824	0.155	0.0840108	-0.0648438	0.00846354	0.00128083	0.00161651
actinomycetales infections	genital diseases, male	0.225	0.126761	-0.219159	0.013021	0.00131189	0.00257228	0.21	0.117318	-0.191075	0.0139235	0.00140429	0.00259816	0.09	0.0471204	0.0747696	0.00898685	0.00106687	0.00161511
actinomycetales infections	genital neoplasms, female	0.265	0.152738	-0.279492	0.013561	0.0015585	0.00264796	0.245	0.139601	-0.248386	0.0139213	0.00150877	0.00249654	0.145	0.0781671	-0.0409089	0.00866269	0.00124985	0.00161174
actinomycetales infections	genital neoplasms, male	0.2	0.111111	-0.15532	0.012733	0.00125147	0.00236388	0.205	0.114206	-0.196635	0.0139235	0.00141538	0.00251727	0.09	0.0471204	0.0747696	0.00898685	0.00106687	0.00161511
actinomycetales infections	glioma	0.265	0.152738	-0.284628	0.0152418	0.00179582	0.00287852	0.225	0.126761	-0.21537	0.0153512	0.0016972	0.00270055	0.125	0.0666667	-0.0161858	0.0087713	0.00130132	0.00179672
actinomycetales infections	glomerulonephritis	0.41	0.257862	-0.447034	0.0152879	0.0022192	0.00329919	0.345	0.208459	-0.368634	0.0160909	0.00199579	0.00324899	0.32	0.190476	-0.326493	0.0120321	0.00197013	0.00273461
actinomycetales infections	glucose metabolism disorders	0.285	0.166181	-0.268576	0.0128341	0.00156651	0.00259676	0.265	0.152738	-0.250031	0.0138504	0.00168975	0.00259851	0.165	0.0899183	-0.0926383	0.01017	0.0013527	0.00181045
actinomycetales infections	goiter	0.385	0.23839	-0.470593	0.0141374	0.00203267	0.0031725	0.29	0.169591	-0.331868	0.0140905	0.00182887	0.00295779	0.265	0.152738	-0.286904	0.0116401	0.00173389	0.00251462
actinomycetales infections	gonadal disorders	0.235	0.133144	-0.146158	0.0125568	0.00142575	0.0024946	0.21	0.117318	-0.147581	0.0123547	0.00139368	0.00243926	0.15	0.0810811	0.00932047	0.00860538	0.00129085	0.00172927
actinomycetales infections	gout	0.238095	0.0892857	-0.101373	0.0119491	0.00132764	0.00260722	0.209524	0.0777385	-0.0738772	0.0121599	0.00131187	0.00247268	0.190476	0.0701754	-0.0335838	0.0108093	0.00121201	0.00215475
actinomycetales infections	gram-positive bacterial infections	0.76	0.612903	-0.999394	0.017114	0.00278651	0.00435238	0.74	0.587302	-0.978144	0.0179388	0.00267618	0.00477641	0.615	0.444043	-0.846673	0.0138057	0.0022573	0.00351288
actinomycetales infections	graves disease	0.37	0.226994	-0.431312	0.013844	0.00200833	0.00310315	0.325	0.19403	-0.38805	0.014934	0.00191905	0.00314561	0.3	0.176471	-0.365494	0.0122815	0.00178255	0.00269865
actinomycetales infections	hair diseases	0.26	0.149425	-0.286327	0.0104815	0.00164387	0.00228876	0.25	0.142857	-0.303528	0.0108137	0.00157548	0.00236838	0.24	0.136364	-0.218984	0.00984506	0.00161935	0.00193431
actinomycetales infections	head and neck neoplasms	0.26	0.149425	-0.265252	0.0129317	0.00158325	0.00250461	0.22	0.123596	-0.192978	0.0127562	0.00150796	0.00237207	0.11	0.0582011	-0.0299807	0.00860317	0.00141318	0.00175755
actinomycetales infections	heart arrest	0.15	0.0810811	-0.0184045	0.00801467	0.00109455	0.00182312	0.155	0.0840108	-0.0421027	0.00905714	0.00127918	0.00204219	0.115	0.061008	0.0673253	0.00718178	0.00115207	0.00162564
actinomycetales infections	heart defects, congenital	0.14	0.0752688	-0.000750555	0.00982268	0.00115741	0.00198684	0.13	0.0695187	0.0154031	0.0104146	0.00120066	0.00206433	0.095	0.0498688	0.0541222	0.00684624	0.000979895	0.00129082
actinomycetales infections	heart diseases	0.265	0.152738	-0.22774	0.0128124	0.00170005	0.00265978	0.25	0.142857	-0.226749	0.0138493	0.00172321	0.00276469	0.16	0.0869565	-0.0300517	0.00940351	0.00146192	0.00160413
actinomycetales infections	hematologic diseases	0.37	0.226994	-0.426656	0.0143503	0.00210305	0.00326715	0.31	0.183432	-0.345757	0.0145159	0.0019211	0.00302704	0.22	0.123596	-0.164355	0.00975769	0.00170273	0.00189194
actinomycetales infections	hemic and lymphatic diseases	0.395	0.246106	-0.475945	0.0140328	0.00213295	0.00327942	0.31	0.183432	-0.363612	0.0145358	0.00193106	0.00305408	0.25	0.142857	-0.210752	0.0101968	0.00169969	0.00219804
actinomycetales infections	hemorrhagic disorders	0.305	0.179941	-0.304177	0.014214	0.00215706	0.00304842	0.265	0.152738	-0.25201	0.0143285	0.00190284	0.00281055	0.225	0.126761	-0.188477	0.0109071	0.00175784	0.00230782
actinomycetales infections	hemostatic disorders	0.325	0.19403	-0.348906	0.0151138	0.00203989	0.0032505	0.27	0.156069	-0.270392	0.0149257	0.00183102	0.00289246	0.245	0.139601	-0.193768	0.0110783	0.00169349	0.00239276
actinomycetales infections	hereditary sensory and motor neuropathy	0.085	0.0443864	0.0345679	0.00479073	0.00112426	0.00106341	0.075	0.038961	0.00791436	0.00501988	0.00115186	0.00107611	0.065	0.0335917	0.10902	0.00439136	0.00106502	0.00109364
actinomycetales infections	heredodegenerative disorders, nervous system	0.15	0.0810811	-0.0382789	0.00831334	0.00122802	0.00163686	0.125	0.0666667	0.023976	0.00813109	0.00118232	0.00166224	0.125	0.0666667	0.0627197	0.00681145	0.00106684	0.00136771
actinomycetales infections	hyperinsulinism	0.155	0.0840108	-0.0271944	0.00966382	0.00122688	0.00196442	0.16	0.0869565	-0.051278	0.0106612	0.00129213	0.00190408	0.115	0.061008	0.0503955	0.00900714	0.00131243	0.00171479
actinomycetales infections	hypersensitivity	0.445	0.286174	-0.553352	0.0160315	0.00210389	0.0036729	0.39	0.242236	-0.451552	0.0160106	0.00200705	0.00358834	0.35	0.212121	-0.352471	0.0140911	0.00191537	0.00324501
actinomycetales infections	hypersensitivity, immediate	0.425	0.269841	-0.533322	0.0155457	0.00205365	0.00351758	0.395	0.246106	-0.468446	0.0156529	0.00203258	0.00357552	0.325	0.19403	-0.323406	0.0140388	0.00186963	0.00315754
actinomycetales infections	hyperthyroidism	0.32	0.190476	-0.427707	0.0127888	0.00183219	0.00257955	0.29	0.169591	-0.360523	0.0135675	0.00174845	0.00277455	0.265	0.152738	-0.331948	0.0109315	0.0017032	0.00240772
actinomycetales infections	hypopigmentation	0.245	0.139601	-0.20382	0.0103565	0.00168576	0.00222762	0.225	0.126761	-0.172632	0.0102216	0.00161976	0.0022459	0.195	0.108033	-0.103508	0.00909632	0.00175964	0.00184741
actinomycetales infections	hypothalamic diseases	0.165	0.0899183	-0.0475471	0.0114789	0.00115469	0.0020724	0.135	0.0723861	-0.0395251	0.011531	0.00126052	0.00205893	0.11	0.0582011	0.143754	0.00801976	0.00125245	0.00142892
actinomycetales infections	hypotrichosis	0.24	0.136364	-0.273365	0.0105572	0.00164882	0.00225402	0.27	0.156069	-0.313783	0.0112856	0.00165224	0.00243777	0.255	0.146132	-0.258533	0.0103514	0.00167211	0.0020335
actinomycetales infections	immune system diseases	0.51	0.342282	-0.652388	0.0170559	0.00233457	0.00378991	0.425	0.269841	-0.54313	0.0170139	0.00210187	0.00378455	0.27	0.156069	-0.2386	0.0113004	0.00177085	0.00250654
actinomycetales infections	immunologic deficiency syndromes	0.44	0.282051	-0.54523	0.0145792	0.00211443	0.00319952	0.38	0.234568	-0.440595	0.014435	0.00196822	0.00324632	0.33	0.197605	-0.366698	0.0128028	0.00205994	0.00305827
actinomycetales infections	immunoproliferative disorders	0.345	0.208459	-0.399442	0.0137312	0.0020073	0.00300473	0.305	0.179941	-0.339791	0.0148303	0.00179274	0.00303767	0.2	0.111111	-0.117155	0.00970702	0.00151187	0.00194175
actinomycetales infections	infant, newborn, diseases	0.335	0.201201	-0.368167	0.0139447	0.00197764	0.00292555	0.315	0.186944	-0.344356	0.0138183	0.00200521	0.00279114	0.18	0.0989011	-0.122336	0.00947357	0.00176265	0.00194936
actinomycetales infections	inflammatory bowel diseases	0.47	0.30719	-0.550891	0.0171134	0.00234536	0.00377122	0.44	0.282051	-0.560591	0.0167188	0.00213306	0.00384685	0.31	0.183432	-0.320218	0.0119382	0.00204201	0.00269807
actinomycetales infections	insulin resistance	0.145	0.0781671	-0.0654572	0.0105045	0.00129152	0.00209912	0.14	0.0752688	-0.0706522	0.010979	0.00131562	0.00204692	0.12	0.0638298	0.00272201	0.00896896	0.00118094	0.00167434
actinomycetales infections	intellectual disability	0.19	0.104972	-0.157965	0.00789357	0.00115213	0.00184954	0.15	0.0810811	-0.058952	0.00770923	0.00109424	0.00194205	0.095	0.0498688	0.0761615	0.00576214	0.00103338	0.00137754
actinomycetales infections	intestinal diseases	0.355	0.215805	-0.385466	0.0149758	0.0018562	0.0032117	0.335	0.201201	-0.395816	0.0154245	0.00186651	0.00323892	0.16	0.0869565	-0.0783923	0.00895285	0.00139172	0.00182599
actinomycetales infections	intestinal neoplasms	0.265	0.152738	-0.246447	0.0133886	0.00155143	0.00274571	0.25	0.142857	-0.250055	0.0142319	0.0014953	0.00285365	0.13	0.0695187	-0.040997	0.00835087	0.00136988	0.00175379
actinomycetales infections	joint diseases	0.465	0.302932	-0.59255	0.0170265	0.00233981	0.00404624	0.405	0.253918	-0.454166	0.0173335	0.00221759	0.00389634	0.28	0.162791	-0.33716	0.0132227	0.00187931	0.00312198
actinomycetales infections	keratosis	0.225	0.126761	-0.168572	0.0106432	0.00158685	0.00217789	0.2	0.111111	-0.135305	0.0101524	0.00147654	0.0020494	0.155	0.0840108	-0.0110518	0.00797907	0.00132813	0.00149779
actinomycetales infections	kidney diseases	0.32	0.190476	-0.322578	0.0137908	0.00179587	0.00293699	0.295	0.173021	-0.29881	0.0148372	0.0018488	0.00292529	0.185	0.101928	-0.116923	0.0104415	0.0016001	0.00208815
actinomycetales infections	kidney neoplasms	0.31	0.183432	-0.373441	0.0146142	0.00181151	0.00287689	0.285	0.166181	-0.337172	0.0142204	0.00173423	0.00283057	0.155	0.0840108	-0.0855162	0.00925543	0.00145995	0.00173784
actinomycetales infections	leprosy	0.495	0.328904	-0.652404	0.0126382	0.00227918	0.00327393	0.455	0.294498	-0.595446	0.0127332	0.00229678	0.00337886	0.415	0.26183	-0.506434	0.0117497	0.00228773	0.0030403
actinomycetales infections	leukemia	0.33	0.197605	-0.376302	0.014798	0.00189277	0.00315974	0.285	0.166181	-0.328846	0.0145179	0.00167449	0.00321477	0.215	0.120448	-0.172919	0.0104626	0.0015428	0.00208739
actinomycetales infections	leukemia, b-cell	0.29	0.169591	-0.337555	0.0131754	0.00174186	0.00271885	0.27	0.156069	-0.302753	0.0136166	0.00166068	0.00296464	0.235	0.133144	-0.224437	0.0102997	0.00159748	0.00224808
actinomycetales infections	leukemia, lymphocytic, chronic, b-cell	0.33	0.197605	-0.399923	0.0137871	0.0019816	0.00280473	0.265	0.152738	-0.305038	0.013808	0.00178154	0.002594	0.225	0.126761	-0.190998	0.0112655	0.00173437	0.00216717
actinomycetales infections	leukemia, lymphoid	0.32	0.190476	-0.387688	0.0133684	0.00182754	0.00276937	0.27	0.156069	-0.296855	0.0133996	0.00171387	0.00293505	0.23	0.129944	-0.221836	0.0103612	0.00165354	0.00225911
actinomycetales infections	leukemia, myeloid	0.295	0.173021	-0.32989	0.0142083	0.00183088	0.00302067	0.24	0.136364	-0.249482	0.0136824	0.00164709	0.00282777	0.185	0.101928	-0.13904	0.00913038	0.00172389	0.00197641
actinomycetales infections	leukemia, myeloid, acute	0.27	0.156069	-0.288177	0.0133831	0.00176362	0.00283747	0.23	0.129944	-0.220793	0.0133135	0.00164433	0.00279526	0.175	0.0958904	-0.104674	0.00935004	0.0015995	0.00202711
actinomycetales infections	limb deformities, congenital	0.046875	0.0234987	0.114376	0.00797476	0.000931889	0.00145266	0.0625	0.0315789	0.0800755	0.00833927	0.00101051	0.00141715	0.0416667	0.0208333	0.152777	0.00702408	0.000882716	0.00122107
actinomycetales infections	lipid metabolism disorders	0.22	0.123596	-0.0885771	0.00999762	0.00143594	0.00231747	0.19	0.104972	-0.102341	0.0112489	0.00140808	0.00212557	0.13	0.0695187	0.0656454	0.00770974	0.00137076	0.00171019
actinomycetales infections	lipid metabolism, inborn errors	0.155	0.0840108	-0.0218012	0.00823352	0.00141691	0.00183623	0.135	0.0723861	0.00264641	0.00873838	0.00143808	0.00181253	0.14	0.0752688	0.0435998	0.00787299	0.00156822	0.0017464
actinomycetales infections	lipidoses	0.18	0.0989011	-0.0579468	0.00875864	0.0014811	0.00198482	0.19	0.104972	-0.107339	0.00937589	0.00147066	0.00211362	0.195	0.108033	-0.06813	0.00866658	0.00162426	0.00207797
actinomycetales infections	liver cirrhosis	0.37	0.226994	-0.439924	0.0140679	0.00200043	0.00312622	0.31	0.183432	-0.384367	0.0139402	0.00196892	0.00293076	0.25	0.142857	-0.245751	0.0119913	0.00191864	0.00257866
actinomycetales infections	liver cirrhosis, biliary	0.32	0.190476	-0.371585	0.0121345	0.00187255	0.00296051	0.315	0.186944	-0.37395	0.0133097	0.00185706	0.00299485	0.26	0.149425	-0.259267	0.01098	0.00166382	0.00258017
actinomycetales infections	liver diseases	0.345	0.208459	-0.356885	0.0139551	0.00161903	0.00305118	0.31	0.183432	-0.31102	0.0151943	0.00167277	0.00303764	0.155	0.0840108	-0.0726132	0.00848443	0.0013232	0.00163661
actinomycetales infections	lung diseases	0.425	0.269841	-0.529752	0.0162386	0.00211454	0.00350506	0.375	0.230769	-0.44901	0.0170115	0.00202083	0.00349977	0.18	0.0989011	-0.1178	0.0103409	0.00148652	0.00219848
actinomycetales infections	lung diseases, obstructive	0.415	0.26183	-0.515934	0.0159565	0.00205959	0.00360796	0.36	0.219512	-0.398187	0.0153299	0.001913	0.00346277	0.3	0.176471	-0.292367	0.0135377	0.00173713	0.00300373
actinomycetales infections	lung neoplasms	0.325	0.19403	-0.363395	0.0145073	0.00173536	0.00312512	0.285	0.166181	-0.298723	0.0140299	0.00155723	0.00291769	0.135	0.0723861	-0.0300408	0.00954932	0.00138321	0.00179716
actinomycetales infections	lupus erythematosus, systemic	0.35	0.212121	-0.442177	0.0131263	0.00199078	0.0028671	0.315	0.186944	-0.340638	0.0134888	0.00191157	0.00282117	0.28	0.162791	-0.281077	0.0123634	0.00198446	0.00263394
actinomycetales infections	lymphatic diseases	0.395	0.246106	-0.475945	0.0140328	0.00213295	0.00327942	0.31	0.183432	-0.363612	0.0145358	0.00193106	0.00305408	0.25	0.142857	-0.216099	0.0102716	0.00170851	0.00210696
actinomycetales infections	lymphoma	0.325	0.19403	-0.351764	0.0134451	0.0018911	0.0028162	0.275	0.15942	-0.28855	0.014015	0.00177797	0.00291312	0.185	0.101928	-0.122925	0.00918529	0.00150224	0.00189084
actinomycetales infections	lymphoma, non-hodgkin	0.35	0.212121	-0.386625	0.014146	0.00193929	0.00285297	0.285	0.166181	-0.301126	0.0149901	0.0018073	0.00281677	0.225	0.126761	-0.172715	0.010458	0.00165194	0.00225916
actinomycetales infections	lymphoproliferative disorders	0.36	0.219512	-0.426537	0.0141214	0.00203422	0.00312	0.31	0.183432	-0.357742	0.0152684	0.00183385	0.00314807	0.225	0.126761	-0.16488	0.0100533	0.00156081	0.00210425
actinomycetales infections	lysosomal storage diseases	0.185	0.101928	-0.0135898	0.00833467	0.00142908	0.00198771	0.175	0.0958904	-0.0407609	0.00896368	0.00147598	0.00199965	0.155	0.0840108	-0.00287828	0.00758219	0.00158844	0.00165944
actinomycetales infections	lysosomal storage diseases, nervous system	0.185	0.101928	-0.0327869	0.00825456	0.00143553	0.00200943	0.19	0.104972	-0.0712442	0.0090582	0.00148417	0.00212106	0.175	0.0958904	-0.0161832	0.0080687	0.00157428	0.00184384
actinomycetales infections	macular degeneration	0.2	0.111111	-0.15096	0.0109666	0.00159827	0.00200481	0.16	0.0869565	-0.107409	0.010503	0.00148594	0.00201993	0.165	0.0899183	-0.105436	0.00930632	0.00163899	0.00182799
actinomycetales infections	malabsorption syndromes	0.295	0.173021	-0.327971	0.0130121	0.00191719	0.00277397	0.29	0.169591	-0.300859	0.0128923	0.00200389	0.00285145	0.185	0.101928	-0.169976	0.00978524	0.0017316	0.00200288
actinomycetales infections	male urogenital diseases	0.29	0.169591	-0.300261	0.0142319	0.00158887	0.00281078	0.27	0.156069	-0.25604	0.014988	0.00155568	0.00281972	0.085	0.0443864	0.0939701	0.00867991	0.00105461	0.00152818
actinomycetales infections	malformations of cortical development	0.08	0.0416667	0.102279	0.00695725	0.00108856	0.0011905	0.09	0.0471204	0.0666197	0.00761721	0.00113111	0.00142104	0.065	0.0335917	0.131444	0.00589884	0.000977837	0.00109816
actinomycetales infections	mental retardation, x-linked	0.165	0.0899183	-0.0568883	0.00770579	0.00118914	0.00189718	0.125	0.0666667	0.0540146	0.00726002	0.00119736	0.00172206	0.085	0.0443864	0.0789838	0.00605169	0.00109237	0.00141402
actinomycetales infections	metabolic diseases	0.235	0.133144	-0.142258	0.0118487	0.00147026	0.00250139	0.205	0.114206	-0.0768657	0.0112803	0.00138645	0.00221018	0.14	0.0752688	-0.0379577	0.00766739	0.00130141	0.00172663
actinomycetales infections	metabolic syndrome x	0.125	0.0666667	-0.0351612	0.00787928	0.00121655	0.00160691	0.115	0.061008	-0.0186533	0.00811119	0.00126058	0.00152461	0.09	0.0471204	0.0545236	0.00669022	0.00111137	0.00120219
actinomycetales infections	metabolism, inborn errors	0.155	0.0840108	0.0811859	0.00721021	0.00128378	0.0017889	0.085	0.0443864	0.275234	0.00566791	0.00119236	0.00142558	0.135	0.0723861	0.0245378	0.00742854	0.00137265	0.00167618
actinomycetales infections	metal metabolism, inborn errors	0.22	0.123596	-0.206107	0.00903356	0.00144151	0.00199369	0.14	0.0752688	-0.0528521	0.00813398	0.00136055	0.00175025	0.095	0.0498688	0.0383129	0.0074147	0.0013615	0.00127407
actinomycetales infections	mitochondrial diseases	0.11	0.0582011	0.0710519	0.00562144	0.000922245	0.00145511	0.08	0.0416667	0.0845011	0.00498763	0.000857548	0.00120097	0.05	0.025641	0.184129	0.00400856	0.000730415	0.000865034
actinomycetales infections	motor neuron disease	0.105	0.055409	-0.0358778	0.0068932	0.00104582	0.00141891	0.085	0.0443864	0.0408172	0.00649317	0.00109344	0.00135636	0.08	0.0416667	0.054757	0.00545172	0.0010428	0.0013436
actinomycetales infections	mouth diseases	0.43	0.273885	-0.475624	0.0157194	0.00214483	0.00352907	0.365	0.223242	-0.395815	0.0167844	0.0020805	0.00342392	0.205	0.114206	-0.198021	0.0112219	0.00158705	0.00214578
actinomycetales infections	movement disorders	0.22	0.123596	-0.153252	0.0103423	0.00130225	0.00231415	0.18	0.0989011	-0.10149	0.0107253	0.00139667	0.0022632	0.075	0.038961	0.109632	0.00665745	0.00106219	0.00131312
actinomycetales infections	multiple sclerosis	0.455	0.294498	-0.536499	0.0167899	0.00238807	0.00371822	0.4	0.25	-0.462351	0.0164137	0.00214743	0.00371301	0.34	0.204819	-0.333314	0.0127981	0.00204697	0.0030303
actinomycetales infections	muscular diseases	0.28	0.162791	-0.239998	0.0107691	0.00148482	0.00247297	0.25	0.142857	-0.175442	0.0109992	0.00154329	0.00243482	0.185	0.101928	-0.0284716	0.00877803	0.00133706	0.00196847
actinomycetales infections	muscular disorders, atrophic	0.15	0.0810811	0.00677819	0.00792295	0.001358	0.00175167	0.135	0.0723861	0.0421342	0.00803982	0.00142296	0.00173638	0.12	0.0638298	0.0769944	0.00718004	0.00135423	0.00155056
actinomycetales infections	muscular dystrophies	0.155	0.0840108	-0.00107813	0.00705428	0.00132418	0.00161933	0.14	0.0752688	-0.00119799	0.00751469	0.00141466	0.00165706	0.115	0.061008	0.0855826	0.00671503	0.00133534	0.00153428
actinomycetales infections	musculoskeletal abnormalities	0.145	0.0781671	0.0123026	0.00956314	0.001251	0.00184001	0.13	0.0695187	0.0478284	0.00969233	0.00123137	0.00187003	0.11	0.0582011	0.0418047	0.00756702	0.00110721	0.00160201
actinomycetales infections	musculoskeletal diseases	0.355	0.215805	-0.350771	0.0142678	0.00181244	0.00311374	0.315	0.186944	-0.319531	0.0152145	0.00191095	0.00321291	0.24	0.136364	-0.198023	0.0121769	0.00180828	0.00283106
actinomycetales infections	mycobacterium infections	0.97	0.941748	-1.33446	0.0171863	0.00283021	0.00477454	0.985	0.970443	-1.3345	0.0180422	0.00286755	0.00539062	0.975	0.95122	-1.32106	0.0152776	0.00268461	0.00475558
actinomycetales infections	myeloproliferative disorders	0.29	0.169591	-0.308737	0.0136537	0.00167611	0.00298233	0.235	0.133144	-0.231631	0.0135232	0.00155107	0.00277159	0.17	0.0928962	-0.134999	0.00887135	0.00151843	0.00194989
actinomycetales infections	myocardial infarction	0.265	0.152738	-0.238072	0.0131116	0.00176834	0.00266088	0.25	0.142857	-0.221781	0.0138512	0.00182841	0.00275275	0.215	0.120448	-0.152372	0.0122822	0.00177349	0.00236571
actinomycetales infections	myocardial ischemia	0.275	0.15942	-0.241823	0.0130228	0.00176195	0.0026221	0.27	0.156069	-0.251083	0.0148571	0.00189473	0.00286714	0.205	0.114206	-0.169765	0.011301	0.00172306	0.00231037
actinomycetales infections	neoplasms	0.355	0.215805	-0.43061	0.0151755	0.00179109	0.00312639	0.295	0.173021	-0.335793	0.0160915	0.00180112	0.00322098	0.115	0.061008	0.0412227	0.00970773	0.00123177	0.0016379
actinomycetales infections	neoplasms by histologic type	0.31	0.183432	-0.350603	0.0147162	0.00178406	0.00290593	0.285	0.166181	-0.327978	0.0155724	0.00180575	0.00298989	0.13	0.0695187	-0.0330022	0.0078927	0.00113285	0.00155506
actinomycetales infections	neoplasms by site	0.255	0.146132	-0.281413	0.0136298	0.00150209	0.00269244	0.225	0.126761	-0.212086	0.0139756	0.00140833	0.00262811	0.09	0.0471204	0.0714349	0.00910254	0.00120635	0.0015504
actinomycetales infections	neoplasms, connective and soft tissue	0.27	0.156069	-0.288989	0.0136591	0.00169262	0.00268017	0.265	0.152738	-0.282024	0.0146607	0.00168895	0.0028775	0.15	0.0810811	-0.0463214	0.00770161	0.00133895	0.0017647
actinomycetales infections	neoplasms, connective tissue	0.245	0.139601	-0.255694	0.0136277	0.00150957	0.00271475	0.225	0.126761	-0.240868	0.0147674	0.00149572	0.00278832	0.095	0.0498688	0.00758697	0.00854884	0.00125287	0.00153466
actinomycetales infections	neoplasms, germ cell and embryonal	0.275	0.15942	-0.286701	0.0140513	0.00170475	0.00265717	0.255	0.146132	-0.253904	0.0150881	0.00176803	0.00277809	0.115	0.061008	-0.0294972	0.00773906	0.00127312	0.00145779
actinomycetales infections	neoplasms, glandular and epithelial	0.28	0.162791	-0.289431	0.01376	0.00160271	0.00269869	0.235	0.133144	-0.222312	0.0143679	0.00167606	0.00268356	0.11	0.0582011	-0.00896424	0.00778068	0.00111838	0.00141679
actinomycetales infections	neoplasms, nerve tissue	0.265	0.152738	-0.255301	0.0140938	0.00168452	0.00262776	0.26	0.149425	-0.258981	0.0149365	0.00184566	0.00282949	0.11	0.0582011	-0.0214404	0.00774528	0.00126884	0.00146582
actinomycetales infections	neoplasms, neuroepithelial	0.235	0.133144	-0.21326	0.0142946	0.00162221	0.00249052	0.225	0.126761	-0.214659	0.0146309	0.00171889	0.00261227	0.11	0.0582011	0.0103496	0.0081206	0.00120437	0.00153194
actinomycetales infections	neoplastic syndromes, hereditary	0.125	0.0666667	-0.0537367	0.0102259	0.00122838	0.00187026	0.1	0.0526316	-0.00327043	0.00973628	0.00113578	0.00177011	0.075	0.038961	0.109516	0.00681324	0.001155	0.00116837
actinomycetales infections	nephritis	0.395	0.246106	-0.443196	0.0153262	0.0021254	0.00306896	0.355	0.215805	-0.397339	0.0165702	0.0021445	0.00336	0.325	0.19403	-0.341926	0.0120637	0.00212721	0.00278388
actinomycetales infections	nervous system diseases	0.31	0.183432	-0.311042	0.0135308	0.00168516	0.00261669	0.29	0.169591	-0.312913	0.013381	0.00176374	0.002626	0.145	0.0781671	-0.0161993	0.00829589	0.00149034	0.00189111
actinomycetales infections	nervous system malformations	0.115	0.061008	0.0586633	0.00799875	0.00127763	0.00144007	0.115	0.061008	0.0288582	0.0079399	0.00126458	0.00141137	0.075	0.038961	0.13816	0.00544195	0.00109714	0.00112691
actinomycetales infections	neurobehavioral manifestations	0.215	0.120448	-0.166903	0.00926546	0.00126291	0.00200243	0.16	0.0869565	-0.0578939	0.00815258	0.00125926	0.00199512	0.1	0.0526316	0.057069	0.00609905	0.00114765	0.00145443
actinomycetales infections	neurodegenerative diseases	0.23	0.129944	-0.23576	0.0114448	0.00154143	0.00249814	0.2	0.111111	-0.178475	0.0117598	0.00163091	0.00250429	0.1	0.0526316	0.0731095	0.00763994	0.00139888	0.00146979
actinomycetales infections	neuroectodermal tumors	0.28	0.162791	-0.281686	0.014081	0.00170211	0.00263506	0.265	0.152738	-0.264317	0.0150835	0.00186612	0.00284917	0.105	0.055409	-0.021335	0.00763792	0.00126566	0.0014425
actinomycetales infections	neuroendocrine tumors	0.295	0.173021	-0.30143	0.0144495	0.00186265	0.00264281	0.27	0.156069	-0.269278	0.0145244	0.00181869	0.00279756	0.125	0.0666667	-0.0968275	0.00837942	0.00156925	0.00166693
actinomycetales infections	neurologic manifestations	0.24	0.136364	-0.239406	0.0104391	0.00125128	0.00230806	0.185	0.101928	-0.137698	0.0101189	0.00134227	0.00214931	0.12	0.0638298	-0.000176068	0.00733452	0.0010797	0.00148147
actinomycetales infections	neuromuscular diseases	0.285	0.166181	-0.270364	0.0111594	0.00157803	0.0024895	0.28	0.162791	-0.277681	0.0117317	0.00160632	0.00246638	0.19	0.104972	-0.119399	0.00966928	0.00149038	0.00220302
actinomycetales infections	nevi and melanomas	0.33	0.197605	-0.342927	0.0148003	0.00192069	0.00289766	0.285	0.166181	-0.278049	0.0148114	0.00180148	0.0029014	0.135	0.0723861	-0.0758252	0.00900475	0.00160254	0.00175596
actinomycetales infections	nutrition disorders	0.27	0.156069	-0.202514	0.0122481	0.00138751	0.00258567	0.23	0.129944	-0.152074	0.0121794	0.00139957	0.00244494	0.135	0.0723861	0.021892	0.00783836	0.00112339	0.00152742
actinomycetales infections	nutritional and metabolic diseases	0.23	0.129944	-0.136803	0.0113292	0.00146304	0.00235385	0.21	0.117318	-0.0770653	0.0112055	0.00138913	0.00222028	0.135	0.0723861	-0.0243494	0.00769964	0.00130992	0.00166186
actinomycetales infections	obesity	0.2	0.111111	-0.104889	0.0113096	0.00126149	0.00220953	0.195	0.108033	-0.12261	0.012116	0.00134476	0.00220646	0.13	0.0695187	-0.0391762	0.00801331	0.00115253	0.00165124
actinomycetales infections	ocular motility disorders	0.1	0.0526316	-0.0523124	0.00582835	0.00111952	0.00130737	0.14	0.0752688	-0.0878974	0.00743507	0.00133485	0.00155674	0.075	0.038961	0.0984763	0.00580067	0.000990272	0.00116878
actinomycetales infections	orbital diseases	0.375	0.230769	-0.458854	0.0141289	0.00195954	0.00308113	0.325	0.19403	-0.381386	0.0150177	0.00192951	0.00315388	0.3	0.176471	-0.368263	0.0121202	0.00177601	0.00270017
actinomycetales infections	osteochondrodysplasias	0.16	0.0869565	-0.102335	0.0103385	0.00138523	0.0019833	0.155	0.0840108	-0.0620179	0.00993759	0.00138533	0.00188254	0.145	0.0781671	-0.0562359	0.00851859	0.00123824	0.0014938
actinomycetales infections	osteoporosis	0.21	0.117318	-0.169088	0.0121917	0.00124287	0.0025098	0.23	0.129944	-0.212578	0.0130027	0.0012903	0.00249849	0.17	0.0928962	-0.0896739	0.0101817	0.00126995	0.00217498
actinomycetales infections	otorhinolaryngologic diseases	0.32	0.190476	-0.35424	0.0132538	0.0016611	0.00283463	0.275	0.15942	-0.276157	0.0119965	0.00162155	0.00258841	0.25	0.142857	-0.263394	0.0112913	0.00179867	0.00251189
actinomycetales infections	ovarian diseases	0.225	0.126761	-0.188169	0.0128104	0.0014446	0.00244052	0.21	0.117318	-0.191978	0.0129177	0.00153573	0.00245896	0.145	0.0781671	0.0143518	0.00836188	0.00128741	0.00164205
actinomycetales infections	ovarian neoplasms	0.225	0.126761	-0.198507	0.0129118	0.00138637	0.0024887	0.2	0.111111	-0.189007	0.0126461	0.00150781	0.00236658	0.145	0.0781671	0.01429	0.00830947	0.00128157	0.00163514
actinomycetales infections	overnutrition	0.2	0.111111	-0.109855	0.0112699	0.00126671	0.00221671	0.195	0.108033	-0.12261	0.012116	0.00134476	0.00220646	0.13	0.0695187	-0.0391762	0.00801331	0.00115253	0.00165124
actinomycetales infections	overweight	0.205	0.114206	-0.112585	0.0113773	0.00128514	0.00223678	0.195	0.108033	-0.116783	0.0121288	0.00135491	0.00222271	0.135	0.0723861	-0.0491309	0.00860437	0.00119343	0.00171509
actinomycetales infections	pancreatic diseases	0.31	0.183432	-0.325884	0.0145203	0.00173698	0.00294222	0.26	0.149425	-0.20977	0.0142555	0.00163137	0.00267885	0.145	0.0781671	-0.0532947	0.00921902	0.0012225	0.00172615
actinomycetales infections	panuveitis	0.367089	0.193333	-0.465798	0.014052	0.00225385	0.00312711	0.341772	0.177632	-0.427311	0.0143952	0.00223464	0.00320176	0.297468	0.151125	-0.299076	0.0128026	0.00213346	0.00280267
actinomycetales infections	parkinson disease	0.24	0.136364	-0.260767	0.0113486	0.00142279	0.00236512	0.19	0.104972	-0.173888	0.0108314	0.00139814	0.00225945	0.095	0.0498688	0.0538076	0.0077789	0.00117215	0.0014752
actinomycetales infections	parkinsonian disorders	0.235	0.133144	-0.242077	0.011115	0.00138812	0.00236933	0.19	0.104972	-0.147481	0.0105993	0.00137078	0.00221426	0.095	0.0498688	0.067557	0.00771296	0.00116561	0.0014771
actinomycetales infections	pathologic processes	0.42	0.265823	-0.471075	0.0163425	0.00206597	0.00367654	0.37	0.226994	-0.451474	0.0173355	0.00214107	0.00364517	0.225	0.126761	-0.173365	0.0115236	0.00167956	0.00217349
actinomycetales infections	pathological conditions, anatomical	0.315	0.186944	-0.336776	0.0146063	0.00171552	0.00296706	0.305	0.179941	-0.345026	0.0153027	0.00195098	0.0029215	0.205	0.114206	-0.145087	0.0112933	0.00163704	0.00234028
actinomycetales infections	pathological conditions, signs and symptoms	0.4	0.25	-0.468168	0.0158366	0.00212463	0.00355247	0.37	0.226994	-0.430564	0.0167247	0.00207483	0.00353799	0.19	0.104972	-0.1317	0.0109158	0.00162207	0.00200928
actinomycetales infections	peripheral nervous system diseases	0.265	0.152738	-0.275447	0.0122772	0.00171612	0.00245212	0.245	0.139601	-0.276644	0.013089	0.00192559	0.00248255	0.145	0.0781671	-0.0404209	0.00915199	0.00142653	0.00169653
actinomycetales infections	peroxisomal disorders	0.22	0.123596	-0.130778	0.00923105	0.00135669	0.00229609	0.22	0.123596	-0.170918	0.0107912	0.00147599	0.00250276	0.17	0.0928962	-0.0107085	0.00834926	0.00143889	0.00201457
actinomycetales infections	pigmentation disorders	0.23	0.129944	-0.213574	0.0108764	0.00150396	0.002064	0.165	0.0899183	-0.0735135	0.00996347	0.0012496	0.0017651	0.12	0.0638298	0.0504903	0.00817605	0.00145446	0.00138643
actinomycetales infections	polyneuropathies	0.21	0.117318	-0.205565	0.00852036	0.00159593	0.00191658	0.185	0.101928	-0.197799	0.00904218	0.00160114	0.00189095	0.155	0.0840108	-0.0670164	0.0070852	0.00137115	0.00145761
actinomycetales infections	precursor cell lymphoblastic leukemia-lymphoma	0.245	0.139601	-0.252263	0.011532	0.00159806	0.00249847	0.215	0.120448	-0.209149	0.0111071	0.00140925	0.00258487	0.175	0.0958904	-0.106465	0.00851097	0.00149423	0.00193178
actinomycetales infections	prostatic diseases	0.195	0.108033	-0.155245	0.0126245	0.00125067	0.00238023	0.2	0.111111	-0.188656	0.0138295	0.0014017	0.00251863	0.09	0.0471204	0.074741	0.00908997	0.00108014	0.00164601
actinomycetales infections	prostatic neoplasms	0.195	0.108033	-0.155221	0.0125793	0.00123319	0.0023687	0.195	0.108033	-0.185997	0.0139068	0.00139982	0.00252766	0.09	0.0471204	0.0720242	0.00907308	0.00107849	0.00163982
actinomycetales infections	proteinuria	0.305	0.179941	-0.34152	0.0133369	0.0018368	0.00294874	0.295	0.173021	-0.356496	0.0141893	0.00185001	0.00285091	0.205	0.114206	-0.176369	0.0109863	0.00152245	0.00228431
actinomycetales infections	proteostasis deficiencies	0.255	0.146132	-0.232556	0.0113771	0.00191636	0.00266744	0.2	0.111111	-0.189653	0.0107125	0.00178735	0.00239886	0.135	0.0723861	-0.0503291	0.0074346	0.00152488	0.00163465
actinomycetales infections	psoriasis	0.445	0.286174	-0.515807	0.0167222	0.00219021	0.00394756	0.38	0.234568	-0.446515	0.0165126	0.00200391	0.00378765	0.295	0.173021	-0.348732	0.0125196	0.00191645	0.0028164
actinomycetales infections	purine-pyrimidine metabolism, inborn errors	0.170455	0.0867052	-0.100001	0.00995038	0.00116306	0.00210319	0.153409	0.0773639	-0.0719476	0.0101606	0.00121085	0.00206243	0.136364	0.0681818	-0.00819096	0.00875142	0.00105394	0.00163359
actinomycetales infections	rectal diseases	0.245	0.139601	-0.217837	0.0131554	0.00139518	0.00263034	0.235	0.133144	-0.195359	0.0142177	0.00148742	0.00273295	0.135	0.0723861	-0.058269	0.00811143	0.0013717	0.00175838
actinomycetales infections	renal tubular transport, inborn errors	0.09	0.0471204	0.0563973	0.00526579	0.00101212	0.00117928	0.1	0.0526316	0.0390234	0.00611211	0.00113989	0.00122971	0.07	0.0362694	0.0512327	0.00579804	0.00105752	0.00116281
actinomycetales infections	respiratory hypersensitivity	0.41	0.257862	-0.533188	0.0155762	0.00202935	0.00353157	0.39	0.242236	-0.449575	0.0160608	0.0020304	0.00371198	0.33	0.197605	-0.342407	0.0141828	0.00191974	0.00327398
actinomycetales infections	respiratory tract diseases	0.425	0.269841	-0.527099	0.0163007	0.00209128	0.00347288	0.4	0.25	-0.490064	0.0170983	0.00207716	0.00367275	0.185	0.101928	-0.123425	0.010382	0.00158044	0.00223433
actinomycetales infections	respiratory tract neoplasms	0.35	0.212121	-0.410473	0.0148723	0.00184384	0.00331206	0.29	0.169591	-0.309373	0.0140296	0.00155078	0.00293629	0.13	0.0695187	-0.019324	0.00972133	0.00140732	0.00181362
actinomycetales infections	retinal degeneration	0.18	0.0989011	-0.038329	0.00920778	0.00130804	0.00163793	0.15	0.0810811	-0.0395751	0.00892343	0.00131155	0.00175057	0.13	0.0695187	-0.0131463	0.00694778	0.00122548	0.00140129
actinomycetales infections	retinal diseases	0.215	0.120448	-0.175177	0.0116796	0.00131743	0.00223358	0.195	0.108033	-0.12907	0.0113074	0.00133727	0.00211767	0.115	0.061008	-0.0349776	0.00802436	0.00129572	0.00144299
actinomycetales infections	retinal dystrophies	0.09	0.0471204	0.119917	0.00414964	0.00089153	0.00100805	0.075	0.038961	0.145029	0.0046818	0.00087886	0.00101728	0.045	0.0230179	0.209876	0.00384379	0.000749566	0.000863821
actinomycetales infections	retinitis pigmentosa	0.08	0.0416667	0.163484	0.00396703	0.000878393	0.000936946	0.08	0.0416667	0.1219	0.00505696	0.000918195	0.00106303	0.04	0.0204082	0.244641	0.00365656	0.00070975	0.000780276
actinomycetales infections	rheumatic diseases	0.395	0.246106	-0.490159	0.0154677	0.00199124	0.00362852	0.36	0.219512	-0.424959	0.016246	0.00193322	0.00353298	0.28	0.162791	-0.245995	0.0130525	0.00189199	0.00305588
actinomycetales infections	sarcoma	0.28	0.162791	-0.292158	0.0135538	0.00165464	0.00279609	0.255	0.146132	-0.24648	0.0147492	0.00167533	0.00275876	0.16	0.0869565	-0.0997922	0.00804678	0.00140341	0.00192194
actinomycetales infections	sensation disorders	0.21	0.117318	-0.216764	0.00985238	0.00128334	0.00196007	0.175	0.0958904	-0.133785	0.00930083	0.0012676	0.0017077	0.125	0.0666667	-0.0294365	0.00775693	0.00115979	0.00136236
actinomycetales infections	signs and symptoms	0.4	0.25	-0.468355	0.0158066	0.00212546	0.00355829	0.37	0.226994	-0.430564	0.0167247	0.00207483	0.00353799	0.19	0.104972	-0.1317	0.0109158	0.00162207	0.00200928
actinomycetales infections	skin abnormalities	0.24	0.136364	-0.159177	0.0109184	0.00160758	0.00239413	0.24	0.136364	-0.184611	0.0111616	0.00160164	0.00243879	0.215	0.120448	-0.133614	0.00954885	0.00164586	0.00218222
actinomycetales infections	skin and connective tissue diseases	0.34	0.204819	-0.394093	0.0148062	0.00173325	0.00314828	0.32	0.190476	-0.340259	0.015826	0.00182765	0.00312228	0.12	0.0638298	-0.0569222	0.00911356	0.00143193	0.0017109
actinomycetales infections	skin diseases	0.34	0.204819	-0.388816	0.0148053	0.00177434	0.00317194	0.325	0.19403	-0.342884	0.0159016	0.00183655	0.00319714	0.12	0.0638298	-0.0569222	0.00911356	0.00143193	0.0017109
actinomycetales infections	skin diseases, genetic	0.24	0.136364	-0.16189	0.0108264	0.0016166	0.00236774	0.235	0.133144	-0.174057	0.0107681	0.00155408	0.00235248	0.21	0.117318	-0.131201	0.00936085	0.00159546	0.0021413
actinomycetales infections	skin diseases, papulosquamous	0.46	0.298701	-0.555351	0.0163711	0.00224942	0.0038488	0.405	0.253918	-0.438084	0.0170854	0.00214797	0.00381662	0.285	0.166181	-0.349188	0.0111423	0.00188801	0.00256232
actinomycetales infections	skin diseases, vascular	0.385	0.23839	-0.399802	0.014813	0.00211963	0.00330153	0.335	0.201201	-0.331805	0.015202	0.00207534	0.00316247	0.22	0.123596	-0.195533	0.0109828	0.0017993	0.00234769
actinomycetales infections	sleep disorders	0.175	0.0958904	-0.0696567	0.00952717	0.00140334	0.00194925	0.19	0.104972	-0.0974757	0.0101109	0.0016302	0.00216819	0.11	0.0582011	0.0398449	0.00748474	0.00126624	0.0015404
actinomycetales infections	spastic paraplegia, hereditary	0.0833333	0.0225564	0.235043	0.00443527	0.00110071	0.000961171	0.0694444	0.0187266	0.197652	0.00452945	0.0011568	0.000879132	0.0555556	0.0149254	0.284365	0.00369876	0.000943015	0.000786902
actinomycetales infections	spinal cord diseases	0.285	0.166181	-0.288203	0.0112928	0.00153562	0.00232613	0.235	0.133144	-0.208985	0.0114174	0.00145887	0.00220046	0.205	0.114206	-0.146982	0.00960977	0.00159116	0.00225499
actinomycetales infections	spinal diseases	0.34	0.204819	-0.401915	0.0132111	0.00171395	0.00290233	0.31	0.183432	-0.325126	0.0141937	0.00181477	0.00315923	0.215	0.120448	-0.169168	0.00979337	0.00160612	0.00232938
actinomycetales infections	spinocerebellar ataxias	0.15	0.0810811	-0.0985749	0.00860899	0.000988915	0.00183641	0.1	0.0526316	-0.0197524	0.00737795	0.000933317	0.00157127	0.085	0.0443864	0.0422828	0.00627042	0.000807884	0.00128588
actinomycetales infections	spinocerebellar degenerations	0.12	0.0638298	0.00536814	0.0062225	0.000906849	0.00153561	0.085	0.0443864	0.0542295	0.00578853	0.000916172	0.00146528	0.055	0.0282776	0.127537	0.00426331	0.000730844	0.00107641
actinomycetales infections	spondylarthritis	0.33	0.197605	-0.376942	0.0134223	0.00199779	0.0031984	0.34	0.204819	-0.360878	0.0148367	0.00200574	0.00369158	0.315	0.186944	-0.359297	0.0130278	0.00210355	0.00330931
actinomycetales infections	spondylarthropathies	0.33	0.197605	-0.377748	0.0133043	0.00197947	0.00316611	0.35	0.212121	-0.372745	0.0147261	0.00200278	0.00366022	0.31	0.183432	-0.353787	0.012892	0.00206436	0.00320871
actinomycetales infections	spondylitis	0.34	0.204819	-0.396158	0.0130276	0.00197173	0.0030826	0.35	0.212121	-0.388239	0.0146973	0.00198922	0.00368308	0.315	0.186944	-0.352186	0.0129986	0.00210695	0.00325756
actinomycetales infections	spondylitis, ankylosing	0.517241	0.0700935	0.0520007	0.0163518	0.00152539	0.00430186	0.482759	0.0651163	0.0731921	0.016369	0.00150105	0.00438961	0.310345	0.0409091	0.160097	0.013985	0.00144977	0.00322713
actinomycetales infections	stomatognathic diseases	0.425	0.269841	-0.489105	0.0155074	0.00218741	0.00350097	0.385	0.23839	-0.417975	0.0167203	0.00211975	0.00348386	0.195	0.108033	-0.161067	0.0107647	0.00146493	0.00208643
actinomycetales infections	stomatognathic system abnormalities	0.1	0.0526316	0.0164675	0.00767898	0.00103093	0.00134844	0.105	0.055409	0.0322052	0.00810746	0.00104656	0.00150684	0.095	0.0498688	0.0901115	0.00656425	0.000880059	0.00128589
actinomycetales infections	tauopathies	0.235	0.133144	-0.264651	0.0121265	0.00155356	0.00256715	0.215	0.120448	-0.224007	0.0130263	0.00173676	0.00261737	0.125	0.0666667	0.0535193	0.0087839	0.00153574	0.00176869
actinomycetales infections	tdp-43 proteinopathies	0.13	0.0695187	-0.0590129	0.00727163	0.00120409	0.0018335	0.13	0.0695187	-0.0187398	0.00773974	0.00142674	0.00195509	0.075	0.038961	0.129594	0.00607168	0.000992974	0.00137645
actinomycetales infections	thoracic neoplasms	0.28	0.162791	-0.286773	0.0133062	0.00155828	0.00277246	0.26	0.149425	-0.267181	0.0137129	0.00157248	0.00281995	0.13	0.0695187	-0.0139115	0.00962799	0.00137472	0.0018028
actinomycetales infections	thyroid diseases	0.32	0.190476	-0.356135	0.0130327	0.00173908	0.00272057	0.275	0.15942	-0.298809	0.0141895	0.00179922	0.00274491	0.17	0.0928962	-0.109591	0.00987445	0.00168457	0.00204754
actinomycetales infections	urination disorders	0.315	0.186944	-0.356811	0.0132696	0.00183323	0.00297223	0.285	0.166181	-0.345728	0.0136926	0.00184464	0.00271321	0.205	0.114206	-0.189556	0.0106728	0.00152384	0.00225778
actinomycetales infections	urogenital abnormalities	0.18	0.0989011	-0.0414012	0.0103216	0.00133395	0.00218522	0.18	0.0989011	-0.0537937	0.010264	0.00127751	0.0020555	0.09	0.0471204	0.078449	0.00688468	0.00114788	0.00140366
actinomycetales infections	urogenital neoplasms	0.245	0.139601	-0.237635	0.013765	0.00142131	0.00257631	0.225	0.126761	-0.212011	0.014183	0.00140472	0.00255339	0.07	0.0362694	0.0839276	0.00858298	0.000986388	0.00133332
actinomycetales infections	urologic diseases	0.335	0.201201	-0.362717	0.0142662	0.00183531	0.00295999	0.305	0.179941	-0.344418	0.0151524	0.0019629	0.00297983	0.195	0.108033	-0.105452	0.0105933	0.00152143	0.00216337
actinomycetales infections	urologic neoplasms	0.325	0.19403	-0.368775	0.0136838	0.00172735	0.00286232	0.275	0.15942	-0.296879	0.0141806	0.00177742	0.00295856	0.17	0.0928962	-0.091572	0.00973603	0.00134564	0.00181128
actinomycetales infections	urological manifestations	0.305	0.179941	-0.323944	0.0132333	0.00180852	0.00290989	0.29	0.169591	-0.327388	0.0135951	0.00181882	0.00272849	0.21	0.117318	-0.197827	0.0104778	0.00147801	0.00225971
actinomycetales infections	uveal diseases	0.41	0.257862	-0.562005	0.0143118	0.00221749	0.00327766	0.335	0.201201	-0.430464	0.0142401	0.00205488	0.00312041	0.27	0.156069	-0.281057	0.012049	0.00194581	0.00273627
actinomycetales infections	uveitis	0.39	0.242236	-0.551965	0.0138451	0.00214923	0.00322475	0.365	0.223242	-0.486515	0.0148515	0.00219251	0.00349366	0.32	0.190476	-0.364481	0.0137444	0.00215172	0.00313936
actinomycetales infections	uveitis, anterior	0.378571	0.184669	-0.431371	0.0148191	0.00222297	0.00324772	0.35	0.168385	-0.382178	0.0151664	0.00220631	0.00331945	0.307143	0.144781	-0.281122	0.0133617	0.00208126	0.00282669
actinomycetales infections	varicose veins	0.292035	0.117857	-0.155052	0.0124444	0.00169326	0.00284164	0.230088	0.0905923	-0.078607	0.012472	0.00166821	0.00272512	0.221239	0.0868056	0.00229932	0.0107591	0.00163427	0.00212093
actinomycetales infections	vascular diseases	0.345	0.208459	-0.365747	0.015033	0.00193583	0.00311021	0.29	0.169591	-0.321919	0.0151807	0.00181403	0.00293331	0.185	0.101928	-0.105048	0.0108009	0.00172637	0.0021133
actinomycetales infections	vasculitis	0.445	0.286174	-0.522691	0.014968	0.00233504	0.00339387	0.385	0.23839	-0.436956	0.0153902	0.00220101	0.0035002	0.315	0.186944	-0.354693	0.0127261	0.00205284	0.00298072
actinomycetales infections	virus diseases	0.47	0.30719	-0.615342	0.0162665	0.00224255	0.00361964	0.425	0.269841	-0.519829	0.0162395	0.00201216	0.00359519	0.26	0.149425	-0.274207	0.0114971	0.00187845	0.00272578
actinomycetales infections	vision disorders	0.15	0.0810811	-0.116383	0.00685133	0.00109807	0.00127875	0.135	0.0723861	-0.07845	0.00707762	0.0011145	0.00129865	0.11	0.0582011	0.0707923	0.00579147	0.000976254	0.00117498
adenocarcinoma	adnexal diseases	0.635	0.465201	-0.682944	0.0197962	0.00274613	0.00469837	0.59	0.41844	-0.609137	0.0196598	0.00259879	0.00461353	0.24	0.136364	-0.260641	0.0101968	0.0017089	0.00265407
adenocarcinoma	adrenal gland diseases	0.335	0.201201	-0.372304	0.0135894	0.00157683	0.00328078	0.28	0.162791	-0.249845	0.0137474	0.00170102	0.0032076	0.165	0.0899183	-0.1847	0.00941942	0.00139595	0.0020286
adenocarcinoma	albuminuria	0.27	0.156069	-0.262224	0.0142051	0.00198199	0.00303135	0.27	0.156069	-0.24456	0.0156947	0.0020185	0.00327255	0.19	0.104972	-0.16883	0.0112932	0.00159912	0.00235702
adenocarcinoma	alzheimer disease	0.335	0.201201	-0.340323	0.0161002	0.00228499	0.00373877	0.3	0.176471	-0.291582	0.0168597	0.00220436	0.00363533	0.12	0.0638298	-0.0921699	0.00890033	0.00147682	0.00191822
adenocarcinoma	amino acid metabolism, inborn errors	0.215	0.120448	-0.125201	0.0107533	0.00148616	0.00231891	0.21	0.117318	-0.146357	0.0109755	0.00143914	0.00244867	0.105	0.055409	-0.0531495	0.00695527	0.00099818	0.00146512
adenocarcinoma	amyotrophic lateral sclerosis	0.144737	0.0415094	0.00588872	0.0105114	0.0018541	0.00248727	0.144737	0.0415094	0.0174452	0.0108559	0.00157998	0.00253826	0.0657895	0.0184502	0.114133	0.00762288	0.00112193	0.0017446
adenocarcinoma	anemia	0.305	0.179941	-0.273593	0.0141725	0.00194828	0.00328009	0.275	0.15942	-0.227105	0.0142852	0.00173276	0.00311775	0.115	0.061008	-0.0262968	0.00786143	0.00118273	0.00162092
adenocarcinoma	anemia, aplastic	0.24	0.136364	-0.202657	0.0132037	0.00191446	0.00277643	0.2	0.111111	-0.142582	0.0121376	0.00156789	0.00247758	0.06	0.0309278	-0.0181155	0.00805465	0.00111627	0.00162508
adenocarcinoma	anemia, hemolytic	0.25	0.142857	-0.211352	0.0120082	0.00176267	0.00264251	0.225	0.126761	-0.155497	0.01219	0.00165248	0.00253021	0.11	0.0582011	-0.0217735	0.00706748	0.00114405	0.00147949
adenocarcinoma	aneurysm	0.31	0.183432	-0.337663	0.0157306	0.00191778	0.00307607	0.28	0.162791	-0.270364	0.0170075	0.00200307	0.00318375	0.115	0.061008	-0.0723843	0.00927787	0.00117382	0.00192395
adenocarcinoma	ankylosis	0.208333	0.0583658	0.0550137	0.0126446	0.00153795	0.00225973	0.194444	0.0542636	0.0512276	0.0130589	0.0014322	0.00220461	0.0694444	0.0187266	0.194358	0.0078762	0.00105406	0.00122504
adenocarcinoma	arrhythmias, cardiac	0.175	0.0958904	-0.0923858	0.0104388	0.00136592	0.00239827	0.19	0.104972	-0.0825619	0.0114211	0.00135372	0.00241219	0.105	0.055409	-0.0264221	0.00647103	0.00102295	0.00164962
adenocarcinoma	arterial occlusive diseases	0.38	0.234568	-0.40763	0.0176439	0.00236477	0.00384915	0.395	0.246106	-0.372261	0.0195401	0.00234828	0.00408411	0.185	0.101928	-0.157427	0.0108575	0.00149258	0.00238027
adenocarcinoma	arteriosclerosis	0.38	0.234568	-0.40508	0.0176109	0.00243946	0.00390424	0.395	0.246106	-0.36967	0.0196538	0.00235463	0.00408079	0.19	0.104972	-0.157427	0.0110074	0.00148152	0.00240617
adenocarcinoma	arthritis	0.365	0.223242	-0.360589	0.0171355	0.00210982	0.00346883	0.37	0.226994	-0.366439	0.0183351	0.00197257	0.00373177	0.185	0.101928	-0.160507	0.010962	0.00147762	0.00223066
adenocarcinoma	arthritis, rheumatoid	0.239521	0.122324	-0.224545	0.0120705	0.00159393	0.00237735	0.221557	0.112121	-0.182216	0.0121696	0.0014408	0.00232282	0.143713	0.0699708	-0.0946661	0.00790674	0.00114495	0.00173377
adenocarcinoma	asthma	0.315	0.186944	-0.302541	0.0154276	0.00188428	0.00301283	0.295	0.173021	-0.218936	0.0156821	0.00175403	0.00302657	0.145	0.0781671	-0.0819688	0.0103343	0.00134361	0.00218523
adenocarcinoma	ataxia	0.285	0.166181	-0.270542	0.0113281	0.00190967	0.00297497	0.185	0.101928	-0.127572	0.0105174	0.00156864	0.00263092	0.115	0.061008	-0.100065	0.00740186	0.00122309	0.00168443
adenocarcinoma	autoimmune diseases	0.33	0.197605	-0.312139	0.0162292	0.00211516	0.00332944	0.29	0.169591	-0.229151	0.0165278	0.00187136	0.00330755	0.165	0.0899183	-0.146597	0.0088071	0.00145122	0.00200623
adenocarcinoma	autoimmune diseases of the nervous system	0.3	0.176471	-0.243079	0.0157429	0.00188091	0.00313195	0.285	0.166181	-0.211392	0.0164204	0.00171227	0.00320133	0.155	0.0840108	-0.0783108	0.00953419	0.00137571	0.00208667
adenocarcinoma	bacterial infections	0.355	0.215805	-0.367244	0.0162766	0.00203205	0.00326109	0.355	0.215805	-0.343035	0.0175438	0.00203887	0.00354302	0.175	0.0958904	-0.129329	0.00855802	0.00132954	0.00185072
adenocarcinoma	bacterial infections and mycoses	0.355	0.215805	-0.367244	0.0162766	0.00203205	0.00326109	0.355	0.215805	-0.343035	0.0175438	0.00203887	0.00354302	0.175	0.0958904	-0.129329	0.00855802	0.00132954	0.00185072
adenocarcinoma	basal ganglia diseases	0.29	0.169591	-0.272526	0.0146544	0.00208109	0.00349788	0.24	0.136364	-0.218999	0.0144495	0.00179952	0.00318715	0.095	0.0498688	-0.025099	0.00802296	0.00130645	0.00190451
adenocarcinoma	behcet syndrome	0.228571	0.0352423	0.135466	0.0164574	0.00154491	0.00278349	0.2	0.0307018	0.177225	0.0164425	0.00126306	0.00247238	0.0571429	0.00858369	0.311634	0.0097244	0.000875251	0.00132843
adenocarcinoma	bile duct diseases	0.365	0.223242	-0.422732	0.0143413	0.00202988	0.00326668	0.355	0.215805	-0.442777	0.0157909	0.00218732	0.00369217	0.175	0.0958904	-0.181451	0.00951662	0.00133875	0.00229015
adenocarcinoma	biliary tract diseases	0.435	0.277955	-0.508328	0.0147676	0.00223494	0.00363493	0.445	0.286174	-0.534689	0.015589	0.0023115	0.00370529	0.24	0.136364	-0.248657	0.0102967	0.001613	0.00247928
adenocarcinoma	blood coagulation disorders	0.255	0.146132	-0.22316	0.0120582	0.00198436	0.00269228	0.21	0.117318	-0.146699	0.0125898	0.00187257	0.00246788	0.09	0.0471204	-0.00763008	0.00701444	0.00135644	0.0015431
adenocarcinoma	blood coagulation disorders, inherited	0.255	0.146132	-0.217383	0.0118192	0.00206095	0.00279349	0.215	0.120448	-0.16139	0.0116901	0.00189741	0.00256933	0.105	0.055409	-0.0447576	0.00733848	0.00143928	0.00161707
adenocarcinoma	blood platelet disorders	0.255	0.146132	-0.235384	0.0133543	0.00182664	0.00288135	0.235	0.133144	-0.182226	0.013632	0.00179941	0.00273344	0.095	0.0498688	-0.00401155	0.00732088	0.00122673	0.00151062
adenocarcinoma	blood protein disorders	0.44	0.282051	-0.443633	0.0178765	0.00263156	0.00392618	0.395	0.246106	-0.375947	0.0180871	0.00250187	0.00404558	0.19	0.104972	-0.181463	0.00963389	0.00150191	0.00221191
adenocarcinoma	body weight	0.315	0.186944	-0.302582	0.0157273	0.0018523	0.00342767	0.32	0.190476	-0.310282	0.0164667	0.00181077	0.00328566	0.1	0.0526316	-0.0333453	0.00870864	0.0010877	0.0019144
adenocarcinoma	bone diseases	0.42	0.265823	-0.430121	0.0187496	0.00215108	0.00411355	0.41	0.257862	-0.408929	0.0189069	0.0019728	0.00425412	0.185	0.101928	-0.136333	0.0104618	0.00149987	0.00239094
adenocarcinoma	bone diseases, developmental	0.225	0.126761	-0.124613	0.0146807	0.00156521	0.0029086	0.21	0.117318	-0.121046	0.0150899	0.00162815	0.0029964	0.17	0.0928962	-0.20213	0.0108766	0.00141843	0.00256072
adenocarcinoma	bone diseases, metabolic	0.34	0.204819	-0.31473	0.016134	0.00178772	0.00347372	0.31	0.183432	-0.30485	0.0157355	0.00162969	0.0035345	0.155	0.0840108	-0.141022	0.0103367	0.00120876	0.00221547
adenocarcinoma	bone marrow diseases	0.375	0.230769	-0.342987	0.0165634	0.00237802	0.00389638	0.335	0.201201	-0.320899	0.0166648	0.00200936	0.00372618	0.13	0.0695187	-0.0759162	0.00862456	0.00132914	0.00185104
adenocarcinoma	brain diseases	0.385	0.23839	-0.38381	0.017606	0.00234268	0.00377917	0.35	0.212121	-0.333542	0.0180341	0.00218262	0.0036732	0.175	0.0958904	-0.181141	0.00925587	0.00148573	0.00203488
adenocarcinoma	brain diseases, metabolic	0.27	0.156069	-0.15601	0.0125137	0.00175865	0.00300304	0.225	0.126761	-0.0866957	0.0127526	0.00173074	0.00295416	0.085	0.0443864	-0.0585906	0.00776426	0.00131746	0.00171038
adenocarcinoma	brain diseases, metabolic, inborn	0.28	0.162791	-0.177551	0.0117369	0.00173552	0.00293037	0.215	0.120448	-0.115262	0.0114838	0.00165031	0.00268353	0.07	0.0362694	-0.00866516	0.00701239	0.00118848	0.00147196
adenocarcinoma	breast diseases	0.68	0.515152	-0.728143	0.02077	0.00291127	0.00525941	0.605	0.433692	-0.654581	0.0208848	0.00265356	0.00506876	0.275	0.15942	-0.338236	0.0117101	0.00172355	0.00264585
adenocarcinoma	breast neoplasms	0.68	0.515152	-0.725552	0.0208348	0.00288903	0.0052241	0.61	0.438849	-0.663177	0.0210313	0.00271558	0.00512379	0.275	0.15942	-0.338236	0.0117101	0.00172355	0.00264585
adenocarcinoma	bronchial diseases	0.435	0.277955	-0.462279	0.0176871	0.0022286	0.00377232	0.425	0.269841	-0.405521	0.017976	0.00225671	0.00393572	0.205	0.114206	-0.144928	0.0100994	0.00134436	0.00222011
adenocarcinoma	carbohydrate metabolism, inborn errors	0.14	0.0752688	-0.0344309	0.00660757	0.00126335	0.00158899	0.115	0.061008	-0.0213096	0.00640655	0.00104363	0.00150514	0.075	0.038961	0.0719703	0.00508098	0.000927584	0.00107723
adenocarcinoma	carcinoma	0.915	0.843318	-1.03598	0.0214499	0.00339341	0.00554122	0.86	0.754386	-0.967005	0.0219196	0.00317247	0.00556754	0.705	0.544402	-0.897906	0.0124445	0.00186125	0.0033489
adenocarcinoma	carcinoma, renal cell	0.635	0.465201	-0.659005	0.0186708	0.00260389	0.00454584	0.55	0.37931	-0.568528	0.0174119	0.00233441	0.0042991	0.295	0.173021	-0.333463	0.00978849	0.0015763	0.00233289
adenocarcinoma	cardiomegaly	0.29	0.169591	-0.248029	0.0137599	0.00211943	0.00334506	0.255	0.146132	-0.161	0.0139391	0.00203843	0.00305239	0.11	0.0582011	-0.0441715	0.00929114	0.00141636	0.00213351
adenocarcinoma	cardiomyopathies	0.345	0.208459	-0.33869	0.0155954	0.00211598	0.00339391	0.29	0.169591	-0.266791	0.0151797	0.00193466	0.00294297	0.14	0.0752688	-0.0974469	0.00942537	0.00128832	0.00214142
adenocarcinoma	cardiomyopathy, dilated	0.295	0.173021	-0.238359	0.0141282	0.00211671	0.00336368	0.24	0.136364	-0.158382	0.0137894	0.00198105	0.00290874	0.105	0.055409	-0.0628272	0.00896441	0.00140785	0.00206313
adenocarcinoma	cardiomyopathy, hypertrophic	0.235	0.133144	-0.176838	0.0111711	0.0016905	0.00246507	0.195	0.108033	-0.112157	0.0113842	0.00149708	0.00233442	0.1	0.0526316	-0.0185346	0.00812996	0.001164	0.00162635
adenocarcinoma	cardiomyopathy, hypertrophic, familial	0.1625	0.0486891	-0.0180214	0.00925228	0.0015688	0.00180463	0.1375	0.0408922	0.04852	0.0093448	0.00146159	0.00177613	0.1	0.0294118	0.0587603	0.00700315	0.00112801	0.00120369
adenocarcinoma	cardiovascular abnormalities	0.325	0.19403	-0.285575	0.0154093	0.00207004	0.00338287	0.295	0.173021	-0.223907	0.0145547	0.00197166	0.00336154	0.15	0.0810811	-0.110607	0.0096372	0.00142714	0.00197357
adenocarcinoma	cardiovascular diseases	0.42	0.265823	-0.445106	0.0183556	0.00247485	0.00404645	0.39	0.242236	-0.398172	0.0188318	0.00220019	0.00401086	0.195	0.108033	-0.190207	0.0104506	0.00153651	0.00223823
adenocarcinoma	carotid artery diseases	0.275	0.15942	-0.300872	0.0145188	0.00209639	0.00295793	0.315	0.186944	-0.350255	0.0159399	0.00218751	0.00332591	0.16	0.0869565	-0.163633	0.0112938	0.00150848	0.00244292
adenocarcinoma	celiac disease	0.21	0.117318	-0.13472	0.0113302	0.00181617	0.0020959	0.215	0.120448	-0.119478	0.0121316	0.00174852	0.00242412	0.11	0.0582011	-0.00831218	0.00747386	0.00115604	0.00141833
adenocarcinoma	central nervous system diseases	0.395	0.246106	-0.39404	0.0178534	0.00233451	0.00388535	0.35	0.212121	-0.33101	0.0179243	0.00210619	0.00370514	0.19	0.104972	-0.214775	0.00946786	0.00152494	0.00207162
adenocarcinoma	cerebellar ataxia	0.285	0.166181	-0.268352	0.011696	0.0021314	0.0032048	0.185	0.101928	-0.151022	0.0109671	0.00161231	0.00271793	0.11	0.0582011	-0.0923685	0.00752212	0.00126579	0.00172418
adenocarcinoma	cerebellar diseases	0.295	0.173021	-0.271071	0.0122846	0.00205156	0.00322446	0.205	0.114206	-0.178846	0.0115385	0.00178741	0.00273464	0.115	0.061008	-0.127312	0.0078789	0.00128348	0.00184162
adenocarcinoma	cerebrovascular disorders	0.375	0.230769	-0.426002	0.0175652	0.0023183	0.00360128	0.36	0.219512	-0.37537	0.0188011	0.00211011	0.00358429	0.17	0.0928962	-0.174964	0.011349	0.00143355	0.00217387
adenocarcinoma	charcot-marie-tooth disease	0.157534	0.0712074	-0.0849646	0.00820384	0.00151288	0.00195597	0.123288	0.054878	-0.0281338	0.00822925	0.00141761	0.00185546	0.0753425	0.0328358	0.0337492	0.00595067	0.00112622	0.00121024
adenocarcinoma	cholestasis	0.32	0.190476	-0.374673	0.0133983	0.00198608	0.0031512	0.305	0.179941	-0.400185	0.0150391	0.00191667	0.00337931	0.14	0.0752688	-0.115793	0.00870089	0.0013462	0.00201987
adenocarcinoma	cholestasis, intrahepatic	0.285	0.166181	-0.271673	0.0128722	0.00197136	0.00297141	0.275	0.15942	-0.297831	0.0144667	0.00184324	0.00289219	0.14	0.0752688	-0.130833	0.00869704	0.00132703	0.00197474
adenocarcinoma	chromosome disorders	0.28	0.162791	-0.291971	0.0127838	0.00156122	0.00301691	0.225	0.126761	-0.21492	0.0130317	0.00147376	0.00292111	0.09	0.0471204	-0.0891891	0.00561716	0.000874107	0.00143028
adenocarcinoma	colitis	0.405	0.253918	-0.404835	0.0178588	0.0022141	0.00346983	0.385	0.23839	-0.40435	0.0171931	0.00194632	0.00357827	0.22	0.123596	-0.223832	0.00995388	0.00141126	0.00213555
adenocarcinoma	colitis, ulcerative	0.415	0.26183	-0.437326	0.01633	0.00217166	0.00335608	0.37	0.226994	-0.424657	0.0162223	0.00184879	0.00324091	0.25	0.142857	-0.244865	0.0100566	0.00152037	0.00233841
adenocarcinoma	collagen diseases	0.31	0.183432	-0.29014	0.0136847	0.00203004	0.00306818	0.25	0.142857	-0.231944	0.0139587	0.00182628	0.00289829	0.165	0.0899183	-0.146057	0.00925078	0.00136907	0.00191978
adenocarcinoma	colonic diseases	0.635	0.465201	-0.670091	0.0199792	0.00285	0.00474916	0.62	0.449275	-0.673525	0.0201741	0.0026942	0.00492687	0.26	0.149425	-0.316754	0.010671	0.00181191	0.00258722
adenocarcinoma	colorectal neoplasms	0.645	0.476015	-0.678571	0.0201287	0.00291941	0.00496285	0.63	0.459854	-0.650659	0.0206599	0.00280707	0.00513713	0.28	0.162791	-0.348987	0.0105193	0.00189121	0.0026178
adenocarcinoma	congenital abnormalities	0.345	0.208459	-0.322489	0.0157375	0.00216291	0.00355183	0.275	0.15942	-0.231908	0.0149206	0.00191892	0.00320629	0.18	0.0989011	-0.196825	0.00900021	0.00139157	0.00228474
adenocarcinoma	congenital disorders of glycosylation	0.0666667	0.00877193	0.310242	0.00378304	0.0010775	0.0010994	0.0666667	0.00877193	0.338546	0.00404349	0.00110754	0.00117494	0	0	0.380991	0.00270486	0.000999364	0.000585785
adenocarcinoma	congenital, hereditary, and neonatal diseases and abnormalities	0.345	0.208459	-0.322489	0.0157375	0.00216291	0.00355183	0.27	0.156069	-0.22687	0.0147588	0.00190159	0.00314298	0.18	0.0989011	-0.196825	0.00900021	0.00139157	0.00228474
adenocarcinoma	connective tissue diseases	0.605	0.433692	-0.668367	0.0205432	0.00280726	0.00469572	0.59	0.41844	-0.614213	0.0215211	0.00256611	0.00495392	0.26	0.149425	-0.305752	0.0114882	0.00169355	0.00273839
adenocarcinoma	coronary artery disease	0.285	0.166181	-0.273324	0.0150825	0.00190419	0.0031528	0.29	0.169591	-0.280084	0.0160807	0.00198181	0.00330005	0.135	0.0723861	-0.118541	0.0104409	0.001528	0.00219363
adenocarcinoma	coronary disease	0.3	0.176471	-0.298985	0.0155016	0.00188185	0.0032635	0.315	0.186944	-0.281931	0.0168524	0.00209353	0.00355347	0.155	0.0840108	-0.164369	0.0101692	0.00152247	0.0020729
adenocarcinoma	cranial nerve diseases	0.305	0.179941	-0.34768	0.0143745	0.00180223	0.0031954	0.25	0.142857	-0.249597	0.0131169	0.00159908	0.00293644	0.1	0.0526316	-0.072242	0.00797647	0.00121379	0.00176882
adenocarcinoma	craniofacial abnormalities	0.21	0.117318	-0.184772	0.0131426	0.00155759	0.00297214	0.205	0.114206	-0.200348	0.0133654	0.00156201	0.0028154	0.13	0.0695187	-0.10733	0.00901985	0.00108831	0.00201837
adenocarcinoma	crohn disease	0.335	0.201201	-0.341558	0.0163453	0.00203424	0.00302053	0.3	0.176471	-0.313365	0.0155966	0.00176091	0.00305855	0.175	0.0958904	-0.15974	0.00913453	0.0014396	0.00201341
adenocarcinoma	death	0.44	0.282051	-0.451405	0.0182735	0.00238058	0.00406205	0.38	0.234568	-0.38128	0.0187324	0.00221527	0.00408208	0.12	0.0638298	-0.111486	0.0102051	0.00145954	0.0023323
adenocarcinoma	death, sudden	0.205	0.114206	-0.132083	0.0105561	0.00153946	0.00248716	0.195	0.108033	-0.0839231	0.0116627	0.00153969	0.00249952	0.07	0.0362694	-0.0082378	0.00679156	0.00109644	0.00154999
adenocarcinoma	death, sudden, cardiac	0.145	0.0781671	-0.0770462	0.00927238	0.00148129	0.00220887	0.135	0.0723861	-0.0352374	0.00996535	0.00155952	0.00224657	0.06	0.0309278	0.023461	0.00649778	0.00117528	0.00152241
adenocarcinoma	dementia	0.335	0.201201	-0.339153	0.0161588	0.00232711	0.00370272	0.315	0.186944	-0.313021	0.0167984	0.00225292	0.00367453	0.12	0.0638298	-0.0680628	0.00892831	0.00144171	0.00198308
adenocarcinoma	demyelinating autoimmune diseases, cns	0.31	0.183432	-0.267581	0.0162673	0.00199906	0.00325155	0.26	0.149425	-0.164568	0.0153893	0.00169709	0.00297661	0.16	0.0869565	-0.0835463	0.00968729	0.00142574	0.00214964
adenocarcinoma	demyelinating diseases	0.305	0.179941	-0.239948	0.0158358	0.00190004	0.0030782	0.265	0.152738	-0.164675	0.0162618	0.00191702	0.00314254	0.155	0.0840108	-0.0887342	0.00932609	0.00138171	0.00190852
adenocarcinoma	diabetes mellitus	0.4	0.25	-0.441595	0.0173596	0.00226384	0.0039349	0.385	0.23839	-0.38273	0.0182712	0.00210926	0.00398954	0.175	0.0958904	-0.154996	0.0107538	0.00130021	0.00199742
adenocarcinoma	diabetes mellitus, type 1	0.32	0.190476	-0.312796	0.0150799	0.00199013	0.00318481	0.295	0.173021	-0.281989	0.0149981	0.00176638	0.00313195	0.16	0.0869565	-0.115557	0.00916133	0.00129787	0.00202616
adenocarcinoma	diabetes mellitus, type 2	0.285	0.166181	-0.296391	0.0147566	0.00193943	0.00348146	0.245	0.139601	-0.212205	0.0149292	0.00192901	0.00337282	0.11	0.0582011	-0.078534	0.0102347	0.00136232	0.00196023
adenocarcinoma	digestive system diseases	0.725	0.568627	-0.8043	0.0203691	0.00313702	0.00495649	0.69	0.526718	-0.757199	0.0214491	0.00287316	0.00490857	0.48	0.315789	-0.609492	0.0119199	0.00182551	0.0031651
adenocarcinoma	digestive system neoplasms	0.79	0.652893	-0.852041	0.0210319	0.00325174	0.00542142	0.775	0.632653	-0.837119	0.0227821	0.00316363	0.00562802	0.495	0.328904	-0.628771	0.0121042	0.00187071	0.00312372
adenocarcinoma	disorders of sex development	0.24	0.136364	-0.225071	0.0117874	0.00153642	0.00298416	0.225	0.126761	-0.192665	0.0113667	0.00137217	0.00277668	0.12	0.0638298	-0.0905559	0.00798659	0.000999641	0.00180776
adenocarcinoma	dna repair-deficiency disorders	0.35	0.212121	-0.305801	0.0147083	0.00224302	0.00337972	0.25	0.142857	-0.18874	0.0127942	0.00179586	0.0029532	0.125	0.0666667	-0.0524833	0.00830465	0.0013616	0.00200635
adenocarcinoma	dwarfism	0.23	0.129944	-0.160377	0.0106103	0.00141817	0.00284154	0.215	0.120448	-0.107021	0.0109156	0.00152687	0.00282753	0.12	0.0638298	-0.0829413	0.00795048	0.00118254	0.00219166
adenocarcinoma	dyskinesias	0.265	0.152738	-0.246074	0.0131657	0.00196573	0.00319582	0.205	0.114206	-0.167506	0.0127318	0.00178	0.00291431	0.075	0.038961	-0.063471	0.00682836	0.00101459	0.00153414
adenocarcinoma	dysostoses	0.13	0.0695187	-0.0704791	0.0112582	0.00131474	0.00229659	0.095	0.0498688	-0.0599789	0.0111212	0.00115693	0.00214628	0.075	0.038961	-0.0588045	0.00875682	0.00102406	0.00187953
adenocarcinoma	dyssomnias	0.19	0.104972	-0.190885	0.0111069	0.00158499	0.00224275	0.2	0.111111	-0.15504	0.0112122	0.00152182	0.00233529	0.075	0.038961	-0.0249	0.00733945	0.00100847	0.00148548
adenocarcinoma	ectodermal dysplasia	0.188034	0.0745763	-0.060951	0.0124726	0.00139809	0.00219923	0.17094	0.0673401	-0.062954	0.0126114	0.00141195	0.00204851	0.119658	0.0462046	-0.0176073	0.00897816	0.00108467	0.00144282
adenocarcinoma	endocrine gland neoplasms	0.655	0.486989	-0.720051	0.0196973	0.00275581	0.00462979	0.615	0.444043	-0.662437	0.0211816	0.00289393	0.0048706	0.26	0.149425	-0.327225	0.0110527	0.00149376	0.00231396
adenocarcinoma	endocrine system diseases	0.575	0.403509	-0.630954	0.0203251	0.00271929	0.00472027	0.56	0.388889	-0.609137	0.020892	0.00246468	0.00483815	0.25	0.142857	-0.313318	0.0108616	0.00141765	0.00226498
adenocarcinoma	epilepsy	0.185	0.101928	-0.165908	0.0106022	0.00153934	0.00243256	0.19	0.104972	-0.144227	0.0108035	0.00143566	0.00238407	0.115	0.061008	-0.0335337	0.0072851	0.00109619	0.00169325
adenocarcinoma	esophageal diseases	0.545	0.37457	-0.594179	0.017706	0.0027019	0.00457679	0.48	0.315789	-0.541888	0.017084	0.00230225	0.00392148	0.26	0.149425	-0.30499	0.0113861	0.00179173	0.00261019
adenocarcinoma	exophthalmos	0.265	0.152738	-0.245256	0.0141701	0.00171729	0.00291042	0.26	0.149425	-0.231434	0.0147465	0.00167993	0.00292884	0.145	0.0781671	-0.132217	0.0092061	0.00122908	0.00193993
adenocarcinoma	eye diseases	0.43	0.273885	-0.468454	0.0165524	0.00213005	0.00371874	0.415	0.26183	-0.44181	0.0177897	0.00207807	0.00387448	0.23	0.129944	-0.295812	0.0110066	0.00158011	0.00235787
adenocarcinoma	eye diseases, hereditary	0.205	0.114206	-0.181401	0.0102757	0.00144197	0.00239661	0.17	0.0928962	-0.0757086	0.0106297	0.00135683	0.00225404	0.095	0.0498688	-0.0361764	0.00725761	0.00113888	0.00160675
adenocarcinoma	female urogenital diseases	0.64	0.470588	-0.696429	0.0200442	0.00292033	0.00466451	0.625	0.454545	-0.665766	0.0204563	0.00251864	0.00480339	0.335	0.201201	-0.447941	0.0108762	0.00174665	0.00260883
adenocarcinoma	female urogenital diseases and pregnancy complications	0.64	0.470588	-0.696429	0.0200442	0.00292033	0.00466451	0.625	0.454545	-0.665766	0.0204563	0.00251864	0.00480339	0.335	0.201201	-0.447941	0.0108762	0.00174665	0.00260883
adenocarcinoma	gastroenteritis	0.465	0.302932	-0.514811	0.0178799	0.00227233	0.00373683	0.46	0.298701	-0.49288	0.0188064	0.00211813	0.00381067	0.235	0.133144	-0.273003	0.0105326	0.0014493	0.00235499
adenocarcinoma	gastrointestinal diseases	0.645	0.476015	-0.695918	0.0196338	0.00288872	0.00461812	0.62	0.449275	-0.683961	0.0205879	0.00273906	0.00475434	0.255	0.146132	-0.315673	0.0106155	0.00162862	0.00259988
adenocarcinoma	gastrointestinal neoplasms	0.68	0.515152	-0.727041	0.020047	0.00282435	0.00493158	0.67	0.503759	-0.726992	0.0215524	0.00286534	0.00528716	0.28	0.162791	-0.33585	0.0110449	0.00178958	0.00267841
adenocarcinoma	genetic diseases, inborn	0.32	0.190476	-0.298132	0.0145222	0.00203974	0.00329052	0.255	0.146132	-0.21918	0.0137685	0.00194151	0.00301882	0.165	0.0899183	-0.193717	0.00829857	0.00145434	0.0020024
adenocarcinoma	genetic diseases, x-linked	0.235	0.133144	-0.169552	0.0115985	0.00177594	0.00264557	0.23	0.129944	-0.161509	0.0127627	0.0017598	0.0028467	0.115	0.061008	-0.0633658	0.00744716	0.00130127	0.00183957
adenocarcinoma	genital diseases, female	0.69	0.526718	-0.748748	0.0197975	0.00282794	0.00474171	0.64	0.470588	-0.65736	0.0208058	0.00253716	0.00479208	0.235	0.133144	-0.282258	0.00956954	0.00151329	0.00252668
adenocarcinoma	genital diseases, male	0.645	0.476015	-0.708034	0.0201807	0.00259797	0.00491278	0.575	0.403509	-0.608624	0.0208758	0.00230883	0.00494109	0.235	0.133144	-0.28477	0.0118771	0.00154068	0.00285576
adenocarcinoma	genital neoplasms, female	0.695	0.532567	-0.74358	0.020229	0.00284348	0.00487994	0.635	0.465201	-0.676839	0.0203148	0.00254822	0.00470381	0.245	0.139601	-0.280035	0.0100572	0.00159664	0.00263124
adenocarcinoma	genital neoplasms, male	0.625	0.454545	-0.663043	0.0200291	0.00260012	0.00476791	0.555	0.384083	-0.588644	0.0210116	0.00236811	0.00485249	0.235	0.133144	-0.28477	0.0118771	0.00154068	0.00285576
adenocarcinoma	glioma	0.595	0.423488	-0.626573	0.0216475	0.0029215	0.00477416	0.565	0.393728	-0.576725	0.0222349	0.00265536	0.00473118	0.245	0.139601	-0.260605	0.0105941	0.00163083	0.00263752
adenocarcinoma	glomerulonephritis	0.385	0.23839	-0.378	0.0166614	0.00222923	0.00350912	0.355	0.215805	-0.313036	0.0177207	0.00218541	0.00340769	0.19	0.104972	-0.206131	0.00975418	0.00144281	0.00201662
adenocarcinoma	glucose metabolism disorders	0.365	0.223242	-0.397881	0.0162018	0.00204307	0.0036627	0.34	0.204819	-0.329069	0.0170009	0.00194183	0.00369241	0.17	0.0928962	-0.160869	0.010239	0.00120744	0.00205482
adenocarcinoma	goiter	0.34	0.204819	-0.336267	0.0151804	0.00198947	0.00340427	0.305	0.179941	-0.284615	0.0152261	0.00180706	0.00323822	0.17	0.0928962	-0.169925	0.00982652	0.00139335	0.00209496
adenocarcinoma	gonadal disorders	0.615	0.444043	-0.619746	0.0192308	0.00263064	0.00466462	0.56	0.388889	-0.552222	0.0189092	0.00242308	0.00447001	0.23	0.129944	-0.251309	0.0104224	0.00172431	0.00264431
adenocarcinoma	gout	0.161905	0.0590278	-0.0728936	0.0110754	0.00117176	0.00206069	0.142857	0.0517241	-0.0411521	0.0113825	0.00116963	0.0020333	0.0571429	0.0200669	0.0787021	0.00735128	0.000985843	0.00134614
adenocarcinoma	gram-positive bacterial infections	0.325	0.19403	-0.345905	0.0148444	0.00187149	0.00295063	0.295	0.173021	-0.309251	0.0153563	0.00181961	0.00292793	0.15	0.0810811	-0.113708	0.00853517	0.00120082	0.00159222
adenocarcinoma	graves disease	0.28	0.162791	-0.254441	0.014397	0.00188669	0.00301782	0.25	0.142857	-0.208601	0.0146985	0.00166034	0.00288335	0.145	0.0781671	-0.126753	0.00928249	0.00123156	0.00194362
adenocarcinoma	hair diseases	0.215	0.120448	-0.209316	0.0118928	0.00176983	0.0024258	0.205	0.114206	-0.228081	0.0119752	0.00158037	0.00247476	0.09	0.0471204	-0.0491543	0.0082908	0.00126523	0.0015905
adenocarcinoma	head and neck neoplasms	0.625	0.454545	-0.687342	0.019601	0.0027956	0.00464574	0.56	0.388889	-0.591817	0.0188154	0.00237442	0.00447214	0.255	0.146132	-0.326241	0.0116847	0.00184236	0.00287244
adenocarcinoma	heart arrest	0.21	0.117318	-0.202694	0.0106411	0.00159365	0.00275862	0.175	0.0958904	-0.125123	0.0111575	0.00152268	0.00260961	0.07	0.0362694	0.00277198	0.00716584	0.00120316	0.00169252
adenocarcinoma	heart defects, congenital	0.23	0.129944	-0.217539	0.0141724	0.00150646	0.00311103	0.2	0.111111	-0.120192	0.0147575	0.00150343	0.00314271	0.12	0.0638298	-0.0822354	0.00853446	0.00115792	0.00199909
adenocarcinoma	heart diseases	0.36	0.219512	-0.351511	0.0162609	0.0020932	0.00355672	0.345	0.208459	-0.325132	0.0172224	0.00212063	0.00359151	0.18	0.0989011	-0.160424	0.00997109	0.00148988	0.00198537
adenocarcinoma	hematologic diseases	0.39	0.242236	-0.368679	0.0168551	0.00241646	0.00373865	0.385	0.23839	-0.375095	0.0173972	0.00225333	0.00376903	0.155	0.0840108	-0.0628272	0.00892046	0.00142949	0.00192795
adenocarcinoma	hemic and lymphatic diseases	0.425	0.269841	-0.442368	0.0165087	0.00234106	0.00375188	0.4	0.25	-0.374086	0.0172611	0.00230203	0.00383553	0.17	0.0928962	-0.129097	0.0092971	0.00127996	0.00200273
adenocarcinoma	hemorrhagic disorders	0.43	0.273885	-0.414991	0.0179028	0.00271686	0.00397488	0.37	0.226994	-0.338476	0.0177139	0.00228455	0.00373945	0.17	0.0928962	-0.126116	0.00958765	0.00157155	0.00225773
adenocarcinoma	hemostatic disorders	0.47	0.30719	-0.457612	0.018777	0.00257796	0.00411066	0.385	0.23839	-0.359068	0.0184372	0.00229091	0.00394467	0.19	0.104972	-0.160354	0.00983007	0.00148779	0.00227021
adenocarcinoma	hereditary sensory and motor neuropathy	0.11	0.0582011	-0.0792105	0.00651984	0.00132465	0.00163888	0.085	0.0443864	-0.0142792	0.00647326	0.00122627	0.00158731	0.06	0.0309278	0.00923762	0.0048744	0.00101296	0.00108783
adenocarcinoma	heredodegenerative disorders, nervous system	0.245	0.139601	-0.189703	0.0122964	0.00185531	0.00296951	0.2	0.111111	-0.129646	0.011901	0.00172578	0.00258657	0.105	0.055409	-0.0535668	0.00742868	0.0010593	0.00169342
adenocarcinoma	hyperinsulinism	0.24	0.136364	-0.23824	0.0131311	0.00176096	0.0028058	0.245	0.139601	-0.204855	0.01424	0.00176038	0.00292067	0.12	0.0638298	-0.039267	0.00951185	0.00134445	0.00197035
adenocarcinoma	hypersensitivity	0.33	0.197605	-0.300713	0.0155751	0.00192255	0.00321251	0.29	0.169591	-0.222039	0.0154454	0.00168786	0.00295724	0.145	0.0781671	-0.078534	0.010051	0.00127755	0.0021136
adenocarcinoma	hypersensitivity, immediate	0.315	0.186944	-0.275833	0.0151141	0.00184789	0.002967	0.28	0.162791	-0.19966	0.0150438	0.0016823	0.00286666	0.135	0.0723861	-0.0732984	0.0101142	0.00125691	0.00208689
adenocarcinoma	hyperthyroidism	0.315	0.186944	-0.379066	0.0140637	0.00199967	0.00296741	0.28	0.162791	-0.280212	0.0141685	0.00177558	0.00301354	0.155	0.0840108	-0.182613	0.00919672	0.00135156	0.0018811
adenocarcinoma	hypopigmentation	0.23	0.129944	-0.16576	0.0116435	0.00174312	0.00262195	0.19	0.104972	-0.135913	0.011216	0.00151163	0.00250798	0.075	0.038961	0.0238564	0.00731667	0.00100819	0.00163801
adenocarcinoma	hypothalamic diseases	0.42	0.265823	-0.419291	0.0171831	0.00206398	0.003641	0.395	0.246106	-0.394474	0.0176139	0.00207969	0.003768	0.215	0.120448	-0.174367	0.0106577	0.00154256	0.00233054
adenocarcinoma	hypotrichosis	0.225	0.126761	-0.247256	0.0121347	0.00179527	0.00237171	0.215	0.120448	-0.212912	0.01258	0.00171446	0.00243623	0.11	0.0582011	-0.0632533	0.00847671	0.0013605	0.00171712
adenocarcinoma	immune system diseases	0.4	0.25	-0.398606	0.0177485	0.0023529	0.00379312	0.385	0.23839	-0.360839	0.017964	0.0021089	0.00385606	0.145	0.0781671	-0.126436	0.00946005	0.00120578	0.00192686
adenocarcinoma	immunologic deficiency syndromes	0.33	0.197605	-0.304427	0.0156068	0.00217961	0.00335362	0.28	0.162791	-0.216958	0.0152944	0.00203429	0.00306961	0.11	0.0582011	-0.0209927	0.00896643	0.00130391	0.00177932
adenocarcinoma	immunoproliferative disorders	0.395	0.246106	-0.382251	0.0160849	0.00243073	0.00369329	0.41	0.257862	-0.384523	0.0175056	0.00229513	0.00407069	0.175	0.0958904	-0.12648	0.00901151	0.00134624	0.00218779
adenocarcinoma	infant, newborn, diseases	0.365	0.223242	-0.392372	0.0160872	0.00197573	0.00350054	0.32	0.190476	-0.321544	0.0155038	0.0019655	0.00319515	0.18	0.0989011	-0.172265	0.00901598	0.00140065	0.00195683
adenocarcinoma	inflammatory bowel diseases	0.415	0.26183	-0.437422	0.0174701	0.00233211	0.00350875	0.375	0.230769	-0.430698	0.0169959	0.00196078	0.00336066	0.23	0.129944	-0.227749	0.00926229	0.00142493	0.00221298
adenocarcinoma	insulin resistance	0.235	0.133144	-0.242624	0.0140177	0.00198473	0.00300499	0.22	0.123596	-0.216095	0.0140382	0.00189074	0.00295866	0.12	0.0638298	-0.114789	0.00908083	0.00146311	0.00210255
adenocarcinoma	intellectual disability	0.24	0.136364	-0.235241	0.0103696	0.00140611	0.00267211	0.21	0.117318	-0.177084	0.0103409	0.00141355	0.00255218	0.05	0.025641	0.0113582	0.00566525	0.00104248	0.00138877
adenocarcinoma	intestinal diseases	0.605	0.433692	-0.63501	0.0196609	0.00273808	0.00448263	0.595	0.423488	-0.652379	0.0201208	0.00252873	0.00477785	0.255	0.146132	-0.291258	0.0104215	0.00181678	0.00257503
adenocarcinoma	intestinal neoplasms	0.665	0.498127	-0.702278	0.0201411	0.00294216	0.00491317	0.645	0.476015	-0.703786	0.0207874	0.00277894	0.00514226	0.28	0.162791	-0.349946	0.0106251	0.0018852	0.00261108
adenocarcinoma	joint diseases	0.375	0.230769	-0.371033	0.0170936	0.00204989	0.00346009	0.36	0.219512	-0.346461	0.0179506	0.00194621	0.00368404	0.185	0.101928	-0.167995	0.01109	0.00147149	0.00228698
adenocarcinoma	keratosis	0.335	0.201201	-0.339134	0.0145023	0.00222572	0.00302294	0.305	0.179941	-0.302612	0.013421	0.00205104	0.00271392	0.185	0.101928	-0.175637	0.00895657	0.00148597	0.00188546
adenocarcinoma	kidney diseases	0.485	0.320132	-0.514912	0.0176764	0.0023246	0.00397215	0.495	0.328904	-0.497462	0.0186818	0.00226929	0.00406632	0.28	0.162791	-0.350628	0.0110069	0.00176902	0.00264861
adenocarcinoma	kidney neoplasms	0.67	0.503759	-0.75108	0.0201604	0.00278193	0.00485838	0.585	0.413428	-0.64307	0.0193021	0.00236423	0.00459132	0.295	0.173021	-0.356793	0.0100703	0.00159024	0.00242842
adenocarcinoma	leprosy	0.205	0.114206	-0.204463	0.0103794	0.00167686	0.00235488	0.18	0.0989011	-0.164416	0.0103383	0.00152446	0.00230902	0.07	0.0362694	0.000194617	0.00644108	0.00119037	0.00141552
adenocarcinoma	leukemia	0.445	0.286174	-0.422669	0.0184926	0.00250927	0.00444779	0.405	0.253918	-0.375828	0.0180134	0.00221888	0.00431998	0.19	0.104972	-0.144915	0.00999498	0.00143037	0.00217659
adenocarcinoma	leukemia, b-cell	0.405	0.253918	-0.401932	0.0163349	0.00222384	0.00370319	0.4	0.25	-0.369953	0.016554	0.00217165	0.00386033	0.17	0.0928962	-0.129995	0.00915246	0.0014035	0.00199673
adenocarcinoma	leukemia, lymphocytic, chronic, b-cell	0.34	0.204819	-0.331768	0.015542	0.00223382	0.00335577	0.32	0.190476	-0.283879	0.0153931	0.00209115	0.00324828	0.135	0.0723861	-0.0503334	0.00852251	0.00142047	0.00169237
adenocarcinoma	leukemia, lymphoid	0.4	0.25	-0.384081	0.0162457	0.00230015	0.00369509	0.375	0.230769	-0.330006	0.0161038	0.00213911	0.00371431	0.175	0.0958904	-0.148313	0.00932141	0.00149853	0.0021228
adenocarcinoma	leukemia, myeloid	0.41	0.257862	-0.38717	0.0175532	0.0025231	0.00435806	0.38	0.234568	-0.353807	0.0174915	0.00226509	0.00430092	0.15	0.0810811	-0.0823061	0.00866219	0.00130903	0.0019888
adenocarcinoma	leukemia, myeloid, acute	0.395	0.246106	-0.366022	0.0170575	0.00242679	0.00433387	0.36	0.219512	-0.317002	0.0170928	0.00217666	0.0042156	0.155	0.0840108	-0.114713	0.00903458	0.0012936	0.00204982
adenocarcinoma	limb deformities, congenital	0.15625	0.0828729	-0.0840722	0.0122457	0.00147278	0.00240276	0.140625	0.0739726	-0.0926497	0.0127939	0.00137944	0.00239243	0.09375	0.0481283	-0.0627405	0.0094521	0.00114095	0.00186898
adenocarcinoma	lipid metabolism disorders	0.24	0.136364	-0.187424	0.0128707	0.00171598	0.00275564	0.25	0.142857	-0.198538	0.0142306	0.00174087	0.00280573	0.13	0.0695187	-0.106564	0.00861033	0.00119471	0.00195783
adenocarcinoma	lipid metabolism, inborn errors	0.17	0.0928962	-0.12489	0.0104674	0.00166176	0.00234543	0.195	0.108033	-0.155504	0.011436	0.00174826	0.00247824	0.09	0.0471204	-0.0225	0.00804007	0.00139099	0.00164789
adenocarcinoma	lipidoses	0.195	0.108033	-0.165282	0.0110159	0.00184745	0.00257688	0.19	0.104972	-0.157111	0.0114699	0.00166273	0.00252865	0.1	0.0526316	-0.0353178	0.00791315	0.0012837	0.00163305
adenocarcinoma	liver cirrhosis	0.46	0.298701	-0.512196	0.0163706	0.00214918	0.00378382	0.42	0.265823	-0.465366	0.0167325	0.00220856	0.00374926	0.21	0.117318	-0.204188	0.0102017	0.00159078	0.00235066
adenocarcinoma	liver cirrhosis, biliary	0.29	0.169591	-0.276253	0.0126376	0.00195378	0.00298989	0.28	0.162791	-0.302384	0.0140133	0.0018272	0.00286541	0.125	0.0666667	-0.114828	0.00804557	0.00129275	0.00190778
adenocarcinoma	liver diseases	0.655	0.486989	-0.732269	0.0195891	0.00294791	0.00495981	0.665	0.498127	-0.732315	0.0213486	0.00280732	0.00519149	0.61	0.438849	-0.798429	0.0112278	0.0018331	0.00312294
adenocarcinoma	lung diseases	0.54	0.369863	-0.592602	0.0191368	0.00248343	0.00414678	0.535	0.365188	-0.569723	0.0204748	0.00244596	0.00439715	0.255	0.146132	-0.272251	0.0105633	0.00158464	0.00255257
adenocarcinoma	lung diseases, obstructive	0.35	0.212121	-0.331265	0.0163797	0.0019587	0.00321725	0.32	0.190476	-0.267479	0.0162808	0.00179264	0.00312779	0.16	0.0869565	-0.097701	0.0106737	0.00131277	0.00220084
adenocarcinoma	lung neoplasms	0.665	0.498127	-0.738624	0.0202541	0.00281062	0.00477062	0.59	0.41844	-0.63188	0.0193793	0.00251491	0.00458177	0.26	0.149425	-0.277503	0.0108504	0.00162405	0.00255572
adenocarcinoma	lupus erythematosus, systemic	0.245	0.139601	-0.23018	0.0128825	0.00166445	0.00264586	0.225	0.126761	-0.198096	0.013432	0.00167535	0.00277439	0.13	0.0695187	-0.0798821	0.00846537	0.00124702	0.00177668
adenocarcinoma	lymphatic diseases	0.425	0.269841	-0.442368	0.0165087	0.00234106	0.00375188	0.4	0.25	-0.374086	0.0172611	0.00230203	0.00383553	0.18	0.0989011	-0.14229	0.00936411	0.00128042	0.00205413
adenocarcinoma	lymphoma	0.4	0.25	-0.385868	0.0156705	0.00236843	0.00363864	0.4	0.25	-0.360661	0.0165874	0.00218635	0.00381439	0.18	0.0989011	-0.14032	0.00894514	0.00135683	0.00213592
adenocarcinoma	lymphoma, non-hodgkin	0.37	0.226994	-0.33927	0.0155151	0.00234526	0.00343232	0.385	0.23839	-0.326586	0.0171976	0.00217611	0.0038013	0.205	0.114206	-0.1574	0.00925862	0.00142113	0.00208864
adenocarcinoma	lymphoproliferative disorders	0.4	0.25	-0.379413	0.0163789	0.00244594	0.00373585	0.415	0.26183	-0.378445	0.0177214	0.00229117	0.00404603	0.185	0.101928	-0.144676	0.00922141	0.00136153	0.00225139
adenocarcinoma	lysosomal storage diseases	0.23	0.129944	-0.180582	0.0103712	0.00174736	0.00251429	0.17	0.0928962	-0.107343	0.0108994	0.00151061	0.0022198	0.1	0.0526316	-0.0279945	0.00756701	0.00131731	0.00147464
adenocarcinoma	lysosomal storage diseases, nervous system	0.22	0.123596	-0.187293	0.0103143	0.00177063	0.00255642	0.175	0.0958904	-0.12735	0.0112766	0.00153722	0.0023169	0.1	0.0526316	-0.0162929	0.00784283	0.00120854	0.00153211
adenocarcinoma	macular degeneration	0.27	0.156069	-0.249926	0.0135026	0.00213626	0.00303113	0.245	0.139601	-0.211931	0.0134713	0.0019912	0.00292618	0.13	0.0695187	-0.156483	0.0085379	0.00131467	0.00190638
adenocarcinoma	malabsorption syndromes	0.29	0.169591	-0.295719	0.0139675	0.00199618	0.00282919	0.265	0.152738	-0.231692	0.013505	0.00199506	0.00273597	0.13	0.0695187	-0.149561	0.00782595	0.00129705	0.00145282
adenocarcinoma	male urogenital diseases	0.66	0.492537	-0.723147	0.0203585	0.00263074	0.00475403	0.59	0.41844	-0.633602	0.0210569	0.00227634	0.00463907	0.255	0.146132	-0.311923	0.0114873	0.00149527	0.00283727
adenocarcinoma	malformations of cortical development	0.255	0.146132	-0.242552	0.0122702	0.00189294	0.00277876	0.225	0.126761	-0.186983	0.0125698	0.00181918	0.00267602	0.13	0.0695187	-0.134197	0.00833262	0.00140821	0.00185811
adenocarcinoma	mental retardation, x-linked	0.195	0.108033	-0.140975	0.0104156	0.00150543	0.00266466	0.16	0.0869565	-0.0657091	0.00951032	0.00147678	0.00221856	0.08	0.0416667	-0.0230966	0.0065567	0.00108079	0.0015899
adenocarcinoma	metabolic diseases	0.345	0.208459	-0.311622	0.0157423	0.00208605	0.00360924	0.28	0.162791	-0.205584	0.0149237	0.00178559	0.0031969	0.145	0.0781671	-0.127915	0.00854986	0.00141474	0.00187428
adenocarcinoma	metabolic syndrome x	0.21	0.117318	-0.161895	0.0111145	0.00187868	0.00237298	0.18	0.0989011	-0.114328	0.0112167	0.0016008	0.00214942	0.1	0.0526316	-0.0789703	0.00743748	0.00118028	0.00153901
adenocarcinoma	metabolism, inborn errors	0.17	0.0928962	-0.0573834	0.00946445	0.00155905	0.00212146	0.11	0.0582011	0.136703	0.00788883	0.00140222	0.00159531	0.105	0.055409	-0.0958401	0.00787169	0.00121764	0.00158493
adenocarcinoma	metal metabolism, inborn errors	0.225	0.126761	-0.239337	0.0105893	0.00183192	0.00236932	0.18	0.0989011	-0.15899	0.0104159	0.00169777	0.00226225	0.07	0.0362694	-0.0207919	0.00738559	0.00124425	0.00144823
adenocarcinoma	mitochondrial diseases	0.135	0.0723861	-0.0520511	0.00780233	0.00113827	0.00203905	0.11	0.0582011	0.00339945	0.00679203	0.000981459	0.00164203	0.075	0.038961	0.0158377	0.00512777	0.000889358	0.00135791
adenocarcinoma	motor neuron disease	0.15	0.0810811	-0.146644	0.00951806	0.00146592	0.00227401	0.115	0.061008	-0.0391276	0.00886079	0.00139229	0.00207473	0.065	0.0335917	-0.0150384	0.0060351	0.00120766	0.00150803
adenocarcinoma	mouth diseases	0.48	0.315789	-0.497449	0.018253	0.00221113	0.00398919	0.44	0.282051	-0.441435	0.0199457	0.00213074	0.00408058	0.25	0.142857	-0.271536	0.0108073	0.00146474	0.00242691
adenocarcinoma	movement disorders	0.28	0.162791	-0.225879	0.0142522	0.00198351	0.00339357	0.25	0.142857	-0.200864	0.0146444	0.00179729	0.00326752	0.1	0.0526316	-0.0354062	0.00801742	0.00131081	0.00189793
adenocarcinoma	multiple sclerosis	0.345	0.208459	-0.322284	0.0168306	0.0021216	0.00326733	0.305	0.179941	-0.223978	0.016855	0.00178066	0.00325886	0.185	0.101928	-0.127994	0.0097102	0.00144533	0.00217307
adenocarcinoma	muscular diseases	0.285	0.166181	-0.281036	0.0126993	0.00180631	0.00293941	0.255	0.146132	-0.223535	0.0132696	0.00174846	0.00306184	0.12	0.0638298	-0.0801552	0.00824138	0.00127385	0.00191389
adenocarcinoma	muscular disorders, atrophic	0.2	0.111111	-0.131873	0.0108241	0.00178187	0.00267164	0.17	0.0928962	-0.0899717	0.0110275	0.00165413	0.00255362	0.1	0.0526316	-0.0300562	0.00747027	0.00125753	0.0018497
adenocarcinoma	muscular dystrophies	0.165	0.0899183	-0.0882153	0.00954751	0.00163661	0.0023219	0.155	0.0840108	-0.0929139	0.0103279	0.00161884	0.00236024	0.1	0.0526316	-0.0381561	0.00709721	0.00124529	0.00185077
adenocarcinoma	musculoskeletal abnormalities	0.235	0.133144	-0.142573	0.0138307	0.00170011	0.00296469	0.225	0.126761	-0.135631	0.0140417	0.00161523	0.00296589	0.12	0.0638298	-0.132835	0.00946565	0.00125187	0.00220939
adenocarcinoma	musculoskeletal diseases	0.395	0.246106	-0.420682	0.0174932	0.00195413	0.00368732	0.365	0.223242	-0.387778	0.0186949	0.00191868	0.00386052	0.185	0.101928	-0.185469	0.0109716	0.00151377	0.00236315
adenocarcinoma	mycobacterium infections	0.275	0.15942	-0.279304	0.0138237	0.0016967	0.00269993	0.235	0.133144	-0.208592	0.0140965	0.00158682	0.00270093	0.115	0.061008	-0.0163163	0.00764056	0.00110377	0.00141205
adenocarcinoma	myeloproliferative disorders	0.375	0.230769	-0.347152	0.0167669	0.00227143	0.00394865	0.335	0.201201	-0.324192	0.0167749	0.00203222	0.00385655	0.145	0.0781671	-0.102376	0.00885511	0.00141706	0.00202394
adenocarcinoma	myocardial infarction	0.35	0.212121	-0.37844	0.0162933	0.0022091	0.00342584	0.345	0.208459	-0.341491	0.0171452	0.00213334	0.00364837	0.19	0.104972	-0.215287	0.0110662	0.00143826	0.00217674
adenocarcinoma	myocardial ischemia	0.345	0.208459	-0.362627	0.0160576	0.00214822	0.0033695	0.355	0.215805	-0.349131	0.0179106	0.00215004	0.00362522	0.21	0.117318	-0.220738	0.0105987	0.00163693	0.0021901
adenocarcinoma	neoplasms	0.755	0.606426	-0.823081	0.0215615	0.00310266	0.00522885	0.71	0.550388	-0.755674	0.0227386	0.00295638	0.00543729	0.31	0.183432	-0.366492	0.0128722	0.0017166	0.00292927
adenocarcinoma	neoplasms by histologic type	0.73	0.574803	-0.795384	0.0210119	0.0030555	0.00510565	0.7	0.538462	-0.735311	0.0220932	0.00292945	0.00528207	0.555	0.384083	-0.715272	0.0118828	0.00180708	0.00333476
adenocarcinoma	neoplasms by site	0.78	0.639344	-0.851683	0.0215054	0.0029842	0.00543091	0.745	0.593625	-0.80606	0.0220009	0.002723	0.00541606	0.315	0.186944	-0.370797	0.0124897	0.00159503	0.00299342
adenocarcinoma	neoplasms, connective and soft tissue	0.6	0.428571	-0.65051	0.0193241	0.0027834	0.00437089	0.59	0.41844	-0.610153	0.0209106	0.0025681	0.00482667	0.28	0.162791	-0.306462	0.00970796	0.00166219	0.00262789
adenocarcinoma	neoplasms, connective tissue	0.66	0.492537	-0.728182	0.0204725	0.00277392	0.00505626	0.635	0.465201	-0.672589	0.0220172	0.00262173	0.0052969	0.28	0.162791	-0.351435	0.0112688	0.00166449	0.00270885
adenocarcinoma	neoplasms, germ cell and embryonal	0.65	0.481481	-0.701531	0.0204539	0.00287992	0.00461089	0.6	0.428571	-0.616751	0.0211728	0.00280286	0.00474964	0.225	0.126761	-0.28783	0.0095825	0.00151129	0.0024055
adenocarcinoma	neoplasms, glandular and epithelial	0.835	0.716738	-0.928403	0.0216272	0.00323197	0.00538707	0.81	0.680672	-0.895649	0.0220376	0.00322476	0.0053826	0.65	0.481481	-0.836041	0.0123864	0.00193641	0.00336264
adenocarcinoma	neoplasms, nerve tissue	0.645	0.476015	-0.688776	0.0207286	0.00296333	0.00467307	0.595	0.423488	-0.606599	0.0211607	0.00280337	0.00481618	0.235	0.133144	-0.296638	0.0100699	0.00165718	0.00247895
adenocarcinoma	neoplasms, neuroepithelial	0.57	0.398601	-0.589286	0.0209635	0.00291367	0.00468354	0.545	0.37457	-0.557207	0.0214251	0.00270996	0.00477589	0.22	0.123596	-0.262469	0.0106881	0.00154195	0.00245643
adenocarcinoma	neoplastic syndromes, hereditary	0.465	0.302932	-0.488525	0.0177387	0.00251355	0.00431434	0.4	0.25	-0.400514	0.017164	0.00220063	0.00418045	0.245	0.139601	-0.25296	0.0100332	0.00159785	0.00252977
adenocarcinoma	nephritis	0.375	0.230769	-0.348841	0.0165155	0.00211051	0.00332827	0.355	0.215805	-0.313056	0.0179366	0.00213715	0.00331551	0.195	0.108033	-0.224063	0.00986665	0.00151244	0.00207394
adenocarcinoma	nervous system diseases	0.405	0.253918	-0.427301	0.0179504	0.00240329	0.00388984	0.335	0.201201	-0.329949	0.0168892	0.00191139	0.00349631	0.155	0.0840108	-0.168991	0.00873744	0.00140523	0.00198668
adenocarcinoma	nervous system malformations	0.22	0.123596	-0.163191	0.0121273	0.0017194	0.0028505	0.21	0.117318	-0.161855	0.0121991	0.00160274	0.00257214	0.11	0.0582011	-0.0678381	0.00757054	0.00110946	0.00153542
adenocarcinoma	neurobehavioral manifestations	0.245	0.139601	-0.205793	0.0119124	0.00148503	0.0026616	0.19	0.104972	-0.127794	0.0105905	0.00148341	0.00247388	0.065	0.0335917	-0.0252264	0.00622974	0.00110838	0.00145416
adenocarcinoma	neurodegenerative diseases	0.31	0.183432	-0.317804	0.0160915	0.00225628	0.00355228	0.27	0.156069	-0.246992	0.0157849	0.00206806	0.00336709	0.14	0.0752688	-0.117018	0.00868787	0.00145898	0.00196773
adenocarcinoma	neuroectodermal tumors	0.635	0.465201	-0.673469	0.0205602	0.00296073	0.00461653	0.585	0.413428	-0.604061	0.0210384	0.00280501	0.00477791	0.215	0.120448	-0.281741	0.00990202	0.00154414	0.0023905
adenocarcinoma	neuroendocrine tumors	0.625	0.454545	-0.676813	0.0199138	0.00291445	0.00444015	0.555	0.384083	-0.569982	0.0198009	0.002674	0.00445768	0.205	0.114206	-0.244732	0.00968679	0.00166157	0.00234516
adenocarcinoma	neurologic manifestations	0.275	0.15942	-0.315952	0.0139232	0.00174865	0.00313458	0.245	0.139601	-0.229468	0.0134871	0.00166474	0.00295834	0.09	0.0471204	-0.0656606	0.00791051	0.00115808	0.00183318
adenocarcinoma	neuromuscular diseases	0.33	0.197605	-0.343604	0.0142186	0.0020025	0.00337689	0.285	0.166181	-0.254095	0.0141025	0.00188001	0.00309509	0.145	0.0781671	-0.148732	0.00907211	0.00150736	0.00190424
adenocarcinoma	nevi and melanomas	0.555	0.384083	-0.571825	0.0192555	0.00298742	0.00425804	0.515	0.346801	-0.494836	0.0194144	0.00252618	0.00453428	0.195	0.108033	-0.213488	0.00977097	0.00170783	0.00235228
adenocarcinoma	nutrition disorders	0.34	0.204819	-0.354313	0.0157978	0.00193209	0.00358205	0.305	0.179941	-0.308393	0.0155881	0.00183814	0.00342091	0.11	0.0582011	-0.0352419	0.00845727	0.00106359	0.00169743
adenocarcinoma	nutritional and metabolic diseases	0.345	0.208459	-0.310617	0.0151799	0.00207484	0.00350045	0.285	0.166181	-0.208879	0.0147254	0.00181354	0.00317517	0.145	0.0781671	-0.130209	0.00855469	0.00140697	0.00186281
adenocarcinoma	obesity	0.295	0.173021	-0.281423	0.015199	0.0018542	0.00324297	0.305	0.179941	-0.2815	0.0160547	0.00184464	0.00326736	0.1	0.0526316	-0.0372942	0.0085036	0.00104952	0.00180445
adenocarcinoma	ocular motility disorders	0.115	0.061008	-0.101212	0.0079498	0.00130866	0.00180684	0.11	0.0582011	-0.0335718	0.00964047	0.00139177	0.00185032	0.065	0.0335917	-0.0267116	0.00649133	0.00112708	0.00141207
adenocarcinoma	orbital diseases	0.275	0.15942	-0.252119	0.0142672	0.00173241	0.0029735	0.255	0.146132	-0.207247	0.0148545	0.0016742	0.00290799	0.145	0.0781671	-0.132217	0.0092061	0.00122908	0.00193993
adenocarcinoma	osteochondrodysplasias	0.2	0.111111	-0.150072	0.0134413	0.00154214	0.0026084	0.2	0.111111	-0.161731	0.0134435	0.00154311	0.00256907	0.14	0.0752688	-0.126985	0.00943785	0.00116315	0.00183256
adenocarcinoma	osteoporosis	0.375	0.230769	-0.394226	0.0163637	0.00180868	0.00367568	0.32	0.190476	-0.35024	0.016951	0.00177198	0.00365821	0.165	0.0899183	-0.157142	0.0105309	0.00126423	0.00221552
adenocarcinoma	otorhinolaryngologic diseases	0.44	0.282051	-0.499774	0.0165402	0.00222875	0.00359934	0.35	0.212121	-0.384147	0.0153263	0.00196296	0.00312867	0.2	0.111111	-0.189042	0.0102	0.00151935	0.00206121
adenocarcinoma	ovarian diseases	0.645	0.476015	-0.688053	0.0196059	0.00275916	0.00467694	0.58	0.408451	-0.593909	0.0195319	0.00258616	0.00451327	0.24	0.136364	-0.268454	0.0101252	0.00170906	0.00266092
adenocarcinoma	ovarian neoplasms	0.645	0.476015	-0.693187	0.0198207	0.00270647	0.00474649	0.57	0.398601	-0.596447	0.019193	0.00259114	0.00449797	0.24	0.136364	-0.265863	0.0100244	0.00170576	0.00265353
adenocarcinoma	overnutrition	0.295	0.173021	-0.288266	0.0151176	0.00184169	0.00323882	0.305	0.179941	-0.2815	0.0160547	0.00184464	0.00326736	0.1	0.0526316	-0.0372942	0.0085036	0.00104952	0.00180445
adenocarcinoma	overweight	0.3	0.176471	-0.290817	0.015313	0.00187294	0.00326635	0.305	0.179941	-0.276974	0.0160301	0.0018538	0.00325402	0.12	0.0638298	-0.065314	0.00917752	0.0011597	0.00204069
adenocarcinoma	pancreatic diseases	0.615	0.444043	-0.700228	0.0197062	0.00277083	0.00452902	0.53	0.360544	-0.564475	0.0194201	0.00251758	0.00429286	0.265	0.152738	-0.327212	0.0109508	0.00154739	0.00220534
adenocarcinoma	panuveitis	0.196203	0.0948012	-0.127274	0.0124402	0.0017153	0.00212124	0.170886	0.081571	-0.0679786	0.0123576	0.00154314	0.0020293	0.0822785	0.0376812	0.0352562	0.00803856	0.00113003	0.00137286
adenocarcinoma	parkinson disease	0.31	0.183432	-0.332083	0.015148	0.00217256	0.00351414	0.255	0.146132	-0.260346	0.0144057	0.00187916	0.00328823	0.125	0.0666667	-0.0688112	0.00870582	0.00125687	0.00213719
adenocarcinoma	parkinsonian disorders	0.305	0.179941	-0.316354	0.0149345	0.00217244	0.00344173	0.24	0.136364	-0.232876	0.0138571	0.00175202	0.00314476	0.12	0.0638298	-0.0533212	0.00853601	0.00125747	0.00214552
adenocarcinoma	pathologic processes	0.555	0.384083	-0.619012	0.0199773	0.00266872	0.00454651	0.54	0.369863	-0.591371	0.0210619	0.0025851	0.00463951	0.255	0.146132	-0.282816	0.011677	0.0016669	0.00255715
adenocarcinoma	pathological conditions, anatomical	0.53	0.360544	-0.592741	0.0196603	0.00257366	0.00449122	0.505	0.337793	-0.545268	0.020138	0.00250233	0.00447435	0.265	0.152738	-0.291129	0.0118863	0.00184501	0.00260355
adenocarcinoma	pathological conditions, signs and symptoms	0.535	0.365188	-0.610539	0.0196254	0.00271205	0.00446661	0.525	0.355932	-0.56599	0.0207469	0.00254461	0.00464896	0.235	0.133144	-0.282095	0.011178	0.00161592	0.00261027
adenocarcinoma	peripheral nervous system diseases	0.4	0.25	-0.454536	0.0162999	0.00238375	0.00385433	0.355	0.215805	-0.387032	0.0170384	0.00236553	0.00378118	0.18	0.0989011	-0.197405	0.0104986	0.00150368	0.00227652
adenocarcinoma	peroxisomal disorders	0.205	0.114206	-0.125061	0.0108174	0.00167005	0.00250163	0.2	0.111111	-0.103056	0.0121647	0.00159731	0.00265975	0.08	0.0416667	0.00242888	0.00758803	0.00121129	0.00155535
adenocarcinoma	pigmentation disorders	0.32	0.190476	-0.291775	0.0146922	0.00187882	0.00314798	0.245	0.139601	-0.150865	0.013698	0.00171649	0.00286895	0.14	0.0752688	-0.102649	0.0086437	0.0012693	0.00205747
adenocarcinoma	polyneuropathies	0.225	0.126761	-0.235857	0.0102843	0.00171267	0.00233469	0.16	0.0869565	-0.124134	0.010134	0.00152923	0.00199484	0.115	0.061008	-0.0979234	0.0065616	0.00114111	0.00126082
adenocarcinoma	precursor cell lymphoblastic leukemia-lymphoma	0.37	0.226994	-0.337712	0.014633	0.00216877	0.00354151	0.34	0.204819	-0.297193	0.0143747	0.00188551	0.00357923	0.175	0.0958904	-0.144507	0.00845734	0.00151423	0.00213168
adenocarcinoma	prostatic diseases	0.615	0.444043	-0.657095	0.0198459	0.00258966	0.00478272	0.55	0.37931	-0.580932	0.020951	0.00235788	0.00485856	0.24	0.136364	-0.290026	0.0119676	0.00154629	0.00291427
adenocarcinoma	prostatic neoplasms	0.62	0.449275	-0.660534	0.0198437	0.0025898	0.00477305	0.55	0.37931	-0.583503	0.0210302	0.00236572	0.00488797	0.24	0.136364	-0.292644	0.0119482	0.00155426	0.0029032
adenocarcinoma	proteinuria	0.33	0.197605	-0.360525	0.0155963	0.00194901	0.003282	0.315	0.186944	-0.318255	0.016471	0.00187147	0.00341275	0.175	0.0958904	-0.136126	0.0096145	0.00128334	0.00201421
adenocarcinoma	proteostasis deficiencies	0.245	0.139601	-0.235768	0.0137298	0.00214905	0.00310679	0.195	0.108033	-0.1769	0.0125853	0.00184696	0.00251561	0.085	0.0443864	-0.0450938	0.00726998	0.00139395	0.00144216
adenocarcinoma	psoriasis	0.345	0.208459	-0.296649	0.0164129	0.00187768	0.00345569	0.29	0.169591	-0.231182	0.0156346	0.00164558	0.00327741	0.165	0.0899183	-0.122358	0.00926246	0.00118206	0.0017926
adenocarcinoma	purine-pyrimidine metabolism, inborn errors	0.164773	0.0835735	-0.11619	0.0112251	0.00136662	0.00232797	0.142045	0.0712251	-0.0974387	0.0112559	0.00130484	0.00223417	0.0965909	0.0473538	-0.037016	0.00783312	0.00108819	0.00164615
adenocarcinoma	rectal diseases	0.645	0.476015	-0.683673	0.0201355	0.00276505	0.00484116	0.65	0.481481	-0.675957	0.0209446	0.00270508	0.0050513	0.28	0.162791	-0.35952	0.0105282	0.00181361	0.00259008
adenocarcinoma	renal tubular transport, inborn errors	0.125	0.0666667	-0.075172	0.0075806	0.00121179	0.00166427	0.155	0.0840108	-0.187342	0.0087912	0.0012918	0.00180806	0.075	0.038961	-0.00874218	0.00644251	0.00115082	0.00118331
adenocarcinoma	respiratory hypersensitivity	0.315	0.186944	-0.288295	0.0154098	0.00189625	0.00299705	0.3	0.176471	-0.218826	0.0157966	0.00174434	0.00303374	0.145	0.0781671	-0.0790334	0.0103621	0.00134776	0.00217544
adenocarcinoma	respiratory tract diseases	0.54	0.369863	-0.595166	0.0191502	0.00244549	0.00407743	0.535	0.365188	-0.568158	0.0203313	0.00245276	0.00444831	0.24	0.136364	-0.257206	0.0105126	0.00153888	0.00252913
adenocarcinoma	respiratory tract neoplasms	0.68	0.515152	-0.7571	0.0205711	0.0028333	0.00488091	0.6	0.428571	-0.64209	0.0193943	0.00250914	0.00464833	0.26	0.149425	-0.272127	0.0111896	0.00171739	0.00264235
adenocarcinoma	retinal degeneration	0.25	0.142857	-0.192002	0.0116972	0.0016847	0.0024031	0.215	0.120448	-0.166298	0.011719	0.00162884	0.00246676	0.13	0.0695187	-0.104646	0.00765643	0.0012685	0.00175719
adenocarcinoma	retinal diseases	0.425	0.269841	-0.428307	0.0164419	0.00219725	0.00384969	0.37	0.226994	-0.350649	0.0161419	0.00198605	0.00372984	0.23	0.129944	-0.307197	0.0105469	0.00163267	0.00231104
adenocarcinoma	retinal dystrophies	0.125	0.0666667	0.0157808	0.00599415	0.00116771	0.0014761	0.125	0.0666667	0.0426894	0.00710511	0.00119789	0.0015732	0.06	0.0309278	0.0317839	0.00515786	0.00103221	0.00127957
adenocarcinoma	retinitis pigmentosa	0.08	0.0416667	0.091804	0.00529556	0.00109798	0.00126331	0.115	0.061008	0.0458224	0.00739989	0.00129317	0.00164085	0.045	0.0230179	0.0932398	0.00478218	0.00101128	0.00114676
adenocarcinoma	rheumatic diseases	0.38	0.234568	-0.422763	0.0170531	0.00201413	0.00360409	0.37	0.226994	-0.376093	0.0179186	0.00191339	0.00362761	0.19	0.104972	-0.149215	0.011173	0.00152105	0.0022465
adenocarcinoma	sarcoma	0.6	0.428571	-0.639394	0.0191822	0.00272155	0.00448227	0.555	0.384083	-0.572455	0.0207355	0.00242606	0.00469499	0.26	0.149425	-0.291989	0.00922419	0.00152299	0.00237438
adenocarcinoma	sensation disorders	0.205	0.114206	-0.211533	0.011989	0.00141668	0.00234549	0.185	0.101928	-0.195626	0.0117671	0.00133483	0.00213196	0.08	0.0416667	-0.0116359	0.00720378	0.00096129	0.00139748
adenocarcinoma	signs and symptoms	0.54	0.369863	-0.613097	0.0196257	0.00271382	0.00453031	0.525	0.355932	-0.56599	0.0207469	0.00254461	0.00464896	0.235	0.133144	-0.282095	0.011178	0.00161592	0.00261027
adenocarcinoma	skin abnormalities	0.28	0.162791	-0.214389	0.0132368	0.00175468	0.00287747	0.24	0.136364	-0.181659	0.0132657	0.00154282	0.00275272	0.145	0.0781671	-0.0729473	0.00856978	0.00131483	0.00189736
adenocarcinoma	skin and connective tissue diseases	0.61	0.438849	-0.670918	0.0203127	0.00277335	0.00468381	0.56	0.388889	-0.573604	0.0214314	0.00253846	0.00480688	0.26	0.149425	-0.324369	0.011279	0.00168834	0.00267221
adenocarcinoma	skin diseases	0.6	0.428571	-0.655612	0.0202271	0.00280909	0.00471494	0.56	0.388889	-0.568528	0.0214388	0.00253976	0.00481925	0.26	0.149425	-0.324369	0.011279	0.00168834	0.00267221
adenocarcinoma	skin diseases, genetic	0.275	0.15942	-0.210003	0.0132158	0.00178554	0.00288927	0.23	0.129944	-0.167132	0.0126758	0.00151252	0.00270307	0.155	0.0840108	-0.0992665	0.00823185	0.00134432	0.00183011
adenocarcinoma	skin diseases, papulosquamous	0.34	0.204819	-0.305357	0.0158204	0.00191442	0.00342421	0.31	0.183432	-0.222653	0.0161254	0.00172431	0.00341116	0.16	0.0869565	-0.125654	0.00829322	0.00119031	0.00170826
adenocarcinoma	skin diseases, vascular	0.345	0.208459	-0.304327	0.0159974	0.00200718	0.00329581	0.31	0.183432	-0.242867	0.0170077	0.00197859	0.00348236	0.16	0.0869565	-0.136485	0.0096457	0.00142861	0.00208782
adenocarcinoma	sleep disorders	0.2	0.111111	-0.201931	0.0114657	0.00159247	0.00237916	0.2	0.111111	-0.135439	0.0119662	0.00153531	0.00249132	0.075	0.038961	-0.0204316	0.00687185	0.000995341	0.00143921
adenocarcinoma	spastic paraplegia, hereditary	0.0833333	0.0225564	0.0420998	0.00662838	0.00148202	0.00157659	0.0555556	0.0149254	0.119027	0.00663831	0.00142471	0.00147157	0.0277778	0.00740741	0.157093	0.00482079	0.00131456	0.00111383
adenocarcinoma	spinal cord diseases	0.325	0.19403	-0.347042	0.014226	0.0019727	0.00314892	0.29	0.169591	-0.293557	0.0148105	0.00171535	0.00295323	0.135	0.0723861	-0.102433	0.00908678	0.001269	0.00203153
adenocarcinoma	spinal diseases	0.33	0.197605	-0.360246	0.0153273	0.00186455	0.00320641	0.305	0.179941	-0.304402	0.0167853	0.00172282	0.00327311	0.135	0.0723861	-0.126964	0.00923026	0.00125125	0.00200875
adenocarcinoma	spinocerebellar ataxias	0.28	0.162791	-0.228178	0.0136133	0.00217539	0.00344659	0.21	0.117318	-0.174401	0.0115011	0.00173655	0.00292125	0.11	0.0582011	-0.0629658	0.00785676	0.00130938	0.0018884
adenocarcinoma	spinocerebellar degenerations	0.14	0.0752688	-0.0910503	0.00855865	0.00148712	0.00251529	0.115	0.061008	-0.0447436	0.00805048	0.00138173	0.00224819	0.08	0.0416667	-0.0545249	0.0056166	0.00116325	0.0015786
adenocarcinoma	spondylarthritis	0.215	0.120448	-0.141878	0.0123308	0.00155354	0.0024879	0.225	0.126761	-0.147971	0.0134588	0.00154153	0.00280779	0.12	0.0638298	-0.0238069	0.00823379	0.00113132	0.00161131
adenocarcinoma	spondylarthropathies	0.2	0.111111	-0.112807	0.0119703	0.00148204	0.00235348	0.215	0.120448	-0.143495	0.0132075	0.00149778	0.00270891	0.12	0.0638298	-0.0210291	0.00815628	0.00110978	0.00160995
adenocarcinoma	spondylitis	0.225	0.126761	-0.165932	0.0119084	0.00151867	0.00244872	0.23	0.129944	-0.166841	0.0132522	0.00150944	0.00276635	0.12	0.0638298	-0.0158786	0.00814731	0.00114777	0.0016362
adenocarcinoma	spondylitis, ankylosing	0.206897	0.0269058	0.207331	0.0125578	0.00102548	0.00203468	0.206897	0.0269058	0.223334	0.0125657	0.001028	0.0019432	0.0344828	0.00438596	0.341289	0.00708687	0.000911799	0.0010725
adenocarcinoma	stomatognathic diseases	0.465	0.302932	-0.491251	0.0179575	0.0021829	0.00393372	0.435	0.277955	-0.434889	0.0196851	0.0020849	0.00411059	0.245	0.139601	-0.263717	0.0109	0.00142602	0.00235375
adenocarcinoma	stomatognathic system abnormalities	0.175	0.0958904	-0.198253	0.0113116	0.00145972	0.00230738	0.185	0.101928	-0.164736	0.0121945	0.00154664	0.00252137	0.105	0.055409	-0.0478514	0.00848175	0.000971996	0.00165278
adenocarcinoma	tauopathies	0.33	0.197605	-0.337718	0.0163123	0.0023099	0.00377856	0.3	0.176471	-0.289011	0.0168645	0.00222022	0.00367461	0.115	0.061008	-0.0895522	0.00883359	0.00141553	0.00190647
adenocarcinoma	tdp-43 proteinopathies	0.12	0.0638298	-0.0900125	0.0095099	0.00160646	0.00242084	0.115	0.061008	-0.042427	0.0101804	0.00156802	0.00233385	0.07	0.0362694	-0.00580815	0.00713351	0.00124404	0.00169085
adenocarcinoma	thoracic neoplasms	0.67	0.503759	-0.720622	0.0195537	0.00284729	0.0047923	0.615	0.444043	-0.649723	0.0196559	0.00255473	0.00476307	0.26	0.149425	-0.274801	0.0109705	0.00164147	0.00257803
adenocarcinoma	thyroid diseases	0.48	0.315789	-0.523829	0.0170218	0.0024457	0.00401155	0.475	0.311475	-0.52024	0.0184654	0.00236433	0.00418354	0.2	0.111111	-0.267781	0.0106281	0.00162062	0.00255313
adenocarcinoma	urination disorders	0.385	0.23839	-0.438849	0.0158852	0.00203936	0.0034681	0.345	0.208459	-0.361532	0.0161842	0.00187825	0.00343387	0.18	0.0989011	-0.141361	0.00916683	0.00131892	0.00200919
adenocarcinoma	urogenital abnormalities	0.375	0.230769	-0.332128	0.0155313	0.00203646	0.00390303	0.34	0.204819	-0.314718	0.0154127	0.00174171	0.0035668	0.205	0.114206	-0.153777	0.00949094	0.0013399	0.00237701
adenocarcinoma	urogenital neoplasms	0.725	0.568627	-0.804112	0.0209405	0.00277853	0.00496148	0.675	0.509434	-0.719339	0.0213757	0.00251038	0.00508473	0.255	0.146132	-0.321676	0.0115636	0.00147242	0.00273891
adenocarcinoma	urologic diseases	0.515	0.346801	-0.554547	0.018148	0.00246128	0.00399998	0.51	0.342282	-0.536045	0.0191231	0.0023515	0.00407213	0.325	0.19403	-0.416612	0.0114746	0.00181824	0.00267959
adenocarcinoma	urologic neoplasms	0.675	0.509434	-0.751431	0.0191647	0.00261951	0.00472967	0.6	0.428571	-0.64467	0.0194353	0.00248357	0.0047549	0.335	0.201201	-0.431532	0.011072	0.00170066	0.00259688
adenocarcinoma	urological manifestations	0.345	0.208459	-0.365946	0.015768	0.00197389	0.00323839	0.32	0.190476	-0.300457	0.0159046	0.00183169	0.00334023	0.175	0.0958904	-0.144421	0.00906866	0.00121915	0.00194207
adenocarcinoma	uveal diseases	0.275	0.15942	-0.287199	0.0141652	0.00182127	0.00268006	0.265	0.152738	-0.237965	0.0140961	0.00171163	0.00265303	0.16	0.0869565	-0.118202	0.00915933	0.00132656	0.00203111
adenocarcinoma	uveitis	0.23	0.129944	-0.215168	0.0124501	0.00161781	0.00225245	0.22	0.123596	-0.137307	0.0132162	0.00155597	0.00249669	0.105	0.055409	-0.0365149	0.008443	0.00127469	0.00184458
adenocarcinoma	uveitis, anterior	0.192857	0.086262	-0.0971861	0.013065	0.00164624	0.00213106	0.164286	0.0725552	-0.0350231	0.0129814	0.00145126	0.00203419	0.0785714	0.0334347	0.0826218	0.00837743	0.00109694	0.00135212
adenocarcinoma	varicose veins	0.318584	0.129964	-0.221151	0.014447	0.00181409	0.00311927	0.292035	0.117857	-0.192624	0.0150252	0.00184246	0.00324567	0.20354	0.0793103	-0.0938712	0.0102333	0.00146227	0.00238918
adenocarcinoma	vascular diseases	0.44	0.282051	-0.47201	0.0186826	0.00245143	0.00403924	0.435	0.277955	-0.46326	0.0193292	0.00226001	0.0041005	0.265	0.152738	-0.269034	0.0114093	0.00175687	0.00246236
adenocarcinoma	vasculitis	0.27	0.156069	-0.223978	0.0141183	0.0018814	0.00279165	0.25	0.142857	-0.203446	0.0145504	0.00163894	0.00301839	0.12	0.0638298	-0.0628272	0.00882064	0.00117193	0.00192274
adenocarcinoma	virus diseases	0.37	0.226994	-0.371129	0.0162536	0.00226701	0.00326406	0.345	0.208459	-0.327203	0.0163686	0.00198871	0.00323152	0.155	0.0840108	-0.134732	0.00879239	0.00126023	0.00183164
adenocarcinoma	vision disorders	0.165	0.0899183	-0.165283	0.00862912	0.00120979	0.00168203	0.16	0.0869565	-0.159366	0.00870295	0.00115982	0.0017384	0.08	0.0416667	-0.0443733	0.00616121	0.000946912	0.00126977
adnexal diseases	adrenal gland diseases	0.34	0.204819	-0.358627	0.0137814	0.00158646	0.00333852	0.275	0.15942	-0.225357	0.0132639	0.00165215	0.00316768	0.125	0.0666667	-0.0359792	0.00928975	0.00142633	0.00198371
adnexal diseases	albuminuria	0.25	0.142857	-0.262331	0.0138141	0.00175759	0.00276692	0.265	0.152738	-0.2443	0.0147232	0.0017924	0.00310361	0.16	0.0869565	-0.0825757	0.011263	0.00160705	0.00248399
adnexal diseases	alzheimer disease	0.29	0.169591	-0.256868	0.0157789	0.00196899	0.00337545	0.28	0.162791	-0.239842	0.0160529	0.00206364	0.00339438	0.16	0.0869565	-0.0948207	0.00948446	0.0017439	0.00219183
adnexal diseases	amino acid metabolism, inborn errors	0.2	0.111111	-0.0977935	0.0102842	0.00140916	0.00219644	0.225	0.126761	-0.161099	0.0104489	0.00146973	0.00250693	0.085	0.0443864	0.00694516	0.00698515	0.00109464	0.00149131
adnexal diseases	amyotrophic lateral sclerosis	0.131579	0.037594	0.0294254	0.0101566	0.00153403	0.00236457	0.118421	0.0337079	0.0562155	0.010121	0.00155257	0.00233948	0.0921053	0.0260223	0.0991905	0.00827046	0.00137577	0.00225072
adnexal diseases	anemia	0.265	0.152738	-0.198174	0.0134603	0.00166485	0.00292949	0.255	0.146132	-0.158979	0.0134008	0.00167865	0.00293346	0.125	0.0666667	-0.00564926	0.00817625	0.00127893	0.00176801
adnexal diseases	anemia, aplastic	0.205	0.114206	-0.130098	0.0128981	0.00168827	0.00263718	0.19	0.104972	-0.106266	0.0118211	0.00161335	0.00248859	0.155	0.0840108	-0.0770878	0.00920157	0.0015484	0.00203167
adnexal diseases	anemia, hemolytic	0.215	0.120448	-0.138518	0.0114875	0.0014325	0.00240385	0.19	0.104972	-0.0639942	0.0112331	0.00145334	0.002358	0.115	0.061008	-0.00960147	0.00750447	0.00131996	0.00161
adnexal diseases	aneurysm	0.28	0.162791	-0.301206	0.0148447	0.00163185	0.00272098	0.255	0.146132	-0.2412	0.0156915	0.00172715	0.00300954	0.17	0.0928962	-0.151584	0.0101728	0.00146154	0.00220895
adnexal diseases	ankylosis	0.166667	0.0461538	0.0949504	0.0118662	0.0013528	0.0018337	0.180556	0.0501931	0.0986438	0.0118487	0.00124143	0.00202229	0.111111	0.030303	0.174154	0.00839528	0.00118491	0.00161853
adnexal diseases	arrhythmias, cardiac	0.16	0.0869565	-0.0867405	0.0105107	0.00137819	0.00230379	0.185	0.101928	-0.0794452	0.0105609	0.00137996	0.00222303	0.11	0.0582011	0.0228972	0.00674617	0.00131217	0.00182198
adnexal diseases	arterial occlusive diseases	0.375	0.230769	-0.389953	0.0171692	0.00203803	0.00360211	0.385	0.23839	-0.323282	0.018178	0.00219603	0.00385712	0.18	0.0989011	-0.130728	0.0109354	0.0016602	0.00262964
adnexal diseases	arteriosclerosis	0.375	0.230769	-0.38739	0.0171697	0.00210774	0.0036579	0.385	0.23839	-0.320692	0.0182724	0.00220231	0.00385424	0.18	0.0989011	-0.125506	0.011047	0.0015955	0.00266187
adnexal diseases	arthritis	0.335	0.201201	-0.319481	0.0164526	0.00180174	0.00332787	0.335	0.201201	-0.308919	0.0167932	0.00173	0.00351181	0.19	0.104972	-0.178424	0.0113627	0.0016746	0.00248185
adnexal diseases	arthritis, rheumatoid	0.215569	0.108761	-0.158112	0.0114553	0.00125899	0.00219181	0.185629	0.0922619	-0.127825	0.0109265	0.00121192	0.00212513	0.137725	0.0668605	-0.0559961	0.00831526	0.00125722	0.00184187
adnexal diseases	asthma	0.27	0.156069	-0.205568	0.0148618	0.00153259	0.002695	0.23	0.129944	-0.107011	0.0142874	0.00150758	0.00269833	0.175	0.0958904	-0.100807	0.0113558	0.00158385	0.00243232
adnexal diseases	ataxia	0.23	0.129944	-0.196296	0.0110453	0.00172297	0.0026764	0.165	0.0899183	-0.0875075	0.0103124	0.0015647	0.00243227	0.105	0.055409	-0.0634071	0.00765134	0.00137627	0.00174787
adnexal diseases	autoimmune diseases	0.3	0.176471	-0.266667	0.0157634	0.00172832	0.00312445	0.275	0.15942	-0.193463	0.0153521	0.00169134	0.0031512	0.155	0.0840108	-0.104432	0.00928979	0.00160702	0.00206633
adnexal diseases	autoimmune diseases of the nervous system	0.275	0.15942	-0.207692	0.0150814	0.00158357	0.00294955	0.25	0.142857	-0.160436	0.0149026	0.00150812	0.00296016	0.15	0.0810811	-0.0312989	0.00993728	0.00161117	0.00207784
adnexal diseases	bacterial infections	0.315	0.186944	-0.305069	0.0156852	0.00172278	0.00304505	0.315	0.186944	-0.284017	0.0161243	0.0018786	0.00336457	0.185	0.101928	-0.0741248	0.00936469	0.00149256	0.00201906
adnexal diseases	bacterial infections and mycoses	0.315	0.186944	-0.305069	0.0156852	0.00172278	0.00304505	0.315	0.186944	-0.284017	0.0161243	0.0018786	0.00336457	0.185	0.101928	-0.0741248	0.00936469	0.00149256	0.00201906
adnexal diseases	basal ganglia diseases	0.245	0.139601	-0.179403	0.0141337	0.00178285	0.00309814	0.23	0.129944	-0.164893	0.0138361	0.00167734	0.00300666	0.125	0.0666667	-0.0345494	0.00846436	0.00143199	0.00209773
adnexal diseases	behcet syndrome	0.285714	0.0444444	0.142252	0.0165594	0.00137117	0.00313652	0.228571	0.0352423	0.19967	0.0157918	0.00131749	0.00298942	0.0571429	0.00858369	0.302433	0.0111796	0.00112238	0.00130054
adnexal diseases	bile duct diseases	0.3	0.176471	-0.333662	0.0139227	0.00172769	0.0031577	0.28	0.162791	-0.315123	0.0142569	0.00189301	0.00337588	0.18	0.0989011	-0.153351	0.00997543	0.00150649	0.00253404
adnexal diseases	biliary tract diseases	0.36	0.219512	-0.387137	0.0140391	0.00177871	0.00341274	0.335	0.201201	-0.361117	0.0140635	0.00190449	0.00334365	0.225	0.126761	-0.1958	0.010525	0.00167603	0.00275115
adnexal diseases	blood coagulation disorders	0.21	0.117318	-0.140158	0.0112966	0.00173462	0.00234453	0.17	0.0928962	-0.102849	0.0112894	0.00168694	0.00228157	0.11	0.0582011	-0.0030954	0.00774096	0.00165639	0.00180972
adnexal diseases	blood coagulation disorders, inherited	0.235	0.133144	-0.165744	0.0111318	0.00181113	0.00248124	0.185	0.101928	-0.12539	0.0105552	0.00170522	0.00239513	0.115	0.061008	-0.0530997	0.00781486	0.00166515	0.00175461
adnexal diseases	blood platelet disorders	0.235	0.133144	-0.19161	0.0127206	0.00159595	0.00256724	0.2	0.111111	-0.151341	0.012302	0.00156703	0.00262052	0.105	0.055409	-0.0490586	0.00780961	0.00149621	0.00176939
adnexal diseases	blood protein disorders	0.38	0.234568	-0.359839	0.0170308	0.0022718	0.0035512	0.335	0.201201	-0.291353	0.0167783	0.00218669	0.00361087	0.17	0.0928962	-0.10755	0.010219	0.00163637	0.002262
adnexal diseases	body weight	0.345	0.208459	-0.367462	0.0159204	0.00183674	0.00340174	0.32	0.190476	-0.292184	0.015818	0.00182591	0.00330749	0.135	0.0723861	-0.00537231	0.00868892	0.00126311	0.00218571
adnexal diseases	bone diseases	0.405	0.253918	-0.42129	0.0179971	0.00188302	0.00386145	0.385	0.23839	-0.363603	0.0178015	0.00188352	0.00401275	0.195	0.108033	-0.146105	0.0106832	0.00177945	0.00251024
adnexal diseases	bone diseases, developmental	0.195	0.108033	-0.127051	0.014081	0.00140881	0.0026931	0.21	0.117318	-0.130843	0.0142579	0.00162898	0.00293784	0.165	0.0899183	-0.123142	0.0107086	0.00153159	0.00255295
adnexal diseases	bone diseases, metabolic	0.33	0.197605	-0.317949	0.0156971	0.00163282	0.00350356	0.3	0.176471	-0.26885	0.0149612	0.00164788	0.00349523	0.145	0.0781671	-0.0780048	0.0105972	0.0014052	0.00237949
adnexal diseases	bone marrow diseases	0.325	0.19403	-0.291901	0.015808	0.00201002	0.00338893	0.295	0.173021	-0.2591	0.015739	0.00187702	0.0034619	0.185	0.101928	-0.10675	0.00908647	0.00158569	0.0021719
adnexal diseases	brain diseases	0.365	0.223242	-0.341026	0.0170644	0.00207568	0.00354619	0.345	0.208459	-0.310577	0.0170972	0.00202928	0.00355139	0.15	0.0810811	-0.107409	0.00957919	0.00168949	0.00232433
adnexal diseases	brain diseases, metabolic	0.245	0.139601	-0.111855	0.0120073	0.00155483	0.00274809	0.245	0.139601	-0.135332	0.0123301	0.00158752	0.00291784	0.12	0.0638298	-0.0248704	0.00811012	0.00148215	0.0018913
adnexal diseases	brain diseases, metabolic, inborn	0.24	0.136364	-0.0994541	0.0111893	0.0015269	0.00256898	0.225	0.126761	-0.107051	0.0111844	0.00161493	0.00265809	0.085	0.0443864	0.0166958	0.00722644	0.00130642	0.00160015
adnexal diseases	breast diseases	0.625	0.454545	-0.686264	0.0201007	0.00263994	0.00499027	0.585	0.413428	-0.616023	0.0199083	0.002626	0.00483966	0.27	0.156069	-0.312873	0.0117558	0.0018439	0.00278222
adnexal diseases	breast neoplasms	0.61	0.438849	-0.660544	0.020088	0.00260106	0.00493246	0.585	0.413428	-0.614578	0.0200199	0.00263824	0.00484433	0.27	0.156069	-0.312873	0.0117558	0.0018439	0.00278222
adnexal diseases	bronchial diseases	0.365	0.223242	-0.33821	0.0168415	0.00182283	0.00335719	0.355	0.215805	-0.289149	0.0164329	0.0019687	0.00351929	0.195	0.108033	-0.107862	0.0106863	0.00153569	0.00231287
adnexal diseases	carbohydrate metabolism, inborn errors	0.115	0.061008	0.036547	0.00635751	0.00101575	0.00132478	0.085	0.0443864	0.0567579	0.00585478	0.000859786	0.00134923	0.065	0.0335917	0.152559	0.00525464	0.00104241	0.00120847
adnexal diseases	carcinoma	0.63	0.459854	-0.669935	0.0197121	0.00274608	0.00460221	0.575	0.403509	-0.57868	0.0194819	0.00267411	0.00444131	0.24	0.136364	-0.260546	0.0103398	0.00163024	0.00259214
adnexal diseases	carcinoma, renal cell	0.49	0.324503	-0.46266	0.0174099	0.00214635	0.00386697	0.435	0.277955	-0.390863	0.015762	0.00216558	0.00388384	0.235	0.133144	-0.227979	0.0100393	0.00177643	0.00241199
adnexal diseases	cardiomegaly	0.27	0.156069	-0.23794	0.0132099	0.00185459	0.00311739	0.215	0.120448	-0.11937	0.012706	0.00171607	0.00278326	0.13	0.0695187	-0.0388601	0.00945473	0.00155272	0.00221681
adnexal diseases	cardiomyopathies	0.315	0.186944	-0.285382	0.0151473	0.00185924	0.00317946	0.255	0.146132	-0.189079	0.0140008	0.00162364	0.00269975	0.175	0.0958904	-0.134115	0.00970704	0.00142112	0.00224623
adnexal diseases	cardiomyopathy, dilated	0.28	0.162791	-0.238527	0.0134762	0.00186591	0.00313195	0.21	0.117318	-0.139948	0.0126197	0.00171683	0.00266036	0.12	0.0638298	-0.0342287	0.00911114	0.00149895	0.00213921
adnexal diseases	cardiomyopathy, hypertrophic	0.2	0.111111	-0.108374	0.0105495	0.00147694	0.00224888	0.18	0.0989011	-0.0902936	0.0106427	0.00137408	0.00230666	0.095	0.0498688	0.0283661	0.00800041	0.00115804	0.00162561
adnexal diseases	cardiomyopathy, hypertrophic, familial	0.125	0.037037	0.00410256	0.00846857	0.00133131	0.00149829	0.1	0.0294118	0.0746098	0.00851097	0.00126691	0.00143236	0.025	0.00719424	0.161231	0.00641336	0.00110903	0.00123261
adnexal diseases	cardiovascular abnormalities	0.28	0.162791	-0.249992	0.0147131	0.00186756	0.00321006	0.27	0.156069	-0.213298	0.013671	0.0018551	0.00319621	0.125	0.0666667	-0.0448346	0.00960079	0.00156867	0.00207611
adnexal diseases	cardiovascular diseases	0.385	0.23839	-0.382051	0.017738	0.00217024	0.00367176	0.35	0.212121	-0.329165	0.0172709	0.00196712	0.00372686	0.195	0.108033	-0.150259	0.0106666	0.00170565	0.00243948
adnexal diseases	carotid artery diseases	0.255	0.146132	-0.238251	0.0139107	0.00194486	0.00270951	0.3	0.176471	-0.276159	0.0147738	0.00200343	0.00312107	0.16	0.0869565	-0.100101	0.0116688	0.00165641	0.00252868
adnexal diseases	celiac disease	0.205	0.114206	-0.149702	0.0109778	0.00149135	0.00209288	0.195	0.108033	-0.105592	0.0109863	0.00138941	0.00226932	0.125	0.0666667	0.00665358	0.00798831	0.00138561	0.00159939
adnexal diseases	central nervous system diseases	0.38	0.234568	-0.358974	0.0172752	0.00207978	0.00366583	0.35	0.212121	-0.315679	0.0169323	0.0019906	0.0035927	0.165	0.0899183	-0.127726	0.00974379	0.00172238	0.00235931
adnexal diseases	cerebellar ataxia	0.24	0.136364	-0.230893	0.0114918	0.00188927	0.00284668	0.155	0.0840108	-0.0928515	0.0107628	0.00158319	0.00246765	0.095	0.0498688	-0.0609666	0.0078166	0.00144258	0.00180507
adnexal diseases	cerebellar diseases	0.25	0.142857	-0.231533	0.0121101	0.00184328	0.00291128	0.175	0.0958904	-0.11829	0.011301	0.00174616	0.00252191	0.115	0.061008	-0.085173	0.00823236	0.00147803	0.00199031
adnexal diseases	cerebrovascular disorders	0.345	0.208459	-0.342003	0.0169918	0.00202703	0.00321275	0.355	0.215805	-0.339526	0.0177307	0.00194673	0.00342441	0.2	0.111111	-0.13255	0.0119282	0.00159189	0.00253474
adnexal diseases	charcot-marie-tooth disease	0.150685	0.0679012	-0.0690441	0.008034	0.00136105	0.00173039	0.10274	0.0453172	-0.0075022	0.00781784	0.00128297	0.00169653	0.0753425	0.0328358	0.0585124	0.00623196	0.00130405	0.0014625
adnexal diseases	cholestasis	0.27	0.156069	-0.303687	0.0130809	0.00167593	0.00298443	0.225	0.126761	-0.278899	0.0134471	0.00163648	0.0030496	0.155	0.0840108	-0.11997	0.00921857	0.00152126	0.00227764
adnexal diseases	cholestasis, intrahepatic	0.26	0.149425	-0.236516	0.0124339	0.00172727	0.00278268	0.24	0.136364	-0.247096	0.0133934	0.00159335	0.00273861	0.16	0.0869565	-0.112705	0.00946389	0.0015156	0.00221061
adnexal diseases	chromosome disorders	0.28	0.162791	-0.32064	0.0123614	0.00142481	0.00289628	0.22	0.123596	-0.21158	0.0123882	0.00144358	0.00284618	0.075	0.038961	-0.0477691	0.00524184	0.000958252	0.00145482
adnexal diseases	colitis	0.355	0.215805	-0.330042	0.0171015	0.00187023	0.00321451	0.32	0.190476	-0.294666	0.0158461	0.00160585	0.00329419	0.205	0.114206	-0.189228	0.0103562	0.00153383	0.00218317
adnexal diseases	colitis, ulcerative	0.33	0.197605	-0.320653	0.0154583	0.00173761	0.00302451	0.285	0.166181	-0.282498	0.0147699	0.00152395	0.00289215	0.215	0.120448	-0.183989	0.0103473	0.00163105	0.00221904
adnexal diseases	collagen diseases	0.29	0.169591	-0.274878	0.0130413	0.00177065	0.00298407	0.25	0.142857	-0.205511	0.0132586	0.00173727	0.00281281	0.145	0.0781671	-0.0826321	0.00937095	0.00149535	0.00208631
adnexal diseases	colonic diseases	0.57	0.398601	-0.597436	0.0193278	0.00249776	0.00442221	0.5	0.333333	-0.515232	0.0188136	0.00236119	0.00443927	0.245	0.139601	-0.278748	0.0104942	0.00196897	0.00263368
adnexal diseases	colorectal neoplasms	0.585	0.413428	-0.613903	0.0193604	0.00264604	0.00460199	0.525	0.355932	-0.529205	0.0192966	0.00254896	0.00458837	0.24	0.136364	-0.274207	0.0102099	0.00201658	0.00262838
adnexal diseases	congenital abnormalities	0.325	0.19403	-0.308324	0.0151667	0.00193137	0.00341118	0.275	0.15942	-0.211834	0.0141799	0.00178509	0.00312654	0.155	0.0840108	-0.141254	0.00877156	0.00146028	0.0021962
adnexal diseases	congenital disorders of glycosylation	0.0333333	0.00436681	0.332956	0.00322532	0.000955696	0.00100487	0.0333333	0.00436681	0.308681	0.00342149	0.000952659	0.00102839	0.0333333	0.00436681	0.400719	0.00283631	0.000994153	0.0012609
adnexal diseases	congenital, hereditary, and neonatal diseases and abnormalities	0.325	0.19403	-0.308324	0.0151667	0.00193137	0.00341118	0.27	0.156069	-0.206796	0.0140328	0.00176661	0.00307321	0.155	0.0840108	-0.141254	0.00877156	0.00146028	0.0021962
adnexal diseases	connective tissue diseases	0.59	0.41844	-0.647093	0.0200343	0.00241843	0.00449017	0.555	0.384083	-0.56599	0.0201799	0.0023203	0.00463683	0.255	0.146132	-0.283259	0.011575	0.00192544	0.00289884
adnexal diseases	coronary artery disease	0.3	0.176471	-0.281204	0.0148377	0.0017358	0.00300561	0.295	0.173021	-0.237401	0.0149484	0.00181772	0.00308048	0.16	0.0869565	-0.100167	0.0104857	0.00164472	0.00240898
adnexal diseases	coronary disease	0.31	0.183432	-0.293986	0.0152209	0.00172959	0.00306194	0.32	0.190476	-0.242879	0.0156536	0.00193086	0.00330608	0.175	0.0958904	-0.138041	0.0102782	0.00160075	0.00244451
adnexal diseases	cranial nerve diseases	0.29	0.169591	-0.28905	0.0136697	0.00155838	0.0029076	0.245	0.139601	-0.200903	0.0122977	0.00154369	0.00280741	0.145	0.0781671	-0.0705794	0.00844856	0.00143291	0.00216438
adnexal diseases	craniofacial abnormalities	0.185	0.101928	-0.12508	0.0125101	0.00143913	0.00279599	0.175	0.0958904	-0.135522	0.0124822	0.00150528	0.00274803	0.11	0.0582011	-0.0342423	0.0088722	0.00107767	0.00198994
adnexal diseases	crohn disease	0.3	0.176471	-0.284484	0.0156154	0.00168451	0.00278957	0.24	0.136364	-0.202975	0.014233	0.00149502	0.00275616	0.175	0.0958904	-0.08908	0.00983584	0.00167126	0.00206114
adnexal diseases	death	0.41	0.257862	-0.421575	0.0176507	0.00213622	0.00367976	0.365	0.223242	-0.340164	0.0178543	0.0021282	0.00379732	0.13	0.0695187	-0.0513675	0.0102818	0.00159844	0.00254563
adnexal diseases	death, sudden	0.17	0.0928962	-0.0925608	0.0101341	0.00139384	0.00228783	0.18	0.0989011	-0.0397162	0.0106179	0.00137277	0.00224515	0.09	0.0471204	0.0459865	0.00705293	0.00127049	0.00168894
adnexal diseases	death, sudden, cardiac	0.115	0.061008	-0.0427555	0.00893599	0.00133887	0.00201209	0.115	0.061008	0.0115468	0.008988	0.00135425	0.00194186	0.075	0.038961	0.0592339	0.00673647	0.001345	0.00169685
adnexal diseases	dementia	0.285	0.166181	-0.250795	0.0157322	0.0019869	0.00328494	0.285	0.166181	-0.258505	0.0159015	0.00204936	0.00341561	0.155	0.0840108	-0.0834079	0.0094255	0.00170962	0.00230636
adnexal diseases	demyelinating autoimmune diseases, cns	0.295	0.173021	-0.234528	0.0157739	0.0017195	0.00316876	0.235	0.133144	-0.120718	0.0141038	0.0015231	0.00283116	0.15	0.0810811	-0.041675	0.0101443	0.00168771	0.00220002
adnexal diseases	demyelinating diseases	0.285	0.166181	-0.211838	0.0152461	0.00158448	0.00296885	0.24	0.136364	-0.123389	0.0149214	0.00164679	0.00298769	0.165	0.0899183	-0.0650855	0.00994397	0.00168072	0.0020442
adnexal diseases	diabetes mellitus	0.4	0.25	-0.423958	0.0169325	0.00211479	0.00373803	0.375	0.230769	-0.349136	0.0171152	0.00205348	0.0039355	0.165	0.0899183	-0.115403	0.0109524	0.00150693	0.00229419
adnexal diseases	diabetes mellitus, type 1	0.31	0.183432	-0.291788	0.0148352	0.00181359	0.00305233	0.29	0.169591	-0.258147	0.013924	0.00164323	0.00310809	0.14	0.0752688	-0.0501587	0.00941964	0.00132604	0.00189245
adnexal diseases	diabetes mellitus, type 2	0.305	0.179941	-0.322359	0.0146561	0.00188492	0.00344568	0.25	0.142857	-0.190954	0.0141655	0.00191196	0.00339392	0.11	0.0582011	-0.0264025	0.0106574	0.00150205	0.00234334
adnexal diseases	digestive system diseases	0.57	0.398601	-0.607126	0.0193335	0.00266263	0.00442002	0.515	0.346801	-0.516595	0.0195796	0.0024978	0.00436841	0.23	0.129944	-0.253886	0.0108867	0.00181142	0.00259151
adnexal diseases	digestive system neoplasms	0.615	0.444043	-0.631813	0.0198359	0.00273228	0.0048445	0.53	0.360544	-0.521532	0.0204295	0.00263661	0.00476689	0.225	0.126761	-0.242849	0.0110264	0.00177998	0.00256919
adnexal diseases	disorders of sex development	0.335	0.201201	-0.364785	0.0125298	0.00166854	0.00329976	0.285	0.166181	-0.268046	0.0115962	0.00152274	0.00317978	0.13	0.0695187	-0.0891823	0.00803148	0.00125969	0.00194123
adnexal diseases	dna repair-deficiency disorders	0.335	0.201201	-0.29358	0.0146222	0.00218084	0.00332694	0.235	0.133144	-0.170753	0.013049	0.00191208	0.00298599	0.13	0.0695187	-0.0829016	0.00872715	0.0014933	0.00220491
adnexal diseases	dwarfism	0.22	0.123596	-0.186009	0.0103893	0.00143934	0.00283075	0.23	0.129944	-0.163734	0.0107659	0.00161156	0.0030302	0.1	0.0526316	0.0474799	0.00777266	0.00123321	0.00212504
adnexal diseases	dyskinesias	0.23	0.129944	-0.196378	0.0128486	0.00177788	0.00279211	0.195	0.108033	-0.138482	0.0125365	0.00178747	0.00270844	0.075	0.038961	-0.00605789	0.00689364	0.00118389	0.00160721
adnexal diseases	dysostoses	0.115	0.061008	-0.0226022	0.0105758	0.00125188	0.00222372	0.095	0.0498688	-0.0379912	0.0104294	0.00119999	0.00220075	0.09	0.0471204	0.00385547	0.00872255	0.0012144	0.00193127
adnexal diseases	dyssomnias	0.2	0.111111	-0.202869	0.0108791	0.00143597	0.00221239	0.185	0.101928	-0.106542	0.0105052	0.00139998	0.00229724	0.125	0.0666667	-0.0322342	0.00773122	0.0013015	0.00189392
adnexal diseases	ectodermal dysplasia	0.179487	0.0709459	-0.0548927	0.0120224	0.00116428	0.00199405	0.153846	0.0602007	-0.00308883	0.012107	0.00119754	0.00188733	0.0769231	0.0292208	0.0992435	0.00885478	0.0010777	0.001614
adnexal diseases	endocrine gland neoplasms	0.64	0.470588	-0.711792	0.0193642	0.00269957	0.00466185	0.635	0.465201	-0.685279	0.0205851	0.00285546	0.00496632	0.52	0.351351	-0.620663	0.0124582	0.00189214	0.00310457
adnexal diseases	endocrine system diseases	0.615	0.444043	-0.719367	0.0201872	0.00261127	0.00476253	0.575	0.403509	-0.634518	0.0202066	0.0024625	0.00478065	0.475	0.311475	-0.559672	0.0122443	0.00179406	0.00305485
adnexal diseases	epilepsy	0.19	0.104972	-0.164992	0.0107361	0.00141991	0.00233106	0.17	0.0928962	-0.0779844	0.0101963	0.00131683	0.00211367	0.11	0.0582011	0.00496709	0.00761771	0.00126408	0.00188293
adnexal diseases	esophageal diseases	0.44	0.282051	-0.451103	0.0168011	0.00228791	0.00393433	0.39	0.242236	-0.403632	0.0157461	0.00210205	0.00341552	0.235	0.133144	-0.230278	0.0110478	0.0018211	0.00273764
adnexal diseases	exophthalmos	0.275	0.15942	-0.247375	0.01404	0.00145734	0.00278477	0.255	0.146132	-0.206815	0.0139597	0.00144824	0.00272358	0.125	0.0666667	-0.0824273	0.00923193	0.00140819	0.00193557
adnexal diseases	eye diseases	0.425	0.269841	-0.448686	0.0159941	0.00188261	0.00341136	0.39	0.242236	-0.387704	0.0167488	0.00194262	0.00359241	0.205	0.114206	-0.19296	0.0111499	0.00178881	0.00245771
adnexal diseases	eye diseases, hereditary	0.185	0.101928	-0.0983122	0.0097303	0.00124047	0.00212245	0.155	0.0840108	-0.0197885	0.0099385	0.00131947	0.00205994	0.08	0.0416667	0.0452421	0.00742718	0.00117523	0.00153045
adnexal diseases	female urogenital diseases	0.635	0.465201	-0.698218	0.0196543	0.0026533	0.00467378	0.615	0.444043	-0.663299	0.0195325	0.0025622	0.00472113	0.485	0.320132	-0.576448	0.0116902	0.00202105	0.00309307
adnexal diseases	female urogenital diseases and pregnancy complications	0.635	0.465201	-0.698218	0.0196543	0.0026533	0.00467378	0.615	0.444043	-0.663299	0.0195325	0.0025622	0.00472113	0.485	0.320132	-0.576448	0.0116902	0.00202105	0.00309307
adnexal diseases	gastroenteritis	0.395	0.246106	-0.404303	0.0170514	0.00181828	0.00335018	0.35	0.212121	-0.315696	0.0172082	0.0017837	0.00339372	0.2	0.111111	-0.188437	0.0107768	0.00159266	0.00242718
adnexal diseases	gastrointestinal diseases	0.545	0.37457	-0.565682	0.0188165	0.0024977	0.00423135	0.485	0.320132	-0.48312	0.0190329	0.0024222	0.00432002	0.21	0.117318	-0.214879	0.0102926	0.0017334	0.00255972
adnexal diseases	gastrointestinal neoplasms	0.6	0.428571	-0.62157	0.0192205	0.00250748	0.00458669	0.51	0.342282	-0.504924	0.0197932	0.00252363	0.00462039	0.205	0.114206	-0.216725	0.0105583	0.00180945	0.00257192
adnexal diseases	genetic diseases, inborn	0.3	0.176471	-0.260932	0.0140332	0.00184772	0.0031637	0.255	0.146132	-0.189005	0.0130279	0.00181626	0.00286009	0.115	0.061008	-0.0914385	0.00797804	0.0014704	0.00179965
adnexal diseases	genetic diseases, x-linked	0.24	0.136364	-0.174888	0.0110989	0.00153195	0.00251201	0.22	0.123596	-0.128066	0.0116997	0.00159594	0.00270163	0.105	0.055409	-0.00850805	0.00751205	0.00139296	0.00164874
adnexal diseases	genital diseases, female	0.805	0.67364	-0.930526	0.0204077	0.00281518	0.00513143	0.79	0.652893	-0.898477	0.0210799	0.00282158	0.00518311	0.63	0.459854	-0.772093	0.0118158	0.00201083	0.00342112
adnexal diseases	genital diseases, male	0.585	0.413428	-0.631821	0.0195209	0.00240208	0.00478397	0.53	0.360544	-0.544491	0.0199594	0.00230274	0.00464806	0.23	0.129944	-0.236471	0.0121221	0.00166663	0.00277974
adnexal diseases	genital neoplasms, female	0.825	0.702128	-0.930506	0.0207416	0.00296729	0.0052715	0.795	0.659751	-0.905782	0.0207198	0.00289752	0.00510778	0.66	0.492537	-0.786695	0.0123505	0.00211496	0.00363469
adnexal diseases	genital neoplasms, male	0.56	0.388889	-0.565688	0.0193679	0.00237372	0.00455904	0.505	0.337793	-0.518909	0.0200977	0.00235123	0.00452519	0.23	0.129944	-0.236471	0.0121221	0.00166663	0.00277974
adnexal diseases	glioma	0.495	0.328904	-0.497436	0.0206665	0.00248321	0.00426782	0.48	0.315789	-0.4739	0.0206236	0.002387	0.00444314	0.225	0.126761	-0.217885	0.0101652	0.00166972	0.00269855
adnexal diseases	glomerulonephritis	0.365	0.223242	-0.334964	0.0161613	0.00200913	0.00320234	0.325	0.19403	-0.272259	0.0164163	0.0020029	0.00305182	0.215	0.120448	-0.160881	0.0103123	0.00161903	0.00207406
adnexal diseases	glucose metabolism disorders	0.38	0.234568	-0.424232	0.0160439	0.00202972	0.00359027	0.345	0.208459	-0.313424	0.0162706	0.00195048	0.00364892	0.15	0.0810811	-0.105419	0.0104058	0.00135363	0.00225146
adnexal diseases	goiter	0.315	0.186944	-0.289609	0.0149481	0.00167239	0.00319088	0.28	0.162791	-0.250099	0.0142309	0.00157298	0.00299167	0.125	0.0666667	-0.0458793	0.00983709	0.001541	0.00210055
adnexal diseases	gonadal disorders	0.83	0.709402	-0.943278	0.020216	0.00281265	0.00535023	0.835	0.716738	-0.923659	0.0200202	0.00278686	0.00531243	0.94	0.886792	-1.1514	0.0139769	0.00253675	0.00448451
adnexal diseases	gout	0.171429	0.0627178	-0.0580995	0.0110327	0.00106667	0.00201093	0.142857	0.0517241	-0.0083136	0.0106772	0.00106515	0.00191329	0.0761905	0.026936	0.0970893	0.00799264	0.00103775	0.00142968
adnexal diseases	gram-positive bacterial infections	0.28	0.162791	-0.287913	0.0142343	0.00163766	0.00270099	0.26	0.149425	-0.259696	0.0140451	0.00172544	0.00271477	0.165	0.0899183	-0.0456025	0.00925277	0.00127516	0.00180408
adnexal diseases	graves disease	0.28	0.162791	-0.254306	0.0142402	0.00157992	0.00281062	0.25	0.142857	-0.194403	0.0139094	0.00143853	0.00269273	0.125	0.0666667	-0.0743033	0.00929265	0.00141164	0.00195886
adnexal diseases	hair diseases	0.25	0.142857	-0.29348	0.0118792	0.00160661	0.00261196	0.22	0.123596	-0.248157	0.0112145	0.0014274	0.00235382	0.12	0.0638298	-0.0955072	0.00857959	0.0014065	0.00173069
adnexal diseases	head and neck neoplasms	0.525	0.355932	-0.526994	0.0185991	0.00240711	0.00408341	0.455	0.294498	-0.442391	0.0176308	0.00226066	0.00400942	0.215	0.120448	-0.235905	0.0114787	0.00201381	0.0028234
adnexal diseases	heart arrest	0.18	0.0989011	-0.178912	0.0104317	0.0014582	0.00238394	0.175	0.0958904	-0.119655	0.0104025	0.00140696	0.0023958	0.095	0.0498688	0.0334941	0.00763094	0.00140148	0.00193975
adnexal diseases	heart defects, congenital	0.23	0.129944	-0.219974	0.0136419	0.00149709	0.002994	0.21	0.117318	-0.135237	0.0138328	0.00143258	0.00305755	0.095	0.0498688	-0.0144205	0.00864057	0.00110836	0.00192265
adnexal diseases	heart diseases	0.345	0.208459	-0.334225	0.0159683	0.00193059	0.00333432	0.335	0.201201	-0.30192	0.0159303	0.00195206	0.0033708	0.185	0.101928	-0.115431	0.00996557	0.00159317	0.00207679
adnexal diseases	hematologic diseases	0.325	0.19403	-0.278921	0.0158746	0.00199827	0.0032475	0.345	0.208459	-0.306088	0.0162466	0.00200909	0.00350047	0.155	0.0840108	-0.0441408	0.00914405	0.00163182	0.00209335
adnexal diseases	hemic and lymphatic diseases	0.35	0.212121	-0.340185	0.0155118	0.00189906	0.00321758	0.34	0.204819	-0.290052	0.0159174	0.00198183	0.00346114	0.185	0.101928	-0.11836	0.00961301	0.00158465	0.00221474
adnexal diseases	hemorrhagic disorders	0.365	0.223242	-0.338292	0.0169683	0.00232223	0.00356945	0.32	0.190476	-0.263856	0.0164538	0.00198171	0.00338087	0.18	0.0989011	-0.115237	0.0101557	0.00175933	0.00237381
adnexal diseases	hemostatic disorders	0.405	0.253918	-0.386457	0.0178927	0.00220688	0.00372541	0.34	0.204819	-0.297269	0.0174119	0.00201217	0.00367463	0.175	0.0958904	-0.107439	0.0102672	0.0016912	0.00234781
adnexal diseases	hereditary sensory and motor neuropathy	0.1	0.0526316	-0.0310521	0.00628506	0.0011801	0.00149811	0.07	0.0362694	0.00628606	0.00614253	0.00111461	0.00150804	0.055	0.0282776	0.0499489	0.00511157	0.00118353	0.00125695
adnexal diseases	heredodegenerative disorders, nervous system	0.215	0.120448	-0.158569	0.0118609	0.00167991	0.00266505	0.185	0.101928	-0.102943	0.0113156	0.00159793	0.00245293	0.095	0.0498688	-0.00391899	0.00746373	0.00118108	0.00171326
adnexal diseases	hyperinsulinism	0.275	0.15942	-0.266751	0.0131376	0.00175774	0.00302388	0.29	0.169591	-0.225081	0.0137713	0.00181471	0.00320251	0.11	0.0582011	0.0153596	0.00947749	0.00149	0.00214436
adnexal diseases	hypersensitivity	0.28	0.162791	-0.199938	0.0149672	0.00156303	0.00281537	0.23	0.129944	-0.103461	0.014026	0.00143318	0.00265983	0.155	0.0840108	-0.0574071	0.0109407	0.00156021	0.00227417
adnexal diseases	hypersensitivity, immediate	0.275	0.15942	-0.190226	0.0144949	0.00152398	0.0026333	0.225	0.126761	-0.0884424	0.0136207	0.00144302	0.00254751	0.15	0.0810811	-0.0548302	0.011033	0.00153293	0.00229904
adnexal diseases	hyperthyroidism	0.32	0.190476	-0.38399	0.0141654	0.00178904	0.00284754	0.275	0.15942	-0.281908	0.0134095	0.00152305	0.00281001	0.115	0.061008	-0.0716316	0.00913901	0.00149426	0.00185765
adnexal diseases	hypopigmentation	0.225	0.126761	-0.164689	0.0112879	0.00147824	0.00243803	0.165	0.0899183	-0.0817183	0.0104797	0.00137263	0.00239515	0.12	0.0638298	-0.0306601	0.00803658	0.00132902	0.00180064
adnexal diseases	hypothalamic diseases	0.37	0.226994	-0.34538	0.0168851	0.00183632	0.00358655	0.355	0.215805	-0.330796	0.0168353	0.00196869	0.00367533	0.165	0.0899183	-0.0620171	0.0105179	0.00165966	0.00230768
adnexal diseases	hypotrichosis	0.265	0.152738	-0.307675	0.0121483	0.0016207	0.0025453	0.22	0.123596	-0.230398	0.0118481	0.00147256	0.00239466	0.135	0.0723861	-0.0886458	0.00889586	0.0014462	0.0018519
adnexal diseases	immune system diseases	0.35	0.212121	-0.329836	0.017093	0.0019305	0.00338375	0.345	0.208459	-0.304378	0.0166544	0.00180095	0.00346594	0.145	0.0781671	-0.0635179	0.00965987	0.0014968	0.00190538
adnexal diseases	immunologic deficiency syndromes	0.28	0.162791	-0.246154	0.0150193	0.00185542	0.00296802	0.245	0.139601	-0.165808	0.0143328	0.00174852	0.002796	0.14	0.0752688	-0.0342662	0.00967651	0.00161494	0.00201483
adnexal diseases	immunoproliferative disorders	0.34	0.204819	-0.307177	0.0153128	0.00202223	0.00325739	0.34	0.204819	-0.266314	0.0162111	0.00198079	0.00361683	0.185	0.101928	-0.118395	0.00937728	0.00148608	0.00222784
adnexal diseases	infant, newborn, diseases	0.32	0.190476	-0.333049	0.0152086	0.00172077	0.00315124	0.245	0.139601	-0.198873	0.0139605	0.00169734	0.00288917	0.14	0.0752688	-0.0754954	0.00918506	0.00154948	0.00204007
adnexal diseases	inflammatory bowel diseases	0.36	0.219512	-0.357194	0.0167259	0.00189989	0.00318407	0.3	0.176471	-0.298456	0.0154261	0.0016208	0.00297434	0.2	0.111111	-0.169618	0.00959936	0.00158902	0.00216168
adnexal diseases	insulin resistance	0.245	0.139601	-0.239459	0.0139265	0.00178073	0.00301445	0.245	0.139601	-0.223103	0.0136945	0.00176806	0.00307652	0.125	0.0666667	-0.0438075	0.00932499	0.0015117	0.00221249
adnexal diseases	intellectual disability	0.24	0.136364	-0.237697	0.0102403	0.0012291	0.00249547	0.21	0.117318	-0.184283	0.00974689	0.00125819	0.00245991	0.07	0.0362694	-0.00108581	0.00571659	0.00109497	0.0014402
adnexal diseases	intestinal diseases	0.535	0.365188	-0.556573	0.0188614	0.0024335	0.00417617	0.465	0.302932	-0.485944	0.0185528	0.00215434	0.00425053	0.22	0.123596	-0.235084	0.0101174	0.00189805	0.00259344
adnexal diseases	intestinal neoplasms	0.59	0.41844	-0.620033	0.0192669	0.00262244	0.00455621	0.52	0.351351	-0.544356	0.019385	0.00247552	0.0045412	0.24	0.136364	-0.27536	0.0103478	0.00199937	0.0026373
adnexal diseases	joint diseases	0.345	0.208459	-0.322147	0.0164271	0.0017725	0.00329136	0.33	0.197605	-0.29392	0.0164431	0.00171517	0.00345753	0.185	0.101928	-0.177931	0.0114754	0.00168692	0.00252859
adnexal diseases	keratosis	0.295	0.173021	-0.276152	0.0137579	0.0019246	0.0027787	0.265	0.152738	-0.236609	0.0125573	0.00188922	0.00248506	0.165	0.0899183	-0.136154	0.00885719	0.00166707	0.00193235
adnexal diseases	kidney diseases	0.415	0.26183	-0.411975	0.0169579	0.00200178	0.00364065	0.405	0.253918	-0.360406	0.0170999	0.00201232	0.00371404	0.23	0.129944	-0.247944	0.0109289	0.00194129	0.00260194
adnexal diseases	kidney neoplasms	0.535	0.365188	-0.55975	0.0190392	0.00237967	0.00413438	0.46	0.298701	-0.433757	0.0176422	0.0021086	0.0040419	0.215	0.120448	-0.220207	0.010064	0.00179198	0.00240127
adnexal diseases	leprosy	0.18	0.0989011	-0.141012	0.0100025	0.00132592	0.00221544	0.15	0.0810811	-0.0986442	0.00925384	0.00126467	0.00215942	0.105	0.055409	-0.00212786	0.00714804	0.00138699	0.00172664
adnexal diseases	leukemia	0.385	0.23839	-0.346003	0.0175313	0.00212597	0.00389957	0.34	0.204819	-0.27589	0.0167033	0.00197826	0.00385328	0.17	0.0928962	-0.153052	0.0103375	0.00163787	0.00246929
adnexal diseases	leukemia, b-cell	0.35	0.212121	-0.315295	0.0155233	0.00186929	0.00320618	0.325	0.19403	-0.262521	0.0153092	0.0018555	0.0035171	0.18	0.0989011	-0.119559	0.00975231	0.00152229	0.00214358
adnexal diseases	leukemia, lymphocytic, chronic, b-cell	0.31	0.183432	-0.279093	0.0150429	0.00188149	0.00301895	0.28	0.162791	-0.20926	0.0144538	0.00175968	0.00297787	0.165	0.0899183	-0.0538624	0.00943083	0.00154444	0.0018531
adnexal diseases	leukemia, lymphoid	0.345	0.208459	-0.295399	0.015504	0.00194169	0.00319884	0.315	0.186944	-0.238504	0.0149813	0.00181604	0.00341091	0.185	0.101928	-0.12185	0.00995157	0.00164362	0.00220669
adnexal diseases	leukemia, myeloid	0.37	0.226994	-0.354671	0.0166736	0.0021615	0.00380479	0.315	0.186944	-0.261239	0.0163387	0.00203667	0.00376648	0.155	0.0840108	-0.106954	0.0089698	0.00164282	0.00249661
adnexal diseases	leukemia, myeloid, acute	0.34	0.204819	-0.315036	0.0161628	0.00203878	0.00370496	0.31	0.183432	-0.23929	0.0160276	0.0019417	0.00369562	0.2	0.111111	-0.157738	0.00963522	0.00160754	0.00264324
adnexal diseases	limb deformities, congenital	0.125	0.0652174	-0.0496251	0.0117219	0.00134603	0.0022549	0.114583	0.0594595	-0.0614266	0.0120372	0.00136262	0.00231788	0.09375	0.0481283	0.00320108	0.00930552	0.00119501	0.00195586
adnexal diseases	lipid metabolism disorders	0.245	0.139601	-0.153632	0.0124497	0.00152894	0.00249731	0.235	0.133144	-0.143189	0.0130161	0.00149532	0.00252625	0.13	0.0695187	-0.0112407	0.00826323	0.00139527	0.00207034
adnexal diseases	lipid metabolism, inborn errors	0.175	0.0958904	-0.0844171	0.0101795	0.00146044	0.00210101	0.17	0.0928962	-0.0832593	0.0103611	0.00154271	0.00212122	0.105	0.055409	-0.00521035	0.00809919	0.00161414	0.00169605
adnexal diseases	lipidoses	0.19	0.104972	-0.14812	0.010675	0.00152179	0.00227839	0.185	0.101928	-0.140052	0.010475	0.00150789	0.00230375	0.115	0.061008	-0.0177982	0.00848622	0.0015378	0.00183656
adnexal diseases	liver cirrhosis	0.405	0.253918	-0.443558	0.015822	0.00193591	0.00355607	0.365	0.223242	-0.413428	0.0153751	0.00197794	0.00367078	0.2	0.111111	-0.161683	0.0106971	0.00173167	0.00251285
adnexal diseases	liver cirrhosis, biliary	0.27	0.156069	-0.254485	0.0122722	0.00173069	0.00284397	0.245	0.139601	-0.246613	0.0130185	0.00158857	0.00272888	0.145	0.0781671	-0.0915782	0.00883659	0.00151985	0.00217394
adnexal diseases	liver diseases	0.515	0.346801	-0.542628	0.0187611	0.0024457	0.00429154	0.465	0.302932	-0.47419	0.0190304	0.00235013	0.00436132	0.21	0.117318	-0.216316	0.00984106	0.00157453	0.00251342
adnexal diseases	lung diseases	0.475	0.311475	-0.496212	0.0183975	0.00213109	0.00384647	0.435	0.277955	-0.420745	0.0188579	0.00214366	0.00390418	0.21	0.117318	-0.203336	0.0108806	0.00174418	0.00246312
adnexal diseases	lung diseases, obstructive	0.295	0.173021	-0.235087	0.015749	0.00160218	0.00286265	0.26	0.149425	-0.171413	0.0147753	0.00154882	0.00281843	0.175	0.0958904	-0.0846131	0.0116523	0.00150308	0.00234951
adnexal diseases	lung neoplasms	0.58	0.408451	-0.609256	0.0193537	0.00236729	0.00434647	0.495	0.328904	-0.506365	0.0182807	0.00227312	0.00426165	0.235	0.133144	-0.25027	0.0112422	0.00184134	0.00268668
adnexal diseases	lupus erythematosus, systemic	0.26	0.149425	-0.226903	0.0126521	0.00155815	0.00255826	0.23	0.129944	-0.158203	0.0124185	0.00157145	0.00252615	0.145	0.0781671	-0.0249697	0.00887485	0.0014815	0.00191721
adnexal diseases	lymphatic diseases	0.35	0.212121	-0.340185	0.0155118	0.00189906	0.00321758	0.34	0.204819	-0.290052	0.0159174	0.00198183	0.00346114	0.19	0.104972	-0.134108	0.00964215	0.0015916	0.00223388
adnexal diseases	lymphoma	0.335	0.201201	-0.294866	0.014899	0.00196157	0.00312373	0.33	0.197605	-0.258165	0.0152959	0.00185197	0.00339732	0.18	0.0989011	-0.119162	0.00916461	0.00148032	0.00215608
adnexal diseases	lymphoma, non-hodgkin	0.3	0.176471	-0.258555	0.0148354	0.00190705	0.00299038	0.315	0.186944	-0.232069	0.0157662	0.00190368	0.0033818	0.17	0.0928962	-0.0836478	0.00960057	0.00157941	0.00212654
adnexal diseases	lymphoproliferative disorders	0.345	0.208459	-0.309575	0.0156015	0.0020436	0.00328926	0.345	0.208459	-0.281064	0.016303	0.00192928	0.0036093	0.19	0.104972	-0.128603	0.0095364	0.00156091	0.00227573
adnexal diseases	lysosomal storage diseases	0.19	0.104972	-0.08745	0.00986085	0.00139358	0.00215943	0.165	0.0899183	-0.0854793	0.0101141	0.00130951	0.00199548	0.09	0.0471204	-0.00270485	0.00765811	0.00153148	0.00157739
adnexal diseases	lysosomal storage diseases, nervous system	0.195	0.108033	-0.122904	0.00977708	0.0014517	0.00218059	0.175	0.0958904	-0.11843	0.0103848	0.00132623	0.002136	0.095	0.0498688	0.0461711	0.00801522	0.00146188	0.0016507
adnexal diseases	macular degeneration	0.26	0.149425	-0.229187	0.012959	0.00182903	0.00287662	0.24	0.136364	-0.185498	0.0126371	0.00179436	0.00273485	0.13	0.0695187	-0.0574285	0.00849164	0.00142055	0.00190986
adnexal diseases	malabsorption syndromes	0.28	0.162791	-0.280061	0.0135498	0.00181612	0.00271156	0.255	0.146132	-0.218111	0.0125903	0.00178573	0.00268623	0.115	0.061008	-0.0734561	0.0079846	0.00140473	0.00162049
adnexal diseases	male urogenital diseases	0.615	0.444043	-0.673477	0.0196017	0.00243269	0.00461997	0.54	0.369863	-0.549568	0.0198815	0.00231171	0.00448344	0.23	0.129944	-0.231891	0.0117708	0.00164223	0.0027368
adnexal diseases	malformations of cortical development	0.19	0.104972	-0.14474	0.0114652	0.0016736	0.00233728	0.205	0.114206	-0.144301	0.0120166	0.00167143	0.0024626	0.11	0.0582011	-0.033143	0.00803535	0.00139027	0.001872
adnexal diseases	mental retardation, x-linked	0.185	0.101928	-0.140403	0.0101106	0.0013216	0.00253216	0.14	0.0752688	-0.0414815	0.00896393	0.00133215	0.00204403	0.07	0.0362694	0.0153977	0.00654448	0.00117758	0.00162012
adnexal diseases	metabolic diseases	0.365	0.223242	-0.348157	0.0157092	0.00201479	0.00363698	0.31	0.183432	-0.215736	0.0142714	0.00176335	0.00328033	0.16	0.0869565	-0.0938433	0.00876685	0.00148498	0.00207697
adnexal diseases	metabolic syndrome x	0.215	0.120448	-0.147941	0.0106424	0.00162454	0.00223644	0.18	0.0989011	-0.108377	0.0105874	0.001528	0.00213199	0.11	0.0582011	-0.0166902	0.00739871	0.00123338	0.00164143
adnexal diseases	metabolism, inborn errors	0.16	0.0869565	-0.0045565	0.00896641	0.00133159	0.00202772	0.11	0.0582011	0.171219	0.00707828	0.00122077	0.00160901	0.09	0.0471204	0.0168421	0.00776794	0.00138417	0.00159555
adnexal diseases	metal metabolism, inborn errors	0.2	0.111111	-0.196519	0.0101221	0.00159195	0.00220313	0.145	0.0781671	-0.0915327	0.00933763	0.00146956	0.00203295	0.085	0.0443864	-0.0579301	0.00757217	0.00133645	0.00170359
adnexal diseases	mitochondrial diseases	0.12	0.0638298	0.0328548	0.0076097	0.000979397	0.00186402	0.085	0.0443864	0.0755797	0.00627026	0.000930923	0.00146909	0.09	0.0471204	0.0346067	0.00521372	0.000941118	0.00131185
adnexal diseases	motor neuron disease	0.13	0.0695187	-0.0869593	0.00946629	0.00131837	0.00207233	0.115	0.061008	-0.0408241	0.0083946	0.00129677	0.0019969	0.105	0.055409	-0.0598434	0.0063686	0.00122393	0.00163867
adnexal diseases	mouth diseases	0.41	0.257862	-0.406664	0.0171944	0.0018362	0.0035224	0.37	0.226994	-0.331611	0.0181778	0.00187423	0.00377292	0.195	0.108033	-0.192324	0.0106343	0.00159598	0.00228349
adnexal diseases	movement disorders	0.245	0.139601	-0.166341	0.0138919	0.00170478	0.00301244	0.235	0.133144	-0.162142	0.0139604	0.00167574	0.0030624	0.13	0.0695187	-0.0473866	0.00834716	0.00144295	0.00208106
adnexal diseases	multiple sclerosis	0.315	0.186944	-0.271795	0.0163806	0.00183438	0.0032056	0.285	0.166181	-0.198468	0.0156801	0.00164158	0.00313756	0.175	0.0958904	-0.098757	0.0101741	0.00168837	0.00227378
adnexal diseases	muscular diseases	0.26	0.149425	-0.218238	0.0122908	0.00164779	0.00257657	0.23	0.129944	-0.144749	0.0122793	0.00155611	0.00264422	0.125	0.0666667	-0.0224651	0.00843576	0.0013949	0.00179978
adnexal diseases	muscular disorders, atrophic	0.18	0.0989011	-0.110149	0.010445	0.001645	0.00254666	0.155	0.0840108	-0.0444863	0.0101969	0.00149862	0.00233734	0.105	0.055409	-0.0200473	0.00758471	0.00141865	0.00178763
adnexal diseases	muscular dystrophies	0.155	0.0840108	-0.0740213	0.00917355	0.00152623	0.00225978	0.14	0.0752688	-0.0448038	0.00948019	0.00147713	0.0021225	0.095	0.0498688	-0.00443646	0.00718541	0.00141	0.00175206
adnexal diseases	musculoskeletal abnormalities	0.2	0.111111	-0.132159	0.013176	0.00157837	0.00270486	0.21	0.117318	-0.117198	0.0132787	0.00147636	0.00290039	0.12	0.0638298	-0.0440415	0.00915276	0.00129924	0.00208543
adnexal diseases	musculoskeletal diseases	0.37	0.226994	-0.382623	0.0167606	0.00176158	0.00341642	0.325	0.19403	-0.305466	0.0171856	0.00169878	0.00356985	0.195	0.108033	-0.148074	0.0114108	0.00180382	0.00265262
adnexal diseases	mycobacterium infections	0.24	0.136364	-0.212359	0.0134538	0.0014678	0.00248304	0.21	0.117318	-0.186729	0.0129641	0.00152795	0.00248565	0.15	0.0810811	0.006524	0.00846592	0.00133223	0.00169725
adnexal diseases	myeloproliferative disorders	0.345	0.208459	-0.322077	0.0160423	0.00191434	0.00353754	0.28	0.162791	-0.250083	0.0155308	0.00182812	0.00354143	0.155	0.0840108	-0.0653878	0.00899275	0.00161245	0.00219436
adnexal diseases	myocardial infarction	0.33	0.197605	-0.322371	0.0159075	0.00197562	0.00305915	0.325	0.19403	-0.297641	0.0158811	0.00188774	0.00332483	0.19	0.104972	-0.123245	0.0117693	0.00153893	0.00245675
adnexal diseases	myocardial ischemia	0.33	0.197605	-0.306074	0.0155752	0.00188504	0.00307853	0.33	0.197605	-0.279639	0.016499	0.00193309	0.00327012	0.235	0.133144	-0.206593	0.0110299	0.00174582	0.00263986
adnexal diseases	neoplasms	0.63	0.459854	-0.688868	0.0205058	0.00269265	0.00470231	0.59	0.41844	-0.595304	0.0212971	0.00273385	0.00487617	0.25	0.142857	-0.239522	0.0126084	0.00184905	0.00298226
adnexal diseases	neoplasms by histologic type	0.585	0.413428	-0.625641	0.0199116	0.00256653	0.00447435	0.545	0.37457	-0.544407	0.0202701	0.00256697	0.00468492	0.255	0.146132	-0.273096	0.0104107	0.00171387	0.00285896
adnexal diseases	neoplasms by site	0.68	0.515152	-0.741026	0.0204867	0.00270395	0.00493917	0.615	0.444043	-0.642666	0.0204443	0.0026665	0.00497561	0.26	0.149425	-0.246016	0.0123715	0.00177366	0.00303596
adnexal diseases	neoplasms, connective and soft tissue	0.535	0.365188	-0.585744	0.0184553	0.00244733	0.00405369	0.505	0.337793	-0.508951	0.019328	0.00237946	0.00444108	0.22	0.123596	-0.210585	0.00904508	0.00163829	0.00241783
adnexal diseases	neoplasms, connective tissue	0.58	0.408451	-0.637441	0.0195578	0.00232777	0.0046742	0.59	0.41844	-0.621827	0.0209397	0.00258688	0.00501578	0.265	0.152738	-0.304964	0.0112882	0.00181979	0.00280575
adnexal diseases	neoplasms, germ cell and embryonal	0.525	0.355932	-0.53462	0.0192393	0.00239096	0.00413208	0.48	0.315789	-0.456853	0.0195692	0.00246595	0.00430402	0.19	0.104972	-0.250292	0.00936319	0.00164293	0.0025765
adnexal diseases	neoplasms, glandular and epithelial	0.625	0.454545	-0.669231	0.0201476	0.00264969	0.00461181	0.58	0.408451	-0.590241	0.0199174	0.0027144	0.0045959	0.245	0.139601	-0.274611	0.0103349	0.0017256	0.00263435
adnexal diseases	neoplasms, nerve tissue	0.535	0.365188	-0.539754	0.0195338	0.00250734	0.0042276	0.485	0.320132	-0.456853	0.0195873	0.00250221	0.00439126	0.205	0.114206	-0.261585	0.00979825	0.00177524	0.00261052
adnexal diseases	neoplasms, neuroepithelial	0.48	0.315789	-0.478386	0.0200228	0.00246108	0.00427074	0.47	0.30719	-0.452817	0.0201332	0.00254316	0.0044864	0.2	0.111111	-0.23272	0.0103125	0.0016575	0.00261227
adnexal diseases	neoplastic syndromes, hereditary	0.375	0.230769	-0.387179	0.0168215	0.00228826	0.0038578	0.33	0.197605	-0.298343	0.0161496	0.00206203	0.00377001	0.18	0.0989011	-0.175859	0.00966503	0.00169199	0.00236061
adnexal diseases	nephritis	0.365	0.223242	-0.339313	0.0160002	0.00192329	0.00308723	0.33	0.197605	-0.274823	0.01668	0.00195888	0.00302582	0.215	0.120448	-0.189192	0.0102574	0.00169227	0.00213436
adnexal diseases	nervous system diseases	0.365	0.223242	-0.341026	0.017247	0.002025	0.0035235	0.31	0.183432	-0.274112	0.0158822	0.00180495	0.00336148	0.145	0.0781671	-0.0742645	0.00913914	0.00157758	0.00220319
adnexal diseases	nervous system malformations	0.175	0.0958904	-0.102243	0.0114551	0.00153735	0.00246581	0.19	0.104972	-0.127495	0.0114586	0.00157318	0.00244423	0.105	0.055409	0.0132332	0.00716756	0.00124642	0.00164694
adnexal diseases	neurobehavioral manifestations	0.24	0.136364	-0.205909	0.0116151	0.00135091	0.00248404	0.19	0.104972	-0.135179	0.010106	0.00135416	0.00238918	0.095	0.0498688	-0.0237875	0.00646895	0.00126803	0.00158571
adnexal diseases	neurodegenerative diseases	0.265	0.152738	-0.232914	0.0155073	0.00187227	0.00318771	0.25	0.142857	-0.192885	0.0150325	0.00185756	0.00317191	0.155	0.0840108	-0.130537	0.00898215	0.00166277	0.00212851
adnexal diseases	neuroectodermal tumors	0.53	0.360544	-0.534639	0.0194464	0.00250533	0.00420927	0.48	0.315789	-0.459391	0.0195077	0.00250079	0.00437427	0.185	0.101928	-0.249465	0.00952611	0.00167475	0.00251559
adnexal diseases	neuroendocrine tumors	0.51	0.342282	-0.5103	0.0188695	0.00243489	0.00404078	0.455	0.294498	-0.432513	0.0183779	0.00236434	0.00401397	0.24	0.136364	-0.293635	0.00993813	0.00189172	0.00270912
adnexal diseases	neurologic manifestations	0.25	0.142857	-0.241211	0.0136113	0.00161269	0.00284698	0.23	0.129944	-0.188182	0.0129652	0.00154756	0.00282319	0.11	0.0582011	-0.0401994	0.00862219	0.00119678	0.0018441
adnexal diseases	neuromuscular diseases	0.285	0.166181	-0.258774	0.0135248	0.00177072	0.00288793	0.25	0.142857	-0.166943	0.0130467	0.00163588	0.00272236	0.165	0.0899183	-0.101503	0.00952285	0.00172205	0.00203211
adnexal diseases	nevi and melanomas	0.495	0.328904	-0.490938	0.0184707	0.00253472	0.00399286	0.45	0.290323	-0.40287	0.0180212	0.00228892	0.00411503	0.215	0.120448	-0.236401	0.0102381	0.00189189	0.00253754
adnexal diseases	nutrition disorders	0.36	0.219512	-0.406323	0.0159384	0.00187603	0.00352996	0.305	0.179941	-0.297691	0.014926	0.00180449	0.00334901	0.1	0.0526316	0.0329288	0.00828625	0.00109402	0.00186032
adnexal diseases	nutritional and metabolic diseases	0.36	0.219512	-0.336862	0.0151313	0.00200883	0.00352828	0.31	0.183432	-0.224082	0.0140357	0.0018091	0.00324203	0.155	0.0840108	-0.093472	0.00880853	0.00147757	0.00204783
adnexal diseases	obesity	0.315	0.186944	-0.33862	0.0152137	0.00181751	0.00314954	0.31	0.183432	-0.278603	0.015552	0.00184853	0.0033419	0.12	0.0638298	0.0173778	0.00851534	0.00120355	0.00201025
adnexal diseases	ocular motility disorders	0.105	0.055409	-0.040335	0.00750961	0.00113463	0.00161391	0.125	0.0666667	-0.0535178	0.0090478	0.00126546	0.00184889	0.095	0.0498688	0.00584151	0.00698288	0.00120493	0.00155626
adnexal diseases	orbital diseases	0.275	0.15942	-0.241184	0.0140719	0.00148035	0.0028413	0.255	0.146132	-0.193154	0.0141189	0.00145098	0.00272304	0.125	0.0666667	-0.0824273	0.00923193	0.00140819	0.00193557
adnexal diseases	osteochondrodysplasias	0.185	0.101928	-0.144479	0.0127696	0.00141303	0.00242052	0.2	0.111111	-0.148049	0.0126346	0.00153511	0.00254691	0.13	0.0695187	-0.0877368	0.0092899	0.00131901	0.00189197
adnexal diseases	osteoporosis	0.365	0.223242	-0.38627	0.0159358	0.00160936	0.00360603	0.335	0.201201	-0.341854	0.0161868	0.00166516	0.00355946	0.145	0.0781671	-0.093623	0.0105622	0.00137277	0.00242
adnexal diseases	otorhinolaryngologic diseases	0.385	0.23839	-0.39065	0.0156107	0.001857	0.0031592	0.3	0.176471	-0.276195	0.0141163	0.00171935	0.00285097	0.22	0.123596	-0.179027	0.0107717	0.00174629	0.00241214
adnexal diseases	ovarian diseases	0.98	0.960784	-1.17436	0.0211553	0.0030652	0.00573127	0.985	0.970443	-1.16244	0.0212458	0.00317401	0.00569389	0.99	0.980198	-1.2177	0.0139832	0.00254362	0.00458866
adnexal diseases	ovarian neoplasms	0.94	0.886792	-1.13333	0.0212118	0.00301598	0.00576227	0.955	0.913876	-1.13706	0.0208153	0.00315254	0.00562199	0.98	0.960784	-1.19706	0.0137906	0.00254041	0.00453418
adnexal diseases	overnutrition	0.315	0.186944	-0.340214	0.0152037	0.00180909	0.00315328	0.31	0.183432	-0.278603	0.015552	0.00184853	0.0033419	0.12	0.0638298	0.0173778	0.00851534	0.00120355	0.00201025
adnexal diseases	overweight	0.32	0.190476	-0.342778	0.0153446	0.00184479	0.00324788	0.31	0.183432	-0.269107	0.0155256	0.00185789	0.00330409	0.145	0.0781671	-0.0211844	0.00928803	0.0013401	0.0022772
adnexal diseases	pancreatic diseases	0.5	0.333333	-0.53731	0.0186044	0.00232136	0.0039473	0.43	0.273885	-0.410109	0.0181348	0.00220714	0.00397374	0.235	0.133144	-0.245346	0.0110935	0.00169264	0.00241559
adnexal diseases	panuveitis	0.202532	0.0981595	-0.117476	0.0121149	0.00145763	0.00216741	0.170886	0.081571	-0.0503794	0.0116578	0.00141995	0.00209804	0.101266	0.0467836	0.0264498	0.00868672	0.00134772	0.00149647
adnexal diseases	parkinson disease	0.275	0.15942	-0.254019	0.0147964	0.00185808	0.00312433	0.255	0.146132	-0.213375	0.0139275	0.00180906	0.0031472	0.155	0.0840108	-0.0875274	0.00921012	0.00139598	0.00236465
adnexal diseases	parkinsonian disorders	0.275	0.15942	-0.251291	0.014649	0.00184944	0.00309008	0.235	0.133144	-0.170174	0.0133569	0.00163819	0.00297716	0.155	0.0840108	-0.0908831	0.00911233	0.001409	0.00239048
adnexal diseases	pathologic processes	0.485	0.320132	-0.505128	0.0191357	0.00225809	0.00407276	0.46	0.298701	-0.461929	0.0192572	0.0022285	0.00428167	0.22	0.123596	-0.239684	0.0117448	0.001816	0.00261775
adnexal diseases	pathological conditions, anatomical	0.465	0.302932	-0.499889	0.0187887	0.00221724	0.00406272	0.43	0.273885	-0.426709	0.0185778	0.00220708	0.00404813	0.265	0.152738	-0.250608	0.0120683	0.00195424	0.00277512
adnexal diseases	pathological conditions, signs and symptoms	0.48	0.315789	-0.51772	0.0189996	0.00225917	0.00406237	0.455	0.294498	-0.456853	0.0191886	0.00227469	0.00429443	0.23	0.129944	-0.259742	0.011449	0.00181318	0.00285213
adnexal diseases	peripheral nervous system diseases	0.335	0.201201	-0.34671	0.0154431	0.00197125	0.00334269	0.295	0.173021	-0.273595	0.0157273	0.00202644	0.00347758	0.195	0.108033	-0.154975	0.0107554	0.00169705	0.00241933
adnexal diseases	peroxisomal disorders	0.205	0.114206	-0.0924904	0.0105812	0.00143959	0.00226491	0.185	0.101928	-0.0638376	0.0114379	0.00149368	0.00246934	0.125	0.0666667	0.00171142	0.00797632	0.00137333	0.00184794
adnexal diseases	pigmentation disorders	0.315	0.186944	-0.310153	0.014391	0.00174007	0.00307652	0.245	0.139601	-0.178837	0.0134775	0.0018635	0.0030599	0.145	0.0781671	-0.0683869	0.00902647	0.00143873	0.00218409
adnexal diseases	polyneuropathies	0.185	0.101928	-0.155425	0.0096868	0.00143087	0.00203306	0.14	0.0752688	-0.0826694	0.00940636	0.00130528	0.00187389	0.09	0.0471204	0.00500891	0.00655287	0.00123661	0.00147839
adnexal diseases	precursor cell lymphoblastic leukemia-lymphoma	0.335	0.201201	-0.303813	0.0140226	0.00183761	0.00306744	0.285	0.166181	-0.232367	0.0135138	0.00159956	0.00316277	0.17	0.0928962	-0.102207	0.00886986	0.00167431	0.00212668
adnexal diseases	prostatic diseases	0.545	0.37457	-0.556764	0.0191542	0.00237976	0.00458636	0.5	0.333333	-0.511197	0.0200222	0.00234378	0.00453494	0.235	0.133144	-0.24431	0.0121947	0.00167274	0.00283685
adnexal diseases	prostatic neoplasms	0.555	0.384083	-0.563159	0.0191339	0.00236477	0.00457591	0.495	0.328904	-0.508626	0.020092	0.00234802	0.00454389	0.235	0.133144	-0.24165	0.0121915	0.00167669	0.00283212
adnexal diseases	proteinuria	0.315	0.186944	-0.319847	0.0150167	0.00175603	0.0029975	0.285	0.166181	-0.274934	0.0151803	0.00168657	0.00312699	0.165	0.0899183	-0.112217	0.00962108	0.00130863	0.00196795
adnexal diseases	proteostasis deficiencies	0.21	0.117318	-0.178199	0.0131832	0.00187671	0.0027598	0.17	0.0928962	-0.123746	0.0117547	0.00166568	0.00223425	0.09	0.0471204	-0.061371	0.00758611	0.00146816	0.00164003
adnexal diseases	psoriasis	0.3	0.176471	-0.237678	0.0158336	0.00155566	0.00321597	0.22	0.123596	-0.156563	0.0142819	0.00139529	0.00287536	0.155	0.0840108	-0.114729	0.00946662	0.00142221	0.00203074
adnexal diseases	purine-pyrimidine metabolism, inborn errors	0.164773	0.0835735	-0.118696	0.0109939	0.00126626	0.00223194	0.147727	0.0742857	-0.0949642	0.0107704	0.00128628	0.00225913	0.0909091	0.0444444	0.0208045	0.00814361	0.00116908	0.00165659
adnexal diseases	rectal diseases	0.59	0.41844	-0.621556	0.0194474	0.00247481	0.00450275	0.51	0.342282	-0.498806	0.0192058	0.00234605	0.0044093	0.235	0.133144	-0.266477	0.0101779	0.00196457	0.00260185
adnexal diseases	renal tubular transport, inborn errors	0.105	0.055409	-0.0486205	0.00730343	0.00107376	0.00154624	0.105	0.055409	-0.0572263	0.0078933	0.00121194	0.00155851	0.09	0.0471204	-0.0323759	0.00628773	0.0011385	0.00122141
adnexal diseases	respiratory hypersensitivity	0.275	0.15942	-0.204697	0.0148755	0.00154536	0.00269709	0.23	0.129944	-0.0991289	0.0143882	0.00149843	0.00269433	0.175	0.0958904	-0.0975541	0.0113851	0.00158481	0.0024263
adnexal diseases	respiratory tract diseases	0.47	0.30719	-0.493641	0.0182945	0.00208931	0.0037128	0.44	0.282051	-0.434971	0.0187349	0.00215646	0.00398402	0.215	0.120448	-0.206569	0.0108666	0.00175549	0.00244181
adnexal diseases	respiratory tract neoplasms	0.585	0.413428	-0.633333	0.0196885	0.00238033	0.00445133	0.5	0.333333	-0.51146	0.0182882	0.00227219	0.00427154	0.235	0.133144	-0.234354	0.0115371	0.00192894	0.00275792
adnexal diseases	retinal degeneration	0.245	0.139601	-0.143394	0.0113629	0.00146496	0.00222819	0.215	0.120448	-0.146102	0.0110335	0.00151802	0.00231219	0.095	0.0498688	0.023921	0.00758438	0.00124023	0.00166181
adnexal diseases	retinal diseases	0.395	0.246106	-0.379958	0.0157971	0.00195702	0.00353277	0.355	0.215805	-0.317206	0.0154353	0.0020056	0.00352506	0.19	0.104972	-0.222209	0.0102797	0.00172456	0.00247201
adnexal diseases	retinal dystrophies	0.105	0.055409	0.0838993	0.00567626	0.00099802	0.00130448	0.115	0.061008	0.0745294	0.00680264	0.00123015	0.00149403	0.065	0.0335917	0.100103	0.00542328	0.00100133	0.00128678
adnexal diseases	retinitis pigmentosa	0.08	0.0416667	0.125127	0.004987	0.000946179	0.00117135	0.105	0.055409	0.101743	0.00704231	0.00128774	0.00156579	0.06	0.0309278	0.158568	0.00504495	0.00103963	0.00116113
adnexal diseases	rheumatic diseases	0.36	0.219512	-0.391511	0.0164782	0.00173873	0.00341246	0.32	0.190476	-0.29938	0.0162933	0.00165235	0.00333077	0.215	0.120448	-0.179844	0.0119246	0.00170778	0.00268887
adnexal diseases	sarcoma	0.53	0.360544	-0.55641	0.0182614	0.00232074	0.00404333	0.48	0.315789	-0.473154	0.0192543	0.00223061	0.00427467	0.215	0.120448	-0.204408	0.00880633	0.00158168	0.00228881
adnexal diseases	sensation disorders	0.195	0.108033	-0.167321	0.0114358	0.00130475	0.00216165	0.185	0.101928	-0.137223	0.0111003	0.0013052	0.00207692	0.095	0.0498688	0.0157517	0.00801121	0.00111963	0.00155064
adnexal diseases	signs and symptoms	0.48	0.315789	-0.515195	0.0189625	0.00225977	0.0040752	0.455	0.294498	-0.456853	0.0191886	0.00227469	0.00429443	0.23	0.129944	-0.259742	0.011449	0.00181318	0.00285213
adnexal diseases	skin abnormalities	0.275	0.15942	-0.214584	0.0130039	0.00163232	0.00281234	0.23	0.129944	-0.176112	0.0126649	0.00154502	0.00267393	0.125	0.0666667	-0.00771353	0.00869719	0.00152902	0.00203692
adnexal diseases	skin and connective tissue diseases	0.59	0.41844	-0.647093	0.0198145	0.00239844	0.00447354	0.535	0.365188	-0.540609	0.0201622	0.00233168	0.00454816	0.265	0.152738	-0.31493	0.011427	0.00190021	0.00284065
adnexal diseases	skin diseases	0.585	0.413428	-0.63942	0.0197577	0.0024412	0.00450186	0.535	0.365188	-0.532995	0.0201656	0.00234221	0.00455954	0.265	0.152738	-0.31493	0.011427	0.00190021	0.00284065
adnexal diseases	skin diseases, genetic	0.275	0.15942	-0.220447	0.0129977	0.00162655	0.00280781	0.235	0.133144	-0.174425	0.0121831	0.00151546	0.00271777	0.135	0.0723861	-0.0208417	0.00836242	0.00156549	0.00198747
adnexal diseases	skin diseases, papulosquamous	0.315	0.186944	-0.275099	0.0152964	0.00166802	0.00318448	0.255	0.146132	-0.171307	0.0148168	0.00150074	0.00307011	0.175	0.0958904	-0.167096	0.00872277	0.00147344	0.00199178
adnexal diseases	skin diseases, vascular	0.32	0.190476	-0.278981	0.015581	0.00170167	0.00303684	0.295	0.173021	-0.245052	0.0157474	0.00178384	0.00326193	0.18	0.0989011	-0.128282	0.0100484	0.0017129	0.00237615
adnexal diseases	sleep disorders	0.205	0.114206	-0.211249	0.0112629	0.00144696	0.00236712	0.195	0.108033	-0.116317	0.0112931	0.00139417	0.00252611	0.125	0.0666667	-0.0550476	0.00740738	0.00127551	0.00184445
adnexal diseases	spastic paraplegia, hereditary	0.0555556	0.0149254	0.114017	0.00628767	0.00131163	0.00150127	0.0555556	0.0149254	0.128395	0.00631864	0.00131994	0.00157239	0.0972222	0.0264151	0.13206	0.00543252	0.00144566	0.00134482
adnexal diseases	spinal cord diseases	0.285	0.166181	-0.292544	0.0137009	0.00163837	0.00278205	0.24	0.136364	-0.220746	0.013733	0.0015764	0.00268824	0.15	0.0810811	-0.0919342	0.00958207	0.0014272	0.00216934
adnexal diseases	spinal diseases	0.31	0.183432	-0.329553	0.014723	0.00161066	0.00296246	0.265	0.152738	-0.255232	0.0153264	0.00152474	0.0030057	0.155	0.0840108	-0.111324	0.00955432	0.00146343	0.00225199
adnexal diseases	spinocerebellar ataxias	0.24	0.136364	-0.215346	0.0134466	0.00195274	0.00309026	0.17	0.0928962	-0.109108	0.0112858	0.00173272	0.00269281	0.115	0.061008	-0.062963	0.00812513	0.00146286	0.00193026
adnexal diseases	spinocerebellar degenerations	0.12	0.0638298	-0.0496752	0.00844248	0.00127468	0.00220907	0.115	0.061008	-0.0364455	0.00780703	0.00122625	0.00218511	0.08	0.0416667	0.0317108	0.00569952	0.00113605	0.00165208
adnexal diseases	spondylarthritis	0.22	0.123596	-0.156786	0.0117323	0.00131763	0.00244479	0.205	0.114206	-0.136315	0.012091	0.0012916	0.00258154	0.13	0.0695187	-0.014376	0.00878831	0.00139776	0.00189046
adnexal diseases	spondylarthropathies	0.22	0.123596	-0.146331	0.0115116	0.00128872	0.00237447	0.21	0.117318	-0.137045	0.0119715	0.00129694	0.00256586	0.13	0.0695187	-0.0115982	0.00870773	0.00137545	0.00187822
adnexal diseases	spondylitis	0.225	0.126761	-0.167564	0.0112654	0.0012961	0.00240116	0.205	0.114206	-0.147248	0.0118971	0.00127192	0.00254069	0.14	0.0752688	-0.0250125	0.00876043	0.00141634	0.00190197
adnexal diseases	spondylitis, ankylosing	0.241379	0.0315315	0.233409	0.0124276	0.000957917	0.00196542	0.241379	0.0315315	0.242796	0.0120325	0.000970079	0.00197355	0.0689655	0.00881057	0.326254	0.00777067	0.000877434	0.00125958
adnexal diseases	stomatognathic diseases	0.4	0.25	-0.396913	0.0169075	0.00182325	0.00346855	0.365	0.223242	-0.32472	0.0179044	0.0018454	0.00372837	0.19	0.104972	-0.166337	0.0106217	0.00158911	0.00225524
adnexal diseases	stomatognathic system abnormalities	0.135	0.0723861	-0.135803	0.0104297	0.00118571	0.00201645	0.15	0.0810811	-0.0962831	0.0110545	0.00139417	0.00228411	0.08	0.0416667	0.0258731	0.00835356	0.000961272	0.00158926
adnexal diseases	tauopathies	0.285	0.166181	-0.256868	0.015985	0.00198825	0.00341484	0.28	0.162791	-0.242412	0.0161469	0.00207688	0.00346095	0.16	0.0869565	-0.0948484	0.00945772	0.00171256	0.00219462
adnexal diseases	tdp-43 proteinopathies	0.115	0.061008	-0.0603713	0.00916553	0.00137769	0.00206892	0.105	0.055409	0.0129214	0.0096075	0.00148911	0.00210853	0.115	0.061008	-0.0303996	0.00756598	0.00133692	0.0019476
adnexal diseases	thoracic neoplasms	0.58	0.408451	-0.598947	0.0186999	0.00239558	0.00440958	0.51	0.342282	-0.511421	0.0185125	0.00229661	0.00439123	0.23	0.129944	-0.234396	0.0113511	0.00185963	0.00271176
adnexal diseases	thyroid diseases	0.44	0.282051	-0.465351	0.0166752	0.00211468	0.00369741	0.425	0.269841	-0.442792	0.0174154	0.00215021	0.00402602	0.19	0.104972	-0.159799	0.0109745	0.00184546	0.00255919
adnexal diseases	urination disorders	0.35	0.212121	-0.362582	0.0153877	0.00183595	0.00309961	0.305	0.179941	-0.285131	0.0148642	0.00169555	0.00314747	0.17	0.0928962	-0.1383	0.00923136	0.00139772	0.00198038
adnexal diseases	urogenital abnormalities	0.425	0.269841	-0.422859	0.0156619	0.00210279	0.00402379	0.37	0.226994	-0.324674	0.015218	0.00185009	0.00362519	0.195	0.108033	-0.143135	0.00914543	0.00152986	0.00239754
adnexal diseases	urogenital neoplasms	0.66	0.492537	-0.723264	0.0202145	0.00265144	0.00479001	0.625	0.454545	-0.665638	0.0204055	0.00265043	0.00491825	0.3	0.176471	-0.328778	0.0121494	0.00171592	0.00272095
adnexal diseases	urologic diseases	0.455	0.294498	-0.469225	0.0175066	0.00208226	0.00370326	0.42	0.265823	-0.39816	0.0175206	0.00209284	0.0037752	0.25	0.142857	-0.24158	0.0113546	0.00192011	0.00261023
adnexal diseases	urologic neoplasms	0.56	0.388889	-0.601537	0.0180553	0.00225791	0.00423981	0.5	0.333333	-0.497462	0.0179865	0.00221292	0.00425057	0.25	0.142857	-0.269992	0.0109215	0.00187617	0.0025575
adnexal diseases	urological manifestations	0.345	0.208459	-0.346154	0.0153725	0.00180105	0.00306006	0.3	0.176471	-0.269858	0.0146724	0.00166787	0.00309343	0.16	0.0869565	-0.131078	0.00902568	0.00130548	0.00187948
adnexal diseases	uveal diseases	0.26	0.149425	-0.233156	0.0136413	0.00149238	0.00256257	0.245	0.139601	-0.201649	0.0131356	0.00154336	0.00255498	0.165	0.0899183	-0.089385	0.00974387	0.00150963	0.00207493
adnexal diseases	uveitis	0.24	0.136364	-0.188437	0.0120361	0.0014567	0.00225204	0.22	0.123596	-0.100991	0.012341	0.00141815	0.00255494	0.16	0.0869565	-0.0391114	0.0094626	0.0015441	0.0020253
adnexal diseases	uveitis, anterior	0.214286	0.0967742	-0.0942054	0.0127165	0.00141759	0.0022554	0.178571	0.0793651	-0.0211289	0.0122435	0.00137537	0.00220499	0.1	0.0429448	0.0584961	0.00908935	0.00125972	0.00141399
adnexal diseases	varicose veins	0.300885	0.121864	-0.191637	0.014261	0.00168738	0.00310744	0.283186	0.113879	-0.168005	0.0139989	0.00164816	0.00302315	0.230088	0.0905923	-0.110152	0.0113072	0.00146756	0.00283509
adnexal diseases	vascular diseases	0.39	0.242236	-0.395915	0.017941	0.00213743	0.00360719	0.365	0.223242	-0.34286	0.017562	0.00196029	0.00367902	0.235	0.133144	-0.220788	0.0116893	0.00187365	0.00261025
adnexal diseases	vasculitis	0.24	0.136364	-0.179803	0.0135592	0.0015314	0.00256111	0.225	0.126761	-0.16406	0.0132329	0.00148326	0.00281674	0.165	0.0899183	-0.0836669	0.00955655	0.0015445	0.0021418
adnexal diseases	virus diseases	0.32	0.190476	-0.326975	0.0156832	0.00186643	0.00289207	0.305	0.179941	-0.26261	0.0150485	0.00170493	0.00294282	0.155	0.0840108	-0.0664602	0.00898031	0.00152107	0.00201856
adnexal diseases	vision disorders	0.165	0.0899183	-0.136464	0.00830614	0.00114018	0.00166464	0.155	0.0840108	-0.122247	0.00822926	0.00121047	0.00177656	0.08	0.0416667	0.0180074	0.0061831	0.0010089	0.00132074
adrenal gland diseases	albuminuria	0.235	0.133144	-0.249994	0.0118745	0.00139394	0.00276005	0.21	0.117318	-0.156427	0.0122395	0.00144684	0.00283245	0.175	0.0958904	-0.124949	0.0118598	0.00144842	0.00251108
adrenal gland diseases	alzheimer disease	0.205	0.114206	-0.230348	0.0120876	0.00152921	0.00267246	0.18	0.0989011	-0.12514	0.0123933	0.00158093	0.00251377	0.14	0.0752688	-0.067163	0.00961237	0.00150142	0.00190052
adrenal gland diseases	amino acid metabolism, inborn errors	0.165	0.0899183	-0.0137315	0.00853794	0.00108945	0.00202979	0.155	0.0840108	0.0217471	0.00811051	0.00111944	0.00196349	0.105	0.055409	0.0243339	0.00701686	0.000989752	0.00161237
adrenal gland diseases	amyotrophic lateral sclerosis	0.0789474	0.0222222	0.147474	0.00758019	0.00112412	0.00160232	0.118421	0.0337079	0.148064	0.00782355	0.00119306	0.00173878	0.118421	0.0337079	0.118772	0.0075949	0.00105993	0.00166413
adrenal gland diseases	anemia	0.205	0.114206	-0.130814	0.00998848	0.00128196	0.00251105	0.2	0.111111	-0.105304	0.0101859	0.00130989	0.00255224	0.11	0.0582011	0.0374197	0.00792414	0.00127946	0.00182432
adrenal gland diseases	anemia, aplastic	0.13	0.0695187	0.00980729	0.00853689	0.00118175	0.00181528	0.135	0.0723861	-0.0106118	0.00840961	0.00117189	0.00186647	0.12	0.0638298	0.00239596	0.00860984	0.00131433	0.00190156
adrenal gland diseases	anemia, hemolytic	0.185	0.101928	-0.116164	0.00877461	0.00125068	0.0021902	0.15	0.0810811	-0.010703	0.00856053	0.00120898	0.00192056	0.145	0.0781671	-0.0273224	0.00770835	0.00130259	0.0019253
adrenal gland diseases	aneurysm	0.21	0.117318	-0.154716	0.0113321	0.00130531	0.00227328	0.195	0.108033	-0.0686443	0.0119794	0.00145103	0.00233782	0.155	0.0840108	-0.0391115	0.0100567	0.00129009	0.00206294
adrenal gland diseases	ankylosis	0.180556	0.0501931	0.129386	0.00978245	0.00128307	0.00184451	0.152778	0.0421456	0.218399	0.00939135	0.00130475	0.00169876	0.152778	0.0421456	0.189027	0.00892048	0.00122961	0.00157241
adrenal gland diseases	arrhythmias, cardiac	0.23	0.129944	-0.239537	0.00996862	0.00123744	0.00271437	0.215	0.120448	-0.139182	0.00986274	0.00127108	0.00265373	0.105	0.055409	-0.0159598	0.00731155	0.00111114	0.00180312
adrenal gland diseases	arterial occlusive diseases	0.245	0.139601	-0.200346	0.0135407	0.00154071	0.00310727	0.22	0.123596	-0.117814	0.0140647	0.00169756	0.00312161	0.15	0.0810811	-0.046138	0.0114213	0.00149447	0.00253079
adrenal gland diseases	arteriosclerosis	0.245	0.139601	-0.20029	0.0134986	0.00154226	0.00312677	0.22	0.123596	-0.115223	0.014159	0.00170277	0.0031203	0.15	0.0810811	-0.046138	0.0115557	0.0014744	0.00256008
adrenal gland diseases	arthritis	0.22	0.123596	-0.133708	0.0124714	0.00149329	0.00241256	0.205	0.114206	-0.10772	0.0128575	0.00142174	0.00254427	0.14	0.0752688	-0.019032	0.0108597	0.00146956	0.00196619
adrenal gland diseases	arthritis, rheumatoid	0.167665	0.0825959	-0.0513861	0.00839498	0.000995601	0.00168457	0.137725	0.0668605	0.00766834	0.00821105	0.00102131	0.0016488	0.125749	0.0606936	-0.023796	0.00812889	0.00119036	0.0016694
adrenal gland diseases	asthma	0.205	0.114206	-0.116892	0.0115213	0.00124216	0.00237347	0.175	0.0958904	-0.0352276	0.0111937	0.00121141	0.00220672	0.2	0.111111	-0.0763025	0.0110066	0.00152947	0.00233504
adrenal gland diseases	ataxia	0.155	0.0840108	-0.0986692	0.00737127	0.00118135	0.00199606	0.11	0.0582011	0.0378575	0.00687081	0.0010875	0.00177617	0.11	0.0582011	-0.0107114	0.00740701	0.00126092	0.00173132
adrenal gland diseases	autoimmune diseases	0.24	0.136364	-0.190988	0.0118449	0.00138207	0.00251783	0.225	0.126761	-0.132689	0.0119512	0.00143435	0.00252593	0.155	0.0840108	-0.0802537	0.00912392	0.00149959	0.00179744
adrenal gland diseases	autoimmune diseases of the nervous system	0.205	0.114206	-0.0823228	0.0111755	0.00133701	0.00217646	0.175	0.0958904	-0.0478343	0.0114982	0.00127118	0.00221894	0.145	0.0781671	-0.00273224	0.00964102	0.00150242	0.00192035
adrenal gland diseases	bacterial infections	0.24	0.136364	-0.165705	0.0116534	0.00140278	0.00242801	0.2	0.111111	-0.0806709	0.0118739	0.00146854	0.00240854	0.16	0.0869565	-0.040492	0.00881302	0.00135342	0.00185876
adrenal gland diseases	bacterial infections and mycoses	0.24	0.136364	-0.165705	0.0116534	0.00140278	0.00242801	0.2	0.111111	-0.0806709	0.0118739	0.00146854	0.00240854	0.16	0.0869565	-0.040492	0.00881302	0.00135342	0.00185876
adrenal gland diseases	basal ganglia diseases	0.215	0.120448	-0.225928	0.0113025	0.00142483	0.00253248	0.16	0.0869565	-0.0713606	0.01062	0.0012393	0.00223649	0.1	0.0526316	0.0142801	0.00856293	0.0013667	0.00179851
adrenal gland diseases	behcet syndrome	0.257143	0.039823	0.151598	0.0127153	0.0013065	0.00283273	0.228571	0.0352423	0.177191	0.0133096	0.00125846	0.00285466	0.171429	0.0262009	0.2338	0.0128851	0.00111331	0.00244728
adrenal gland diseases	bile duct diseases	0.25	0.142857	-0.224924	0.0109131	0.001334	0.00285232	0.22	0.123596	-0.172291	0.011595	0.00150808	0.00289756	0.155	0.0840108	-0.0840875	0.00998005	0.00145405	0.00225728
adrenal gland diseases	biliary tract diseases	0.275	0.15942	-0.23785	0.0112505	0.00134626	0.00304814	0.22	0.123596	-0.176117	0.0111413	0.00151167	0.0027737	0.18	0.0989011	-0.113639	0.0103953	0.00158478	0.0023476
adrenal gland diseases	blood coagulation disorders	0.195	0.108033	-0.10162	0.00873153	0.0013909	0.00188736	0.16	0.0869565	-0.0194853	0.00874771	0.00142183	0.00173558	0.125	0.0666667	0.0251957	0.00728086	0.0014342	0.00170864
adrenal gland diseases	blood coagulation disorders, inherited	0.21	0.117318	-0.106927	0.00869495	0.00143681	0.00198557	0.18	0.0989011	-0.0359019	0.00802775	0.00142847	0.00175711	0.105	0.055409	0.0304243	0.00720846	0.00147962	0.00155917
adrenal gland diseases	blood platelet disorders	0.195	0.108033	-0.100038	0.00972594	0.00128975	0.00207301	0.155	0.0840108	-0.0557705	0.00940965	0.00135952	0.001861	0.105	0.055409	0.0251565	0.0075688	0.00132726	0.00152497
adrenal gland diseases	blood protein disorders	0.215	0.120448	-0.141973	0.0116624	0.00150147	0.00227895	0.215	0.120448	-0.10564	0.0118408	0.00164489	0.00251008	0.155	0.0840108	-0.000513432	0.00940594	0.00147666	0.00182181
adrenal gland diseases	body weight	0.335	0.201201	-0.431101	0.0143949	0.0013091	0.0036683	0.305	0.179941	-0.369972	0.0142757	0.00148683	0.0034819	0.17	0.0928962	-0.122951	0.0102546	0.00109725	0.00252419
adrenal gland diseases	bone diseases	0.3	0.176471	-0.300583	0.0133324	0.00128819	0.00319715	0.285	0.166181	-0.237322	0.013475	0.00134947	0.00334191	0.13	0.0695187	-0.0280627	0.010044	0.00140928	0.0019544
adrenal gland diseases	bone diseases, developmental	0.22	0.123596	-0.174765	0.0116515	0.00116963	0.0025667	0.225	0.126761	-0.113168	0.011423	0.0013373	0.0026635	0.14	0.0752688	-0.072355	0.0103185	0.00125218	0.0020589
adrenal gland diseases	bone diseases, metabolic	0.295	0.173021	-0.293994	0.0125473	0.00122205	0.00327212	0.27	0.156069	-0.222914	0.0121332	0.00130632	0.00304709	0.14	0.0752688	-0.0511697	0.0105891	0.00122091	0.00217288
adrenal gland diseases	bone marrow diseases	0.155	0.0840108	-0.10973	0.0103815	0.00119805	0.00222341	0.17	0.0928962	-0.0914744	0.0112155	0.00136357	0.00242578	0.11	0.0582011	0.0362175	0.00823918	0.00132402	0.00179391
adrenal gland diseases	brain diseases	0.285	0.166181	-0.325471	0.0132623	0.00159793	0.00287314	0.255	0.146132	-0.216094	0.013232	0.00163542	0.00278732	0.135	0.0723861	-0.0754877	0.00947292	0.00145152	0.0019644
adrenal gland diseases	brain diseases, metabolic	0.25	0.142857	-0.153984	0.00952941	0.00127833	0.00258596	0.2	0.111111	-0.072399	0.00946273	0.00125362	0.00241436	0.195	0.108033	-0.167956	0.00874206	0.00165099	0.00234967
adrenal gland diseases	brain diseases, metabolic, inborn	0.22	0.123596	-0.127087	0.00844267	0.00121291	0.00229548	0.195	0.108033	-0.0883151	0.00839105	0.00126273	0.00218612	0.215	0.120448	-0.149276	0.00816971	0.0015131	0.00232046
adrenal gland diseases	breast diseases	0.275	0.15942	-0.280929	0.0135071	0.00143386	0.00324615	0.24	0.136364	-0.193418	0.013547	0.00150892	0.00309894	0.16	0.0869565	-0.109598	0.0107764	0.00143974	0.00217206
adrenal gland diseases	breast neoplasms	0.27	0.156069	-0.270455	0.0135182	0.00140276	0.00323612	0.24	0.136364	-0.195773	0.0136034	0.00151249	0.0031019	0.16	0.0869565	-0.109598	0.0107764	0.00143974	0.00217206
adrenal gland diseases	bronchial diseases	0.25	0.142857	-0.191942	0.0125901	0.00132956	0.00267466	0.23	0.129944	-0.131312	0.0121355	0.00153977	0.00254815	0.165	0.0899183	-0.0894038	0.00998283	0.00134916	0.00201779
adrenal gland diseases	carbohydrate metabolism, inborn errors	0.135	0.0723861	0.00242817	0.00572209	0.000899785	0.00157707	0.11	0.0582011	0.0759688	0.0053033	0.000802462	0.00142663	0.115	0.061008	0.0294073	0.00592403	0.00098334	0.00147056
adrenal gland diseases	carcinoma	0.3	0.176471	-0.30767	0.0131576	0.00156228	0.00297479	0.245	0.139601	-0.186853	0.0133062	0.00171801	0.00290049	0.13	0.0695187	-0.0540757	0.00925421	0.00126249	0.00182908
adrenal gland diseases	carcinoma, renal cell	0.24	0.136364	-0.168651	0.0119164	0.00136114	0.0024182	0.19	0.104972	-0.0358612	0.0109164	0.00150902	0.00238749	0.135	0.0723861	-0.0434756	0.00915876	0.00137226	0.00191839
adrenal gland diseases	cardiomegaly	0.28	0.162791	-0.258418	0.0108829	0.00155784	0.00275672	0.24	0.136364	-0.154921	0.010577	0.00150707	0.00248694	0.16	0.0869565	-0.127411	0.0100535	0.00146897	0.00231853
adrenal gland diseases	cardiomyopathies	0.26	0.149425	-0.233907	0.0116526	0.00151496	0.00278815	0.22	0.123596	-0.141441	0.0114037	0.00147747	0.00249284	0.145	0.0781671	-0.077873	0.00950927	0.00127705	0.00199016
adrenal gland diseases	cardiomyopathy, dilated	0.27	0.156069	-0.229683	0.0108635	0.0015532	0.00275763	0.215	0.120448	-0.136303	0.0104585	0.00147419	0.00235349	0.165	0.0899183	-0.146651	0.0098142	0.00141228	0.00226955
adrenal gland diseases	cardiomyopathy, hypertrophic	0.175	0.0958904	-0.0845887	0.00830534	0.00125953	0.00191553	0.155	0.0840108	-0.0461957	0.00845826	0.00111288	0.00203457	0.16	0.0869565	-0.107032	0.00875453	0.00117915	0.00197102
adrenal gland diseases	cardiomyopathy, hypertrophic, familial	0.15	0.0447761	0.0191344	0.00691509	0.00112765	0.00158033	0.125	0.037037	0.129624	0.00693745	0.00111692	0.00153832	0.0875	0.025641	0.0775778	0.00699499	0.00113362	0.00146361
adrenal gland diseases	cardiovascular abnormalities	0.245	0.139601	-0.242758	0.0113691	0.00150274	0.00271657	0.225	0.126761	-0.161099	0.0107625	0.00144767	0.00272679	0.15	0.0810811	-0.0798575	0.00990026	0.00150167	0.00212396
adrenal gland diseases	cardiovascular diseases	0.31	0.183432	-0.334577	0.0141802	0.00152523	0.00336698	0.305	0.179941	-0.296963	0.0143138	0.00165741	0.00340767	0.16	0.0869565	-0.141742	0.0106991	0.00156266	0.00211175
adrenal gland diseases	carotid artery diseases	0.17	0.0928962	-0.10092	0.0108109	0.00140882	0.00217168	0.17	0.0928962	-0.0298785	0.0112924	0.00143082	0.00243506	0.13	0.0695187	-0.0329341	0.0111758	0.00135578	0.00227385
adrenal gland diseases	celiac disease	0.19	0.104972	-0.0839925	0.00846485	0.00120477	0.00182832	0.18	0.0989011	-0.0594984	0.0086922	0.00123728	0.00195683	0.155	0.0840108	-0.0420054	0.00828643	0.00128884	0.00180149
adrenal gland diseases	central nervous system diseases	0.31	0.183432	-0.354648	0.0134955	0.00158163	0.0030181	0.255	0.146132	-0.221196	0.0129703	0.00157143	0.00283991	0.155	0.0840108	-0.0914975	0.00972711	0.00151567	0.00210546
adrenal gland diseases	cerebellar ataxia	0.12	0.0638298	-0.0467654	0.00723942	0.00115875	0.00188444	0.11	0.0582011	-0.00278452	0.00707714	0.00110609	0.00182039	0.115	0.061008	-0.0108782	0.0074748	0.00129465	0.00176884
adrenal gland diseases	cerebellar diseases	0.145	0.0781671	-0.0741164	0.00780093	0.00116507	0.00194067	0.12	0.0638298	-0.00558425	0.00756904	0.00121674	0.00185049	0.135	0.0723861	-0.0693962	0.00794524	0.00133982	0.00195377
adrenal gland diseases	cerebrovascular disorders	0.265	0.152738	-0.272978	0.0132463	0.00155854	0.00278168	0.22	0.123596	-0.13512	0.0134344	0.00152441	0.00269466	0.135	0.0723861	-0.0751697	0.0113291	0.00134165	0.00206982
adrenal gland diseases	charcot-marie-tooth disease	0.109589	0.0484848	0.040432	0.00571134	0.00113958	0.00113251	0.0890411	0.039039	0.119443	0.00560607	0.00109335	0.00123884	0.10274	0.0453172	0.0837317	0.00563755	0.00113617	0.00123655
adrenal gland diseases	cholestasis	0.235	0.133144	-0.226178	0.0103501	0.00127037	0.00266814	0.2	0.111111	-0.191767	0.0109805	0.001359	0.00284725	0.17	0.0928962	-0.0922332	0.00953538	0.00146794	0.00222463
adrenal gland diseases	cholestasis, intrahepatic	0.185	0.101928	-0.0989011	0.00916161	0.00122236	0.00216915	0.195	0.108033	-0.149457	0.0104232	0.00133864	0.00237319	0.17	0.0928962	-0.0678125	0.00967814	0.00141266	0.00211457
adrenal gland diseases	chromosome disorders	0.235	0.133144	-0.257886	0.00950922	0.00114566	0.00237124	0.185	0.101928	-0.0890385	0.00969642	0.00116062	0.0022208	0.085	0.0443864	-0.0450124	0.00533352	0.000869996	0.00145049
adrenal gland diseases	colitis	0.215	0.120448	-0.0931025	0.0121328	0.00134233	0.00232988	0.195	0.108033	-0.0862006	0.0116526	0.00129424	0.00245954	0.17	0.0928962	-0.0991651	0.0102934	0.00148956	0.0020432
adrenal gland diseases	colitis, ulcerative	0.21	0.117318	-0.114542	0.0110364	0.00138006	0.00223906	0.185	0.101928	-0.094824	0.0109419	0.00125598	0.00218877	0.175	0.0958904	-0.086275	0.00993786	0.00155169	0.00216315
adrenal gland diseases	collagen diseases	0.185	0.101928	-0.100807	0.00983142	0.00129954	0.00211762	0.14	0.0752688	0.0211081	0.00964592	0.00124493	0.00188208	0.135	0.0723861	0.00258993	0.00878583	0.00128509	0.00180453
adrenal gland diseases	colonic diseases	0.255	0.146132	-0.203013	0.0128378	0.00137944	0.00277487	0.235	0.133144	-0.16593	0.0128886	0.0015367	0.00291425	0.155	0.0840108	-0.0942946	0.00940202	0.00154559	0.00211934
adrenal gland diseases	colorectal neoplasms	0.245	0.139601	-0.189953	0.0125402	0.00135278	0.00281334	0.22	0.123596	-0.116306	0.0128908	0.00147255	0.00295435	0.15	0.0810811	-0.0786059	0.00888163	0.00157435	0.00210457
adrenal gland diseases	congenital abnormalities	0.29	0.169591	-0.303406	0.0120444	0.00150996	0.00295157	0.235	0.133144	-0.14397	0.0110929	0.00138715	0.00269655	0.145	0.0781671	-0.080793	0.00892136	0.00132736	0.00203254
adrenal gland diseases	congenital disorders of glycosylation	0.0666667	0.00877193	0.444368	0.00325748	0.000919008	0.00127313	0.0333333	0.00436681	0.489827	0.00312735	0.000940256	0.000539323	0.0333333	0.00436681	0.450126	0.00344536	0.00105185	0.000560689
adrenal gland diseases	congenital, hereditary, and neonatal diseases and abnormalities	0.29	0.169591	-0.303406	0.0120444	0.00150996	0.00295157	0.23	0.129944	-0.136236	0.0109651	0.00136967	0.00265536	0.145	0.0781671	-0.080793	0.00892136	0.00132736	0.00203254
adrenal gland diseases	connective tissue diseases	0.285	0.166181	-0.30815	0.0137086	0.0014117	0.00290633	0.275	0.15942	-0.216071	0.0141178	0.00162682	0.00300897	0.17	0.0928962	-0.120179	0.0106732	0.00152266	0.00221574
adrenal gland diseases	coronary artery disease	0.245	0.139601	-0.240103	0.0125526	0.00138034	0.00300905	0.22	0.123596	-0.140946	0.0127288	0.00145696	0.00296666	0.18	0.0989011	-0.110003	0.0115427	0.00147413	0.00248389
adrenal gland diseases	coronary disease	0.265	0.152738	-0.251195	0.0126286	0.00142639	0.00298103	0.23	0.129944	-0.123165	0.0131079	0.00163646	0.00304993	0.17	0.0928962	-0.105156	0.011042	0.00147253	0.00239909
adrenal gland diseases	cranial nerve diseases	0.225	0.126761	-0.221883	0.010126	0.00138506	0.00216707	0.16	0.0869565	-0.0744255	0.00908047	0.00124238	0.00201977	0.11	0.0582011	0.0415515	0.00782011	0.00127812	0.00166317
adrenal gland diseases	craniofacial abnormalities	0.125	0.0666667	-0.0621998	0.00883145	0.00100972	0.0019589	0.13	0.0695187	0.011243	0.00880825	0.00115611	0.00199603	0.125	0.0666667	-0.0209262	0.0083011	0.001101	0.00177416
adrenal gland diseases	crohn disease	0.21	0.117318	-0.111497	0.0117018	0.00129728	0.00210406	0.17	0.0928962	-0.0648595	0.0107653	0.00129139	0.00214417	0.17	0.0928962	-0.0959419	0.00984948	0.0015384	0.00214686
adrenal gland diseases	death	0.255	0.146132	-0.26382	0.0126711	0.00148942	0.00281816	0.225	0.126761	-0.168382	0.0130908	0.00154031	0.00290591	0.125	0.0666667	-0.0720037	0.0099017	0.00140235	0.00202366
adrenal gland diseases	death, sudden	0.175	0.0958904	-0.134807	0.00899026	0.00124877	0.00226919	0.165	0.0899183	-0.0719612	0.00953532	0.00118652	0.00228132	0.105	0.055409	-0.0743742	0.00801599	0.00117127	0.0017352
adrenal gland diseases	death, sudden, cardiac	0.14	0.0752688	-0.0725875	0.00806117	0.00116766	0.00195829	0.14	0.0752688	-0.0342858	0.00838823	0.00123914	0.00200601	0.11	0.0582011	-0.0633738	0.00757743	0.00123608	0.00163532
adrenal gland diseases	dementia	0.215	0.120448	-0.248764	0.0120969	0.0015532	0.0026594	0.175	0.0958904	-0.12297	0.0121141	0.00154975	0.00249017	0.13	0.0695187	-0.0382569	0.00938716	0.00151106	0.00193459
adrenal gland diseases	demyelinating autoimmune diseases, cns	0.175	0.0958904	-0.0374245	0.0111592	0.0013284	0.00211188	0.16	0.0869565	0.0333796	0.0106578	0.0012719	0.00209462	0.15	0.0810811	0.00247609	0.00970372	0.00156004	0.00198749
adrenal gland diseases	demyelinating diseases	0.195	0.108033	-0.0507674	0.0111862	0.0013789	0.00208945	0.195	0.108033	-0.032686	0.0115167	0.00145204	0.00229548	0.19	0.104972	-0.0932114	0.00988514	0.00158861	0.00224788
adrenal gland diseases	diabetes mellitus	0.305	0.179941	-0.361241	0.0140576	0.00152372	0.00321073	0.285	0.166181	-0.26586	0.0142697	0.00164002	0.00329492	0.165	0.0899183	-0.155738	0.0110609	0.00139094	0.00221187
adrenal gland diseases	diabetes mellitus, type 1	0.29	0.169591	-0.331093	0.0120535	0.00148807	0.00294243	0.265	0.152738	-0.251818	0.0116629	0.00144589	0.00284695	0.22	0.123596	-0.171254	0.0103041	0.00132934	0.00250664
adrenal gland diseases	diabetes mellitus, type 2	0.3	0.176471	-0.345125	0.013387	0.00138287	0.00325984	0.24	0.136364	-0.21954	0.0127319	0.00149358	0.00315101	0.195	0.108033	-0.141359	0.0116735	0.00149518	0.00269884
adrenal gland diseases	digestive system diseases	0.31	0.183432	-0.323704	0.0135028	0.0015837	0.00308621	0.26	0.149425	-0.187037	0.0138635	0.00165219	0.00304923	0.135	0.0723861	-0.0833004	0.00936907	0.0014281	0.00194066
adrenal gland diseases	digestive system neoplasms	0.305	0.179941	-0.290576	0.0134522	0.00150852	0.00309439	0.24	0.136364	-0.150654	0.0140201	0.00165129	0.00305862	0.12	0.0638298	-0.0514301	0.00944421	0.00138674	0.00183637
adrenal gland diseases	disorders of sex development	0.37	0.226994	-0.431319	0.0111286	0.00135756	0.00331485	0.34	0.204819	-0.376203	0.0104096	0.0012586	0.00320174	0.23	0.129944	-0.256566	0.00926468	0.0010315	0.00256885
adrenal gland diseases	dna repair-deficiency disorders	0.165	0.0899183	-0.0333831	0.00881399	0.00116371	0.00197246	0.165	0.0899183	-0.0398021	0.00837025	0.00121576	0.00201594	0.105	0.055409	-0.0102792	0.00821511	0.00136733	0.00185072
adrenal gland diseases	dwarfism	0.21	0.117318	-0.182087	0.00819452	0.00100425	0.00258467	0.205	0.114206	-0.11082	0.00855869	0.00111164	0.00268978	0.14	0.0752688	-0.0383153	0.0082103	0.00106632	0.00227823
adrenal gland diseases	dyskinesias	0.165	0.0899183	-0.133439	0.00954492	0.00128793	0.00212465	0.125	0.0666667	-0.0322984	0.00923463	0.00124525	0.0020027	0.075	0.038961	0.00550933	0.00717964	0.00116714	0.00152435
adrenal gland diseases	dysostoses	0.12	0.0638298	-0.0354097	0.00844766	0.00085072	0.00178021	0.115	0.061008	-0.0109983	0.00822743	0.000916845	0.00184345	0.115	0.061008	-0.0567142	0.00896009	0.00100806	0.0018318
adrenal gland diseases	dyssomnias	0.205	0.114206	-0.22233	0.00977685	0.00124001	0.00225712	0.195	0.108033	-0.126188	0.00913921	0.00126537	0.00215587	0.155	0.0840108	-0.126553	0.00875017	0.00124074	0.00185711
adrenal gland diseases	ectodermal dysplasia	0.136752	0.0531561	0.073272	0.00868311	0.000978759	0.0014902	0.111111	0.0427632	0.124228	0.008289	0.00092171	0.00145041	0.0854701	0.0325733	0.107424	0.00838573	0.000941662	0.00133001
adrenal gland diseases	endocrine gland neoplasms	0.38	0.234568	-0.434183	0.0139209	0.00161618	0.00353222	0.305	0.179941	-0.293599	0.0144885	0.00172548	0.00339186	0.125	0.0666667	-0.0459983	0.00971207	0.00127394	0.00176471
adrenal gland diseases	endocrine system diseases	0.48	0.315789	-0.649939	0.016548	0.00168769	0.00432872	0.435	0.277955	-0.523704	0.0164479	0.00185398	0.00438055	0.13	0.0695187	-0.0669197	0.00969245	0.00137181	0.00195174
adrenal gland diseases	epilepsy	0.205	0.114206	-0.210127	0.00943762	0.00131925	0.00224944	0.16	0.0869565	-0.070236	0.00865403	0.00113398	0.00193751	0.085	0.0443864	0.0138214	0.00759857	0.00108077	0.00156784
adrenal gland diseases	esophageal diseases	0.265	0.152738	-0.250302	0.0119303	0.00136679	0.00274989	0.19	0.104972	-0.118516	0.0110794	0.0012643	0.00227161	0.145	0.0781671	-0.0922506	0.010231	0.00149768	0.00224782
adrenal gland diseases	exophthalmos	0.245	0.139601	-0.205048	0.0108342	0.00120265	0.00239745	0.245	0.139601	-0.171791	0.0113171	0.00130698	0.00257376	0.165	0.0899183	-0.0737705	0.0098033	0.00134059	0.00216227
adrenal gland diseases	eye diseases	0.26	0.149425	-0.23339	0.0115136	0.00123926	0.00257398	0.23	0.129944	-0.148902	0.0120859	0.00144796	0.00252922	0.15	0.0810811	-0.0615931	0.0101013	0.00145888	0.00210785
adrenal gland diseases	eye diseases, hereditary	0.18	0.0989011	-0.0772711	0.00731686	0.00105193	0.00183561	0.15	0.0810811	0.0313039	0.00751131	0.0010296	0.00171357	0.085	0.0443864	0.0459212	0.00737867	0.00100041	0.00141417
adrenal gland diseases	female urogenital diseases	0.38	0.234568	-0.442693	0.0145382	0.00167694	0.0036194	0.35	0.212121	-0.35594	0.0146306	0.00173842	0.00370648	0.175	0.0958904	-0.130366	0.0100389	0.00161394	0.00221911
adrenal gland diseases	female urogenital diseases and pregnancy complications	0.38	0.234568	-0.442693	0.0145382	0.00167694	0.0036194	0.35	0.212121	-0.35594	0.0146306	0.00173842	0.00370648	0.175	0.0958904	-0.130366	0.0100389	0.00161394	0.00221911
adrenal gland diseases	gastroenteritis	0.235	0.133144	-0.149317	0.0121284	0.00134638	0.00241361	0.205	0.114206	-0.093694	0.012479	0.00143831	0.00245299	0.155	0.0840108	-0.128606	0.0105633	0.00152048	0.00228068
adrenal gland diseases	gastrointestinal diseases	0.26	0.149425	-0.227795	0.0125857	0.00142191	0.0026103	0.24	0.136364	-0.155946	0.01312	0.00157368	0.00288326	0.12	0.0638298	-0.0677177	0.00889595	0.00131039	0.0019399
adrenal gland diseases	gastrointestinal neoplasms	0.26	0.149425	-0.221604	0.0126194	0.0013315	0.00276333	0.225	0.126761	-0.14014	0.013254	0.00152573	0.00291191	0.125	0.0666667	-0.0492141	0.00906991	0.00142978	0.00200908
adrenal gland diseases	genetic diseases, inborn	0.265	0.152738	-0.253945	0.0109509	0.00145291	0.00268994	0.225	0.126761	-0.124906	0.010264	0.00139861	0.00249464	0.13	0.0695187	-0.0854893	0.00800873	0.00136361	0.00183444
adrenal gland diseases	genetic diseases, x-linked	0.235	0.133144	-0.158863	0.00884344	0.00132776	0.0023582	0.22	0.123596	-0.0831119	0.00945	0.00138246	0.00238086	0.235	0.133144	-0.221085	0.00825568	0.00141246	0.00236729
adrenal gland diseases	genital diseases, female	0.33	0.197605	-0.341523	0.0134216	0.00152294	0.00319501	0.295	0.173021	-0.221234	0.0140523	0.00171584	0.00322354	0.15	0.0810811	-0.0864933	0.008896	0.00145371	0.00210217
adrenal gland diseases	genital diseases, male	0.325	0.19403	-0.37023	0.0136717	0.00146269	0.00325113	0.28	0.162791	-0.253992	0.0140528	0.00154391	0.0033085	0.13	0.0695187	-0.0328	0.0111557	0.00142982	0.00223477
adrenal gland diseases	genital neoplasms, female	0.325	0.19403	-0.339111	0.0133771	0.0015752	0.00322959	0.28	0.162791	-0.226647	0.0136307	0.00164445	0.00313762	0.155	0.0840108	-0.0815827	0.00922016	0.0014306	0.00220077
adrenal gland diseases	genital neoplasms, male	0.3	0.176471	-0.293216	0.013376	0.00141256	0.00305384	0.27	0.156069	-0.244045	0.013954	0.00156285	0.0032251	0.13	0.0695187	-0.0328	0.0111557	0.00142982	0.00223477
adrenal gland diseases	glioma	0.25	0.142857	-0.203543	0.0139544	0.00158309	0.00274132	0.215	0.120448	-0.11936	0.0140284	0.00164082	0.00277146	0.125	0.0666667	-0.0375505	0.00931432	0.00140233	0.0019505
adrenal gland diseases	glomerulonephritis	0.24	0.136364	-0.157881	0.0120268	0.00142465	0.00272331	0.205	0.114206	-0.0758418	0.0127168	0.00145878	0.00242461	0.18	0.0989011	-0.0705985	0.0101044	0.00152745	0.00205794
adrenal gland diseases	glucose metabolism disorders	0.35	0.212121	-0.449498	0.0139923	0.0015627	0.00346666	0.335	0.201201	-0.363571	0.0146042	0.00170255	0.00365426	0.22	0.123596	-0.303279	0.0114439	0.0013226	0.00247734
adrenal gland diseases	goiter	0.275	0.15942	-0.235586	0.0113235	0.00130502	0.00255731	0.22	0.123596	-0.134467	0.0111876	0.00130728	0.00246987	0.175	0.0958904	-0.10296	0.00999843	0.00136074	0.00205317
adrenal gland diseases	gonadal disorders	0.425	0.269841	-0.458834	0.0143327	0.00161518	0.0039131	0.33	0.197605	-0.27321	0.0135269	0.00160944	0.00358764	0.125	0.0666667	-0.036031	0.00946585	0.00139338	0.00203704
adrenal gland diseases	gout	0.190476	0.0701754	-0.064844	0.0103276	0.00102161	0.00248047	0.171429	0.0627178	0.0123781	0.00972311	0.000958889	0.00232845	0.152381	0.0553633	0.0203398	0.00930129	0.00102941	0.00201649
adrenal gland diseases	gram-positive bacterial infections	0.24	0.136364	-0.17481	0.0108025	0.00144222	0.00224618	0.19	0.104972	-0.104189	0.01066	0.00141263	0.00217334	0.145	0.0781671	-0.0778694	0.00899585	0.00134887	0.00176312
adrenal gland diseases	graves disease	0.275	0.15942	-0.222197	0.0110717	0.0012727	0.00255161	0.24	0.136364	-0.155987	0.0113148	0.00128468	0.00255252	0.165	0.0899183	-0.0737705	0.00988951	0.00134385	0.00215901
adrenal gland diseases	hair diseases	0.195	0.108033	-0.154281	0.00922758	0.00116601	0.00209166	0.19	0.104972	-0.127297	0.00896946	0.00118445	0.00223716	0.175	0.0958904	-0.125683	0.00921486	0.00130426	0.00207729
adrenal gland diseases	head and neck neoplasms	0.295	0.173021	-0.28219	0.0127748	0.00141145	0.00279242	0.235	0.133144	-0.168579	0.0121766	0.00144145	0.0027126	0.14	0.0752688	-0.0783424	0.0100938	0.00159067	0.00214348
adrenal gland diseases	heart arrest	0.205	0.114206	-0.236734	0.00908811	0.00116588	0.00249849	0.195	0.108033	-0.156002	0.00941296	0.00127886	0.00249957	0.115	0.061008	-0.0760864	0.00854944	0.00134708	0.00196822
adrenal gland diseases	heart defects, congenital	0.2	0.111111	-0.198218	0.0108591	0.00120619	0.0026911	0.23	0.129944	-0.136655	0.0115051	0.00125358	0.00290064	0.13	0.0695187	-0.0883285	0.00906549	0.00113286	0.00209048
adrenal gland diseases	heart diseases	0.31	0.183432	-0.33497	0.0131107	0.00148435	0.0032499	0.295	0.173021	-0.252629	0.0135246	0.00168149	0.00324796	0.145	0.0781671	-0.110686	0.0100462	0.00149667	0.00193268
adrenal gland diseases	hematologic diseases	0.21	0.117318	-0.115287	0.0112118	0.00141128	0.00229771	0.23	0.129944	-0.120852	0.0117335	0.00159388	0.00253785	0.125	0.0666667	0.0170529	0.00853324	0.00148116	0.00169358
adrenal gland diseases	hemic and lymphatic diseases	0.215	0.120448	-0.138834	0.0105382	0.00131204	0.00224656	0.21	0.117318	-0.0892413	0.0112655	0.00152112	0.00244339	0.115	0.061008	0.0480625	0.00863324	0.00132512	0.00175016
adrenal gland diseases	hemorrhagic disorders	0.195	0.108033	-0.08341	0.0114939	0.00149392	0.00223785	0.205	0.114206	-0.0552049	0.01161	0.00158066	0.00231813	0.15	0.0810811	0.00729507	0.00935323	0.00152197	0.00184006
adrenal gland diseases	hemostatic disorders	0.2	0.111111	-0.0995178	0.0119118	0.00135276	0.0023569	0.19	0.104972	-0.0550194	0.0119078	0.00150073	0.00240169	0.155	0.0840108	-0.00337228	0.00961696	0.00150839	0.00185232
adrenal gland diseases	hereditary sensory and motor neuropathy	0.09	0.0471204	0.0236587	0.0048046	0.00107058	0.00103084	0.065	0.0335917	0.113687	0.00450702	0.000954204	0.001081	0.055	0.0282776	0.0704787	0.00461098	0.00101891	0.00105174
adrenal gland diseases	heredodegenerative disorders, nervous system	0.185	0.101928	-0.126985	0.00902379	0.00131704	0.00205615	0.145	0.0781671	-0.0243657	0.00843937	0.00126402	0.00187067	0.2	0.111111	-0.153005	0.0083417	0.00129774	0.00226357
adrenal gland diseases	hyperinsulinism	0.275	0.15942	-0.361572	0.0118878	0.00132726	0.00310915	0.235	0.133144	-0.210872	0.0119664	0.00137512	0.00291193	0.19	0.104972	-0.163141	0.0110648	0.00135367	0.00260801
adrenal gland diseases	hypersensitivity	0.23	0.129944	-0.129856	0.0117864	0.00128614	0.00251757	0.185	0.101928	-0.0375954	0.0111957	0.00124751	0.00222468	0.15	0.0810811	-0.0193723	0.0106025	0.00143862	0.00203156
adrenal gland diseases	hypersensitivity, immediate	0.23	0.129944	-0.135378	0.0114869	0.00124755	0.00236981	0.18	0.0989011	-0.0269211	0.010893	0.00123497	0.00215105	0.15	0.0810811	-0.0192603	0.0106438	0.00141219	0.00203861
adrenal gland diseases	hyperthyroidism	0.315	0.186944	-0.415045	0.0116358	0.00141958	0.00282838	0.275	0.15942	-0.275437	0.0112557	0.00132307	0.0026248	0.18	0.0989011	-0.155153	0.00977631	0.00141119	0.00214625
adrenal gland diseases	hypopigmentation	0.15	0.0810811	-0.0300106	0.00841954	0.00125041	0.00171833	0.14	0.0752688	-0.00528879	0.00800737	0.00121263	0.00174429	0.115	0.061008	0.0273224	0.00778809	0.00131993	0.00184108
adrenal gland diseases	hypothalamic diseases	0.38	0.234568	-0.437273	0.0139714	0.00146039	0.00340054	0.35	0.212121	-0.367786	0.0136597	0.0015866	0.00352228	0.255	0.146132	-0.155405	0.011178	0.00160091	0.00259914
adrenal gland diseases	hypotrichosis	0.18	0.0989011	-0.143643	0.00932972	0.00116964	0.00199374	0.195	0.108033	-0.103664	0.00953886	0.00130611	0.00213477	0.185	0.101928	-0.162326	0.00948015	0.00135494	0.00205172
adrenal gland diseases	immune system diseases	0.235	0.133144	-0.179062	0.0117918	0.00131623	0.00248307	0.215	0.120448	-0.12334	0.0119503	0.00139193	0.00251766	0.135	0.0723861	-0.0051644	0.00922668	0.00121775	0.00174543
adrenal gland diseases	immunologic deficiency syndromes	0.175	0.0958904	-0.111943	0.0100165	0.00122333	0.002071	0.165	0.0899183	-0.0257164	0.00991592	0.00137797	0.00190902	0.14	0.0752688	-0.00825879	0.00927457	0.0014368	0.00188269
adrenal gland diseases	immunoproliferative disorders	0.155	0.0840108	-0.0315329	0.00975606	0.00124191	0.00203891	0.185	0.101928	-0.07402	0.0112147	0.00144316	0.00250299	0.11	0.0582011	0.0723571	0.00831343	0.00128084	0.0017263
adrenal gland diseases	infant, newborn, diseases	0.25	0.142857	-0.251026	0.0118931	0.00145022	0.00267829	0.18	0.0989011	-0.115627	0.0107724	0.00135357	0.00235264	0.11	0.0582011	-0.0236906	0.00870644	0.00143187	0.00178497
adrenal gland diseases	inflammatory bowel diseases	0.23	0.129944	-0.127919	0.0119415	0.00136845	0.00231131	0.19	0.104972	-0.104189	0.0114241	0.00130119	0.0022718	0.16	0.0869565	-0.0799177	0.0093563	0.00156761	0.00202508
adrenal gland diseases	insulin resistance	0.22	0.123596	-0.256961	0.0119584	0.00128485	0.00281666	0.22	0.123596	-0.230978	0.0119274	0.00142329	0.00279324	0.165	0.0899183	-0.152081	0.0105544	0.00130173	0.00225432
adrenal gland diseases	intellectual disability	0.27	0.156069	-0.311608	0.00855238	0.00117041	0.00247053	0.2	0.111111	-0.139363	0.00816229	0.00113397	0.00222767	0.225	0.126761	-0.252261	0.00718663	0.00129288	0.00232925
adrenal gland diseases	intestinal diseases	0.255	0.146132	-0.203442	0.0126488	0.00136528	0.00264185	0.245	0.139601	-0.178964	0.0130728	0.00154338	0.00287262	0.165	0.0899183	-0.102636	0.00937784	0.00155364	0.00218209
adrenal gland diseases	intestinal neoplasms	0.26	0.149425	-0.21315	0.0126099	0.00141253	0.00282949	0.23	0.129944	-0.170724	0.0131349	0.00147524	0.00296408	0.15	0.0810811	-0.0809406	0.00899513	0.0015656	0.00210047
adrenal gland diseases	joint diseases	0.23	0.129944	-0.152412	0.0124779	0.00145031	0.00246331	0.2	0.111111	-0.0865437	0.0126609	0.00143036	0.00254296	0.145	0.0781671	-0.0376012	0.0109953	0.00147216	0.00200891
adrenal gland diseases	keratosis	0.155	0.0840108	-0.0578121	0.00944641	0.0012614	0.00181222	0.13	0.0695187	0.0107581	0.00851871	0.00126898	0.00171821	0.15	0.0810811	-0.057824	0.0081916	0.00141022	0.00174777
adrenal gland diseases	kidney diseases	0.345	0.208459	-0.386788	0.01367	0.00146942	0.00314703	0.31	0.183432	-0.245575	0.0136124	0.0015993	0.0031022	0.195	0.108033	-0.154051	0.010818	0.00161821	0.00237549
adrenal gland diseases	kidney neoplasms	0.31	0.183432	-0.348378	0.0134636	0.0015138	0.00293145	0.245	0.139601	-0.15976	0.0126583	0.00149753	0.00273988	0.17	0.0928962	-0.120052	0.00974438	0.00144477	0.00211091
adrenal gland diseases	leprosy	0.16	0.0869565	-0.0982577	0.00783892	0.00116234	0.00180283	0.13	0.0695187	-0.00981829	0.00752112	0.00112261	0.00175736	0.12	0.0638298	0.00733887	0.00738595	0.00129816	0.00170466
adrenal gland diseases	leukemia	0.165	0.0899183	-0.0808755	0.011502	0.00129366	0.00241173	0.18	0.0989011	-0.0795936	0.0119394	0.0014059	0.00278396	0.135	0.0723861	-0.0314872	0.00975835	0.00141091	0.00202795
adrenal gland diseases	leukemia, b-cell	0.16	0.0869565	-0.0635799	0.0100223	0.00118741	0.00207457	0.185	0.101928	-0.0788578	0.0109464	0.00137568	0.00251363	0.13	0.0695187	0.00806416	0.00879198	0.00129657	0.00183814
adrenal gland diseases	leukemia, lymphocytic, chronic, b-cell	0.145	0.0781671	-0.0170595	0.0094781	0.00113861	0.00180436	0.15	0.0810811	0.00280434	0.0100243	0.00127864	0.00194021	0.11	0.0582011	0.093246	0.00861494	0.0013395	0.00175586
adrenal gland diseases	leukemia, lymphoid	0.155	0.0840108	-0.0475903	0.00996733	0.00117073	0.0020654	0.175	0.0958904	-0.0573742	0.0105894	0.00135973	0.00238642	0.14	0.0752688	-0.011059	0.00888891	0.00140603	0.00190752
adrenal gland diseases	leukemia, myeloid	0.15	0.0810811	-0.105068	0.0109676	0.00129406	0.00235858	0.145	0.0781671	-0.0579811	0.0114534	0.00138625	0.00254912	0.12	0.0638298	0.0028576	0.00862634	0.00147645	0.00188791
adrenal gland diseases	leukemia, myeloid, acute	0.155	0.0840108	-0.0887576	0.0108267	0.00127622	0.00237237	0.145	0.0781671	-0.0390537	0.0112402	0.00136122	0.00259832	0.13	0.0695187	-0.0218579	0.00902848	0.00139171	0.00203499
adrenal gland diseases	limb deformities, congenital	0.130208	0.0681199	-0.0818559	0.0091473	0.000924794	0.0017848	0.135417	0.0710383	-0.0350568	0.00924669	0.00110032	0.00182853	0.109375	0.0566038	-0.0487093	0.0093119	0.00104807	0.00165167
adrenal gland diseases	lipid metabolism disorders	0.25	0.142857	-0.19076	0.0116281	0.00131128	0.00282014	0.195	0.108033	-0.094079	0.0116998	0.00125581	0.0025299	0.15	0.0810811	-0.0829664	0.00926277	0.00121917	0.00211175
adrenal gland diseases	lipid metabolism, inborn errors	0.175	0.0958904	-0.0929078	0.00932976	0.00122805	0.00208816	0.155	0.0840108	-0.049385	0.00915172	0.00114385	0.00202584	0.1	0.0526316	-0.0110518	0.00853556	0.00132915	0.00183576
adrenal gland diseases	lipidoses	0.155	0.0840108	-0.0608315	0.00884594	0.00125542	0.00186083	0.15	0.0810811	-0.0608749	0.00875896	0.0010911	0.00189335	0.13	0.0695187	-0.0546448	0.00850994	0.00130256	0.0019706
adrenal gland diseases	liver cirrhosis	0.315	0.186944	-0.342571	0.0122574	0.00147662	0.00301464	0.285	0.166181	-0.298628	0.0122673	0.00166911	0.0030692	0.22	0.123596	-0.152614	0.010713	0.00176827	0.00248115
adrenal gland diseases	liver cirrhosis, biliary	0.19	0.104972	-0.10957	0.00892904	0.00119901	0.00217151	0.19	0.104972	-0.146249	0.0101279	0.00132314	0.00231863	0.16	0.0869565	-0.0456774	0.00913047	0.00137756	0.00211586
adrenal gland diseases	liver diseases	0.345	0.208459	-0.382179	0.0139354	0.00155327	0.00355199	0.285	0.166181	-0.267947	0.014335	0.00175276	0.00344998	0.17	0.0928962	-0.142143	0.00901051	0.0014807	0.00205914
adrenal gland diseases	lung diseases	0.27	0.156069	-0.260091	0.013213	0.00149138	0.00283956	0.25	0.142857	-0.194675	0.0135456	0.00164515	0.00282487	0.175	0.0958904	-0.115237	0.0100516	0.00152825	0.00209133
adrenal gland diseases	lung diseases, obstructive	0.235	0.133144	-0.159915	0.0123121	0.00128687	0.00254685	0.185	0.101928	-0.0644621	0.0113302	0.00127185	0.00226941	0.195	0.108033	-0.095201	0.0113209	0.00146434	0.00236353
adrenal gland diseases	lung neoplasms	0.26	0.149425	-0.242297	0.0130735	0.00147154	0.00271608	0.235	0.133144	-0.165872	0.0124386	0.00153903	0.00270752	0.15	0.0810811	-0.0706563	0.0101062	0.00152074	0.0019585
adrenal gland diseases	lupus erythematosus, systemic	0.155	0.0840108	-0.0493928	0.00899551	0.0011636	0.00194137	0.155	0.0840108	-0.0189862	0.00947892	0.00126027	0.00194888	0.17	0.0928962	-0.0649317	0.00939531	0.00133667	0.00182149
adrenal gland diseases	lymphatic diseases	0.215	0.120448	-0.138834	0.0105382	0.00131204	0.00224656	0.21	0.117318	-0.0892413	0.0112655	0.00152112	0.00244339	0.115	0.061008	0.0426717	0.00867881	0.00133713	0.00175233
adrenal gland diseases	lymphoma	0.17	0.0928962	-0.0448968	0.00974484	0.00117442	0.00198085	0.175	0.0958904	-0.0445885	0.0107251	0.00137764	0.00226428	0.105	0.055409	0.0620899	0.00796202	0.0012782	0.00173905
adrenal gland diseases	lymphoma, non-hodgkin	0.16	0.0869565	-0.0365731	0.00976087	0.00116752	0.00191304	0.15	0.0810811	0.0108508	0.0108346	0.00130874	0.00211367	0.115	0.061008	0.0609031	0.00856229	0.00127886	0.00161259
adrenal gland diseases	lymphoproliferative disorders	0.16	0.0869565	-0.0317825	0.0100678	0.00125751	0.00212097	0.185	0.101928	-0.0635161	0.011393	0.00143508	0.0024812	0.11	0.0582011	0.0614852	0.00849859	0.00130831	0.00173915
adrenal gland diseases	lysosomal storage diseases	0.19	0.104972	-0.0764401	0.00834541	0.00117959	0.00202922	0.12	0.0638298	-0.00815217	0.00834675	0.00100098	0.00164155	0.12	0.0638298	-0.0576422	0.0080945	0.00127217	0.0017676
adrenal gland diseases	lysosomal storage diseases, nervous system	0.17	0.0928962	-0.0766329	0.00803393	0.00116989	0.00195593	0.14	0.0752688	-0.0577018	0.00867411	0.00100899	0.00183509	0.13	0.0695187	-0.0269476	0.00833493	0.00128224	0.00193702
adrenal gland diseases	macular degeneration	0.18	0.0989011	-0.0923668	0.00979577	0.00128086	0.00217152	0.16	0.0869565	-0.0240073	0.00933482	0.00128962	0.00208487	0.11	0.0582011	-0.0519614	0.00861363	0.00127809	0.00171138
adrenal gland diseases	malabsorption syndromes	0.255	0.146132	-0.234538	0.0110661	0.00151495	0.00257599	0.25	0.142857	-0.217292	0.0104412	0.00151547	0.00251388	0.2	0.111111	-0.181026	0.00876766	0.0013836	0.00210794
adrenal gland diseases	male urogenital diseases	0.365	0.223242	-0.423724	0.0145167	0.00148198	0.00348886	0.33	0.197605	-0.326406	0.0147701	0.00153383	0.00356607	0.135	0.0723861	-0.0354923	0.0107398	0.00140465	0.00221226
adrenal gland diseases	malformations of cortical development	0.135	0.0723861	-0.0419273	0.00807046	0.0012104	0.00163497	0.095	0.0498688	0.096489	0.00796312	0.00113799	0.00163324	0.12	0.0638298	-0.0312774	0.00768364	0.00122428	0.00157412
adrenal gland diseases	mental retardation, x-linked	0.265	0.152738	-0.263052	0.00889129	0.00129683	0.00278501	0.22	0.123596	-0.13776	0.0079743	0.00122741	0.00223532	0.285	0.166181	-0.312489	0.00810603	0.00137974	0.00265801
adrenal gland diseases	metabolic diseases	0.35	0.212121	-0.404133	0.0137457	0.00144589	0.00379695	0.27	0.156069	-0.236229	0.0123223	0.00133256	0.00318444	0.17	0.0928962	-0.122248	0.00910305	0.0014448	0.0021757
adrenal gland diseases	metabolic syndrome x	0.18	0.0989011	-0.179597	0.00929951	0.00114238	0.00219207	0.175	0.0958904	-0.107725	0.00909646	0.00118513	0.00212308	0.145	0.0781671	-0.100413	0.00800081	0.00112525	0.00188015
adrenal gland diseases	metabolism, inborn errors	0.22	0.123596	-0.14494	0.0085647	0.00117897	0.00247291	0.155	0.0840108	0.0705577	0.0071075	0.00107567	0.00202795	0.225	0.126761	-0.191382	0.0091168	0.00141474	0.00269187
adrenal gland diseases	metal metabolism, inborn errors	0.215	0.120448	-0.214644	0.00872904	0.00130615	0.00223432	0.2	0.111111	-0.151992	0.00823874	0.00131402	0.00216321	0.13	0.0695187	-0.0478358	0.00810376	0.00136351	0.00193873
adrenal gland diseases	mitochondrial diseases	0.13	0.0695187	0.0270112	0.00598153	0.00101567	0.00165504	0.085	0.0443864	0.142757	0.00513463	0.000784044	0.00140563	0.095	0.0498688	0.0781863	0.00532661	0.00092796	0.00149115
adrenal gland diseases	motor neuron disease	0.12	0.0638298	-0.046911	0.00706585	0.00102727	0.00154006	0.105	0.055409	0.0652811	0.0062638	0.000998162	0.00147442	0.085	0.0443864	0.0465491	0.00616663	0.0010669	0.00139575
adrenal gland diseases	mouth diseases	0.24	0.136364	-0.162364	0.0121426	0.00138939	0.00258628	0.2	0.111111	-0.0680072	0.0129272	0.00152941	0.00246378	0.17	0.0928962	-0.112191	0.0102488	0.00141487	0.00202609
adrenal gland diseases	movement disorders	0.195	0.108033	-0.175242	0.0111497	0.0013915	0.00239226	0.155	0.0840108	-0.0532259	0.0107749	0.00128634	0.00221983	0.095	0.0498688	0.0281225	0.00835323	0.00136849	0.00176233
adrenal gland diseases	multiple sclerosis	0.195	0.108033	-0.0727738	0.011723	0.0014225	0.00210356	0.17	0.0928962	0.000474011	0.0114708	0.00124464	0.00215269	0.155	0.0840108	0.00191359	0.00980087	0.00154983	0.0020283
adrenal gland diseases	muscular diseases	0.21	0.117318	-0.132577	0.00934081	0.00126072	0.00225131	0.185	0.101928	-0.040495	0.00974484	0.00125044	0.00221662	0.09	0.0471204	0.0335093	0.00806076	0.00108589	0.00161931
adrenal gland diseases	muscular disorders, atrophic	0.16	0.0869565	-0.0532854	0.0080993	0.00122729	0.00211795	0.12	0.0638298	0.0448516	0.00766547	0.00105407	0.00183548	0.1	0.0526316	0.0394385	0.00759768	0.00118813	0.00169573
adrenal gland diseases	muscular dystrophies	0.15	0.0810811	-0.0285981	0.00725879	0.00118951	0.00193029	0.125	0.0666667	0.0314107	0.00723951	0.00104605	0.00171173	0.11	0.0582011	0.0314555	0.0072584	0.0011881	0.00175627
adrenal gland diseases	musculoskeletal abnormalities	0.235	0.133144	-0.201712	0.0108264	0.00125768	0.00253618	0.19	0.104972	-0.0637658	0.0106755	0.00120093	0.00234751	0.12	0.0638298	-0.0322861	0.00933686	0.00123202	0.00192251
adrenal gland diseases	musculoskeletal diseases	0.31	0.183432	-0.319985	0.0132003	0.00143492	0.00299909	0.255	0.146132	-0.218301	0.0136412	0.00141313	0.00297773	0.14	0.0752688	-0.0117322	0.0105245	0.00144733	0.00188528
adrenal gland diseases	mycobacterium infections	0.215	0.120448	-0.126374	0.0102694	0.00132407	0.00224827	0.17	0.0928962	-0.0597826	0.0101664	0.00129893	0.00207897	0.15	0.0810811	-0.0190539	0.00864052	0.001323	0.00194285
adrenal gland diseases	myeloproliferative disorders	0.165	0.0899183	-0.112547	0.0106793	0.00117946	0.00225876	0.16	0.0869565	-0.0621348	0.0110907	0.00134811	0.0024203	0.1	0.0526316	0.0501351	0.00833098	0.00134354	0.00177562
adrenal gland diseases	myocardial infarction	0.29	0.169591	-0.321542	0.0132181	0.00144436	0.00303863	0.245	0.139601	-0.170864	0.0132583	0.00159694	0.00301415	0.16	0.0869565	-0.149856	0.0115268	0.00151997	0.00237333
adrenal gland diseases	myocardial ischemia	0.27	0.156069	-0.264093	0.0127469	0.00140717	0.00296729	0.245	0.139601	-0.157726	0.0135119	0.00167337	0.00295761	0.175	0.0958904	-0.130103	0.010893	0.00164608	0.00236586
adrenal gland diseases	neoplasms	0.31	0.183432	-0.333709	0.01355	0.00150528	0.00296124	0.27	0.156069	-0.216685	0.0143555	0.00177939	0.0031578	0.15	0.0810811	-0.0548596	0.0108335	0.0014806	0.00212567
adrenal gland diseases	neoplasms by histologic type	0.29	0.169591	-0.282942	0.0131447	0.00152097	0.00283763	0.255	0.146132	-0.19045	0.0139117	0.00174568	0.00304619	0.145	0.0781671	-0.0777831	0.0094385	0.00131988	0.00195304
adrenal gland diseases	neoplasms by site	0.33	0.197605	-0.348813	0.0140023	0.00149293	0.00325182	0.28	0.162791	-0.240479	0.0139716	0.00159711	0.0031925	0.155	0.0840108	-0.0735208	0.0107372	0.00133499	0.0020404
adrenal gland diseases	neoplasms, connective and soft tissue	0.275	0.15942	-0.245131	0.0126164	0.00154259	0.00263983	0.26	0.149425	-0.189604	0.0134465	0.00163953	0.00299865	0.16	0.0869565	-0.05999	0.00870417	0.00149417	0.00216746
adrenal gland diseases	neoplasms, connective tissue	0.285	0.166181	-0.29398	0.0132736	0.0013378	0.00297681	0.255	0.146132	-0.203381	0.0142145	0.00153669	0.00323958	0.165	0.0899183	-0.1123	0.0103764	0.00141383	0.00213826
adrenal gland diseases	neoplasms, germ cell and embryonal	0.27	0.156069	-0.240217	0.0131095	0.00151128	0.00259633	0.235	0.133144	-0.161299	0.013461	0.00174901	0.00272575	0.125	0.0666667	-0.0563419	0.00847551	0.00139357	0.00169901
adrenal gland diseases	neoplasms, glandular and epithelial	0.32	0.190476	-0.330333	0.0137092	0.00151087	0.00304134	0.26	0.149425	-0.213731	0.0136159	0.00182486	0.00296537	0.145	0.0781671	-0.0752527	0.00940446	0.00132214	0.00187906
adrenal gland diseases	neoplasms, nerve tissue	0.275	0.15942	-0.23521	0.0133663	0.00161096	0.00269806	0.225	0.126761	-0.145378	0.0134267	0.0017486	0.00274818	0.135	0.0723861	-0.064164	0.0088199	0.00150338	0.00177394
adrenal gland diseases	neoplasms, neuroepithelial	0.245	0.139601	-0.193071	0.0136851	0.00160072	0.00265964	0.21	0.117318	-0.132394	0.0136467	0.00169793	0.00274708	0.09	0.0471204	-0.0108904	0.00948109	0.0013273	0.00174747
adrenal gland diseases	neoplastic syndromes, hereditary	0.235	0.133144	-0.197442	0.0114228	0.00138184	0.00257967	0.195	0.108033	-0.0949878	0.0109475	0.00122393	0.00262696	0.135	0.0723861	-0.0492234	0.00863541	0.0013224	0.00197665
adrenal gland diseases	nephritis	0.245	0.139601	-0.173394	0.0121496	0.00139497	0.00261317	0.21	0.117318	-0.0756001	0.0129439	0.00153842	0.00241191	0.175	0.0958904	-0.05979	0.00991364	0.00157899	0.0019945
adrenal gland diseases	nervous system diseases	0.29	0.169591	-0.319989	0.0134933	0.00155147	0.00290994	0.24	0.136364	-0.217683	0.012586	0.00150534	0.00278448	0.115	0.061008	8.26551e-05	0.00882294	0.00133472	0.00196866
adrenal gland diseases	nervous system malformations	0.145	0.0781671	-0.0472173	0.00856783	0.00121614	0.00167258	0.11	0.0582011	0.0559736	0.00811422	0.00112103	0.00166836	0.095	0.0498688	0.0354808	0.00709145	0.00105373	0.00139797
adrenal gland diseases	neurobehavioral manifestations	0.285	0.166181	-0.326937	0.0101296	0.00127301	0.00267083	0.195	0.108033	-0.115942	0.00867241	0.00119956	0.00217428	0.21	0.117318	-0.236026	0.00749664	0.00130033	0.00217904
adrenal gland diseases	neurodegenerative diseases	0.205	0.114206	-0.228519	0.0117252	0.00150102	0.00243771	0.17	0.0928962	-0.0983805	0.0113997	0.00147401	0.00236343	0.1	0.0526316	-0.0109236	0.00853393	0.00141196	0.00153202
adrenal gland diseases	neuroectodermal tumors	0.27	0.156069	-0.224628	0.0132125	0.00161812	0.00264181	0.23	0.129944	-0.161213	0.0133989	0.00175777	0.00273126	0.13	0.0695187	-0.0587998	0.00875459	0.00142579	0.00170981
adrenal gland diseases	neuroendocrine tumors	0.29	0.169591	-0.247149	0.012889	0.00158556	0.00271056	0.235	0.133144	-0.147539	0.0126731	0.00168844	0.00258686	0.145	0.0781671	-0.0781291	0.00865493	0.00153146	0.00177537
adrenal gland diseases	neurologic manifestations	0.265	0.152738	-0.317548	0.0111482	0.00135267	0.00264117	0.185	0.101928	-0.118611	0.0102587	0.00125855	0.00232898	0.185	0.101928	-0.145328	0.00905075	0.00129429	0.00216857
adrenal gland diseases	neuromuscular diseases	0.235	0.133144	-0.199038	0.0102858	0.00136883	0.00237007	0.19	0.104972	-0.107794	0.0102751	0.0013608	0.0021811	0.115	0.061008	-0.00204474	0.00895285	0.0013703	0.0016618
adrenal gland diseases	nevi and melanomas	0.235	0.133144	-0.168651	0.012105	0.00157785	0.00239728	0.2	0.111111	-0.0821673	0.0123015	0.00162445	0.00265754	0.145	0.0781671	-0.0786938	0.00918376	0.00157563	0.00195156
adrenal gland diseases	nutrition disorders	0.35	0.212121	-0.439873	0.0143844	0.0013894	0.00371085	0.305	0.179941	-0.330335	0.013605	0.00146122	0.00345577	0.17	0.0928962	-0.101387	0.00970751	0.00104126	0.00229949
adrenal gland diseases	nutritional and metabolic diseases	0.345	0.208459	-0.403297	0.0132853	0.00144728	0.0036808	0.275	0.15942	-0.239537	0.0122617	0.00135515	0.00316645	0.18	0.0989011	-0.143566	0.00927308	0.00147196	0.00224242
adrenal gland diseases	obesity	0.33	0.197605	-0.427822	0.014047	0.00132607	0.00352439	0.3	0.176471	-0.353531	0.0140659	0.00149647	0.00344421	0.17	0.0928962	-0.13875	0.00995418	0.00107428	0.0024575
adrenal gland diseases	ocular motility disorders	0.095	0.0498688	-0.00329234	0.00607084	0.000990849	0.00134341	0.1	0.0526316	0.0775037	0.00675102	0.00105818	0.00140382	0.07	0.0362694	0.0498483	0.00663329	0.00106576	0.00130918
adrenal gland diseases	orbital diseases	0.26	0.149425	-0.226383	0.0109313	0.00121691	0.00249	0.24	0.136364	-0.147231	0.0113899	0.00129474	0.00256255	0.165	0.0899183	-0.0737705	0.0098033	0.00134059	0.00216227
adrenal gland diseases	osteochondrodysplasias	0.185	0.101928	-0.137702	0.0102525	0.00120054	0.00224517	0.165	0.0899183	-0.0456696	0.00961558	0.00123883	0.00203165	0.135	0.0723861	-0.0480764	0.00919241	0.00112824	0.00176711
adrenal gland diseases	osteoporosis	0.3	0.176471	-0.306319	0.0127076	0.00122422	0.00330554	0.265	0.152738	-0.244603	0.0129473	0.00145037	0.003069	0.15	0.0810811	-0.0681742	0.0107334	0.00126516	0.00231122
adrenal gland diseases	otorhinolaryngologic diseases	0.24	0.136364	-0.173473	0.011064	0.00125029	0.00236808	0.195	0.108033	-0.0582853	0.0100198	0.00127467	0.00222934	0.175	0.0958904	-0.0896545	0.00986492	0.0014772	0.00199974
adrenal gland diseases	ovarian diseases	0.335	0.201201	-0.345453	0.0136619	0.00158248	0.00333769	0.27	0.156069	-0.212234	0.0131767	0.00165293	0.00311001	0.12	0.0638298	-0.0280005	0.00915142	0.00140744	0.00197454
adrenal gland diseases	ovarian neoplasms	0.34	0.204819	-0.361103	0.0138852	0.00154731	0.00341028	0.27	0.156069	-0.227635	0.0130614	0.00163782	0.00313482	0.12	0.0638298	-0.0254098	0.00902333	0.00140401	0.00197505
adrenal gland diseases	overnutrition	0.33	0.197605	-0.43192	0.0140228	0.00132227	0.00354498	0.3	0.176471	-0.353531	0.0140659	0.00149647	0.00344421	0.17	0.0928962	-0.13875	0.00995418	0.00107428	0.0024575
adrenal gland diseases	overweight	0.335	0.201201	-0.440026	0.014185	0.00134287	0.00359767	0.295	0.173021	-0.341076	0.014014	0.00150493	0.00342249	0.18	0.0989011	-0.144809	0.0107151	0.00117342	0.00251838
adrenal gland diseases	pancreatic diseases	0.295	0.173021	-0.297736	0.0130786	0.00147012	0.0029676	0.22	0.123596	-0.146146	0.0127143	0.00153941	0.00267566	0.13	0.0695187	-0.0875878	0.0097246	0.00137267	0.00185295
adrenal gland diseases	panuveitis	0.196203	0.0948012	-0.0986359	0.0097807	0.00124171	0.00193344	0.177215	0.0848485	-0.0156914	0.00957988	0.0012055	0.00192373	0.14557	0.0686567	-0.0352375	0.00934753	0.00132278	0.00200033
adrenal gland diseases	parkinson disease	0.185	0.101928	-0.175239	0.0112592	0.00138886	0.00229228	0.145	0.0781671	-0.0451966	0.0102731	0.00124247	0.00211254	0.14	0.0752688	-0.055301	0.00938941	0.00138527	0.00207847
adrenal gland diseases	parkinsonian disorders	0.185	0.101928	-0.172693	0.011127	0.00138691	0.00225307	0.145	0.0781671	-0.0345893	0.0100134	0.0011984	0.00203434	0.14	0.0752688	-0.0503151	0.00927842	0.00139308	0.00206879
adrenal gland diseases	pathologic processes	0.335	0.201201	-0.339971	0.0140784	0.00147567	0.00339815	0.31	0.183432	-0.306376	0.0145971	0.00172895	0.00338964	0.155	0.0840108	-0.110099	0.0109479	0.00163951	0.00222892
adrenal gland diseases	pathological conditions, anatomical	0.335	0.201201	-0.353721	0.0146687	0.0015611	0.00334815	0.26	0.149425	-0.19535	0.0142752	0.00168949	0.00307805	0.225	0.126761	-0.178826	0.0118739	0.00166803	0.00231371
adrenal gland diseases	pathological conditions, signs and symptoms	0.36	0.219512	-0.422122	0.0147329	0.00157995	0.00364207	0.33	0.197605	-0.377328	0.0150198	0.00173807	0.00373056	0.16	0.0869565	-0.105253	0.0107803	0.00158339	0.00234615
adrenal gland diseases	peripheral nervous system diseases	0.245	0.139601	-0.257583	0.0117968	0.00154348	0.00253381	0.22	0.123596	-0.177777	0.012141	0.00175003	0.00265457	0.13	0.0695187	-0.0403666	0.0101559	0.00148592	0.00196653
adrenal gland diseases	peroxisomal disorders	0.265	0.152738	-0.295064	0.00964354	0.00153278	0.00266347	0.265	0.152738	-0.226719	0.0105588	0.00155621	0.00274251	0.31	0.183432	-0.358265	0.00999524	0.0017337	0.00309442
adrenal gland diseases	pigmentation disorders	0.255	0.146132	-0.23324	0.0107677	0.00129405	0.00226917	0.17	0.0928962	-0.0276457	0.00976895	0.00126294	0.00199431	0.155	0.0840108	-0.0194304	0.0085933	0.00142377	0.00187403
adrenal gland diseases	polyneuropathies	0.16	0.0869565	-0.115385	0.00786953	0.00130021	0.00185154	0.1	0.0526316	0.0261558	0.00751273	0.00114497	0.00150145	0.075	0.038961	0.0211199	0.006685	0.00111171	0.00123361
adrenal gland diseases	precursor cell lymphoblastic leukemia-lymphoma	0.145	0.0781671	-0.0336779	0.00899361	0.00110362	0.00196309	0.165	0.0899183	-0.0380764	0.00943495	0.00121797	0.00219875	0.135	0.0723861	0.00842879	0.00783701	0.00134771	0.00198296
adrenal gland diseases	prostatic diseases	0.295	0.173021	-0.296183	0.013251	0.00142349	0.0030104	0.27	0.156069	-0.244045	0.0138843	0.00155498	0.00322742	0.13	0.0695187	-0.0328359	0.0112169	0.00143602	0.00223861
adrenal gland diseases	prostatic neoplasms	0.295	0.173021	-0.293102	0.0131963	0.0014075	0.00299889	0.27	0.156069	-0.249364	0.0139729	0.00157423	0.00323493	0.13	0.0695187	-0.0328717	0.0112027	0.00143959	0.00223612
adrenal gland diseases	proteinuria	0.28	0.162791	-0.289238	0.0126404	0.00135406	0.00287919	0.23	0.129944	-0.182125	0.0127491	0.00139252	0.00285856	0.155	0.0840108	-0.0964085	0.0102069	0.00118701	0.0023152
adrenal gland diseases	proteostasis deficiencies	0.18	0.0989011	-0.136056	0.0103107	0.00153615	0.00246993	0.145	0.0781671	-0.054093	0.00936949	0.00137616	0.00190374	0.095	0.0498688	-0.0286326	0.00768611	0.00139317	0.00163789
adrenal gland diseases	psoriasis	0.25	0.142857	-0.160393	0.0125242	0.00128819	0.00270057	0.175	0.0958904	-0.0542772	0.0114389	0.00115383	0.00229713	0.13	0.0695187	-0.00257926	0.00962324	0.0013353	0.00186693
adrenal gland diseases	purine-pyrimidine metabolism, inborn errors	0.170455	0.0867052	-0.120371	0.00989696	0.00109323	0.00230563	0.142045	0.0712251	-0.0299772	0.00937956	0.000986736	0.00210086	0.142045	0.0712251	-0.0435267	0.00908766	0.00117893	0.00195055
adrenal gland diseases	rectal diseases	0.245	0.139601	-0.205542	0.0125954	0.00123731	0.00272656	0.225	0.126761	-0.121264	0.0131672	0.00141884	0.00288528	0.145	0.0781671	-0.075678	0.00883156	0.00154025	0.00202471
adrenal gland diseases	renal tubular transport, inborn errors	0.25	0.142857	-0.261821	0.00754887	0.00095678	0.00221236	0.2	0.111111	-0.178126	0.00744091	0.000959686	0.0020787	0.11	0.0582011	-0.0341787	0.00689764	0.000985766	0.00162595
adrenal gland diseases	respiratory hypersensitivity	0.21	0.117318	-0.111386	0.0115293	0.00125081	0.00236692	0.18	0.0989011	-0.0406605	0.0112986	0.00125957	0.00223406	0.2	0.111111	-0.0707141	0.011041	0.00152805	0.0023035
adrenal gland diseases	respiratory tract diseases	0.285	0.166181	-0.270729	0.0132596	0.00146993	0.00285991	0.26	0.149425	-0.207451	0.0136032	0.0016973	0.00286594	0.185	0.101928	-0.128952	0.0101675	0.00153221	0.00218491
adrenal gland diseases	respiratory tract neoplasms	0.265	0.152738	-0.255356	0.0132241	0.00148151	0.00281937	0.24	0.136364	-0.184459	0.0124686	0.0015465	0.00277406	0.155	0.0840108	-0.0734457	0.0103832	0.00158633	0.00202448
adrenal gland diseases	retinal degeneration	0.15	0.0810811	0	0.00840944	0.00110003	0.00174069	0.145	0.0781671	0.032164	0.00812704	0.00116069	0.00176991	0.09	0.0471204	0.0413057	0.0073235	0.00123512	0.001414
adrenal gland diseases	retinal diseases	0.24	0.136364	-0.186574	0.0111836	0.00123545	0.00242923	0.205	0.114206	-0.0755845	0.0108931	0.00137191	0.00242011	0.145	0.0781671	-0.072752	0.00932502	0.00138513	0.0019176
adrenal gland diseases	retinal dystrophies	0.09	0.0471204	0.143083	0.00424574	0.000845138	0.0010463	0.09	0.0471204	0.183717	0.00474647	0.00087552	0.00112774	0.06	0.0309278	0.0996646	0.00473124	0.000852223	0.00117794
adrenal gland diseases	retinitis pigmentosa	0.06	0.0309278	0.189826	0.00373869	0.000760929	0.000891927	0.095	0.0498688	0.163302	0.00505717	0.000904906	0.00122549	0.055	0.0282776	0.142681	0.00462114	0.000882297	0.00111831
adrenal gland diseases	rheumatic diseases	0.25	0.142857	-0.234501	0.0123588	0.00138827	0.0026193	0.22	0.123596	-0.124759	0.0124302	0.00136096	0.00244175	0.155	0.0840108	-0.0566375	0.0109675	0.0015334	0.00206971
adrenal gland diseases	sarcoma	0.245	0.139601	-0.205753	0.0122253	0.00137123	0.00263868	0.24	0.136364	-0.166846	0.0134095	0.00155553	0.00285134	0.13	0.0695187	-0.040836	0.00825973	0.00141193	0.00194723
adrenal gland diseases	sensation disorders	0.21	0.117318	-0.206104	0.00969313	0.00127039	0.0020323	0.135	0.0723861	-0.00280226	0.00867646	0.00112046	0.00174204	0.09	0.0471204	0.0404796	0.00765836	0.00105261	0.00139865
adrenal gland diseases	signs and symptoms	0.365	0.223242	-0.424961	0.0147357	0.0015799	0.00370766	0.33	0.197605	-0.377328	0.0150198	0.00173807	0.00373056	0.16	0.0869565	-0.105253	0.0107803	0.00158339	0.00234615
adrenal gland diseases	skin abnormalities	0.2	0.111111	-0.0716007	0.00934803	0.00124069	0.00204902	0.17	0.0928962	0.0104611	0.00907077	0.0012011	0.00187787	0.125	0.0666667	-0.0064125	0.0085492	0.00136247	0.00170159
adrenal gland diseases	skin and connective tissue diseases	0.29	0.169591	-0.310796	0.0135153	0.00140859	0.00289356	0.275	0.15942	-0.213533	0.0141993	0.00165889	0.0030086	0.17	0.0928962	-0.136115	0.0105234	0.00150146	0.00220314
adrenal gland diseases	skin diseases	0.29	0.169591	-0.310796	0.0135274	0.00143413	0.00290079	0.28	0.162791	-0.224032	0.0142384	0.00168052	0.00304516	0.17	0.0928962	-0.136115	0.0105234	0.00150146	0.00220314
adrenal gland diseases	skin diseases, genetic	0.2	0.111111	-0.0740606	0.00927588	0.00124656	0.00205961	0.165	0.0899183	-0.00793237	0.0087835	0.00116752	0.00184799	0.125	0.0666667	-0.0140239	0.00826048	0.00135112	0.00166663
adrenal gland diseases	skin diseases, papulosquamous	0.235	0.133144	-0.1488	0.0117494	0.00129119	0.00257895	0.185	0.101928	-0.046893	0.0116509	0.00120012	0.00237706	0.135	0.0723861	-0.0448224	0.0087776	0.00136052	0.00180179
adrenal gland diseases	skin diseases, vascular	0.27	0.156069	-0.22203	0.01201	0.00137865	0.00261717	0.235	0.133144	-0.134321	0.0122366	0.00148918	0.00259008	0.15	0.0810811	-0.043062	0.00946469	0.00136224	0.00198975
adrenal gland diseases	sleep disorders	0.215	0.120448	-0.244561	0.0101491	0.00125134	0.00240368	0.195	0.108033	-0.124517	0.00990204	0.00127717	0.00226233	0.145	0.0781671	-0.100381	0.00828577	0.00123965	0.00180304
adrenal gland diseases	spastic paraplegia, hereditary	0.0833333	0.0225564	0.192174	0.00480065	0.00123706	0.0010353	0.0694444	0.0187266	0.260041	0.00470627	0.00116415	0.0010447	0.0694444	0.0187266	0.218817	0.00476798	0.00123928	0.00107216
adrenal gland diseases	spinal cord diseases	0.215	0.120448	-0.175888	0.0102343	0.00123211	0.00213558	0.165	0.0899183	-0.0482082	0.0100551	0.00120681	0.00204452	0.135	0.0723861	-0.0264823	0.00918282	0.00126533	0.0019703
adrenal gland diseases	spinal diseases	0.225	0.126761	-0.210095	0.0112265	0.00124714	0.00233021	0.18	0.0989011	-0.0799824	0.0114955	0.00131286	0.00240415	0.125	0.0666667	-0.0265489	0.00929636	0.00129258	0.00196867
adrenal gland diseases	spinocerebellar ataxias	0.12	0.0638298	-0.0346418	0.00816067	0.00114297	0.00199327	0.12	0.0638298	-0.014099	0.00734081	0.00114199	0.00186228	0.11	0.0582011	-0.00613258	0.00754141	0.00128569	0.00173193
adrenal gland diseases	spinocerebellar degenerations	0.09	0.0471204	0.0164859	0.00627427	0.000912211	0.00172074	0.11	0.0582011	0.0545209	0.00606558	0.000970238	0.00187552	0.075	0.038961	0.0302926	0.00595616	0.00097694	0.00161834
adrenal gland diseases	spondylarthritis	0.155	0.0840108	0.0223177	0.00890534	0.00114581	0.00178694	0.14	0.0752688	0.0441093	0.00944209	0.00118765	0.00188085	0.115	0.061008	0.0938701	0.00867218	0.00130337	0.00181824
adrenal gland diseases	spondylarthropathies	0.15	0.0810811	0.0391718	0.00870157	0.00111124	0.00173499	0.135	0.0723861	0.0442533	0.00928976	0.00117285	0.0018426	0.11	0.0582011	0.0994027	0.00853836	0.00126913	0.00179436
adrenal gland diseases	spondylitis	0.165	0.0899183	-0.00255955	0.00863337	0.00112701	0.00181103	0.14	0.0752688	0.0248631	0.00930034	0.00117215	0.00187557	0.12	0.0638298	0.0932008	0.00866051	0.00130903	0.00181863
adrenal gland diseases	spondylitis, ankylosing	0.206897	0.0269058	0.261676	0.00925845	0.000982358	0.00168853	0.172414	0.0223214	0.33415	0.00890848	0.000967363	0.00143963	0.172414	0.0223214	0.33603	0.0081973	0.000991974	0.00130709
adrenal gland diseases	stomatognathic diseases	0.245	0.139601	-0.165349	0.0120599	0.00138329	0.0025901	0.2	0.111111	-0.0681934	0.0127124	0.00147028	0.00243937	0.175	0.0958904	-0.101649	0.0102531	0.00133998	0.0020453
adrenal gland diseases	stomatognathic system abnormalities	0.1	0.0526316	-0.0598945	0.00763348	0.00100227	0.0014133	0.1	0.0526316	0.0733888	0.00798247	0.00110927	0.00165275	0.125	0.0666667	-0.0549695	0.00827692	0.00090998	0.00167249
adrenal gland diseases	tauopathies	0.2	0.111111	-0.230348	0.0122926	0.00155619	0.00269986	0.175	0.0958904	-0.114501	0.012401	0.00159044	0.00255618	0.14	0.0752688	-0.0671204	0.00955796	0.00149145	0.00189665
adrenal gland diseases	tdp-43 proteinopathies	0.085	0.0443864	-0.023845	0.00698536	0.00116432	0.00162126	0.085	0.0443864	0.0596031	0.00710843	0.0011819	0.00153278	0.095	0.0498688	0.0139368	0.00711097	0.00123966	0.00156268
adrenal gland diseases	thoracic neoplasms	0.275	0.15942	-0.250604	0.0125657	0.00139299	0.00270051	0.245	0.139601	-0.176659	0.0126834	0.00160442	0.00279922	0.15	0.0810811	-0.0707141	0.0101802	0.00151633	0.00193267
adrenal gland diseases	thyroid diseases	0.375	0.230769	-0.418777	0.0131631	0.00145854	0.00323898	0.325	0.19403	-0.327489	0.0132377	0.0017028	0.0032303	0.175	0.0958904	-0.112323	0.0100498	0.00161301	0.00215546
adrenal gland diseases	urination disorders	0.32	0.190476	-0.392494	0.0133167	0.00145167	0.00310506	0.255	0.146132	-0.231884	0.0126875	0.00137924	0.00301249	0.17	0.0928962	-0.122978	0.00992922	0.00119965	0.00228261
adrenal gland diseases	urogenital abnormalities	0.405	0.253918	-0.444361	0.0132383	0.00157942	0.00364869	0.335	0.201201	-0.30865	0.0127894	0.00135257	0.00342086	0.14	0.0752688	-0.0192373	0.00887073	0.00114748	0.00231264
adrenal gland diseases	urogenital neoplasms	0.31	0.183432	-0.329539	0.0138025	0.00147369	0.00307919	0.27	0.156069	-0.235127	0.0139442	0.0015447	0.0031726	0.14	0.0752688	-0.0462937	0.0106569	0.00134234	0.00209499
adrenal gland diseases	urologic diseases	0.345	0.208459	-0.384982	0.0136826	0.00147049	0.00306206	0.295	0.173021	-0.232969	0.0137476	0.00166026	0.0030942	0.185	0.101928	-0.129978	0.0105922	0.0015874	0.00220188
adrenal gland diseases	urologic neoplasms	0.28	0.162791	-0.274294	0.0122107	0.00135429	0.00272115	0.23	0.129944	-0.138656	0.0126308	0.00143938	0.00277519	0.165	0.0899183	-0.142773	0.0100765	0.00146839	0.00207552
adrenal gland diseases	urological manifestations	0.31	0.183432	-0.354118	0.0131102	0.00137729	0.00296386	0.265	0.152738	-0.237227	0.0126213	0.0013783	0.00295608	0.175	0.0958904	-0.117685	0.00971841	0.00115556	0.00222663
adrenal gland diseases	uveal diseases	0.22	0.123596	-0.150144	0.0104457	0.00131792	0.00205232	0.14	0.0752688	0.00312934	0.00976524	0.00125284	0.00164464	0.125	0.0666667	0.0111994	0.00943847	0.00137566	0.00189415
adrenal gland diseases	uveitis	0.17	0.0928962	-0.0625456	0.00921014	0.00120309	0.00176054	0.14	0.0752688	0.0529964	0.00958881	0.00120138	0.00189648	0.14	0.0752688	-0.0132114	0.00942844	0.00138276	0.00196134
adrenal gland diseases	uveitis, anterior	0.207143	0.0932476	-0.0937891	0.010259	0.00126697	0.00203453	0.192857	0.086262	-0.0145269	0.0101618	0.00123642	0.00204137	0.157143	0.0691824	-0.0124588	0.00984325	0.00133115	0.00214576
adrenal gland diseases	varicose veins	0.212389	0.083045	-0.0288822	0.0109805	0.00119637	0.00254434	0.19469	0.0756014	0.0441774	0.0108652	0.00133867	0.00249007	0.212389	0.083045	0.00240502	0.0108779	0.00145024	0.00256356
adrenal gland diseases	vascular diseases	0.315	0.186944	-0.332393	0.0142996	0.00150459	0.00323859	0.285	0.166181	-0.268433	0.0141975	0.00163266	0.0032504	0.195	0.108033	-0.171857	0.0114578	0.00170993	0.00225259
adrenal gland diseases	vasculitis	0.19	0.104972	-0.116617	0.0103334	0.00131812	0.00214267	0.19	0.104972	-0.0888114	0.0104205	0.00126792	0.00229037	0.14	0.0752688	-0.0131288	0.00936809	0.00125375	0.00199705
adrenal gland diseases	virus diseases	0.195	0.108033	-0.141504	0.0107776	0.00126687	0.0020661	0.19	0.104972	-0.0858556	0.0110246	0.001359	0.00212266	0.135	0.0723861	-0.00523649	0.008609	0.0013369	0.00169068
adrenal gland diseases	vision disorders	0.175	0.0958904	-0.105251	0.00677392	0.0010198	0.00165401	0.13	0.0695187	-0.0510771	0.00673696	0.000930779	0.00158452	0.095	0.0498688	0.0179139	0.00642762	0.000905648	0.00136109
albuminuria	alzheimer disease	0.24	0.136364	-0.229467	0.0132578	0.00195611	0.00313986	0.24	0.136364	-0.262313	0.0146856	0.00206383	0.00331883	0.175	0.0958904	-0.117652	0.0120032	0.00188944	0.00260154
albuminuria	amino acid metabolism, inborn errors	0.215	0.120448	-0.134022	0.0102684	0.00176083	0.00261736	0.2	0.111111	-0.129715	0.0104698	0.00166107	0.00253396	0.165	0.0899183	-0.101371	0.00952684	0.00141812	0.00199513
albuminuria	amyotrophic lateral sclerosis	0.118421	0.0337079	0.117863	0.00826787	0.0015097	0.00202214	0.105263	0.0298507	0.11262	0.00862461	0.00140351	0.00201777	0.105263	0.0298507	0.115071	0.00920241	0.00148017	0.00213055
albuminuria	anemia	0.25	0.142857	-0.210271	0.011691	0.0020253	0.00291385	0.24	0.136364	-0.185745	0.0124196	0.00182744	0.00287862	0.15	0.0810811	-0.0887244	0.00989334	0.00146961	0.00202302
albuminuria	anemia, aplastic	0.145	0.0781671	-0.0157068	0.00977651	0.0014443	0.00176029	0.11	0.0582011	0.028576	0.00946959	0.00132942	0.00163341	0.105	0.055409	0.0565598	0.00979124	0.00134675	0.00170353
albuminuria	anemia, hemolytic	0.25	0.142857	-0.230973	0.0110885	0.00211196	0.00272203	0.2	0.111111	-0.139129	0.0110058	0.00187149	0.00250867	0.165	0.0899183	-0.167628	0.00977499	0.00181952	0.00214257
albuminuria	aneurysm	0.27	0.156069	-0.327072	0.0140945	0.00206962	0.00304473	0.26	0.149425	-0.258094	0.0157515	0.00203437	0.00325672	0.23	0.129944	-0.202976	0.0136124	0.00173585	0.00291677
albuminuria	ankylosis	0.180556	0.0501931	0.0884656	0.0102988	0.00161438	0.00236935	0.152778	0.0421456	0.102875	0.0106835	0.00157829	0.00241408	0.138889	0.0381679	0.11322	0.0109922	0.00153734	0.00211956
albuminuria	arrhythmias, cardiac	0.225	0.126761	-0.144394	0.0104779	0.00150079	0.00261127	0.23	0.129944	-0.167686	0.0111927	0.00155207	0.00275201	0.155	0.0840108	-0.0107063	0.00908649	0.00149691	0.0022194
albuminuria	arterial occlusive diseases	0.425	0.269841	-0.530082	0.0169369	0.00257886	0.00413704	0.41	0.257862	-0.471503	0.0187105	0.00269249	0.00419118	0.29	0.169591	-0.301872	0.0156635	0.00216242	0.00359546
albuminuria	arteriosclerosis	0.425	0.269841	-0.527465	0.0168858	0.00259342	0.00415156	0.41	0.257862	-0.471503	0.0187998	0.00269663	0.00419079	0.295	0.173021	-0.301872	0.0158912	0.00214275	0.00362911
albuminuria	arthritis	0.285	0.166181	-0.264922	0.0147895	0.00215882	0.00301871	0.28	0.162791	-0.271844	0.0157447	0.00198143	0.0032278	0.21	0.117318	-0.174886	0.0143029	0.00184881	0.00271365
albuminuria	arthritis, rheumatoid	0.191617	0.0955224	-0.177882	0.0106067	0.00164271	0.00204389	0.197605	0.0988024	-0.180729	0.0110941	0.00160157	0.00211954	0.167665	0.0825959	-0.140201	0.0110846	0.0014873	0.00200355
albuminuria	asthma	0.28	0.162791	-0.280433	0.0139299	0.0019122	0.0027796	0.26	0.149425	-0.214335	0.0146573	0.0018599	0.00287275	0.19	0.104972	-0.0969114	0.0141733	0.00165052	0.00241393
albuminuria	ataxia	0.125	0.0666667	-0.0261262	0.00739731	0.00115072	0.00175232	0.09	0.0471204	0.04833	0.00735281	0.0010216	0.00160894	0.095	0.0498688	0.015507	0.00788262	0.00102556	0.00166229
albuminuria	autoimmune diseases	0.275	0.15942	-0.275125	0.0141872	0.002108	0.00292643	0.265	0.152738	-0.229086	0.0149982	0.00195786	0.00302927	0.185	0.101928	-0.155905	0.0114712	0.00180302	0.00223131
albuminuria	autoimmune diseases of the nervous system	0.23	0.129944	-0.148209	0.0134586	0.00190629	0.00261091	0.24	0.136364	-0.203222	0.0143699	0.00181018	0.00276502	0.15	0.0810811	-0.0466677	0.0122941	0.001634	0.00210573
albuminuria	bacterial infections	0.285	0.166181	-0.283997	0.014064	0.00214993	0.00282213	0.285	0.166181	-0.268869	0.015339	0.00219084	0.00307321	0.165	0.0899183	-0.0943209	0.0119649	0.00174946	0.00216738
albuminuria	bacterial infections and mycoses	0.285	0.166181	-0.283997	0.014064	0.00214993	0.00282213	0.285	0.166181	-0.268869	0.015339	0.00219084	0.00307321	0.165	0.0899183	-0.0943209	0.0119649	0.00174946	0.00216738
albuminuria	basal ganglia diseases	0.175	0.0958904	-0.117801	0.0114915	0.00163752	0.00254428	0.18	0.0989011	-0.134715	0.0120275	0.00164804	0.00257878	0.105	0.055409	0.022836	0.0097825	0.00148693	0.00207603
albuminuria	behcet syndrome	0.171429	0.0262009	0.116281	0.0154057	0.00180248	0.00230859	0.171429	0.0262009	0.138922	0.0158264	0.00177146	0.0022028	0.142857	0.0217391	0.167332	0.0155692	0.00161193	0.00194832
albuminuria	bile duct diseases	0.235	0.133144	-0.258181	0.0117966	0.00183777	0.00254364	0.245	0.139601	-0.286102	0.0133758	0.00192728	0.00280788	0.16	0.0869565	-0.12754	0.0125148	0.00159717	0.00236916
albuminuria	biliary tract diseases	0.26	0.149425	-0.264018	0.0121279	0.00188844	0.00282413	0.245	0.139601	-0.264754	0.0131462	0.00199663	0.00282515	0.165	0.0899183	-0.118073	0.0128675	0.00171599	0.00254597
albuminuria	blood coagulation disorders	0.21	0.117318	-0.175662	0.0109961	0.00219039	0.00252566	0.19	0.104972	-0.163212	0.0116165	0.00211645	0.00244882	0.165	0.0899183	-0.110297	0.00998796	0.00192507	0.00220015
albuminuria	blood coagulation disorders, inherited	0.23	0.129944	-0.209424	0.0109616	0.00225803	0.00265173	0.21	0.117318	-0.186202	0.0108299	0.00212503	0.0024681	0.15	0.0810811	-0.102097	0.0095169	0.0018008	0.00203705
albuminuria	blood platelet disorders	0.23	0.129944	-0.211525	0.0121017	0.00215338	0.00293483	0.21	0.117318	-0.214499	0.0126768	0.00215875	0.0028462	0.16	0.0869565	-0.117176	0.0102991	0.00177704	0.00226867
albuminuria	blood protein disorders	0.275	0.15942	-0.244839	0.0139088	0.00225796	0.00281111	0.235	0.133144	-0.199215	0.0142215	0.00208791	0.00285748	0.145	0.0781671	-0.0702059	0.0115109	0.00154799	0.00195815
albuminuria	body weight	0.305	0.179941	-0.310694	0.0142765	0.00198454	0.00323187	0.305	0.179941	-0.322966	0.0155834	0.00199715	0.0034069	0.19	0.104972	-0.168824	0.012298	0.00153915	0.00248087
albuminuria	bone diseases	0.25	0.142857	-0.229477	0.0141613	0.00169841	0.00295979	0.24	0.136364	-0.197387	0.015036	0.00155507	0.00315545	0.17	0.0928962	-0.129613	0.0126578	0.00162383	0.0024187
albuminuria	bone diseases, developmental	0.14	0.0752688	-0.0600749	0.0114687	0.00150248	0.00233622	0.15	0.0810811	-0.0285086	0.0119969	0.00150647	0.00242776	0.145	0.0781671	-0.0678256	0.0121175	0.00158163	0.00236788
albuminuria	bone diseases, metabolic	0.215	0.120448	-0.135096	0.012575	0.00160817	0.00282585	0.225	0.126761	-0.170618	0.0131304	0.00161692	0.00302416	0.155	0.0840108	-0.064708	0.0126259	0.00145781	0.00241243
albuminuria	bone marrow diseases	0.2	0.111111	-0.175134	0.0122186	0.00163558	0.00257394	0.2	0.111111	-0.165803	0.0134193	0.00151996	0.0026464	0.115	0.061008	-0.0463852	0.0103518	0.00150654	0.00201306
albuminuria	brain diseases	0.285	0.166181	-0.303384	0.0143799	0.00212922	0.00315304	0.29	0.169591	-0.277733	0.0153876	0.00220208	0.00328604	0.16	0.0869565	-0.10122	0.0117481	0.00174425	0.00241729
albuminuria	brain diseases, metabolic	0.21	0.117318	-0.104712	0.00999512	0.00153797	0.00250755	0.22	0.123596	-0.11998	0.0107826	0.00163349	0.0027964	0.16	0.0869565	-0.0977395	0.00977532	0.00162486	0.00223847
albuminuria	brain diseases, metabolic, inborn	0.19	0.104972	-0.0839711	0.00902041	0.00150439	0.00229243	0.18	0.0989011	-0.0599896	0.0091851	0.00145944	0.00224684	0.13	0.0695187	-0.0142116	0.00875229	0.0013607	0.00191004
albuminuria	breast diseases	0.23	0.129944	-0.203441	0.0141474	0.00169262	0.00288891	0.225	0.126761	-0.199262	0.0151639	0.0017688	0.00308351	0.16	0.0869565	-0.14893	0.0121896	0.00158213	0.0023043
albuminuria	breast neoplasms	0.225	0.126761	-0.203481	0.0141796	0.00165199	0.00283958	0.225	0.126761	-0.19903	0.0152778	0.00177772	0.00308647	0.16	0.0869565	-0.14893	0.0121896	0.00158213	0.0023043
albuminuria	bronchial diseases	0.3	0.176471	-0.314901	0.0146596	0.00195524	0.00302013	0.28	0.162791	-0.2472	0.0152954	0.00196398	0.003049	0.19	0.104972	-0.120039	0.0128542	0.00159971	0.00226276
albuminuria	carbohydrate metabolism, inborn errors	0.12	0.0638298	-0.0106959	0.00633344	0.0013032	0.00177929	0.1	0.0526316	0.037293	0.00579933	0.00115695	0.00159626	0.1	0.0526316	0.0356904	0.00688064	0.00118882	0.00163363
albuminuria	carcinoma	0.255	0.146132	-0.240092	0.0138648	0.0019421	0.00287718	0.25	0.142857	-0.221483	0.015279	0.00204682	0.00306795	0.17	0.0928962	-0.147908	0.0112155	0.00163204	0.00239429
albuminuria	carcinoma, renal cell	0.245	0.139601	-0.205898	0.0132777	0.00184127	0.00260411	0.2	0.111111	-0.09799	0.0128045	0.00173306	0.00256803	0.165	0.0899183	-0.111046	0.0114995	0.00177206	0.00220183
albuminuria	cardiomegaly	0.27	0.156069	-0.253361	0.0125064	0.00209581	0.00294266	0.235	0.133144	-0.203038	0.012878	0.00198068	0.00276806	0.22	0.123596	-0.209351	0.0130404	0.0019063	0.00289043
albuminuria	cardiomyopathies	0.275	0.15942	-0.286116	0.0137654	0.00187499	0.00288359	0.285	0.166181	-0.304642	0.0143174	0.00188051	0.00287832	0.19	0.104972	-0.15424	0.0125336	0.00162995	0.00247839
albuminuria	cardiomyopathy, dilated	0.265	0.152738	-0.227749	0.0124594	0.00208058	0.00293612	0.21	0.117318	-0.1874	0.0128108	0.00192001	0.00268238	0.2	0.111111	-0.192431	0.0124973	0.00181639	0.00275055
albuminuria	cardiomyopathy, hypertrophic	0.19	0.104972	-0.177089	0.00999318	0.00148853	0.00221892	0.16	0.0869565	-0.121101	0.0104092	0.00133689	0.00216872	0.165	0.0899183	-0.140965	0.0110812	0.00143315	0.0022278
albuminuria	cardiomyopathy, hypertrophic, familial	0.15	0.0447761	0.00955346	0.0087479	0.00135981	0.00193841	0.15	0.0447761	0.0201743	0.0093545	0.00134729	0.00198531	0.1625	0.0486891	0.0153983	0.00957672	0.00148002	0.00199993
albuminuria	cardiovascular abnormalities	0.265	0.152738	-0.276388	0.0129072	0.00216018	0.00306786	0.26	0.149425	-0.241364	0.0128149	0.00207623	0.00305573	0.185	0.101928	-0.135704	0.0124881	0.00176939	0.00244767
albuminuria	cardiovascular diseases	0.4	0.25	-0.490257	0.0166982	0.00254485	0.00398013	0.4	0.25	-0.482232	0.0176531	0.00248491	0.0041535	0.265	0.152738	-0.31261	0.0145271	0.00218854	0.00326712
albuminuria	carotid artery diseases	0.275	0.15942	-0.292645	0.0134456	0.00234324	0.00288906	0.28	0.162791	-0.287763	0.0147492	0.0023479	0.00327392	0.255	0.146132	-0.23292	0.0153265	0.00222308	0.00350668
albuminuria	celiac disease	0.2	0.111111	-0.170427	0.0100823	0.00189739	0.00200206	0.175	0.0958904	-0.125229	0.0106993	0.00176766	0.00207531	0.16	0.0869565	-0.0820151	0.010169	0.0016112	0.00185771
albuminuria	central nervous system diseases	0.28	0.162791	-0.28784	0.0143441	0.00209832	0.00315641	0.285	0.166181	-0.277693	0.0149352	0.00212095	0.00325979	0.165	0.0899183	-0.103209	0.0120502	0.00175407	0.00246099
albuminuria	cerebellar ataxia	0.115	0.061008	-0.00979987	0.00751382	0.00124596	0.0018034	0.09	0.0471204	0.0319975	0.00755955	0.00100099	0.00160085	0.09	0.0471204	0.0444643	0.00795223	0.00101914	0.0016071
albuminuria	cerebellar diseases	0.125	0.0666667	-0.0312839	0.00787532	0.00122578	0.0018798	0.1	0.0526316	0.00831998	0.00820991	0.00120614	0.00171447	0.105	0.055409	-0.00515464	0.00849115	0.00110601	0.00188183
albuminuria	cerebrovascular disorders	0.35	0.212121	-0.418383	0.0156896	0.00234614	0.00358791	0.34	0.204819	-0.391867	0.0171567	0.00233327	0.00375694	0.22	0.123596	-0.207195	0.0145811	0.0017383	0.00272375
albuminuria	charcot-marie-tooth disease	0.10274	0.0453172	0.0133958	0.00634822	0.0012728	0.00130729	0.0958904	0.0421687	0.0237877	0.00657301	0.00118261	0.00123578	0.0890411	0.039039	0.0356246	0.00664876	0.00116878	0.00126322
albuminuria	cholestasis	0.215	0.120448	-0.213466	0.0110346	0.0017452	0.0023941	0.22	0.123596	-0.299201	0.012569	0.00173986	0.00257965	0.15	0.0810811	-0.104424	0.011656	0.00147698	0.00214235
albuminuria	cholestasis, intrahepatic	0.17	0.0928962	-0.150732	0.0104535	0.00167521	0.00216977	0.195	0.108033	-0.207344	0.0120021	0.00163798	0.00231925	0.16	0.0869565	-0.108942	0.0115181	0.00150408	0.00216117
albuminuria	chromosome disorders	0.145	0.0781671	-0.103128	0.00916435	0.001284	0.00197223	0.145	0.0781671	-0.0690608	0.0103673	0.00130167	0.00228497	0.095	0.0498688	-0.0247945	0.00617099	0.00104153	0.00157373
albuminuria	colitis	0.275	0.15942	-0.243959	0.01468	0.00198299	0.00269857	0.245	0.139601	-0.199217	0.0141387	0.00166219	0.00276931	0.2	0.111111	-0.209243	0.0129242	0.00174225	0.0023707
albuminuria	colitis, ulcerative	0.255	0.146132	-0.22872	0.0132753	0.00189511	0.00253831	0.22	0.123596	-0.166814	0.0133882	0.00160492	0.00244494	0.2	0.111111	-0.141565	0.0123495	0.00157322	0.00224286
albuminuria	collagen diseases	0.28	0.162791	-0.277487	0.0121162	0.00225624	0.00275741	0.25	0.142857	-0.23007	0.0128135	0.00209773	0.0026987	0.21	0.117318	-0.181729	0.0116665	0.00199635	0.00249894
albuminuria	colonic diseases	0.26	0.149425	-0.223737	0.0140647	0.00177922	0.00287729	0.245	0.139601	-0.206617	0.0149396	0.00166603	0.00305769	0.185	0.101928	-0.181634	0.0119936	0.00186226	0.00237177
albuminuria	colorectal neoplasms	0.22	0.123596	-0.146011	0.0133635	0.0015669	0.00271403	0.235	0.133144	-0.172699	0.0149757	0.00166504	0.00301655	0.16	0.0869565	-0.15327	0.0111864	0.00185767	0.00235246
albuminuria	congenital abnormalities	0.26	0.149425	-0.235813	0.0127426	0.00222054	0.00304	0.225	0.126761	-0.166006	0.0122939	0.00206691	0.00284482	0.155	0.0840108	-0.117085	0.0106174	0.00170971	0.00238909
albuminuria	congenital disorders of glycosylation	0.133333	0.0176991	0.299405	0.00467184	0.00192583	0.00196061	0.133333	0.0176991	0.311015	0.00487271	0.00188238	0.00198576	0.1	0.0132159	0.325521	0.0049794	0.00188998	0.00166176
albuminuria	congenital, hereditary, and neonatal diseases and abnormalities	0.26	0.149425	-0.235813	0.0127426	0.00222054	0.00304	0.225	0.126761	-0.163493	0.0122288	0.0020683	0.00282261	0.155	0.0840108	-0.117085	0.0106174	0.00170971	0.00238909
albuminuria	connective tissue diseases	0.25	0.142857	-0.259409	0.0148745	0.00183786	0.00303427	0.26	0.149425	-0.262613	0.0164881	0.00195402	0.00326912	0.155	0.0840108	-0.127642	0.0122194	0.00162247	0.00238518
albuminuria	coronary artery disease	0.36	0.219512	-0.446162	0.0152315	0.00244838	0.00369589	0.37	0.226994	-0.433609	0.0164639	0.00242878	0.00381047	0.295	0.173021	-0.303169	0.0154969	0.00211269	0.00354108
albuminuria	coronary disease	0.385	0.23839	-0.477617	0.0154367	0.00236841	0.00369967	0.395	0.246106	-0.45297	0.0170732	0.00264654	0.00395293	0.265	0.152738	-0.273567	0.0149946	0.00219401	0.00345104
albuminuria	cranial nerve diseases	0.18	0.0989011	-0.166633	0.0108823	0.00165715	0.00232295	0.17	0.0928962	-0.130013	0.0105906	0.00150306	0.00226024	0.12	0.0638298	-0.0287332	0.0092931	0.00146202	0.00216499
albuminuria	craniofacial abnormalities	0.105	0.055409	-0.013089	0.00927423	0.00124562	0.00196565	0.105	0.055409	0.0076674	0.00973612	0.00121692	0.00193237	0.115	0.061008	-0.026218	0.00981613	0.00116608	0.00189567
albuminuria	crohn disease	0.27	0.156069	-0.231449	0.0139031	0.00183385	0.00264496	0.255	0.146132	-0.208406	0.0133694	0.00173401	0.00253786	0.18	0.0989011	-0.119919	0.0125178	0.00172147	0.00222168
albuminuria	death	0.27	0.156069	-0.294069	0.0141713	0.00185597	0.00317776	0.265	0.152738	-0.266325	0.0152227	0.00185349	0.00336277	0.15	0.0810811	-0.0771427	0.0119506	0.00163125	0.00249985
albuminuria	death, sudden	0.17	0.0928962	-0.158029	0.0101943	0.0016165	0.00248877	0.175	0.0958904	-0.122391	0.011234	0.00157448	0.0025929	0.15	0.0810811	-0.105288	0.0102972	0.00156421	0.00237178
albuminuria	death, sudden, cardiac	0.125	0.0666667	-0.0604388	0.0091429	0.00148829	0.00233525	0.13	0.0695187	-0.0521739	0.00988815	0.00159401	0.00241275	0.145	0.0781671	-0.0917839	0.00973721	0.00165244	0.00231117
albuminuria	dementia	0.24	0.136364	-0.234136	0.0133721	0.00202054	0.00312961	0.255	0.146132	-0.28115	0.0146839	0.0021306	0.00336913	0.175	0.0958904	-0.137437	0.0116836	0.00186429	0.002706
albuminuria	demyelinating autoimmune diseases, cns	0.235	0.133144	-0.138367	0.0136804	0.00185799	0.00266131	0.215	0.120448	-0.132124	0.0137854	0.00181278	0.00265435	0.155	0.0840108	-0.0621848	0.0124839	0.00169392	0.00218461
albuminuria	demyelinating diseases	0.23	0.129944	-0.133345	0.0134279	0.00191687	0.00256635	0.205	0.114206	-0.121762	0.0141031	0.00186775	0.00258824	0.14	0.0752688	-0.0363455	0.0121983	0.00168451	0.0020399
albuminuria	diabetes mellitus	0.455	0.294498	-0.585249	0.0162282	0.00260472	0.00406108	0.445	0.286174	-0.546632	0.0174783	0.00249452	0.00422713	0.295	0.173021	-0.352667	0.0150331	0.00194093	0.00290403
albuminuria	diabetes mellitus, type 1	0.325	0.19403	-0.383523	0.013701	0.00208995	0.00323669	0.315	0.186944	-0.345668	0.0140083	0.00197637	0.00326755	0.23	0.129944	-0.229448	0.0126054	0.00160209	0.002651
albuminuria	diabetes mellitus, type 2	0.355	0.215805	-0.430053	0.0144348	0.00220431	0.00358304	0.34	0.204819	-0.390254	0.0152219	0.00222883	0.00355716	0.29	0.169591	-0.309294	0.014777	0.00195898	0.00316704
albuminuria	digestive system diseases	0.275	0.15942	-0.303078	0.0147251	0.00212556	0.00308535	0.275	0.15942	-0.261171	0.0162066	0.00201822	0.00317692	0.16	0.0869565	-0.136893	0.0114842	0.00162474	0.0022613
albuminuria	digestive system neoplasms	0.26	0.149425	-0.226147	0.0142428	0.00188522	0.00304259	0.25	0.142857	-0.188486	0.0162823	0.00193518	0.00332211	0.16	0.0869565	-0.128866	0.0116393	0.00165115	0.00225361
albuminuria	disorders of sex development	0.155	0.0840108	-0.0736466	0.00903463	0.0013571	0.00214954	0.14	0.0752688	-0.00168675	0.00913877	0.00130667	0.00224565	0.13	0.0695187	-0.0768913	0.00917192	0.00125739	0.00211576
albuminuria	dna repair-deficiency disorders	0.125	0.0666667	0.0775492	0.0093339	0.00108488	0.00184394	0.12	0.0638298	0.0974142	0.00897926	0.000994786	0.00174459	0.09	0.0471204	0.0777181	0.00906079	0.00114789	0.00187375
albuminuria	dwarfism	0.12	0.0638298	-0.010344	0.00768529	0.00117919	0.00194544	0.105	0.055409	0.06605	0.00803392	0.00130973	0.00194255	0.1	0.0526316	0.0569323	0.00885535	0.0012772	0.00202267
albuminuria	dyskinesias	0.135	0.0723861	-0.0445813	0.00955138	0.00144336	0.00212315	0.13	0.0695187	-0.031283	0.00972439	0.00146662	0.0021016	0.075	0.038961	0.025889	0.00788646	0.00117635	0.00155408
albuminuria	dysostoses	0.055	0.0282776	0.052759	0.00820403	0.00107978	0.00165829	0.055	0.0282776	0.0230487	0.00862235	0.00101507	0.00173091	0.05	0.025641	0.0571841	0.00958062	0.00119183	0.00184828
albuminuria	dyssomnias	0.17	0.0928962	-0.128041	0.00998617	0.00154277	0.0021513	0.175	0.0958904	-0.130622	0.0102645	0.00155247	0.00221676	0.155	0.0840108	-0.119182	0.0103032	0.00146674	0.00219638
albuminuria	ectodermal dysplasia	0.145299	0.0566667	0.0247065	0.00996018	0.00134488	0.00169023	0.128205	0.0496689	0.0618466	0.0104304	0.00133149	0.00169926	0.136752	0.0531561	0.0312781	0.0106803	0.00138079	0.0018018
albuminuria	endocrine gland neoplasms	0.21	0.117318	-0.148085	0.0134789	0.00171871	0.0026904	0.215	0.120448	-0.154556	0.0152659	0.00192506	0.00304382	0.165	0.0899183	-0.0855911	0.0121616	0.00154053	0.00214059
albuminuria	endocrine system diseases	0.37	0.226994	-0.428777	0.0162665	0.00224366	0.00385314	0.365	0.223242	-0.403014	0.0173664	0.0021233	0.00388423	0.18	0.0989011	-0.103622	0.0121626	0.00159125	0.00220366
albuminuria	epilepsy	0.15	0.0810811	-0.0760538	0.00903016	0.00159274	0.00197151	0.14	0.0752688	0.0035996	0.00926905	0.0014988	0.00199845	0.1	0.0526316	-0.00481624	0.00879451	0.00132018	0.00195673
albuminuria	esophageal diseases	0.23	0.129944	-0.192974	0.012866	0.00164499	0.00270193	0.195	0.108033	-0.130906	0.0128916	0.00150956	0.00249462	0.185	0.101928	-0.118339	0.01276	0.00160163	0.00250818
albuminuria	exophthalmos	0.21	0.117318	-0.138735	0.0118042	0.00154965	0.0022257	0.215	0.120448	-0.152774	0.0127091	0.001499	0.00231964	0.175	0.0958904	-0.139567	0.0119049	0.00141083	0.00200618
albuminuria	eye diseases	0.28	0.162791	-0.304791	0.0133935	0.00180146	0.00302672	0.285	0.166181	-0.290155	0.0147195	0.00185003	0.00303801	0.205	0.114206	-0.176663	0.0122282	0.00165456	0.00259351
albuminuria	eye diseases, hereditary	0.135	0.0723861	-0.00150242	0.00784623	0.0014786	0.0014942	0.105	0.055409	0.100439	0.00831779	0.00124598	0.00154435	0.125	0.0666667	0.00893378	0.00852571	0.00128972	0.0015778
albuminuria	female urogenital diseases	0.42	0.265823	-0.507339	0.0159508	0.00244009	0.00367617	0.39	0.242236	-0.430591	0.0170287	0.00208704	0.00390037	0.175	0.0958904	-0.10736	0.0122484	0.00173142	0.00233406
albuminuria	female urogenital diseases and pregnancy complications	0.42	0.265823	-0.507339	0.0159508	0.00244009	0.00367617	0.39	0.242236	-0.430591	0.0170287	0.00208704	0.00390037	0.175	0.0958904	-0.10736	0.0122484	0.00173142	0.00233406
albuminuria	gastroenteritis	0.28	0.162791	-0.267016	0.0143398	0.00199309	0.00279947	0.27	0.156069	-0.23057	0.0153862	0.00186433	0.002841	0.215	0.120448	-0.211082	0.0134138	0.00196837	0.00251281
albuminuria	gastrointestinal diseases	0.25	0.142857	-0.232616	0.0139742	0.00186377	0.00279802	0.255	0.146132	-0.21537	0.0153468	0.00177955	0.00303696	0.14	0.0752688	-0.101537	0.011254	0.00160972	0.00223454
albuminuria	gastrointestinal neoplasms	0.235	0.133144	-0.184737	0.0135977	0.00159087	0.00278164	0.225	0.126761	-0.168063	0.0155088	0.00173265	0.00311946	0.15	0.0810811	-0.114152	0.0115637	0.00165154	0.00225131
albuminuria	genetic diseases, inborn	0.23	0.129944	-0.187524	0.011724	0.00210406	0.00270375	0.215	0.120448	-0.137637	0.0116331	0.0020893	0.00260052	0.13	0.0695187	-0.122179	0.00965496	0.00169502	0.0020601
albuminuria	genetic diseases, x-linked	0.22	0.123596	-0.148313	0.00986266	0.00176733	0.00222793	0.195	0.108033	-0.13965	0.0110296	0.00175171	0.00238046	0.155	0.0840108	-0.104792	0.00955438	0.00159764	0.0020482
albuminuria	genital diseases, female	0.275	0.15942	-0.255248	0.0138091	0.00174721	0.00287835	0.28	0.162791	-0.242074	0.0154577	0.00182158	0.00312233	0.145	0.0781671	-0.0705519	0.0105944	0.00145405	0.00228904
albuminuria	genital diseases, male	0.25	0.142857	-0.219895	0.0140347	0.00164848	0.00266654	0.245	0.139601	-0.206987	0.0156781	0.00164295	0.00303297	0.17	0.0928962	-0.120039	0.0131719	0.00156969	0.00251933
albuminuria	genital neoplasms, female	0.255	0.146132	-0.239724	0.0138941	0.00176306	0.00285305	0.265	0.152738	-0.247534	0.0149671	0.00174682	0.00304334	0.15	0.0810811	-0.0728147	0.0109754	0.0014598	0.00234172
albuminuria	genital neoplasms, male	0.225	0.126761	-0.162449	0.0138342	0.00161902	0.00247708	0.235	0.133144	-0.19455	0.0157342	0.00168072	0.00297513	0.17	0.0928962	-0.120039	0.0131719	0.00156969	0.00251933
albuminuria	glioma	0.24	0.136364	-0.23685	0.0157738	0.00209569	0.00307108	0.245	0.139601	-0.215026	0.01683	0.00201112	0.00321975	0.145	0.0781671	-0.0811333	0.0116756	0.0016049	0.00235268
albuminuria	glomerulonephritis	0.405	0.253918	-0.461365	0.0155233	0.00242466	0.00343674	0.39	0.242236	-0.437568	0.0168684	0.00230597	0.00342406	0.26	0.149425	-0.254212	0.0131015	0.00184444	0.00246272
albuminuria	glucose metabolism disorders	0.385	0.23839	-0.45932	0.0150964	0.00231248	0.00379261	0.385	0.23839	-0.450777	0.0164704	0.00229145	0.00385359	0.235	0.133144	-0.260546	0.0139908	0.00173199	0.00279315
albuminuria	goiter	0.24	0.136364	-0.17879	0.0122589	0.00168235	0.00241993	0.195	0.108033	-0.111072	0.012354	0.00153409	0.00232131	0.2	0.111111	-0.176574	0.0121612	0.00157821	0.00225536
albuminuria	gonadal disorders	0.23	0.129944	-0.154006	0.0131835	0.00160487	0.00278882	0.245	0.139601	-0.172787	0.01411	0.00167419	0.00303592	0.145	0.0781671	-0.0515596	0.0113405	0.00154884	0.00243058
albuminuria	gout	0.257143	0.0971223	-0.142438	0.0118837	0.00154876	0.00256391	0.257143	0.0971223	-0.155286	0.012568	0.00156652	0.00266844	0.228571	0.0854093	-0.0760022	0.0124588	0.00149707	0.00256469
albuminuria	gram-positive bacterial infections	0.245	0.139601	-0.230995	0.012871	0.00195036	0.00251082	0.245	0.139601	-0.232396	0.0138449	0.00190668	0.00271645	0.185	0.101928	-0.144477	0.0118494	0.00152877	0.00207377
albuminuria	graves disease	0.21	0.117318	-0.131863	0.0117123	0.00160289	0.00222407	0.215	0.120448	-0.147918	0.0126852	0.0014934	0.00230793	0.175	0.0958904	-0.134102	0.0119966	0.00141545	0.00202207
albuminuria	hair diseases	0.185	0.101928	-0.16751	0.00970683	0.00166461	0.00205412	0.155	0.0840108	-0.150278	0.0100715	0.00141334	0.00202713	0.125	0.0666667	-0.0703619	0.0104354	0.00139734	0.00185493
albuminuria	head and neck neoplasms	0.225	0.126761	-0.195307	0.0133831	0.00169098	0.00254864	0.22	0.123596	-0.142724	0.0137877	0.00151572	0.0027078	0.13	0.0695187	-0.114696	0.0120578	0.0015666	0.00228347
albuminuria	heart arrest	0.125	0.0666667	-0.0739581	0.00948099	0.00122862	0.0023569	0.16	0.0869565	-0.0858179	0.0108209	0.00148442	0.00256491	0.175	0.0958904	-0.111718	0.0108486	0.00162751	0.00249752
albuminuria	heart defects, congenital	0.2	0.111111	-0.150164	0.011957	0.00156903	0.00283832	0.2	0.111111	-0.117328	0.0128775	0.00148934	0.00293731	0.135	0.0723861	-0.0663188	0.0108803	0.00135963	0.00218573
albuminuria	heart diseases	0.37	0.226994	-0.431571	0.0153883	0.00232889	0.00361685	0.395	0.246106	-0.447164	0.0168605	0.00240549	0.00384643	0.265	0.152738	-0.281729	0.0140696	0.00185056	0.0027969
albuminuria	hematologic diseases	0.265	0.152738	-0.253484	0.0136554	0.00220371	0.002966	0.29	0.169591	-0.27101	0.0144283	0.00206903	0.0030472	0.15	0.0810811	-0.0825857	0.0109469	0.0015993	0.00202742
albuminuria	hemic and lymphatic diseases	0.28	0.162791	-0.302443	0.0127702	0.00205335	0.00284139	0.245	0.139601	-0.237113	0.0133338	0.00192457	0.00278276	0.165	0.0899183	-0.0912436	0.0108673	0.00153948	0.00214815
albuminuria	hemorrhagic disorders	0.255	0.146132	-0.227394	0.0139258	0.00237869	0.00288868	0.245	0.139601	-0.194301	0.0142798	0.00213867	0.00282863	0.145	0.0781671	-0.0804425	0.011726	0.00165546	0.00216878
albuminuria	hemostatic disorders	0.275	0.15942	-0.242669	0.0142208	0.00207252	0.00282992	0.22	0.123596	-0.168394	0.0140958	0.00188676	0.00269136	0.145	0.0781671	-0.04918	0.0116887	0.00149381	0.00199452
albuminuria	hereditary sensory and motor neuropathy	0.07	0.0362694	0.0309728	0.00502101	0.00122553	0.00111346	0.075	0.038961	-0.00685822	0.00531332	0.00113659	0.00111401	0.075	0.038961	-0.0079291	0.00541622	0.00113916	0.00120935
albuminuria	heredodegenerative disorders, nervous system	0.125	0.0666667	0.0078534	0.00901798	0.0013908	0.00181228	0.115	0.061008	0.00288795	0.00916974	0.00142431	0.0018315	0.085	0.0443864	0.0131418	0.00870096	0.00121535	0.00171105
albuminuria	hyperinsulinism	0.255	0.146132	-0.239511	0.0120344	0.00191077	0.00298203	0.265	0.152738	-0.23951	0.0135995	0.00186271	0.003116	0.22	0.123596	-0.194866	0.0134479	0.00179617	0.00275165
albuminuria	hypersensitivity	0.285	0.166181	-0.246073	0.0141864	0.00201569	0.00295914	0.275	0.15942	-0.249299	0.0148441	0.00192664	0.00293202	0.185	0.101928	-0.106329	0.0139309	0.00169945	0.00239416
albuminuria	hypersensitivity, immediate	0.28	0.162791	-0.236174	0.0138083	0.00191159	0.00278565	0.27	0.156069	-0.22908	0.0145151	0.00184806	0.00284582	0.175	0.0958904	-0.103773	0.0139924	0.00166679	0.00237692
albuminuria	hyperthyroidism	0.26	0.149425	-0.292054	0.0119994	0.00191275	0.00235878	0.23	0.129944	-0.230919	0.0122081	0.00157088	0.00243419	0.205	0.114206	-0.218743	0.0119199	0.0016438	0.00216922
albuminuria	hypopigmentation	0.165	0.0899183	-0.0963933	0.00980459	0.00163131	0.00220675	0.15	0.0810811	-0.0903954	0.00988589	0.00157903	0.00220898	0.125	0.0666667	-0.0374155	0.0095878	0.00141022	0.00198587
albuminuria	hypothalamic diseases	0.22	0.123596	-0.140944	0.0129911	0.00154367	0.00259792	0.215	0.120448	-0.154752	0.013477	0.00172423	0.00287326	0.14	0.0752688	0.00773196	0.0113548	0.00152189	0.00207316
albuminuria	hypotrichosis	0.18	0.0989011	-0.159827	0.00996955	0.00167451	0.00205279	0.175	0.0958904	-0.136744	0.0107196	0.00163032	0.00219521	0.15	0.0810811	-0.124501	0.0109607	0.00152347	0.00192689
albuminuria	immune system diseases	0.27	0.156069	-0.28165	0.0142224	0.00200596	0.00278973	0.24	0.136364	-0.232727	0.0146055	0.00179053	0.00291527	0.145	0.0781671	-0.0577382	0.0115365	0.00152031	0.00197981
albuminuria	immunologic deficiency syndromes	0.22	0.123596	-0.18202	0.0121979	0.00177622	0.00238995	0.21	0.117318	-0.14985	0.0124769	0.00170963	0.00236864	0.17	0.0928962	-0.0650844	0.0121574	0.0016166	0.00217138
albuminuria	immunoproliferative disorders	0.215	0.120448	-0.178567	0.0115895	0.00182347	0.0023225	0.23	0.129944	-0.19171	0.0131588	0.00171648	0.00264073	0.145	0.0781671	-0.0232226	0.0101898	0.00132562	0.00194608
albuminuria	infant, newborn, diseases	0.25	0.142857	-0.288661	0.0137175	0.00202465	0.00284281	0.22	0.123596	-0.188893	0.0132769	0.00186661	0.00256444	0.19	0.104972	-0.176282	0.0117327	0.00187847	0.00219868
albuminuria	inflammatory bowel diseases	0.27	0.156069	-0.239274	0.0141572	0.00191905	0.00268692	0.265	0.152738	-0.235007	0.0142905	0.00175263	0.00273733	0.17	0.0928962	-0.140442	0.0116189	0.00167655	0.0022365
albuminuria	insulin resistance	0.23	0.129944	-0.232068	0.0127519	0.00195466	0.00306426	0.245	0.139601	-0.260135	0.0135267	0.00195744	0.00319874	0.225	0.126761	-0.253932	0.0131183	0.00188163	0.00307703
albuminuria	intellectual disability	0.17	0.0928962	-0.139207	0.00853059	0.00133863	0.00199372	0.14	0.0752688	-0.105462	0.00871063	0.00130166	0.00202347	0.095	0.0498688	-0.00536314	0.00720047	0.00116546	0.00162925
albuminuria	intestinal diseases	0.255	0.146132	-0.240051	0.013945	0.00178526	0.0027839	0.26	0.149425	-0.245653	0.0152073	0.00175754	0.0030708	0.175	0.0958904	-0.140304	0.0117418	0.00183975	0.00235737
albuminuria	intestinal neoplasms	0.23	0.129944	-0.168939	0.01347	0.00166823	0.00278501	0.235	0.133144	-0.198081	0.0151837	0.00163642	0.00305635	0.165	0.0899183	-0.163059	0.0113911	0.00184793	0.00240575
albuminuria	joint diseases	0.275	0.15942	-0.246563	0.0146552	0.00209604	0.00302584	0.265	0.152738	-0.232919	0.0154129	0.00201677	0.00318233	0.21	0.117318	-0.197979	0.0143985	0.00182848	0.0027749
albuminuria	keratosis	0.15	0.0810811	-0.100249	0.0107729	0.00174939	0.00208724	0.125	0.0666667	-0.0393419	0.0103558	0.00152001	0.00189335	0.13	0.0695187	-0.0598306	0.0100471	0.00146956	0.00184665
albuminuria	kidney diseases	0.43	0.273885	-0.535311	0.0157926	0.00246182	0.00375022	0.41	0.257862	-0.456886	0.0167304	0.0023344	0.00378628	0.255	0.146132	-0.239691	0.0138507	0.00201239	0.00275849
albuminuria	kidney neoplasms	0.295	0.173021	-0.33011	0.0149019	0.0019682	0.0030465	0.27	0.156069	-0.263159	0.0147097	0.00180185	0.00296424	0.19	0.104972	-0.167947	0.0117804	0.00171664	0.00222529
albuminuria	leprosy	0.18	0.0989011	-0.179437	0.00919059	0.00187425	0.00202119	0.175	0.0958904	-0.168251	0.00937764	0.00175052	0.00201866	0.165	0.0899183	-0.130033	0.00965065	0.00171553	0.00205558
albuminuria	leukemia	0.21	0.117318	-0.180411	0.0131864	0.0016474	0.00269099	0.2	0.111111	-0.144991	0.0135577	0.00154764	0.0027671	0.125	0.0666667	-0.0797737	0.0114053	0.00135115	0.00204299
albuminuria	leukemia, b-cell	0.215	0.120448	-0.182174	0.0116128	0.00157284	0.00226904	0.205	0.114206	-0.161762	0.0123203	0.00155126	0.00246726	0.13	0.0695187	-0.0526631	0.0107469	0.00137211	0.00192544
albuminuria	leukemia, lymphocytic, chronic, b-cell	0.2	0.111111	-0.13469	0.0114859	0.00166715	0.00213292	0.19	0.104972	-0.129463	0.0122207	0.0017113	0.00227908	0.12	0.0638298	-0.00451558	0.010613	0.0014833	0.00178195
albuminuria	leukemia, lymphoid	0.22	0.123596	-0.173707	0.0117644	0.00161865	0.00231193	0.205	0.114206	-0.145816	0.0120515	0.00160936	0.00241435	0.135	0.0723861	-0.0522669	0.0108332	0.00138765	0.00193799
albuminuria	leukemia, myeloid	0.205	0.114206	-0.211153	0.0129787	0.00169472	0.00269377	0.2	0.111111	-0.170984	0.0134201	0.00159334	0.00277039	0.145	0.0781671	-0.107976	0.0105153	0.00156256	0.00213622
albuminuria	leukemia, myeloid, acute	0.205	0.114206	-0.185619	0.0125839	0.0016022	0.0026797	0.195	0.108033	-0.15315	0.0131834	0.00156189	0.00271221	0.145	0.0781671	-0.119006	0.0112055	0.0014483	0.0022192
albuminuria	limb deformities, congenital	0.0885417	0.0453333	0.0198171	0.00912102	0.00126001	0.00170088	0.078125	0.0397878	0.0136555	0.0098648	0.00122429	0.0018508	0.0885417	0.0453333	0.00799729	0.0103239	0.00130772	0.00190378
albuminuria	lipid metabolism disorders	0.34	0.204819	-0.379581	0.0130966	0.0022553	0.0034075	0.325	0.19403	-0.371514	0.0145031	0.00218339	0.00339683	0.2	0.111111	-0.175614	0.0120427	0.0018111	0.00294613
albuminuria	lipid metabolism, inborn errors	0.215	0.120448	-0.208474	0.0102229	0.00201751	0.00257709	0.205	0.114206	-0.198343	0.0109796	0.00206401	0.00271545	0.16	0.0869565	-0.123729	0.0110553	0.00192888	0.00238524
albuminuria	lipidoses	0.185	0.101928	-0.205979	0.00961151	0.00192599	0.00236571	0.19	0.104972	-0.167495	0.0105598	0.00180891	0.00244246	0.165	0.0899183	-0.114817	0.0107929	0.00178004	0.00226083
albuminuria	liver cirrhosis	0.32	0.190476	-0.388097	0.0138985	0.00218999	0.00320069	0.305	0.179941	-0.380203	0.0147536	0.00220054	0.00341784	0.24	0.136364	-0.218181	0.0135968	0.00206187	0.00281391
albuminuria	liver cirrhosis, biliary	0.17	0.0928962	-0.163843	0.0102547	0.00161765	0.00213015	0.195	0.108033	-0.212302	0.0118565	0.0016635	0.00233336	0.145	0.0781671	-0.0906936	0.0108011	0.00144926	0.00210644
albuminuria	liver diseases	0.305	0.179941	-0.370929	0.0150379	0.00211186	0.00329948	0.3	0.176471	-0.330356	0.0167236	0.00228079	0.00353949	0.195	0.108033	-0.202515	0.0112237	0.00173052	0.0023106
albuminuria	lung diseases	0.33	0.197605	-0.369133	0.0157136	0.00205681	0.00316687	0.32	0.190476	-0.334197	0.0170929	0.00206382	0.00334232	0.17	0.0928962	-0.116862	0.0123646	0.00162924	0.00221112
albuminuria	lung diseases, obstructive	0.315	0.186944	-0.326214	0.014792	0.00199093	0.00299262	0.28	0.162791	-0.242654	0.0148477	0.00190595	0.00300376	0.21	0.117318	-0.125612	0.01459	0.00168958	0.00248572
albuminuria	lung neoplasms	0.25	0.142857	-0.223879	0.014375	0.00181085	0.00279138	0.235	0.133144	-0.201739	0.014651	0.00178867	0.002893	0.185	0.101928	-0.136003	0.0123925	0.00165527	0.00227424
albuminuria	lupus erythematosus, systemic	0.24	0.136364	-0.235275	0.0115929	0.00181267	0.0025569	0.26	0.149425	-0.234543	0.0125643	0.00182854	0.00260768	0.235	0.133144	-0.184695	0.0123258	0.00160357	0.00246172
albuminuria	lymphatic diseases	0.28	0.162791	-0.302443	0.0127702	0.00205335	0.00284139	0.245	0.139601	-0.237113	0.0133338	0.00192457	0.00278276	0.17	0.0928962	-0.0938614	0.0109833	0.00154069	0.00215921
albuminuria	lymphoma	0.195	0.108033	-0.141891	0.0112463	0.00166905	0.00213429	0.195	0.108033	-0.139763	0.0122698	0.00161625	0.00236553	0.135	0.0723861	-0.0285261	0.00970008	0.00133438	0.0018782
albuminuria	lymphoma, non-hodgkin	0.195	0.108033	-0.141996	0.0115472	0.00172351	0.0021656	0.175	0.0958904	-0.0932149	0.0128377	0.00161793	0.00237222	0.15	0.0810811	-0.0439495	0.0105432	0.00144426	0.0018793
albuminuria	lymphoproliferative disorders	0.225	0.126761	-0.186392	0.0120779	0.00183968	0.0024572	0.225	0.126761	-0.173395	0.0133068	0.00176817	0.00263392	0.15	0.0810811	-0.0416234	0.0104387	0.00129411	0.00199793
albuminuria	lysosomal storage diseases	0.18	0.0989011	-0.166061	0.00942151	0.00184444	0.00220353	0.175	0.0958904	-0.133851	0.0104368	0.00178593	0.00225135	0.16	0.0869565	-0.171777	0.0102305	0.00179967	0.00203042
albuminuria	lysosomal storage diseases, nervous system	0.195	0.108033	-0.22046	0.0093244	0.00193948	0.00223196	0.185	0.101928	-0.148321	0.010391	0.00177483	0.00233937	0.155	0.0840108	-0.108492	0.0106987	0.00169382	0.00209118
albuminuria	macular degeneration	0.26	0.149425	-0.23355	0.0121122	0.00218146	0.00272365	0.24	0.136364	-0.188545	0.0122074	0.00202418	0.00259966	0.195	0.108033	-0.194646	0.0116638	0.00183254	0.00245707
albuminuria	malabsorption syndromes	0.27	0.156069	-0.34224	0.012886	0.00228795	0.00280404	0.225	0.126761	-0.244604	0.0124427	0.00223093	0.00263	0.18	0.0989011	-0.180563	0.0111835	0.00190918	0.00212849
albuminuria	male urogenital diseases	0.35	0.212121	-0.385058	0.0154691	0.00192573	0.00333706	0.335	0.201201	-0.345161	0.0169544	0.00185404	0.00355213	0.165	0.0899183	-0.104556	0.0127406	0.00154071	0.00248166
albuminuria	malformations of cortical development	0.095	0.0498688	0.0336782	0.00807359	0.00136277	0.00154984	0.105	0.055409	0.0203052	0.00911396	0.00140579	0.00179086	0.055	0.0282776	0.0381755	0.00818598	0.00126706	0.00159048
albuminuria	mental retardation, x-linked	0.14	0.0752688	-0.0715797	0.00871815	0.00131293	0.00205548	0.12	0.0638298	-0.0345117	0.0083775	0.00128673	0.00181741	0.095	0.0498688	-0.00217749	0.00811113	0.00120667	0.00178696
albuminuria	metabolic diseases	0.33	0.197605	-0.354284	0.0139812	0.00212382	0.00347525	0.3	0.176471	-0.284649	0.0139943	0.00207032	0.0034007	0.165	0.0899183	-0.121749	0.0106059	0.00174273	0.0022508
albuminuria	metabolic syndrome x	0.17	0.0928962	-0.136544	0.00933692	0.00167565	0.00217649	0.17	0.0928962	-0.127903	0.0100419	0.0015964	0.00227648	0.155	0.0840108	-0.1181	0.00931606	0.00150374	0.00202531
albuminuria	metabolism, inborn errors	0.18	0.0989011	-0.118737	0.00901957	0.00186651	0.00225484	0.145	0.0781671	0.0175375	0.00787604	0.00167536	0.00193938	0.155	0.0840108	-0.0981561	0.0106413	0.0017766	0.00234003
albuminuria	metal metabolism, inborn errors	0.22	0.123596	-0.241001	0.00979608	0.00186779	0.00221473	0.155	0.0840108	-0.128733	0.00940238	0.00175629	0.00205197	0.16	0.0869565	-0.123421	0.009748	0.00173456	0.00206795
albuminuria	mitochondrial diseases	0.105	0.055409	0.121261	0.00621047	0.0009203	0.00147321	0.105	0.055409	0.0904136	0.00572454	0.000862618	0.00144569	0.085	0.0443864	0.0717154	0.00621583	0.000922586	0.0014399
albuminuria	motor neuron disease	0.11	0.0582011	-0.0391456	0.00772016	0.00123098	0.00165941	0.09	0.0471204	0.0707758	0.00715776	0.00123282	0.00156907	0.09	0.0471204	0.0517328	0.00710761	0.00117076	0.00151272
albuminuria	mouth diseases	0.285	0.166181	-0.282566	0.0146169	0.00200236	0.00303271	0.285	0.166181	-0.270997	0.0164059	0.00204148	0.00314949	0.19	0.104972	-0.15804	0.0130767	0.00157926	0.00239203
albuminuria	movement disorders	0.18	0.0989011	-0.0968586	0.0113597	0.00159276	0.00254156	0.175	0.0958904	-0.106218	0.0120087	0.00163972	0.00255173	0.1	0.0526316	0.0340773	0.00948868	0.0015116	0.00201929
albuminuria	multiple sclerosis	0.245	0.139601	-0.182206	0.0141068	0.0019109	0.0026044	0.23	0.129944	-0.177928	0.0145235	0.00179033	0.0026853	0.17	0.0928962	-0.103514	0.0123501	0.0017235	0.0022899
albuminuria	muscular diseases	0.22	0.123596	-0.163736	0.0106043	0.00175808	0.00241689	0.205	0.114206	-0.120881	0.011084	0.00170415	0.00243714	0.145	0.0781671	-0.0375012	0.0101845	0.0014823	0.00205624
albuminuria	muscular disorders, atrophic	0.175	0.0958904	-0.0938534	0.0091027	0.00171364	0.00216391	0.165	0.0899183	-0.0906794	0.00955978	0.00173401	0.00223158	0.13	0.0695187	-0.0350594	0.00951715	0.00164237	0.00204321
albuminuria	muscular dystrophies	0.165	0.0899183	-0.0702275	0.00831365	0.00172387	0.00205432	0.15	0.0810811	-0.0802476	0.00897764	0.00169687	0.00205931	0.125	0.0666667	-0.0219628	0.00900006	0.00162102	0.00202656
albuminuria	musculoskeletal abnormalities	0.19	0.104972	-0.0992598	0.0114284	0.00172075	0.00262658	0.175	0.0958904	-0.0625497	0.0116911	0.00169116	0.00253528	0.135	0.0723861	-0.0800921	0.0111057	0.00147932	0.0022626
albuminuria	musculoskeletal diseases	0.28	0.162791	-0.292532	0.0141995	0.00199725	0.00319103	0.275	0.15942	-0.251295	0.0156062	0.00198985	0.00343736	0.2	0.111111	-0.196711	0.0138078	0.00188051	0.00259057
albuminuria	mycobacterium infections	0.225	0.126761	-0.188066	0.0121594	0.00177136	0.00241723	0.205	0.114206	-0.191428	0.0128041	0.00174256	0.0024945	0.16	0.0869565	-0.10362	0.0112298	0.00152088	0.00206254
albuminuria	myeloproliferative disorders	0.21	0.117318	-0.187927	0.0126746	0.00174655	0.00258764	0.185	0.101928	-0.149757	0.0131	0.0015217	0.00271924	0.14	0.0752688	-0.0855263	0.0106118	0.00162519	0.00221763
albuminuria	myocardial infarction	0.385	0.23839	-0.479297	0.0156623	0.00235894	0.00354615	0.385	0.23839	-0.443005	0.01689	0.00244446	0.00389513	0.335	0.201201	-0.424734	0.0165934	0.00208401	0.00351324
albuminuria	myocardial ischemia	0.39	0.242236	-0.494764	0.0154159	0.00233297	0.00363412	0.39	0.242236	-0.476684	0.0172973	0.00250732	0.00385533	0.285	0.166181	-0.311856	0.0150544	0.00209976	0.0033765
albuminuria	neoplasms	0.285	0.166181	-0.302042	0.014716	0.00193549	0.00291969	0.275	0.15942	-0.265666	0.0166068	0.00201034	0.00331232	0.155	0.0840108	-0.0800903	0.0132165	0.00167303	0.00241991
albuminuria	neoplasms by histologic type	0.245	0.139601	-0.247159	0.0141578	0.00189313	0.00279743	0.24	0.136364	-0.214272	0.0158442	0.00197542	0.00308812	0.15	0.0810811	-0.0977478	0.0111129	0.00159625	0.00238579
albuminuria	neoplasms by site	0.245	0.139601	-0.228892	0.0142293	0.00166034	0.00284533	0.25	0.142857	-0.224777	0.0157619	0.00179918	0.00323682	0.145	0.0781671	-0.0646386	0.0127437	0.00152803	0.00231488
albuminuria	neoplasms, connective and soft tissue	0.225	0.126761	-0.220814	0.0134729	0.00184327	0.00264055	0.24	0.136364	-0.231523	0.0157123	0.00193462	0.00322039	0.135	0.0723861	-0.0701409	0.0103178	0.00164819	0.00224836
albuminuria	neoplasms, connective tissue	0.24	0.136364	-0.229355	0.0140174	0.0016446	0.00283134	0.235	0.133144	-0.216589	0.016131	0.00180458	0.00320774	0.155	0.0840108	-0.138382	0.0117134	0.0015724	0.0023061
albuminuria	neoplasms, germ cell and embryonal	0.21	0.117318	-0.164098	0.0140729	0.00180241	0.0026663	0.215	0.120448	-0.175538	0.0157308	0.00194509	0.00298802	0.105	0.055409	-0.0685189	0.00959089	0.00144784	0.00195214
albuminuria	neoplasms, glandular and epithelial	0.24	0.136364	-0.218556	0.0140757	0.00180693	0.00293641	0.255	0.146132	-0.234739	0.0156777	0.00210149	0.00317643	0.155	0.0840108	-0.118812	0.011032	0.00162418	0.00234553
albuminuria	neoplasms, nerve tissue	0.22	0.123596	-0.177117	0.0143476	0.00189468	0.00273545	0.22	0.123596	-0.185742	0.0156785	0.00203997	0.00311076	0.11	0.0582011	-0.0809287	0.00996849	0.00149121	0.0020184
albuminuria	neoplasms, neuroepithelial	0.205	0.114206	-0.166847	0.015033	0.00189176	0.00281107	0.235	0.133144	-0.209091	0.0162907	0.0020385	0.00317278	0.135	0.0723861	-0.0859451	0.0112239	0.001471	0.00225819
albuminuria	neoplastic syndromes, hereditary	0.15	0.0810811	-0.0811702	0.0114769	0.00149929	0.00228614	0.145	0.0781671	-0.0674946	0.0121094	0.00144634	0.00250699	0.085	0.0443864	0.024232	0.0102434	0.00147681	0.00198898
albuminuria	nephritis	0.4	0.25	-0.465497	0.0155253	0.00238415	0.00327974	0.4	0.25	-0.47607	0.0171867	0.00241944	0.00352962	0.265	0.152738	-0.261359	0.0134485	0.00200551	0.00260005
albuminuria	nervous system diseases	0.29	0.169591	-0.290377	0.0145143	0.00210862	0.00320816	0.28	0.162791	-0.294853	0.014407	0.00201574	0.00314384	0.14	0.0752688	-0.0840168	0.0103878	0.00155702	0.00226367
albuminuria	nervous system malformations	0.115	0.061008	0.0654169	0.00874938	0.00142596	0.00178029	0.12	0.0638298	0.00950533	0.00915305	0.00145656	0.00179267	0.1	0.0526316	-0.00191282	0.00827728	0.00128009	0.00161093
albuminuria	neurobehavioral manifestations	0.175	0.0958904	-0.129609	0.00985624	0.00138636	0.00218304	0.145	0.0781671	-0.0858382	0.00931573	0.00147369	0.0021516	0.095	0.0498688	-0.0283027	0.00770435	0.00121962	0.00164978
albuminuria	neurodegenerative diseases	0.22	0.123596	-0.206316	0.0128105	0.00191117	0.00286941	0.215	0.120448	-0.212435	0.0133767	0.00193861	0.00297955	0.145	0.0781671	-0.0949789	0.0106774	0.00174908	0.00222766
albuminuria	neuroectodermal tumors	0.22	0.123596	-0.182285	0.0142624	0.00189882	0.00272667	0.22	0.123596	-0.185768	0.0156459	0.00205201	0.00311326	0.11	0.0582011	-0.0761186	0.0099946	0.00148694	0.00202403
albuminuria	neuroendocrine tumors	0.24	0.136364	-0.215213	0.0139602	0.00199053	0.00267082	0.22	0.123596	-0.19608	0.0146656	0.00194133	0.0029086	0.14	0.0752688	-0.11748	0.0104736	0.0016753	0.00211838
albuminuria	neurologic manifestations	0.22	0.123596	-0.190467	0.0112058	0.00150353	0.00260195	0.19	0.104972	-0.139896	0.0110524	0.00152133	0.00248462	0.115	0.061008	-0.0309944	0.00940309	0.00130555	0.0018772
albuminuria	neuromuscular diseases	0.235	0.133144	-0.221975	0.0116013	0.00193656	0.00266203	0.235	0.133144	-0.214412	0.0119693	0.00188736	0.00260711	0.16	0.0869565	-0.132308	0.0114745	0.00171995	0.00207448
albuminuria	nevi and melanomas	0.235	0.133144	-0.229274	0.0138298	0.00210892	0.00267935	0.22	0.123596	-0.191272	0.0146449	0.00188931	0.00289745	0.14	0.0752688	-0.127809	0.0109906	0.00174407	0.00223197
albuminuria	nutrition disorders	0.335	0.201201	-0.358482	0.0144198	0.00218529	0.00348642	0.32	0.190476	-0.343827	0.0147347	0.002065	0.0033664	0.21	0.117318	-0.176044	0.0117704	0.00142048	0.00234473
albuminuria	nutritional and metabolic diseases	0.33	0.197605	-0.345655	0.0135459	0.00212227	0.00343457	0.295	0.173021	-0.282815	0.0138108	0.00206921	0.0033598	0.165	0.0899183	-0.121424	0.0106607	0.00173356	0.00225056
albuminuria	obesity	0.305	0.179941	-0.304485	0.0138757	0.00196293	0.00318604	0.3	0.176471	-0.314301	0.0151914	0.00205479	0.00340118	0.19	0.104972	-0.182297	0.0119707	0.0015104	0.0023226
albuminuria	ocular motility disorders	0.095	0.0498688	-0.00306932	0.0060957	0.00120886	0.00146307	0.125	0.0666667	0.00975611	0.00783283	0.00141906	0.0017811	0.095	0.0498688	0.0252627	0.00773894	0.00136308	0.00175527
albuminuria	orbital diseases	0.205	0.114206	-0.13032	0.0117671	0.00154195	0.00222077	0.215	0.120448	-0.141772	0.0127516	0.00150832	0.00231931	0.175	0.0958904	-0.139567	0.0119049	0.00141083	0.00200618
albuminuria	osteochondrodysplasias	0.165	0.0899183	-0.134289	0.011066	0.00176259	0.00223653	0.15	0.0810811	-0.0818292	0.0111041	0.00149765	0.00211795	0.13	0.0695187	-0.06611	0.0110267	0.001391	0.00199326
albuminuria	osteoporosis	0.255	0.146132	-0.23946	0.0134805	0.0016281	0.00295901	0.255	0.146132	-0.228333	0.0143886	0.00167644	0.00306654	0.19	0.104972	-0.143461	0.0131098	0.00154379	0.0026518
albuminuria	otorhinolaryngologic diseases	0.25	0.142857	-0.247264	0.012905	0.00179507	0.00256121	0.215	0.120448	-0.178445	0.012196	0.0015403	0.00244752	0.155	0.0840108	-0.0900227	0.0125646	0.00162556	0.00216585
albuminuria	ovarian diseases	0.24	0.136364	-0.244223	0.0135524	0.00172309	0.00275644	0.26	0.149425	-0.236608	0.0146222	0.00180284	0.00304847	0.155	0.0840108	-0.0774077	0.0110872	0.00157176	0.00247211
albuminuria	ovarian neoplasms	0.25	0.142857	-0.264869	0.01384	0.00170655	0.00286774	0.255	0.146132	-0.239068	0.0142621	0.00181083	0.00302195	0.155	0.0840108	-0.079985	0.0110136	0.00156539	0.00249087
albuminuria	overnutrition	0.305	0.179941	-0.303665	0.0138606	0.00196356	0.00318851	0.3	0.176471	-0.314301	0.0151914	0.00205479	0.00340118	0.19	0.104972	-0.182297	0.0119707	0.0015104	0.0023226
albuminuria	overweight	0.305	0.179941	-0.303665	0.013993	0.00197921	0.0032123	0.3	0.176471	-0.31265	0.0152496	0.00208107	0.00341038	0.205	0.114206	-0.189885	0.01287	0.00163957	0.00258645
albuminuria	pancreatic diseases	0.26	0.149425	-0.223778	0.0144623	0.00199753	0.00295854	0.235	0.133144	-0.17215	0.0148763	0.00197223	0.00302018	0.195	0.108033	-0.154639	0.0122108	0.00163742	0.00213197
albuminuria	panuveitis	0.164557	0.0783133	-0.103793	0.0113747	0.00175698	0.00201832	0.170886	0.081571	-0.110345	0.0117884	0.00164534	0.00202421	0.164557	0.0783133	-0.0901825	0.0118801	0.0016489	0.00212449
albuminuria	parkinson disease	0.185	0.101928	-0.152766	0.0119285	0.00168968	0.00245827	0.175	0.0958904	-0.120207	0.0118559	0.00167303	0.00244445	0.125	0.0666667	-0.00826769	0.0103902	0.00147111	0.00224846
albuminuria	parkinsonian disorders	0.19	0.104972	-0.139567	0.0117891	0.00166629	0.00251063	0.17	0.0928962	-0.104886	0.011531	0.00160909	0.00235826	0.13	0.0695187	-0.00305924	0.0102716	0.00151238	0.00231464
albuminuria	pathologic processes	0.365	0.223242	-0.448833	0.0164235	0.00225124	0.00371969	0.345	0.208459	-0.408298	0.0179379	0.00226107	0.00402142	0.25	0.142857	-0.259748	0.0144288	0.00187505	0.00278826
albuminuria	pathological conditions, anatomical	0.365	0.223242	-0.449121	0.0162402	0.00229019	0.00369008	0.38	0.234568	-0.444759	0.0176773	0.00233214	0.00392181	0.26	0.149425	-0.244845	0.0150532	0.00205066	0.00308321
albuminuria	pathological conditions, signs and symptoms	0.37	0.226994	-0.464507	0.0165613	0.00246349	0.0038595	0.37	0.226994	-0.451914	0.0178931	0.00229651	0.00413318	0.215	0.120448	-0.230349	0.0140334	0.00195964	0.00295504
albuminuria	peripheral nervous system diseases	0.27	0.156069	-0.297666	0.0129967	0.0021507	0.0029579	0.25	0.142857	-0.275367	0.0141882	0.00212524	0.00298943	0.175	0.0958904	-0.159359	0.0124513	0.00155117	0.00224108
albuminuria	peroxisomal disorders	0.19	0.104972	-0.157909	0.00974397	0.00144717	0.00212877	0.22	0.123596	-0.190847	0.0116605	0.00156468	0.00245718	0.185	0.101928	-0.0894195	0.0107875	0.00153983	0.00235699
albuminuria	pigmentation disorders	0.2	0.111111	-0.128692	0.0111828	0.0014884	0.00243209	0.16	0.0869565	-0.0281112	0.0110419	0.00147101	0.00207634	0.115	0.061008	0.0371539	0.0101714	0.00138672	0.00201807
albuminuria	polyneuropathies	0.195	0.108033	-0.213189	0.00895293	0.00189459	0.002081	0.19	0.104972	-0.216829	0.00933416	0.0017052	0.00186987	0.14	0.0752688	-0.0981034	0.00849409	0.00143239	0.00169064
albuminuria	precursor cell lymphoblastic leukemia-lymphoma	0.18	0.0989011	-0.12108	0.010186	0.00142508	0.00198604	0.185	0.101928	-0.11436	0.0106767	0.00136162	0.00218399	0.13	0.0695187	-0.0418196	0.00949092	0.00130288	0.00191839
albuminuria	prostatic diseases	0.22	0.123596	-0.16527	0.0137488	0.00167798	0.00248202	0.23	0.129944	-0.191953	0.0156004	0.0016629	0.00297441	0.175	0.0958904	-0.127851	0.013253	0.00157791	0.00257273
albuminuria	prostatic neoplasms	0.22	0.123596	-0.162463	0.0136402	0.0015985	0.00246597	0.23	0.129944	-0.197148	0.015729	0.00169482	0.00301106	0.175	0.0958904	-0.130427	0.0132635	0.00158508	0.00257123
albuminuria	proteinuria	0.61	0.438849	-0.812577	0.0163189	0.00275379	0.00425565	0.57	0.398601	-0.732804	0.0172402	0.0025589	0.00419168	0.415	0.26183	-0.493526	0.0141886	0.00203073	0.00325226
albuminuria	proteostasis deficiencies	0.25	0.142857	-0.24779	0.0122163	0.00227371	0.00296341	0.24	0.136364	-0.278554	0.0118701	0.00209572	0.00274376	0.175	0.0958904	-0.162764	0.00982313	0.00187508	0.00231305
albuminuria	psoriasis	0.27	0.156069	-0.240395	0.0142128	0.00185188	0.0030138	0.225	0.126761	-0.178756	0.0139277	0.0017252	0.00286322	0.175	0.0958904	-0.113699	0.012178	0.00157719	0.00233025
albuminuria	purine-pyrimidine metabolism, inborn errors	0.198864	0.102639	-0.16385	0.0106198	0.00149242	0.00232867	0.198864	0.102639	-0.164082	0.0113407	0.00150653	0.00247637	0.176136	0.0898551	-0.0881473	0.0111477	0.00141079	0.00231494
albuminuria	rectal diseases	0.22	0.123596	-0.156248	0.0134963	0.00151812	0.00269797	0.235	0.133144	-0.182832	0.0152143	0.0016584	0.00296632	0.16	0.0869565	-0.161219	0.0111682	0.00182967	0.00234565
albuminuria	renal tubular transport, inborn errors	0.18	0.0989011	-0.192016	0.00769058	0.00149242	0.00203976	0.2	0.111111	-0.266505	0.00849455	0.00151016	0.002186	0.145	0.0781671	-0.140862	0.00849549	0.00151456	0.00179585
albuminuria	respiratory hypersensitivity	0.285	0.166181	-0.27962	0.013931	0.00193224	0.00280748	0.26	0.149425	-0.206426	0.0147405	0.00186518	0.00289196	0.195	0.108033	-0.104409	0.0142214	0.00165395	0.00242625
albuminuria	respiratory tract diseases	0.33	0.197605	-0.38212	0.0156969	0.00202301	0.00316895	0.325	0.19403	-0.354121	0.017055	0.00206616	0.00345213	0.175	0.0958904	-0.130161	0.0126281	0.0017238	0.0023003
albuminuria	respiratory tract neoplasms	0.245	0.139601	-0.220934	0.0144779	0.00181156	0.00280928	0.24	0.136364	-0.212082	0.0146233	0.00176972	0.00294361	0.185	0.101928	-0.138481	0.0126727	0.00171257	0.00231391
albuminuria	retinal degeneration	0.2	0.111111	-0.110318	0.0100549	0.00159632	0.00205513	0.175	0.0958904	-0.0754561	0.0102481	0.00163868	0.0020299	0.135	0.0723861	-0.0413728	0.00912723	0.00146456	0.00173415
albuminuria	retinal diseases	0.27	0.156069	-0.216842	0.0129641	0.0016636	0.00288785	0.265	0.152738	-0.193954	0.0136549	0.00169903	0.00296782	0.185	0.101928	-0.17903	0.0111678	0.0014307	0.00234179
albuminuria	retinal dystrophies	0.06	0.0309278	0.203192	0.00462976	0.00098901	0.001018	0.055	0.0282776	0.199685	0.00529617	0.000982139	0.00117609	0.05	0.025641	0.105106	0.00560145	0.000951187	0.00117397
albuminuria	retinitis pigmentosa	0.06	0.0309278	0.221297	0.00431461	0.000955032	0.000911849	0.075	0.038961	0.171371	0.00585159	0.00109157	0.0012174	0.05	0.025641	0.141525	0.00542024	0.000941767	0.00107732
albuminuria	rheumatic diseases	0.27	0.156069	-0.29116	0.0143501	0.00192173	0.00306852	0.26	0.149425	-0.226688	0.0149798	0.00176126	0.00306389	0.22	0.123596	-0.155741	0.0148609	0.00196414	0.002842
albuminuria	sarcoma	0.245	0.139601	-0.254852	0.0135779	0.00184268	0.00274192	0.245	0.139601	-0.247711	0.015824	0.00187478	0.00317479	0.125	0.0666667	-0.0780388	0.0102071	0.00150777	0.00217151
albuminuria	sensation disorders	0.22	0.123596	-0.192409	0.0108841	0.00162393	0.0023424	0.195	0.108033	-0.187865	0.0107093	0.00149465	0.00204304	0.11	0.0582011	-0.0556924	0.00950045	0.00131641	0.00164626
albuminuria	signs and symptoms	0.37	0.226994	-0.462008	0.0164962	0.00246392	0.00386715	0.37	0.226994	-0.451914	0.0178931	0.00229651	0.00413318	0.215	0.120448	-0.230349	0.0140334	0.00195964	0.00295504
albuminuria	skin abnormalities	0.2	0.111111	-0.133291	0.010501	0.00168436	0.00228059	0.18	0.0989011	-0.0910728	0.0108631	0.00156894	0.00218192	0.15	0.0810811	-0.0721649	0.0107948	0.00157329	0.00225943
albuminuria	skin and connective tissue diseases	0.25	0.142857	-0.264577	0.0146554	0.00181404	0.00299293	0.26	0.149425	-0.260075	0.0165824	0.00200012	0.00330743	0.155	0.0840108	-0.159348	0.0120621	0.00161586	0.00235367
albuminuria	skin diseases	0.25	0.142857	-0.261993	0.0146475	0.00189568	0.00303366	0.265	0.152738	-0.267767	0.0166287	0.00203633	0.00335853	0.155	0.0840108	-0.159348	0.0120621	0.00161586	0.00235367
albuminuria	skin diseases, genetic	0.195	0.108033	-0.117801	0.0103479	0.00169764	0.00222612	0.175	0.0958904	-0.0861817	0.0104073	0.0015137	0.00211887	0.145	0.0781671	-0.0698489	0.0104232	0.00151731	0.00218146
albuminuria	skin diseases, papulosquamous	0.27	0.156069	-0.254947	0.0135717	0.00189027	0.00289815	0.24	0.136364	-0.170738	0.0143384	0.00176733	0.00295484	0.165	0.0899183	-0.119786	0.0108136	0.00160328	0.00218491
albuminuria	skin diseases, vascular	0.28	0.162791	-0.279573	0.0145062	0.00212283	0.00323043	0.26	0.149425	-0.221063	0.0152906	0.00210564	0.00306284	0.17	0.0928962	-0.122403	0.0119843	0.00175008	0.00237011
albuminuria	sleep disorders	0.175	0.0958904	-0.13642	0.0103239	0.00157775	0.00224678	0.18	0.0989011	-0.101591	0.0110011	0.00159989	0.00239374	0.125	0.0666667	-0.0642278	0.0093936	0.00136439	0.00200954
albuminuria	spastic paraplegia, hereditary	0.0555556	0.0149254	0.200623	0.00511508	0.00153935	0.00108336	0.0416667	0.0111524	0.21743	0.00537816	0.00150132	0.00113322	0.0833333	0.0225564	0.156738	0.00574851	0.00152002	0.00125461
albuminuria	spinal cord diseases	0.195	0.108033	-0.139427	0.0110002	0.00166063	0.00229145	0.18	0.0989011	-0.0913212	0.0119063	0.00158611	0.00227153	0.155	0.0840108	-0.0393443	0.0109433	0.001466	0.00217607
albuminuria	spinal diseases	0.225	0.126761	-0.198953	0.0123475	0.00166465	0.00264699	0.21	0.117318	-0.166202	0.0136504	0.00159283	0.00269035	0.17	0.0928962	-0.107953	0.0114009	0.00146363	0.00246102
albuminuria	spinocerebellar ataxias	0.1	0.0526316	0.0422135	0.00854651	0.00118688	0.00182943	0.095	0.0498688	0.0319875	0.00793393	0.00107422	0.00174865	0.09	0.0471204	0.0583052	0.00789225	0.00109817	0.00170067
albuminuria	spinocerebellar degenerations	0.08	0.0416667	0.0633981	0.00649865	0.00112103	0.00158204	0.09	0.0471204	0.0333587	0.00648331	0.00108064	0.00167235	0.1	0.0526316	0.00593392	0.0063767	0.00117672	0.00176212
albuminuria	spondylarthritis	0.19	0.104972	-0.123634	0.0107041	0.00171859	0.00220979	0.195	0.108033	-0.111134	0.0120714	0.00170218	0.00247148	0.155	0.0840108	-0.0529014	0.0114679	0.0015692	0.00214233
albuminuria	spondylarthropathies	0.195	0.108033	-0.120989	0.0105288	0.00168485	0.00217882	0.205	0.114206	-0.135681	0.011925	0.00170987	0.00246283	0.16	0.0869565	-0.058145	0.0113865	0.00154143	0.00212894
albuminuria	spondylitis	0.205	0.114206	-0.158757	0.0103964	0.00167581	0.00216404	0.2	0.111111	-0.122095	0.011854	0.00163414	0.00242421	0.16	0.0869565	-0.0475948	0.0114451	0.00157335	0.00214391
albuminuria	spondylitis, ankylosing	0.206897	0.0269058	0.21362	0.010556	0.00124823	0.00257879	0.206897	0.0269058	0.195455	0.0110677	0.00121388	0.00269505	0.137931	0.0177778	0.238458	0.0112495	0.00115505	0.00210361
albuminuria	stomatognathic diseases	0.275	0.15942	-0.271166	0.0143598	0.00198089	0.00292759	0.285	0.166181	-0.253439	0.0160802	0.00197246	0.00321275	0.19	0.104972	-0.129515	0.0129508	0.00158082	0.00231737
albuminuria	stomatognathic system abnormalities	0.115	0.061008	-0.0262406	0.00867831	0.00126521	0.00167856	0.11	0.0582011	-0.00862158	0.009536	0.00133807	0.00188797	0.08	0.0416667	0.038495	0.00937593	0.00103054	0.00160753
albuminuria	tauopathies	0.245	0.139601	-0.240021	0.0134965	0.00201387	0.0032057	0.25	0.142857	-0.2753	0.014895	0.00214136	0.00340953	0.175	0.0958904	-0.117687	0.0118904	0.00184277	0.0025887
albuminuria	tdp-43 proteinopathies	0.085	0.0443864	-0.0298175	0.00751089	0.00144799	0.00176661	0.095	0.0498688	0.0126121	0.00824832	0.00156658	0.00191895	0.08	0.0416667	0.0437235	0.0083141	0.00135258	0.00183812
albuminuria	thoracic neoplasms	0.23	0.129944	-0.195388	0.013608	0.00169653	0.00268509	0.23	0.129944	-0.199175	0.0146445	0.0017613	0.00298668	0.19	0.104972	-0.146404	0.0125001	0.00168447	0.00230448
albuminuria	thyroid diseases	0.28	0.162791	-0.282075	0.0131581	0.00189736	0.00279949	0.255	0.146132	-0.262286	0.0143842	0.00187573	0.0029221	0.185	0.101928	-0.166921	0.0121672	0.00162047	0.00230195
albuminuria	urination disorders	0.565	0.393728	-0.737823	0.0161176	0.0026765	0.00423095	0.56	0.388889	-0.735316	0.0169501	0.00248925	0.00418891	0.39	0.242236	-0.452029	0.0136616	0.00201082	0.00317639
albuminuria	urogenital abnormalities	0.265	0.152738	-0.213699	0.0123747	0.0018683	0.00295003	0.23	0.129944	-0.176598	0.0129137	0.00172013	0.00285474	0.175	0.0958904	-0.0784417	0.010682	0.00153801	0.00249461
albuminuria	urogenital neoplasms	0.245	0.139601	-0.20652	0.014362	0.00167252	0.00276198	0.235	0.133144	-0.201568	0.0156811	0.00175612	0.00304091	0.16	0.0869565	-0.102702	0.0126765	0.00147911	0.00234984
albuminuria	urologic diseases	0.44	0.282051	-0.53917	0.0159392	0.00243895	0.00363651	0.42	0.265823	-0.497577	0.0170488	0.0023558	0.00379119	0.22	0.123596	-0.190553	0.0135823	0.00187106	0.00259496
albuminuria	urologic neoplasms	0.265	0.152738	-0.270652	0.013477	0.00172438	0.00278614	0.255	0.146132	-0.234018	0.0145984	0.00171342	0.00300032	0.2	0.111111	-0.203538	0.012469	0.0016871	0.00229789
albuminuria	urological manifestations	0.565	0.393728	-0.730685	0.0160899	0.00261199	0.00411762	0.525	0.355932	-0.668498	0.01654	0.00242893	0.00401741	0.37	0.226994	-0.427338	0.0131031	0.00195038	0.00301338
albuminuria	uveal diseases	0.23	0.129944	-0.232344	0.0125758	0.00192714	0.00256266	0.205	0.114206	-0.168881	0.0124437	0.00181083	0.0024614	0.195	0.108033	-0.164426	0.0124015	0.0017259	0.00237132
albuminuria	uveitis	0.2	0.111111	-0.188638	0.0113239	0.00170019	0.0022813	0.205	0.114206	-0.15841	0.0121522	0.00170357	0.0023667	0.185	0.101928	-0.152926	0.0123755	0.00168012	0.00241203
albuminuria	uveitis, anterior	0.171429	0.0759494	-0.0821547	0.011935	0.00171694	0.00202095	0.185714	0.0828025	-0.0956371	0.0124496	0.00164807	0.00209204	0.178571	0.0793651	-0.0774767	0.0124589	0.00166269	0.00218152
albuminuria	varicose veins	0.274336	0.109929	-0.183357	0.0135541	0.00189153	0.00328415	0.283186	0.113879	-0.187977	0.0144538	0.0019886	0.00345848	0.238938	0.0944056	-0.103634	0.0142125	0.00189107	0.00314163
albuminuria	vascular diseases	0.395	0.246106	-0.478344	0.0169609	0.00253511	0.00402017	0.365	0.223242	-0.439405	0.0175571	0.00247432	0.00390563	0.24	0.136364	-0.256269	0.0149437	0.0021577	0.00313463
albuminuria	vasculitis	0.255	0.146132	-0.251916	0.0129308	0.00208437	0.00272633	0.23	0.129944	-0.209127	0.0135908	0.00189805	0.00292592	0.17	0.0928962	-0.109253	0.0122114	0.00163303	0.00251212
albuminuria	virus diseases	0.275	0.15942	-0.287346	0.0133502	0.00191478	0.0025177	0.24	0.136364	-0.223277	0.0136915	0.00172013	0.00257041	0.15	0.0810811	-0.105043	0.0113944	0.00164815	0.00205203
albuminuria	vision disorders	0.11	0.0582011	-0.0539717	0.00717488	0.0012558	0.0015439	0.145	0.0781671	-0.122369	0.00794938	0.00125904	0.00184458	0.11	0.0582011	-0.0482558	0.00749575	0.00123354	0.00164227
alzheimer disease	amino acid metabolism, inborn errors	0.24	0.136364	-0.189032	0.0106429	0.00195273	0.002752	0.245	0.139601	-0.200433	0.0110654	0.00188155	0.00263914	0.13	0.0695187	-0.0175539	0.00786109	0.00146662	0.00176249
alzheimer disease	amyotrophic lateral sclerosis	0.302632	0.0909091	-0.122448	0.0108301	0.00220872	0.00298627	0.315789	0.0952381	-0.152512	0.0112009	0.00234558	0.00313385	0.144737	0.0415094	0.0674278	0.00820133	0.00167739	0.00238086
alzheimer disease	anemia	0.21	0.117318	-0.172514	0.0117914	0.00167904	0.00287008	0.23	0.129944	-0.183824	0.0126467	0.00170423	0.00280907	0.1	0.0526316	0.0529101	0.00789431	0.00137796	0.00174899
alzheimer disease	anemia, aplastic	0.18	0.0989011	-0.129286	0.0107841	0.00151613	0.00222415	0.16	0.0869565	-0.0963542	0.0105811	0.00148683	0.0020765	0.105	0.055409	0.0675455	0.00838871	0.00147277	0.00179128
alzheimer disease	anemia, hemolytic	0.205	0.114206	-0.171897	0.0105027	0.00166918	0.00255456	0.185	0.101928	-0.13696	0.0108484	0.00163244	0.00230335	0.135	0.0723861	0.00259724	0.00790667	0.001602	0.00192499
alzheimer disease	aneurysm	0.26	0.149425	-0.265957	0.0138252	0.00192641	0.00278889	0.27	0.156069	-0.287884	0.0155734	0.00207635	0.00317748	0.155	0.0840108	-0.0674322	0.0103842	0.00156463	0.00230531
alzheimer disease	ankylosis	0.208333	0.0583658	0.0896129	0.0108813	0.00137155	0.00224722	0.194444	0.0542636	0.110677	0.0113599	0.00143005	0.00214984	0.152778	0.0421456	0.183156	0.00882643	0.00134574	0.00174563
alzheimer disease	arrhythmias, cardiac	0.21	0.117318	-0.155954	0.0103517	0.0016697	0.00250897	0.17	0.0928962	-0.105172	0.0106163	0.00170943	0.00237913	0.13	0.0695187	0.015873	0.00764971	0.00166236	0.00183661
alzheimer disease	arterial occlusive diseases	0.385	0.23839	-0.444592	0.016463	0.00243538	0.00417951	0.385	0.23839	-0.441661	0.0185964	0.00259195	0.00442133	0.21	0.117318	-0.17159	0.0120124	0.00207656	0.00301304
alzheimer disease	arteriosclerosis	0.385	0.23839	-0.444578	0.0164512	0.00249205	0.00423469	0.385	0.23839	-0.439071	0.0186923	0.00260251	0.00442014	0.215	0.120448	-0.179505	0.0121179	0.00203514	0.0030294
alzheimer disease	arthritis	0.26	0.149425	-0.233091	0.0146522	0.00191714	0.00310501	0.265	0.152738	-0.256987	0.0158881	0.00180951	0.00318198	0.19	0.104972	-0.126984	0.0114716	0.00187693	0.00235649
alzheimer disease	arthritis, rheumatoid	0.155689	0.0762463	-0.109998	0.0101265	0.00136955	0.0022606	0.167665	0.0825959	-0.135934	0.010871	0.00143494	0.00229157	0.143713	0.0699708	-0.0324798	0.008695	0.00143944	0.00182747
alzheimer disease	asthma	0.23	0.129944	-0.165364	0.0135006	0.00157983	0.00251777	0.22	0.123596	-0.165186	0.0142947	0.00161671	0.00268265	0.19	0.104972	-0.0556981	0.0116545	0.00184683	0.00228508
alzheimer disease	ataxia	0.235	0.133144	-0.247115	0.00976263	0.00171648	0.00242026	0.165	0.0899183	-0.134833	0.00928512	0.00155261	0.00212272	0.145	0.0781671	-0.0952381	0.00809395	0.00158752	0.00184335
alzheimer disease	autoimmune diseases	0.275	0.15942	-0.272253	0.0146215	0.00205523	0.00329749	0.25	0.142857	-0.203903	0.0153612	0.00190018	0.0030688	0.19	0.104972	-0.113181	0.00969138	0.00184175	0.00214211
alzheimer disease	autoimmune diseases of the nervous system	0.255	0.146132	-0.204414	0.0140857	0.00179895	0.00298803	0.25	0.142857	-0.198538	0.0150568	0.00182197	0.00304819	0.205	0.114206	-0.0761571	0.0106393	0.00191754	0.00225477
alzheimer disease	bacterial infections	0.29	0.169591	-0.278594	0.0140503	0.00182687	0.00296802	0.27	0.156069	-0.243745	0.0153973	0.00193125	0.00309313	0.16	0.0869565	-0.0265065	0.0098165	0.00168633	0.00216133
alzheimer disease	bacterial infections and mycoses	0.29	0.169591	-0.278594	0.0140503	0.00182687	0.00296802	0.27	0.156069	-0.243745	0.0153973	0.00193125	0.00309313	0.16	0.0869565	-0.0265065	0.0098165	0.00168633	0.00216133
alzheimer disease	basal ganglia diseases	0.485	0.320132	-0.625266	0.0160006	0.00285652	0.00423745	0.42	0.265823	-0.529825	0.0160567	0.00266207	0.00406178	0.215	0.120448	-0.19776	0.0104942	0.00224871	0.00261585
alzheimer disease	behcet syndrome	0.142857	0.0217391	0.154822	0.0143753	0.00148013	0.00214005	0.171429	0.0262009	0.138453	0.0154874	0.00152843	0.00220861	0.114286	0.017316	0.235495	0.0120243	0.00151243	0.00136429
alzheimer disease	bile duct diseases	0.26	0.149425	-0.293205	0.0124658	0.00182621	0.0030849	0.22	0.123596	-0.241598	0.0136623	0.00184278	0.00300351	0.14	0.0752688	-0.0617683	0.0100199	0.00174315	0.00218063
alzheimer disease	biliary tract diseases	0.3	0.176471	-0.320017	0.0127426	0.00194679	0.00332366	0.24	0.136364	-0.241736	0.0133685	0.00187677	0.00309829	0.145	0.0781671	-0.0371585	0.0104938	0.00175465	0.00225806
alzheimer disease	blood coagulation disorders	0.2	0.111111	-0.143186	0.0101979	0.00180417	0.00236176	0.165	0.0899183	-0.111771	0.0109332	0.00183934	0.0024368	0.145	0.0781671	-0.0290468	0.00788127	0.00194827	0.00201999
alzheimer disease	blood coagulation disorders, inherited	0.215	0.120448	-0.156148	0.0103083	0.00197035	0.0025989	0.175	0.0958904	-0.119433	0.0102934	0.00195421	0.00245374	0.135	0.0723861	-0.0290329	0.00773581	0.00198325	0.00199926
alzheimer disease	blood platelet disorders	0.21	0.117318	-0.186877	0.0113249	0.0017612	0.00257043	0.205	0.114206	-0.191718	0.0119573	0.00194912	0.00270544	0.12	0.0638298	-0.0143635	0.00820485	0.00192022	0.00189371
alzheimer disease	blood protein disorders	0.26	0.149425	-0.20278	0.0146624	0.0020926	0.00320566	0.24	0.136364	-0.205112	0.0150581	0.00205416	0.00333453	0.17	0.0928962	-0.0740741	0.00962988	0.00165452	0.00197054
alzheimer disease	body weight	0.29	0.169591	-0.294579	0.0146339	0.00197369	0.00330674	0.275	0.15942	-0.290043	0.0158348	0.00205812	0.00350071	0.1	0.0526316	-0.0276337	0.00966856	0.00146784	0.00200122
alzheimer disease	bone diseases	0.28	0.162791	-0.288282	0.0153265	0.00184178	0.00333591	0.29	0.169591	-0.274607	0.0159452	0.00175478	0.0033853	0.105	0.055409	0.0182867	0.00990576	0.00167785	0.00183416
alzheimer disease	bone diseases, developmental	0.17	0.0928962	-0.105243	0.0127282	0.00147941	0.00247057	0.18	0.0989011	-0.0892835	0.0129976	0.00160402	0.00256071	0.135	0.0723861	-0.068604	0.00980598	0.00165361	0.0020448
alzheimer disease	bone diseases, metabolic	0.285	0.166181	-0.269407	0.0139475	0.00181062	0.00327221	0.27	0.156069	-0.274713	0.0138505	0.00172575	0.00330073	0.145	0.0781671	-0.057928	0.0098609	0.00150964	0.00215436
alzheimer disease	bone marrow diseases	0.24	0.136364	-0.205955	0.0132226	0.00186781	0.0029455	0.24	0.136364	-0.236487	0.0144016	0.00179461	0.00304163	0.1	0.0526316	0.0154769	0.00857186	0.0016836	0.00178554
alzheimer disease	brain diseases	0.6	0.428571	-0.705733	0.0182033	0.00307531	0.00464895	0.59	0.41844	-0.698485	0.0190791	0.00318352	0.00471909	0.35	0.212121	-0.408366	0.0116841	0.00254867	0.00304121
alzheimer disease	brain diseases, metabolic	0.345	0.208459	-0.332535	0.0120449	0.00207136	0.00327596	0.33	0.197605	-0.324574	0.0126777	0.00221937	0.00331707	0.225	0.126761	-0.17071	0.00945525	0.00206998	0.00246604
alzheimer disease	brain diseases, metabolic, inborn	0.29	0.169591	-0.251304	0.0108536	0.00189283	0.00291552	0.25	0.142857	-0.183254	0.0106927	0.00184058	0.00267173	0.15	0.0810811	-0.0136978	0.00818135	0.00169267	0.00210262
alzheimer disease	breast diseases	0.285	0.166181	-0.286874	0.0160463	0.00200406	0.00354072	0.27	0.156069	-0.264791	0.0166105	0.0020196	0.00352834	0.13	0.0695187	-0.108782	0.00978318	0.00144347	0.00196178
alzheimer disease	breast neoplasms	0.275	0.15942	-0.279101	0.0160724	0.00197431	0.00348174	0.27	0.156069	-0.264359	0.0167093	0.00202737	0.00353032	0.13	0.0695187	-0.108782	0.00978318	0.00144347	0.00196178
alzheimer disease	bronchial diseases	0.26	0.149425	-0.211705	0.0149443	0.00172742	0.00290515	0.27	0.156069	-0.25058	0.0154833	0.00190612	0.00297544	0.14	0.0752688	-0.0290814	0.0100336	0.00159089	0.00182433
alzheimer disease	carbohydrate metabolism, inborn errors	0.16	0.0869565	-0.0374704	0.00654284	0.00154144	0.00176502	0.14	0.0752688	-0.0433356	0.0060711	0.00129144	0.00157588	0.1	0.0526316	0.09498	0.00578512	0.00136767	0.00134469
alzheimer disease	carcinoma	0.32	0.190476	-0.318727	0.0158045	0.00218336	0.00354065	0.28	0.162791	-0.268445	0.0163677	0.00221375	0.00339588	0.135	0.0723861	-0.0843716	0.00873391	0.00153786	0.00182285
alzheimer disease	carcinoma, renal cell	0.245	0.139601	-0.176643	0.0143583	0.00186411	0.0030374	0.195	0.108033	-0.118823	0.0133166	0.00174763	0.00286742	0.13	0.0695187	-0.0213324	0.00943715	0.00183237	0.00207614
alzheimer disease	cardiomegaly	0.215	0.120448	-0.173965	0.0122027	0.00184853	0.00288312	0.19	0.104972	-0.151418	0.0124213	0.00198542	0.00270419	0.125	0.0666667	-0.0339602	0.00980189	0.00192231	0.00213334
alzheimer disease	cardiomyopathies	0.275	0.15942	-0.251952	0.0137353	0.00202715	0.00310943	0.25	0.142857	-0.266321	0.0138989	0.00202651	0.00295648	0.17	0.0928962	-0.121693	0.00987327	0.00175267	0.00205867
alzheimer disease	cardiomyopathy, dilated	0.21	0.117318	-0.153323	0.0123957	0.00185481	0.00285955	0.2	0.111111	-0.174909	0.0125156	0.00201433	0.00266165	0.12	0.0638298	-0.0235972	0.00953295	0.00187753	0.00208913
alzheimer disease	cardiomyopathy, hypertrophic	0.145	0.0781671	-0.0826546	0.00983822	0.0014665	0.00210162	0.145	0.0781671	-0.108431	0.0102169	0.00146338	0.00221545	0.1	0.0526316	0.0599521	0.00848519	0.00138871	0.00166187
alzheimer disease	cardiomyopathy, hypertrophic, familial	0.125	0.037037	0.0487378	0.00832605	0.00128431	0.0016661	0.1375	0.0408922	0.0279096	0.0086988	0.00136572	0.00174638	0.0625	0.0181818	0.149103	0.00687733	0.00126843	0.0014707
alzheimer disease	cardiovascular abnormalities	0.255	0.146132	-0.236954	0.0135377	0.00199514	0.00310413	0.235	0.133144	-0.184896	0.0131177	0.00196328	0.00309921	0.155	0.0840108	-0.0821247	0.00982763	0.00178481	0.00209234
alzheimer disease	cardiovascular diseases	0.395	0.246106	-0.418654	0.0165355	0.00248079	0.0040947	0.365	0.223242	-0.408605	0.0174247	0.00246161	0.00420114	0.22	0.123596	-0.204524	0.0116947	0.00217857	0.00265966
alzheimer disease	carotid artery diseases	0.26	0.149425	-0.268617	0.0130168	0.00213226	0.00289352	0.265	0.152738	-0.302042	0.0142871	0.00218198	0.00319451	0.17	0.0928962	-0.111442	0.0117208	0.00206998	0.00259896
alzheimer disease	celiac disease	0.155	0.0840108	-0.0190419	0.0099332	0.00168042	0.00207686	0.16	0.0869565	-0.0831873	0.01116	0.00176584	0.00224056	0.135	0.0723861	-0.00278314	0.00855986	0.00166059	0.00172667
alzheimer disease	central nervous system diseases	0.57	0.398601	-0.669369	0.018006	0.00297176	0.00454328	0.565	0.393728	-0.677814	0.0184453	0.0029622	0.00463725	0.33	0.197605	-0.364542	0.0115389	0.00248377	0.00291156
alzheimer disease	cerebellar ataxia	0.24	0.136364	-0.261035	0.00996331	0.00177996	0.00255496	0.155	0.0840108	-0.140076	0.00955607	0.00158701	0.00220099	0.135	0.0723861	-0.0901599	0.00815979	0.00164401	0.00188794
alzheimer disease	cerebellar diseases	0.27	0.156069	-0.293954	0.0109426	0.00185644	0.00272141	0.185	0.101928	-0.19766	0.0103592	0.00187007	0.00237275	0.135	0.0723861	-0.104665	0.0082524	0.00161496	0.0019138
alzheimer disease	cerebrovascular disorders	0.485	0.320132	-0.603355	0.0168433	0.00275281	0.00408619	0.455	0.294498	-0.553069	0.0184462	0.00285283	0.00425173	0.285	0.166181	-0.296773	0.0130223	0.00200175	0.00293093
alzheimer disease	charcot-marie-tooth disease	0.143836	0.0646154	-0.0790654	0.00776993	0.00149247	0.00193796	0.130137	0.058104	-0.0867441	0.00789674	0.00157434	0.00188319	0.10274	0.0453172	0.0589184	0.00621132	0.00147289	0.0013874
alzheimer disease	cholestasis	0.25	0.142857	-0.262091	0.0116558	0.00180303	0.00295285	0.215	0.120448	-0.246137	0.0129343	0.00164055	0.00278778	0.14	0.0752688	-0.0502109	0.00968276	0.0017007	0.0021631
alzheimer disease	cholestasis, intrahepatic	0.22	0.123596	-0.192466	0.0111705	0.00173587	0.00285859	0.205	0.114206	-0.162836	0.0126872	0.00169364	0.00268943	0.125	0.0666667	-0.0376464	0.00955558	0.00158162	0.00212567
alzheimer disease	chromosome disorders	0.25	0.142857	-0.29335	0.0114173	0.00153346	0.00254027	0.225	0.126761	-0.243933	0.0122015	0.00163036	0.00266267	0.1	0.0526316	-0.0861701	0.00541387	0.00122924	0.00156882
alzheimer disease	colitis	0.255	0.146132	-0.201276	0.0146345	0.00173546	0.00294353	0.25	0.142857	-0.218315	0.0148545	0.00166616	0.00302612	0.205	0.114206	-0.12963	0.0105864	0.00172849	0.00233021
alzheimer disease	colitis, ulcerative	0.24	0.136364	-0.188415	0.0133265	0.00168368	0.00272376	0.225	0.126761	-0.209856	0.0140074	0.00155044	0.00273108	0.185	0.101928	-0.0719274	0.00991694	0.00158932	0.00217933
alzheimer disease	collagen diseases	0.195	0.108033	-0.153261	0.0116342	0.00179121	0.0027267	0.175	0.0958904	-0.141585	0.0121038	0.00182132	0.00272214	0.14	0.0752688	-0.0425025	0.00905475	0.00155663	0.00178669
alzheimer disease	colonic diseases	0.3	0.176471	-0.275613	0.0157236	0.00194908	0.00350431	0.28	0.162791	-0.269308	0.0161946	0.00188397	0.0035336	0.145	0.0781671	-0.10282	0.00966408	0.00166528	0.00214816
alzheimer disease	colorectal neoplasms	0.27	0.156069	-0.244075	0.0152853	0.0018959	0.00329206	0.26	0.149425	-0.219418	0.0162083	0.00195196	0.00347997	0.13	0.0695187	-0.079283	0.00895855	0.00171179	0.00211066
alzheimer disease	congenital abnormalities	0.3	0.176471	-0.33542	0.0142231	0.00223541	0.00341897	0.255	0.146132	-0.258362	0.0136209	0.00211952	0.00307008	0.13	0.0695187	-0.0343587	0.0086259	0.00164216	0.00215304
alzheimer disease	congenital disorders of glycosylation	0.133333	0.0176991	0.309836	0.00403058	0.00138222	0.00188032	0.133333	0.0176991	0.297617	0.00439825	0.00141923	0.00204473	0.1	0.0132159	0.401835	0.00368161	0.00143058	0.00182324
alzheimer disease	congenital, hereditary, and neonatal diseases and abnormalities	0.3	0.176471	-0.33542	0.0142231	0.00223541	0.00341897	0.255	0.146132	-0.253292	0.0135226	0.00211845	0.00305508	0.13	0.0695187	-0.0343587	0.0086259	0.00164216	0.00215304
alzheimer disease	connective tissue diseases	0.315	0.186944	-0.342555	0.0165453	0.00195665	0.00353239	0.295	0.173021	-0.312278	0.0174487	0.00200844	0.00354732	0.135	0.0723861	-0.108615	0.00992214	0.0016613	0.00204313
alzheimer disease	coronary artery disease	0.32	0.190476	-0.341279	0.0144505	0.00207814	0.00354476	0.305	0.179941	-0.328868	0.0157802	0.00217325	0.00380133	0.2	0.111111	-0.142857	0.0119381	0.00197829	0.00301068
alzheimer disease	coronary disease	0.32	0.190476	-0.325489	0.0145994	0.00211084	0.00352713	0.315	0.186944	-0.347206	0.0163681	0.00236748	0.00390911	0.19	0.104972	-0.157024	0.0115513	0.00194551	0.00282528
alzheimer disease	cranial nerve diseases	0.295	0.173021	-0.364565	0.0131018	0.00196208	0.00313358	0.23	0.129944	-0.261872	0.0120713	0.00189051	0.0029515	0.195	0.108033	-0.137473	0.00856686	0.00197722	0.00227322
alzheimer disease	craniofacial abnormalities	0.125	0.0666667	-0.134439	0.0107536	0.00134682	0.00217807	0.125	0.0666667	-0.130646	0.0109519	0.00141849	0.00219736	0.09	0.0471204	0.0158902	0.00794813	0.00120604	0.00154566
alzheimer disease	crohn disease	0.215	0.120448	-0.161841	0.0138813	0.00171636	0.0027153	0.205	0.114206	-0.180014	0.0138019	0.00160288	0.00265639	0.16	0.0869565	-0.031876	0.0101316	0.00172041	0.00207374
alzheimer disease	death	0.48	0.315789	-0.56738	0.0173317	0.00271252	0.0044701	0.43	0.273885	-0.502893	0.017918	0.00275747	0.00435913	0.2	0.111111	-0.174802	0.0112544	0.00227587	0.00270228
alzheimer disease	death, sudden	0.215	0.120448	-0.190885	0.0102109	0.00172477	0.00272039	0.205	0.114206	-0.156681	0.0114319	0.00178389	0.00268684	0.14	0.0752688	-0.0899471	0.00832727	0.00174866	0.00209431
alzheimer disease	death, sudden, cardiac	0.12	0.0638298	-0.0474189	0.00913313	0.00167784	0.0023961	0.14	0.0752688	-0.0705665	0.00983891	0.00189195	0.00243474	0.105	0.055409	-0.0183401	0.00783157	0.00181049	0.00192484
alzheimer disease	dementia	0.91	0.834862	-1.19426	0.0190878	0.00349105	0.005948	0.905	0.826484	-1.16253	0.0198803	0.00358148	0.00607293	0.84	0.724138	-1.08295	0.0142262	0.00333375	0.00480648
alzheimer disease	demyelinating autoimmune diseases, cns	0.265	0.152738	-0.213332	0.0144247	0.00194828	0.0031247	0.25	0.142857	-0.194908	0.0142858	0.00185377	0.00294046	0.205	0.114206	-0.0788228	0.0107222	0.00194495	0.00222729
alzheimer disease	demyelinating diseases	0.27	0.156069	-0.192743	0.0140963	0.00181103	0.00297791	0.26	0.149425	-0.189686	0.0151386	0.00201471	0.00305326	0.195	0.108033	-0.0682216	0.0105257	0.00197282	0.00209395
alzheimer disease	diabetes mellitus	0.33	0.197605	-0.373066	0.0156418	0.00219312	0.00374539	0.33	0.197605	-0.361088	0.01699	0.00241681	0.00398034	0.2	0.111111	-0.161029	0.0116544	0.00186102	0.00242489
alzheimer disease	diabetes mellitus, type 1	0.235	0.133144	-0.210676	0.0131107	0.00176427	0.00282403	0.23	0.129944	-0.236385	0.0137371	0.00177247	0.00292196	0.175	0.0958904	-0.121333	0.0101081	0.00166915	0.00202355
[truncated: 42,699 more rows]
