# Supplementary material for: An analysis of disease-gene relationship from Medline abstracts by DigSee
Source: Sci Rep. 2017 Jan 5;7:40154. doi: 10.1038/srep40154 (PMC5215527; doi:10.1038/srep40154)
Supplement: Supplementary Table 11 [file srep40154-s12.xls]

## Sheet: 11. Top 300 filter
Supplementary Table 11. Overlap coefficients, jaccard indexes, separation coefficients, and GO similarities between disease pairs using the top 300 disease-related genes in DigSee. The top 300 genes were selected by three meaures: the number of abstracts, the number of evidence sentences, and scores of evidence sentences.
		# of abstracts			GO similarity			# of evidence sentences			GO similarity			Score of evidence sentences			GO similarity
Disease A	Disease B	Overlap coefficient	Jaccard index	Separation	Biological process	Cellular component	Molecular function	Overlap coefficient	Jaccard index	Separation	Biological process	Cellular component	Molecular function	Overlap coefficient	Jaccard index	Separation	Biological process	Cellular component	Molecular function
abnormalities, multiple	actinomycetales infections	0.18	0.0989011	-0.0918071	0.00740914	0.00104995	0.00144984	0.146667	0.0791367	-0.0516379	0.00716731	0.000986759	0.00148099	0.0733333	0.0380623	0.118168	0.00471408	0.000891185	0.00101784
abnormalities, multiple	adenocarcinoma	0.32	0.190476	-0.298265	0.0117093	0.00153465	0.00260268	0.28	0.162791	-0.241041	0.0117685	0.00149513	0.00261603	0.126667	0.0676157	-0.0672149	0.00634404	0.0010769	0.00149617
abnormalities, multiple	adnexal diseases	0.3	0.176471	-0.270007	0.0110703	0.00147907	0.00253855	0.253333	0.145038	-0.205893	0.0103899	0.00136769	0.0024531	0.12	0.0638298	-0.0354806	0.0058594	0.00104331	0.00147779
abnormalities, multiple	adrenal gland diseases	0.266667	0.153846	-0.21954	0.00946552	0.00125543	0.00218917	0.21	0.117318	-0.171209	0.00846941	0.00112678	0.00193498	0.136667	0.0733453	-0.0608214	0.00604908	0.000930187	0.00138229
abnormalities, multiple	albuminuria	0.180556	0.0970149	-0.0598588	0.00963587	0.00122523	0.00205027	0.159722	0.0848708	-0.0471983	0.00892344	0.00120751	0.00191207	0.114583	0.0594595	0.00605638	0.00653804	0.00112805	0.00146241
abnormalities, multiple	alzheimer disease	0.293333	0.171875	-0.235088	0.0108314	0.00152899	0.00240228	0.236667	0.134216	-0.170175	0.0101269	0.00142869	0.00231428	0.146667	0.0791367	-0.0954243	0.006131	0.00126078	0.00146977
abnormalities, multiple	amino acid metabolism, inborn errors	0.21	0.117318	-0.127502	0.00723854	0.00104741	0.00169756	0.203333	0.113173	-0.128576	0.00711798	0.0010055	0.00172626	0.14	0.0752688	-0.0503357	0.00539218	0.000882934	0.00123874
abnormalities, multiple	amyotrophic lateral sclerosis	0.184211	0.038674	0.101974	0.0083022	0.00144035	0.00209069	0.197368	0.0415512	0.0609617	0.00808286	0.00144389	0.00217944	0.131579	0.0273224	0.124082	0.00593768	0.00110946	0.00154394
abnormalities, multiple	anemia	0.206667	0.115242	-0.116031	0.00853942	0.00116074	0.00186772	0.186667	0.102941	-0.107018	0.00783094	0.0010749	0.00183144	0.11	0.0582011	0.0126035	0.00549186	0.000955023	0.00134577
abnormalities, multiple	anemia, aplastic	0.17	0.0928962	-0.0901491	0.00835473	0.00121419	0.00174771	0.17	0.0928962	-0.105504	0.0080522	0.00114518	0.00177524	0.0966667	0.0507881	-0.0195483	0.00578443	0.00107439	0.00136756
abnormalities, multiple	anemia, hemolytic	0.166667	0.0909091	-0.0621587	0.0068877	0.00105689	0.00153027	0.13	0.0695187	0.00439616	0.00656151	0.00102501	0.00148108	0.103333	0.0544815	0.0253854	0.00469324	0.000983971	0.00127792
abnormalities, multiple	aneurysm	0.203333	0.113173	-0.136269	0.00927485	0.00119205	0.00189595	0.19	0.104972	-0.107603	0.00918525	0.001184	0.00189213	0.116667	0.0619469	-0.00225479	0.00618438	0.0010356	0.00151089
abnormalities, multiple	ankylosis	0.152778	0.0304709	0.27111	0.00863953	0.000951295	0.00154808	0.152778	0.0304709	0.264093	0.00819714	0.00084918	0.00132315	0.0555556	0.0108696	0.339133	0.00519191	0.000861737	0.000892769
abnormalities, multiple	arrhythmias, cardiac	0.173333	0.0948905	-0.0387484	0.00828297	0.0011267	0.00176824	0.14	0.0752688	-0.0112323	0.00726141	0.00102183	0.00152574	0.106667	0.056338	0.0235111	0.00504544	0.00103571	0.00130468
abnormalities, multiple	arterial occlusive diseases	0.24	0.136364	-0.183864	0.011183	0.00143803	0.00238587	0.203333	0.113173	-0.121936	0.0106128	0.00141667	0.00231181	0.12	0.0638298	-0.0124718	0.00667231	0.00107557	0.00155691
abnormalities, multiple	arteriosclerosis	0.236667	0.134216	-0.183864	0.0112578	0.0014483	0.00239822	0.203333	0.113173	-0.12216	0.0106495	0.00141269	0.00230853	0.12	0.0638298	-0.012515	0.00673375	0.00107912	0.00158258
abnormalities, multiple	arthritis	0.196667	0.109057	-0.0843529	0.00998072	0.00116959	0.00195655	0.146667	0.0791367	-0.0335339	0.00919663	0.00108339	0.00185706	0.09	0.0471204	0.0427225	0.00638975	0.00103095	0.00141453
abnormalities, multiple	arthritis, rheumatoid	0.155689	0.0589569	0.00210842	0.00756725	0.000907925	0.00144373	0.143713	0.0541761	0.0064804	0.0069998	0.000874829	0.00136395	0.0778443	0.0286344	0.0860395	0.00482709	0.000840847	0.0010294
abnormalities, multiple	asthma	0.18	0.0989011	-0.0265102	0.00935904	0.00109267	0.00174477	0.163333	0.0889292	-0.0351902	0.00891165	0.00109217	0.00172974	0.0966667	0.0507881	0.0966416	0.00588186	0.000890306	0.00128508
abnormalities, multiple	ataxia	0.246667	0.140684	-0.206447	0.00829043	0.00138212	0.00211692	0.226667	0.12782	-0.193647	0.00731428	0.0012039	0.00212831	0.0933333	0.048951	-0.0714338	0.00500616	0.00102759	0.0012503
abnormalities, multiple	autoimmune diseases	0.19	0.104972	-0.0595146	0.00917993	0.00113888	0.00176326	0.18	0.0989011	-0.0925561	0.00866973	0.00105109	0.0017311	0.113333	0.0600707	0	0.00564405	0.00105503	0.00131582
abnormalities, multiple	autoimmune diseases of the nervous system	0.183333	0.100917	-0.0362091	0.00904143	0.00108592	0.00171425	0.16	0.0869565	-0.0295555	0.00887236	0.00104236	0.00171236	0.113333	0.0600707	0.0379884	0.00576214	0.00102897	0.00131349
abnormalities, multiple	bacterial infections	0.23	0.129944	-0.121574	0.00929151	0.00123672	0.00191328	0.21	0.117318	-0.104134	0.0089764	0.00119524	0.00192158	0.0966667	0.0507881	0.00892412	0.00522992	0.000961706	0.00119335
abnormalities, multiple	bacterial infections and mycoses	0.23	0.129944	-0.121574	0.00929151	0.00123672	0.00191328	0.21	0.117318	-0.104134	0.0089764	0.00119524	0.00192158	0.0966667	0.0507881	0.00892412	0.00522992	0.000961706	0.00119335
abnormalities, multiple	basal ganglia diseases	0.273333	0.158301	-0.239842	0.0104629	0.00142396	0.00243803	0.176667	0.0968921	-0.116299	0.00904932	0.00129168	0.00203854	0.0966667	0.0507881	-0.024852	0.00560747	0.0010268	0.00131294
abnormalities, multiple	behcet syndrome	0.171429	0.0182371	0.339057	0.0105449	0.000825794	0.00181705	0.2	0.0213415	0.328895	0.00978238	0.000782976	0.0017145	0.0857143	0.00903614	0.364253	0.00638911	0.000802033	0.00112602
abnormalities, multiple	bile duct diseases	0.2	0.111111	-0.162045	0.0079364	0.00111277	0.00177897	0.17	0.0928962	-0.124078	0.00848391	0.00115753	0.00191596	0.106667	0.056338	0.0200967	0.00537957	0.000941284	0.00125068
abnormalities, multiple	biliary tract diseases	0.243333	0.13852	-0.170807	0.00880577	0.00121911	0.00200045	0.183333	0.100917	-0.127887	0.00869446	0.0011846	0.00203082	0.106667	0.056338	0.0292609	0.00565325	0.00099601	0.001329
abnormalities, multiple	blood coagulation disorders	0.183333	0.100917	-0.0910535	0.00815543	0.00130214	0.00169507	0.14	0.0752688	-0.0332252	0.00692556	0.00121959	0.00158262	0.106667	0.056338	-0.00839359	0.00520485	0.00117637	0.00121486
abnormalities, multiple	blood coagulation disorders, inherited	0.17	0.0928962	-0.073276	0.00763097	0.00135615	0.001656	0.143333	0.0771993	-0.045547	0.00680012	0.00132959	0.00158035	0.12	0.0638298	-0.0336195	0.00543375	0.00120913	0.0013091
abnormalities, multiple	blood platelet disorders	0.183333	0.100917	-0.124849	0.00870252	0.00125392	0.00180511	0.15	0.0810811	-0.0979976	0.00782606	0.00115498	0.00173287	0.0866667	0.0452962	0.0361491	0.0052593	0.00110568	0.00131111
abnormalities, multiple	blood protein disorders	0.24	0.136364	-0.153664	0.00997375	0.00130433	0.00198989	0.21	0.117318	-0.118485	0.00956933	0.00123573	0.00200669	0.1	0.0526316	0.0209855	0.00563036	0.00100306	0.00128082
abnormalities, multiple	body weight	0.206667	0.115242	-0.0984869	0.00955111	0.00119546	0.00219614	0.176667	0.0968921	-0.105854	0.00903773	0.00113754	0.00198593	0.136667	0.0733453	-0.0896667	0.00592983	0.000992056	0.0014765
abnormalities, multiple	bone diseases	0.33	0.197605	-0.299365	0.0118692	0.00140245	0.00267669	0.293333	0.171875	-0.274869	0.0115816	0.0012826	0.00273751	0.153333	0.0830325	-0.0815813	0.00688944	0.00110748	0.00168466
abnormalities, multiple	bone diseases, developmental	0.326667	0.195219	-0.290595	0.0109193	0.00131945	0.00256157	0.3	0.176471	-0.272755	0.0104126	0.00128948	0.00255401	0.243333	0.13852	-0.249314	0.00790798	0.00121328	0.00183027
abnormalities, multiple	bone diseases, metabolic	0.293333	0.171875	-0.272211	0.0106866	0.00127593	0.00249383	0.243333	0.13852	-0.202003	0.00998931	0.00120191	0.00234664	0.146667	0.0791367	-0.0762168	0.00686214	0.00110851	0.00165331
abnormalities, multiple	bone marrow diseases	0.246667	0.140684	-0.181588	0.00997421	0.00129508	0.0022426	0.206667	0.115242	-0.148238	0.0096745	0.00124102	0.00232556	0.14	0.0752688	-0.0638931	0.00588122	0.00110001	0.00147872
abnormalities, multiple	brain diseases	0.323333	0.192843	-0.286688	0.0114892	0.00150552	0.00247561	0.273333	0.158301	-0.233623	0.0108845	0.0014303	0.00231005	0.133333	0.0714286	-0.12254	0.00631045	0.00123035	0.00137998
abnormalities, multiple	brain diseases, metabolic	0.326667	0.195219	-0.296444	0.00943208	0.00142989	0.002366	0.25	0.142857	-0.213186	0.00858466	0.00132561	0.0021477	0.156667	0.084991	-0.16544	0.00547225	0.00122498	0.00136301
abnormalities, multiple	brain diseases, metabolic, inborn	0.273333	0.158301	-0.218474	0.0081002	0.00131086	0.00203183	0.24	0.136364	-0.173719	0.00759152	0.00126447	0.0019822	0.166667	0.0909091	-0.157572	0.00544783	0.00115638	0.00135083
abnormalities, multiple	breast diseases	0.33	0.197605	-0.302079	0.0125015	0.00155648	0.00285313	0.29	0.169591	-0.263043	0.0118035	0.00151211	0.00293161	0.133333	0.0714286	-0.0673759	0.0068148	0.00106693	0.001637
abnormalities, multiple	breast neoplasms	0.323333	0.192843	-0.289872	0.0124467	0.00154931	0.00282564	0.29	0.169591	-0.263058	0.0118257	0.00151151	0.00293222	0.13	0.0695187	-0.0638298	0.00679157	0.00106354	0.00162735
abnormalities, multiple	bronchial diseases	0.226667	0.12782	-0.136842	0.0102648	0.00120883	0.00198136	0.2	0.111111	-0.0945562	0.00961029	0.00116573	0.00196087	0.116667	0.0619469	0.00189518	0.00633391	0.00101095	0.00144196
abnormalities, multiple	carbohydrate metabolism, inborn errors	0.133333	0.0714286	-0.0195538	0.00481161	0.000910465	0.00120377	0.14	0.0752688	-0.0456745	0.00499247	0.000915498	0.00132879	0.0833333	0.0434783	0.071913	0.00350184	0.000826309	0.000927182
abnormalities, multiple	carcinoma	0.336667	0.202405	-0.309351	0.0119861	0.00157804	0.00264372	0.276667	0.160542	-0.229954	0.0114985	0.00154119	0.00258096	0.123333	0.0657194	-0.0705718	0.00614503	0.00101581	0.00145452
abnormalities, multiple	carcinoma, renal cell	0.26	0.149425	-0.192799	0.0105061	0.00136353	0.00229813	0.2	0.111111	-0.111687	0.00910212	0.00123698	0.00205554	0.126667	0.0676157	-0.0373718	0.00607974	0.00114938	0.00145765
abnormalities, multiple	cardiomegaly	0.193333	0.107011	-0.0789474	0.0090391	0.00127322	0.00201925	0.146667	0.0791367	-0.0367629	0.00866999	0.00128204	0.00186458	0.103333	0.0544815	0.0124113	0.0061149	0.00117827	0.00151476
abnormalities, multiple	cardiomyopathies	0.226667	0.12782	-0.162504	0.00998233	0.00131869	0.00206764	0.193333	0.107011	-0.122088	0.00912801	0.00128313	0.0019458	0.103333	0.0544815	0.0183201	0.00605918	0.00112607	0.00150356
abnormalities, multiple	cardiomyopathy, dilated	0.18	0.0989011	-0.0703272	0.00887999	0.00126817	0.00200205	0.15	0.0810811	-0.0510012	0.00848341	0.00130506	0.0018264	0.103333	0.0544815	0.00361765	0.00603116	0.00118459	0.00147483
abnormalities, multiple	cardiomyopathy, hypertrophic	0.19	0.104972	-0.133419	0.00793837	0.00117973	0.00184602	0.153333	0.0830325	-0.0859898	0.00762549	0.0011256	0.001801	0.106667	0.056338	-0.00996546	0.00534388	0.000982888	0.00133412
abnormalities, multiple	cardiomyopathy, hypertrophic, familial	0.225	0.0497238	0.0338596	0.00749804	0.00123791	0.00158014	0.15	0.0326087	0.10462	0.006846	0.00115511	0.00144327	0.0875	0.0187668	0.190706	0.00515131	0.00107281	0.00115481
abnormalities, multiple	cardiovascular abnormalities	0.336667	0.202405	-0.294446	0.0107771	0.00148367	0.00243734	0.303333	0.178782	-0.278827	0.0102609	0.00139072	0.00242982	0.236667	0.134216	-0.199676	0.00699178	0.00118462	0.00180024
abnormalities, multiple	cardiovascular diseases	0.273333	0.158301	-0.217375	0.0107481	0.0014388	0.00232116	0.253333	0.145038	-0.201296	0.010673	0.00150665	0.00239404	0.143333	0.0771993	-0.0832921	0.00657898	0.00116977	0.00156836
abnormalities, multiple	carotid artery diseases	0.193333	0.107011	-0.117391	0.00950614	0.00135191	0.00190187	0.17	0.0928962	-0.0895432	0.00850262	0.001249	0.00181546	0.123333	0.0657194	-0.0512088	0.00655	0.00117076	0.00156476
abnormalities, multiple	celiac disease	0.144487	0.072381	0.0127777	0.00716416	0.00100248	0.00144943	0.125475	0.0622642	0.0076613	0.00664255	0.00095643	0.00135815	0.0798479	0.0387454	0.0872159	0.00461104	0.000894221	0.00104843
abnormalities, multiple	central nervous system diseases	0.326667	0.195219	-0.293018	0.0114444	0.00150356	0.00243405	0.27	0.156069	-0.227938	0.0108784	0.00142695	0.00226101	0.146667	0.0791367	-0.127463	0.00652248	0.00124556	0.00151141
abnormalities, multiple	cerebellar ataxia	0.266667	0.153846	-0.236821	0.00887457	0.00137059	0.00240762	0.213333	0.119403	-0.172141	0.00759849	0.00126903	0.00212178	0.0833333	0.0434783	-0.0711294	0.00499451	0.000980938	0.00123378
abnormalities, multiple	cerebellar diseases	0.263333	0.151631	-0.225941	0.00906487	0.00142754	0.0022678	0.226667	0.12782	-0.20989	0.00805027	0.00133738	0.00212069	0.123333	0.0657194	-0.109651	0.00519486	0.00103611	0.00135915
abnormalities, multiple	cerebrovascular disorders	0.276667	0.160542	-0.201991	0.0112657	0.0014099	0.00226672	0.22	0.123596	-0.151274	0.0108021	0.00136112	0.0021983	0.14	0.0752688	-0.0531334	0.00668969	0.00104994	0.00150081
abnormalities, multiple	charcot-marie-tooth disease	0.157534	0.0543735	0.0373098	0.00630882	0.00108903	0.00128514	0.150685	0.0518868	0.0351232	0.00604037	0.00108538	0.00135264	0.0958904	0.0324074	0.0885526	0.00436387	0.000976016	0.00102729
abnormalities, multiple	cholestasis	0.173333	0.0948905	-0.112676	0.00738243	0.00102987	0.00167342	0.146667	0.0791367	-0.0878705	0.00755907	0.00102211	0.00173152	0.0933333	0.048951	0.0159678	0.00501142	0.000887717	0.00120431
abnormalities, multiple	cholestasis, intrahepatic	0.173333	0.0948905	-0.0807676	0.00753711	0.00107437	0.00172708	0.146667	0.0791367	-0.0730689	0.00713641	0.00100178	0.00163779	0.0866667	0.0452962	0.059632	0.00476444	0.000864607	0.00114331
abnormalities, multiple	chromosome disorders	0.5	0.333333	-0.544037	0.0108572	0.00127153	0.00256114	0.456667	0.295896	-0.530965	0.00957274	0.00122236	0.00250805	0.463333	0.301518	-0.610353	0.0054179	0.000982759	0.00169334
abnormalities, multiple	colitis	0.193333	0.107011	-0.0546046	0.00996195	0.00114806	0.00195438	0.186667	0.102941	-0.115281	0.00900371	0.00106403	0.00186898	0.1	0.0526316	0.0278893	0.00592242	0.000975194	0.00127504
abnormalities, multiple	colitis, ulcerative	0.166667	0.0909091	-0.0387515	0.00882381	0.00105732	0.00164477	0.163333	0.0889292	-0.0801906	0.00822498	0.00101867	0.00171226	0.103333	0.0544815	0.0332526	0.00541974	0.000940448	0.00126223
abnormalities, multiple	collagen diseases	0.226667	0.12782	-0.152941	0.009258	0.00138429	0.00207095	0.193333	0.107011	-0.124793	0.00835659	0.00130913	0.00194582	0.146667	0.0791367	-0.101365	0.00606931	0.00117977	0.0014737
abnormalities, multiple	colonic diseases	0.296667	0.174168	-0.235273	0.0115026	0.00147476	0.0025267	0.246667	0.140684	-0.206886	0.0113259	0.00138336	0.0025112	0.0966667	0.0507881	-0.0549528	0.00598052	0.00105135	0.00147704
abnormalities, multiple	colorectal neoplasms	0.296667	0.174168	-0.256239	0.0116116	0.00150115	0.00264988	0.246667	0.140684	-0.205412	0.0112647	0.00143084	0.0026497	0.0933333	0.048951	-0.046147	0.00584349	0.00108513	0.00151813
abnormalities, multiple	congenital abnormalities	0.403333	0.25261	-0.388858	0.0112513	0.00159429	0.00265234	0.38	0.234568	-0.379285	0.01033	0.00146918	0.00266446	0.24	0.136364	-0.219297	0.00664565	0.00129373	0.00168939
abnormalities, multiple	congenital disorders of glycosylation	0.166667	0.0153846	0.381649	0.00278231	0.000837302	0.00111045	0.0666667	0.00609756	0.448587	0.00256146	0.000760276	0.000812205	0.0666667	0.00609756	0.436581	0.00190062	0.000832746	0.000777888
abnormalities, multiple	congenital, hereditary, and neonatal diseases and abnormalities	0.403333	0.25261	-0.388141	0.011377	0.00159802	0.00266352	0.376667	0.232033	-0.380899	0.0103115	0.00146869	0.0026388	0.24	0.136364	-0.219297	0.00664565	0.00129373	0.00168939
abnormalities, multiple	connective tissue diseases	0.36	0.219512	-0.304981	0.0122589	0.0015071	0.00261542	0.32	0.190476	-0.279697	0.0119479	0.00149605	0.00274831	0.133333	0.0714286	-0.063864	0.00708592	0.00108542	0.00160479
abnormalities, multiple	coronary artery disease	0.176667	0.0968921	-0.0758495	0.00948939	0.00125402	0.00197552	0.176667	0.0968921	-0.0784176	0.00922339	0.00120705	0.00199654	0.123333	0.0657194	0.00880154	0.00637802	0.00105743	0.00141449
abnormalities, multiple	coronary disease	0.213333	0.119403	-0.157159	0.0094272	0.00125633	0.00209845	0.186667	0.102941	-0.106573	0.00885119	0.00125219	0.00192092	0.12	0.0638298	-0.0158978	0.00646673	0.000997397	0.00145865
abnormalities, multiple	cranial nerve diseases	0.263333	0.151631	-0.243046	0.0095495	0.00123198	0.00196486	0.23	0.129944	-0.20881	0.00839692	0.00121753	0.00190465	0.136667	0.0733453	-0.111246	0.00551511	0.00102056	0.00128782
abnormalities, multiple	craniofacial abnormalities	0.31	0.183432	-0.287846	0.0107909	0.00125114	0.00248972	0.276667	0.160542	-0.272975	0.00953627	0.00116075	0.00221755	0.253333	0.145038	-0.278587	0.00697593	0.000924916	0.0016755
abnormalities, multiple	crohn disease	0.166667	0.0909091	-0.0267748	0.00943011	0.00107876	0.00167748	0.14	0.0752688	-0.0360238	0.00838085	0.00101999	0.00156609	0.0833333	0.0434783	0.0596594	0.0053061	0.00094468	0.00118048
abnormalities, multiple	death	0.27	0.156069	-0.22178	0.0114775	0.00140898	0.00249453	0.223333	0.125704	-0.184084	0.0101488	0.00133898	0.0022986	0.123333	0.0657194	-0.084799	0.00697129	0.0011189	0.00159129
abnormalities, multiple	death, sudden	0.176667	0.0968921	-0.0721328	0.00756895	0.00108841	0.00175211	0.14	0.0752688	-0.0267378	0.00704487	0.00105867	0.00168047	0.0933333	0.048951	0.0143267	0.00520939	0.00099048	0.0013522
abnormalities, multiple	death, sudden, cardiac	0.146939	0.0707269	-0.0356102	0.00695524	0.00122949	0.00174948	0.122449	0.0582524	0.00168821	0.00640327	0.00112796	0.00160735	0.0938776	0.0440613	0.0310035	0.00501059	0.00110629	0.0013809
abnormalities, multiple	dementia	0.293333	0.171875	-0.229825	0.0109605	0.00151854	0.00237856	0.243333	0.13852	-0.166111	0.0101171	0.00143472	0.00225147	0.136667	0.0733453	-0.0795875	0.00600247	0.00123395	0.0014124
abnormalities, multiple	demyelinating autoimmune diseases, cns	0.18	0.0989011	0.00175764	0.00942272	0.00113171	0.00180483	0.143333	0.0771993	0.0366243	0.00850313	0.00104651	0.0016177	0.12	0.0638298	0.0259522	0.00603091	0.00104578	0.00142318
abnormalities, multiple	demyelinating diseases	0.193333	0.107011	-0.041712	0.00957932	0.00119679	0.00180482	0.146667	0.0791367	0.00539975	0.00866188	0.00110226	0.00166127	0.113333	0.0600707	0.0188937	0.00579209	0.00110903	0.00129223
abnormalities, multiple	diabetes mellitus	0.253333	0.145038	-0.192593	0.0105608	0.00132923	0.00238424	0.22	0.123596	-0.163158	0.00998477	0.00131901	0.00229539	0.17	0.0928962	-0.0928418	0.00657924	0.00111092	0.00151752
abnormalities, multiple	diabetes mellitus, type 1	0.19	0.104972	-0.0966875	0.00897718	0.00111152	0.00182337	0.17	0.0928962	-0.100744	0.00851046	0.00104184	0.001788	0.11	0.0582011	-0.00348901	0.00542006	0.000958821	0.00115589
abnormalities, multiple	diabetes mellitus, type 2	0.226667	0.12782	-0.16155	0.00917682	0.00122585	0.00221391	0.18	0.0989011	-0.134596	0.00882074	0.00116913	0.00214822	0.0933333	0.048951	0.019964	0.00602048	0.000959278	0.00134582
abnormalities, multiple	digestive system diseases	0.323333	0.192843	-0.278851	0.0116624	0.00151261	0.00258791	0.27	0.156069	-0.244488	0.0117171	0.00146601	0.00265467	0.136667	0.0733453	-0.114783	0.00660355	0.00117443	0.00155843
abnormalities, multiple	digestive system neoplasms	0.323333	0.192843	-0.288518	0.0122957	0.00155973	0.00274656	0.256667	0.147228	-0.218667	0.0118539	0.00151826	0.00279559	0.12	0.0638298	-0.0937336	0.00658333	0.00116393	0.00148314
abnormalities, multiple	disorders of sex development	0.2	0.111111	-0.194966	0.00770871	0.00107403	0.00189569	0.216667	0.121495	-0.222476	0.00790265	0.00110942	0.00202706	0.15	0.0810811	-0.0648342	0.00565984	0.000920739	0.00148992
abnormalities, multiple	dna repair-deficiency disorders	0.306667	0.181102	-0.264391	0.0102081	0.00155262	0.00275976	0.303333	0.178782	-0.26192	0.00953252	0.00149473	0.00278772	0.146667	0.0791367	-0.11674	0.00614084	0.00116401	0.00166806
abnormalities, multiple	dwarfism	0.236667	0.134216	-0.193616	0.00832735	0.00114619	0.00225512	0.236667	0.134216	-0.201188	0.00818305	0.00117669	0.0023842	0.186667	0.102941	-0.189664	0.00571966	0.00095653	0.0016075
abnormalities, multiple	dyskinesias	0.26	0.149425	-0.205942	0.00912792	0.00135309	0.00218623	0.21	0.117318	-0.132057	0.00842376	0.00128976	0.00215984	0.0966667	0.0507881	-0.0478723	0.00525846	0.00103742	0.00127923
abnormalities, multiple	dysostoses	0.22314	0.110656	-0.147086	0.00969557	0.0010927	0.00208006	0.198347	0.097166	-0.140297	0.00917104	0.00110497	0.00208113	0.123967	0.0585938	-0.0457091	0.00650801	0.000929824	0.00149199
abnormalities, multiple	dyssomnias	0.159011	0.0836431	-0.0827808	0.00784137	0.00107046	0.00161169	0.130742	0.0677656	-0.0451886	0.00733813	0.000976588	0.00147109	0.0812721	0.0410714	0.0438062	0.00522697	0.000941696	0.00110695
abnormalities, multiple	ectodermal dysplasia	0.307692	0.0944882	-0.0433894	0.00956541	0.00112265	0.00178339	0.307692	0.0944882	-0.0809413	0.00915188	0.001099	0.00187542	0.230769	0.0692308	0.019846	0.00654263	0.000966066	0.00150427
abnormalities, multiple	endocrine gland neoplasms	0.393333	0.244813	-0.381475	0.0122434	0.00155575	0.00277342	0.316667	0.188119	-0.273653	0.0117023	0.00146312	0.00271915	0.146667	0.0791367	-0.0847246	0.00671774	0.00105088	0.00160928
abnormalities, multiple	endocrine system diseases	0.346667	0.209677	-0.308922	0.0123168	0.00151034	0.00272805	0.306667	0.181102	-0.272167	0.0118057	0.00144364	0.00265016	0.15	0.0810811	-0.105513	0.00692373	0.00113567	0.00163952
abnormalities, multiple	epilepsy	0.213333	0.119403	-0.138668	0.00801927	0.00118639	0.00170538	0.18	0.0989011	-0.0861186	0.00756319	0.00111389	0.00164392	0.126667	0.0676157	-0.0360591	0.00504545	0.000975592	0.00119746
abnormalities, multiple	esophageal diseases	0.253333	0.145038	-0.20918	0.0104171	0.00135431	0.00227815	0.206667	0.115242	-0.166592	0.00976303	0.00129618	0.00220534	0.133333	0.0714286	-0.0731169	0.00707963	0.00100586	0.00167835
abnormalities, multiple	exophthalmos	0.156667	0.084991	-0.0811249	0.00761358	0.000890091	0.0014297	0.156667	0.084991	-0.078489	0.00761697	0.00090164	0.00154784	0.09	0.0471204	0.0135009	0.00516366	0.000860598	0.00113585
abnormalities, multiple	eye diseases	0.31	0.183432	-0.277721	0.0104352	0.00137747	0.00219409	0.266667	0.153846	-0.233771	0.00997731	0.0013024	0.00212618	0.15	0.0810811	-0.0989568	0.00677341	0.00108403	0.00139829
abnormalities, multiple	eye diseases, hereditary	0.25	0.142857	-0.22618	0.00799758	0.0011589	0.001492	0.23	0.129944	-0.203552	0.00771515	0.00114753	0.00151749	0.166667	0.0909091	-0.163104	0.00568869	0.00109527	0.0012324
abnormalities, multiple	female urogenital diseases	0.3	0.176471	-0.246994	0.0113683	0.00149977	0.00240441	0.263333	0.151631	-0.238599	0.0112028	0.00145196	0.00241399	0.12	0.0638298	-0.0372249	0.00594909	0.00108011	0.00144429
abnormalities, multiple	female urogenital diseases and pregnancy complications	0.3	0.176471	-0.246994	0.0113683	0.00149977	0.00240441	0.263333	0.151631	-0.238599	0.0112028	0.00145196	0.00241399	0.12	0.0638298	-0.0372249	0.00594909	0.00108011	0.00144429
abnormalities, multiple	gastroenteritis	0.213333	0.119403	-0.112516	0.0103658	0.00123798	0.00202057	0.186667	0.102941	-0.089287	0.00938477	0.00117357	0.00194678	0.1	0.0526316	-0.00194991	0.00593368	0.000973455	0.00132331
abnormalities, multiple	gastrointestinal diseases	0.306667	0.181102	-0.245221	0.0117547	0.00147336	0.00252645	0.266667	0.153846	-0.237832	0.0117828	0.00145205	0.0026431	0.116667	0.0619469	-0.0567602	0.00655503	0.00114274	0.00158757
abnormalities, multiple	gastrointestinal neoplasms	0.326667	0.195219	-0.299554	0.0122917	0.00153334	0.00268126	0.28	0.162791	-0.246906	0.011917	0.00148114	0.00274226	0.11	0.0582011	-0.0550174	0.0064285	0.00114474	0.0015741
abnormalities, multiple	genetic diseases, inborn	0.383333	0.237113	-0.378799	0.0104095	0.00155996	0.00244788	0.356667	0.217039	-0.357696	0.00971723	0.00145091	0.00248782	0.24	0.136364	-0.21659	0.00610786	0.0011976	0.00158069
abnormalities, multiple	genetic diseases, x-linked	0.25	0.142857	-0.169226	0.00823844	0.00133835	0.00209498	0.2	0.111111	-0.102668	0.00761273	0.00128391	0.00196717	0.16	0.0869565	-0.0818179	0.00520852	0.00113182	0.00132112
abnormalities, multiple	genital diseases, female	0.32	0.190476	-0.29523	0.0115161	0.00150529	0.00261698	0.253333	0.145038	-0.206815	0.0106066	0.00138046	0.00245369	0.136667	0.0733453	-0.0638024	0.00621398	0.00104253	0.00157492
abnormalities, multiple	genital diseases, male	0.316667	0.188119	-0.279777	0.0117998	0.0013775	0.0026055	0.266667	0.153846	-0.216877	0.0117949	0.00133449	0.00259651	0.106667	0.056338	-0.0334183	0.00701951	0.00101938	0.00171797
abnormalities, multiple	genital neoplasms, female	0.316667	0.188119	-0.29318	0.0116046	0.00150119	0.002581	0.266667	0.153846	-0.232785	0.0111537	0.00138933	0.00256665	0.126667	0.0676157	-0.0407801	0.00617473	0.00106365	0.00162289
abnormalities, multiple	genital neoplasms, male	0.296667	0.174168	-0.247368	0.0117662	0.00135915	0.00253958	0.253333	0.145038	-0.194461	0.0118902	0.00135105	0.00255064	0.106667	0.056338	-0.0334183	0.0069839	0.00101523	0.00170635
abnormalities, multiple	glioma	0.33	0.197605	-0.280702	0.0130851	0.00160173	0.00264327	0.286667	0.167315	-0.241963	0.0122388	0.0015785	0.00268171	0.156667	0.084991	-0.0744681	0.0067371	0.00106776	0.00155198
abnormalities, multiple	glomerulonephritis	0.193333	0.107011	-0.0961256	0.00917489	0.00124058	0.00183242	0.193333	0.107011	-0.0784789	0.0089554	0.00121713	0.00186442	0.126667	0.0676157	-0.0193932	0.00606901	0.00109063	0.00129784
abnormalities, multiple	glucose metabolism disorders	0.25	0.142857	-0.173684	0.0104173	0.00128458	0.0023654	0.23	0.129944	-0.169104	0.00985878	0.00124545	0.00227246	0.17	0.0928962	-0.147189	0.00667828	0.00106675	0.00147877
abnormalities, multiple	goiter	0.226667	0.12782	-0.154386	0.00931141	0.00110963	0.00186745	0.193333	0.107011	-0.10543	0.00874037	0.000988666	0.00180522	0.113333	0.0600707	-0.0249026	0.00579663	0.000942704	0.0012524
abnormalities, multiple	gonadal disorders	0.303333	0.178782	-0.235164	0.0111045	0.00138371	0.00253123	0.25	0.142857	-0.193949	0.0105813	0.00133912	0.00249047	0.113333	0.0600707	-0.0354956	0.00591611	0.00106771	0.00151253
abnormalities, multiple	gout	0.114286	0.0305344	0.184211	0.00757117	0.000943024	0.00140638	0.0952381	0.0253165	0.211404	0.00694947	0.000865031	0.00131496	0.047619	0.0125	0.273526	0.00489721	0.00083383	0.000954079
abnormalities, multiple	gram-positive bacterial infections	0.22	0.123596	-0.104306	0.00847726	0.00117755	0.00168748	0.173333	0.0948905	-0.0742859	0.00800406	0.00109009	0.00158718	0.1	0.0526316	0.0304174	0.00509878	0.000975363	0.00113915
abnormalities, multiple	graves disease	0.166667	0.0909091	-0.089779	0.00777972	0.000956143	0.00150598	0.16	0.0869565	-0.0693475	0.00764728	0.000917708	0.00157357	0.09	0.0471204	0.0117172	0.00518881	0.000858042	0.0011398
abnormalities, multiple	hair diseases	0.18	0.0989011	-0.143227	0.0074333	0.0010071	0.00153741	0.163333	0.0889292	-0.12554	0.00705567	0.00095842	0.00146865	0.14	0.0752688	-0.0888609	0.00521167	0.000981407	0.00116233
abnormalities, multiple	head and neck neoplasms	0.32	0.190476	-0.288036	0.0114939	0.00148863	0.00260295	0.27	0.156069	-0.246524	0.0111235	0.00143314	0.00257391	0.13	0.0695187	-0.106917	0.00668813	0.00109668	0.00157418
abnormalities, multiple	heart arrest	0.156667	0.084991	-0.0824561	0.00735778	0.00118106	0.0017661	0.133333	0.0714286	-0.0526316	0.00682045	0.00111191	0.00166821	0.106667	0.056338	-0.0159943	0.00514335	0.001058	0.00139149
abnormalities, multiple	heart defects, congenital	0.296667	0.174168	-0.277361	0.0104105	0.00119647	0.00240004	0.28	0.162791	-0.266265	0.00986337	0.00120238	0.00237689	0.206667	0.115242	-0.208393	0.00658778	0.000989177	0.00169417
abnormalities, multiple	heart diseases	0.233333	0.132075	-0.152331	0.0102018	0.00132538	0.00217237	0.203333	0.113173	-0.133658	0.00975221	0.00129092	0.00208224	0.156667	0.084991	-0.10078	0.00653033	0.00113738	0.0015158
abnormalities, multiple	hematologic diseases	0.26	0.149425	-0.190623	0.0107188	0.00138932	0.00221265	0.223333	0.125704	-0.128652	0.00992325	0.00124576	0.00217019	0.12	0.0638298	-0.0107957	0.006318	0.00107357	0.00147682
abnormalities, multiple	hemic and lymphatic diseases	0.266667	0.153846	-0.2207	0.0102212	0.00138355	0.00219529	0.243333	0.13852	-0.157021	0.0100267	0.00127195	0.0021953	0.113333	0.0600707	0.0070922	0.00563464	0.000993187	0.00132654
abnormalities, multiple	hemorrhagic disorders	0.253333	0.145038	-0.171153	0.0102002	0.00138368	0.00207433	0.216667	0.121495	-0.124561	0.00961463	0.00128065	0.00207244	0.11	0.0582011	-0.0037495	0.00571343	0.00109629	0.00137996
abnormalities, multiple	hemostatic disorders	0.253333	0.145038	-0.152873	0.0110325	0.00132296	0.00222417	0.216667	0.121495	-0.136842	0.010321	0.00122517	0.00216876	0.103333	0.0544815	0.0121018	0.00596493	0.000994821	0.00136819
abnormalities, multiple	hereditary sensory and motor neuropathy	0.115044	0.052	-0.0121006	0.00517723	0.00102182	0.00118856	0.115044	0.052	-0.0149773	0.00495483	0.00101268	0.00125803	0.0707965	0.0313725	0.037594	0.00362845	0.000939253	0.00096754
abnormalities, multiple	heredodegenerative disorders, nervous system	0.333333	0.2	-0.312907	0.00969569	0.00149459	0.00231397	0.293333	0.171875	-0.266507	0.00912747	0.00140234	0.00218414	0.226667	0.12782	-0.203193	0.00553119	0.00119432	0.00145368
abnormalities, multiple	hyperinsulinism	0.21	0.117318	-0.149192	0.00874841	0.00123522	0.00205881	0.173333	0.0948905	-0.0935176	0.00852423	0.00118642	0.00198158	0.106667	0.056338	0.00010988	0.00583861	0.00105645	0.00132917
abnormalities, multiple	hypersensitivity	0.183333	0.100917	-0.0510321	0.00912062	0.00108558	0.00172843	0.17	0.0928962	-0.0315789	0.00854249	0.00107411	0.00173169	0.103333	0.0544815	0.0733228	0.00587071	0.000927279	0.00128028
abnormalities, multiple	hypersensitivity, immediate	0.18	0.0989011	-0.0281881	0.00872167	0.00104792	0.00165327	0.16	0.0869565	-0.0212536	0.00833744	0.00105754	0.00163499	0.103333	0.0544815	0.0825614	0.00583485	0.000927258	0.00126895
abnormalities, multiple	hyperthyroidism	0.203333	0.113173	-0.154536	0.00854072	0.0010981	0.00185824	0.176667	0.0968921	-0.146612	0.00797271	0.00104277	0.00174184	0.106667	0.056338	-0.0632135	0.00547656	0.00093727	0.00119476
abnormalities, multiple	hypopigmentation	0.183521	0.0945946	-0.0598691	0.00763982	0.00105806	0.00160105	0.164794	0.08413	-0.038206	0.00720023	0.00104625	0.00157553	0.104869	0.0519481	0.0667319	0.00516979	0.000933777	0.00118673
abnormalities, multiple	hypothalamic diseases	0.32	0.190476	-0.297315	0.0115482	0.0014869	0.00248219	0.283333	0.165049	-0.248338	0.0109509	0.00145571	0.00236103	0.183333	0.100917	-0.171309	0.00677229	0.00125971	0.00164846
abnormalities, multiple	hypotrichosis	0.2	0.0950413	-0.127623	0.00839328	0.00100002	0.00159763	0.173913	0.0816327	-0.0981295	0.00779428	0.000969622	0.00146952	0.13913	0.064257	-0.0512453	0.00563295	0.000981277	0.00120684
abnormalities, multiple	immune system diseases	0.236667	0.134216	-0.169016	0.0100132	0.00120228	0.00198749	0.226667	0.12782	-0.137646	0.00975051	0.00118635	0.00206558	0.13	0.0695187	-0.035461	0.00583853	0.0010064	0.00138521
abnormalities, multiple	immunologic deficiency syndromes	0.24	0.136364	-0.157616	0.00944819	0.00131389	0.00194748	0.21	0.117318	-0.120315	0.00847794	0.00123217	0.00194953	0.113333	0.0600707	0.00193372	0.00523575	0.000999676	0.00121884
abnormalities, multiple	immunoproliferative disorders	0.256667	0.147228	-0.186794	0.0101033	0.00125947	0.00215913	0.223333	0.125704	-0.115142	0.00963741	0.00118106	0.00217562	0.106667	0.056338	0.0159574	0.00571372	0.000964232	0.00131903
abnormalities, multiple	infant, newborn, diseases	0.253333	0.145038	-0.194234	0.0092697	0.00119896	0.00200756	0.223333	0.125704	-0.180831	0.00854866	0.00117639	0.00198962	0.136667	0.0733453	-0.0762411	0.00551607	0.00112149	0.00126663
abnormalities, multiple	inflammatory bowel diseases	0.193333	0.107011	-0.0752672	0.00966935	0.00121759	0.00185355	0.183333	0.100917	-0.115518	0.00853582	0.00106662	0.00170786	0.106667	0.056338	-0.0323741	0.00554705	0.000962437	0.00125412
abnormalities, multiple	insulin resistance	0.237864	0.107221	-0.132105	0.00970818	0.00130469	0.00238665	0.218447	0.0976139	-0.092807	0.00928339	0.00126865	0.0022957	0.116505	0.0497925	0.00128558	0.00615785	0.00111772	0.00149167
abnormalities, multiple	intellectual disability	0.416667	0.263158	-0.446654	0.00839378	0.00124964	0.00242076	0.343333	0.207243	-0.350018	0.00738694	0.00114397	0.00216279	0.346667	0.209677	-0.404483	0.00532153	0.0010285	0.00165662
abnormalities, multiple	intestinal diseases	0.3	0.176471	-0.242193	0.0116248	0.00145401	0.00242258	0.246667	0.140684	-0.206851	0.0110573	0.00138523	0.00246641	0.103333	0.0544815	-0.046153	0.00603312	0.00108482	0.00152937
abnormalities, multiple	intestinal neoplasms	0.313333	0.185771	-0.281412	0.0117622	0.0015153	0.00262617	0.25	0.142857	-0.215495	0.0112059	0.00145399	0.00260182	0.0966667	0.0507881	-0.0549778	0.00586281	0.00107848	0.00154026
abnormalities, multiple	joint diseases	0.206667	0.115242	-0.0877193	0.0102386	0.0012132	0.00202035	0.173333	0.0948905	-0.0651059	0.00943848	0.00112218	0.00193197	0.1	0.0526316	0.0317572	0.00654527	0.00105086	0.00144337
abnormalities, multiple	keratosis	0.213333	0.119403	-0.186573	0.00818026	0.00119208	0.00168229	0.2	0.111111	-0.179519	0.00777392	0.00115547	0.00173926	0.136667	0.0733453	-0.0575878	0.00544726	0.00109473	0.00121004
abnormalities, multiple	kidney diseases	0.276667	0.160542	-0.219568	0.0109021	0.00142616	0.00231859	0.233333	0.132075	-0.198809	0.00995898	0.00131266	0.00216304	0.136667	0.0733453	-0.065503	0.00674788	0.00115244	0.0015243
abnormalities, multiple	kidney neoplasms	0.3	0.176471	-0.248319	0.0113539	0.00141923	0.00233998	0.253333	0.145038	-0.196058	0.0101493	0.00129638	0.00228071	0.116667	0.0619469	-0.0408649	0.00613943	0.00110071	0.00150048
abnormalities, multiple	leprosy	0.154229	0.0659574	0.0206958	0.00650691	0.0010265	0.00135243	0.139303	0.0591966	0.0483103	0.00613946	0.000986853	0.0012775	0.0597015	0.0245399	0.157265	0.00410775	0.000954879	0.000929783
abnormalities, multiple	leukemia	0.276667	0.160542	-0.22214	0.0109439	0.00134371	0.00242926	0.243333	0.13852	-0.170824	0.010546	0.00130122	0.00242165	0.126667	0.0676157	-0.0234606	0.00613678	0.00100687	0.00143466
abnormalities, multiple	leukemia, b-cell	0.236667	0.134216	-0.145827	0.0103507	0.00120969	0.00224557	0.22	0.123596	-0.128669	0.00915843	0.00117939	0.00214809	0.113333	0.0600707	-0.0246842	0.00548567	0.000952984	0.00136338
abnormalities, multiple	leukemia, lymphocytic, chronic, b-cell	0.196667	0.109057	-0.120645	0.0090036	0.0011598	0.00188445	0.18	0.0989011	-0.0943714	0.00849355	0.00108295	0.00180055	0.1	0.0526316	0.0241899	0.00524475	0.000972681	0.00123277
abnormalities, multiple	leukemia, lymphoid	0.243333	0.13852	-0.164912	0.00983835	0.00117361	0.00221799	0.216667	0.121495	-0.126514	0.00924005	0.00115114	0.00215014	0.116667	0.0619469	-0.0153012	0.00552274	0.000941525	0.00134675
abnormalities, multiple	leukemia, myeloid	0.273333	0.158301	-0.234716	0.0107884	0.00129986	0.00248649	0.226667	0.12782	-0.153585	0.0103797	0.00132256	0.00244125	0.126667	0.0676157	-0.0441857	0.00603232	0.00102878	0.00162711
abnormalities, multiple	leukemia, myeloid, acute	0.243333	0.13852	-0.17395	0.0104557	0.00128563	0.00236988	0.21	0.117318	-0.124561	0.00977325	0.00117319	0.00237069	0.123333	0.0657194	-0.0263671	0.0058431	0.000974959	0.00149048
abnormalities, multiple	limb deformities, congenital	0.25	0.108108	-0.151791	0.0107572	0.0012032	0.00216111	0.21875	0.0933333	-0.134843	0.0102482	0.00117539	0.00212631	0.15625	0.0649351	-0.0851241	0.00756731	0.00102281	0.00160079
abnormalities, multiple	lipid metabolism disorders	0.206667	0.115242	-0.144457	0.00844229	0.0011766	0.00186222	0.19	0.104972	-0.119186	0.00825038	0.00114866	0.00189244	0.136667	0.0733453	-0.0525868	0.00606412	0.00108234	0.00141686
abnormalities, multiple	lipid metabolism, inborn errors	0.17	0.0928962	-0.0782865	0.00713416	0.0011963	0.00164279	0.173333	0.0948905	-0.10762	0.00735935	0.00111785	0.00172444	0.143333	0.0771993	-0.0341421	0.00544418	0.00116218	0.00127115
abnormalities, multiple	lipidoses	0.203333	0.113173	-0.123833	0.00715421	0.00116957	0.00158172	0.163333	0.0889292	-0.099687	0.00692537	0.0011483	0.00160803	0.103333	0.0544815	0.0131712	0.00484937	0.00101002	0.00110733
abnormalities, multiple	liver cirrhosis	0.223333	0.125704	-0.14836	0.00932561	0.00119808	0.00200464	0.196667	0.109057	-0.159649	0.00892798	0.00121477	0.00196869	0.13	0.0695187	0.00518396	0.00574583	0.00107536	0.00134515
abnormalities, multiple	liver cirrhosis, biliary	0.166667	0.0909091	-0.0772199	0.0074265	0.00108506	0.00174802	0.136667	0.0733453	-0.0587315	0.00699298	0.00098622	0.00164332	0.07	0.0362694	0.0903829	0.00446953	0.000861075	0.00111081
abnormalities, multiple	liver diseases	0.293333	0.171875	-0.249123	0.0109222	0.0014136	0.00251407	0.236667	0.134216	-0.202867	0.0107445	0.00138581	0.00245461	0.11	0.0582011	-0.0460753	0.00589079	0.00106906	0.00140487
abnormalities, multiple	lung diseases	0.25	0.142857	-0.16569	0.0105858	0.00126332	0.00218834	0.23	0.129944	-0.159969	0.0101744	0.00126767	0.00224425	0.12	0.0638298	-0.0230496	0.00615828	0.00107025	0.00144343
abnormalities, multiple	lung diseases, obstructive	0.186667	0.102941	-0.0492623	0.00950222	0.00109042	0.0017892	0.183333	0.100917	-0.0731715	0.00939068	0.00111409	0.00181033	0.126667	0.0676157	0.0289129	0.00624798	0.000965289	0.00140211
abnormalities, multiple	lung neoplasms	0.29	0.169591	-0.221967	0.0116283	0.00142165	0.00246027	0.253333	0.145038	-0.201255	0.0105113	0.00135961	0.00239595	0.113333	0.0600707	-0.0602829	0.00603453	0.00110017	0.00147222
abnormalities, multiple	lupus erythematosus, systemic	0.145985	0.0749064	0.0122599	0.00747848	0.00104679	0.00148106	0.138686	0.0708955	-0.000344203	0.00695992	0.00100525	0.00146602	0.0948905	0.0474453	0.0607457	0.00498357	0.00097705	0.00115738
abnormalities, multiple	lymphatic diseases	0.263333	0.151631	-0.218601	0.0102999	0.00138206	0.00220735	0.243333	0.13852	-0.156806	0.010025	0.00127142	0.0021953	0.113333	0.0600707	-0.000110556	0.00564649	0.00099851	0.00133116
abnormalities, multiple	lymphoma	0.24	0.136364	-0.163679	0.00962803	0.00118348	0.00209024	0.22	0.123596	-0.117097	0.00950193	0.00122813	0.00222112	0.116667	0.0619469	-0.017662	0.00549862	0.000982619	0.00134098
abnormalities, multiple	lymphoma, non-hodgkin	0.23	0.129944	-0.145614	0.00930844	0.00121085	0.00198926	0.19	0.104972	-0.062987	0.00920699	0.00117851	0.00204886	0.106667	0.056338	0.0107793	0.00537653	0.000947249	0.00121736
abnormalities, multiple	lymphoproliferative disorders	0.253333	0.145038	-0.188277	0.0102401	0.00125768	0.00214725	0.226667	0.12782	-0.115281	0.00991556	0.0011883	0.00220366	0.103333	0.0544815	0.0280651	0.00571309	0.000958026	0.00131409
abnormalities, multiple	lysosomal storage diseases	0.19	0.104972	-0.104699	0.00669504	0.001157	0.00156381	0.153333	0.0830325	-0.0744692	0.00662007	0.00109456	0.00159465	0.1	0.0526316	-0.00781252	0.00479847	0.00102273	0.00107282
abnormalities, multiple	lysosomal storage diseases, nervous system	0.186667	0.102941	-0.102213	0.00699532	0.00108836	0.00153879	0.153333	0.0830325	-0.0912724	0.00675162	0.0010861	0.00158695	0.106667	0.056338	0.00192206	0.00498749	0.000997876	0.00113416
abnormalities, multiple	macular degeneration	0.176667	0.0968921	-0.109479	0.00818223	0.00127593	0.00187729	0.166667	0.0909091	-0.115178	0.00785235	0.00124697	0.00184463	0.0966667	0.0507881	-0.0373139	0.0056938	0.00108245	0.00131279
abnormalities, multiple	malabsorption syndromes	0.203333	0.113173	-0.105651	0.00826729	0.00113268	0.00175264	0.19	0.104972	-0.148985	0.00815902	0.00116785	0.00176226	0.13	0.0695187	-0.0483292	0.00554103	0.000992969	0.00128869
abnormalities, multiple	male urogenital diseases	0.293333	0.171875	-0.26224	0.011672	0.00142301	0.00245834	0.276667	0.160542	-0.239529	0.0116925	0.00138177	0.00246562	0.113333	0.0600707	-0.0370408	0.0068536	0.000990505	0.00166521
abnormalities, multiple	malformations of cortical development	0.306667	0.181102	-0.285148	0.00922212	0.00145132	0.00202398	0.29	0.169591	-0.262941	0.00871497	0.00140369	0.00210151	0.19	0.104972	-0.158123	0.00588931	0.00108861	0.00143629
abnormalities, multiple	mental retardation, x-linked	0.206667	0.115242	-0.140406	0.00788683	0.00115597	0.00198894	0.16	0.0869565	-0.0862198	0.00731992	0.00109799	0.00181472	0.113333	0.0600707	-0.0761622	0.00501995	0.00100186	0.00130875
abnormalities, multiple	metabolic diseases	0.283333	0.165049	-0.214515	0.0100352	0.00136568	0.00244081	0.24	0.136364	-0.16267	0.00973097	0.00131544	0.00237862	0.17	0.0928962	-0.117418	0.00624479	0.00120794	0.00160931
abnormalities, multiple	metabolic syndrome x	0.213333	0.119403	-0.184162	0.00784981	0.00123654	0.00180796	0.17	0.0928962	-0.12193	0.00732574	0.00115706	0.00171938	0.133333	0.0714286	-0.0661153	0.00524825	0.00102496	0.00126626
abnormalities, multiple	metabolism, inborn errors	0.216667	0.121495	-0.108737	0.00656319	0.00106127	0.00163841	0.176667	0.0968921	-0.0765237	0.00608728	0.000974531	0.00155909	0.16	0.0869565	-0.121414	0.00505306	0.00111441	0.00129072
abnormalities, multiple	metal metabolism, inborn errors	0.17	0.0928962	-0.116697	0.00643001	0.00105638	0.0015189	0.156667	0.084991	-0.134372	0.00680707	0.0010313	0.00156191	0.1	0.0526316	-0.0536701	0.00470878	0.00105027	0.0011491
abnormalities, multiple	mitochondrial diseases	0.136667	0.0733453	-0.0862328	0.0058321	0.000995994	0.00148397	0.143333	0.0771993	-0.136699	0.00549331	0.00095783	0.00144557	0.0766667	0.0398614	0.0265384	0.00363311	0.000719185	0.000883241
abnormalities, multiple	motor neuron disease	0.153333	0.0830325	-0.107656	0.00634845	0.00107324	0.00157965	0.14	0.0752688	-0.114259	0.00649059	0.00107592	0.00159903	0.0966667	0.0507881	-0.0143538	0.00454226	0.00100138	0.00109692
abnormalities, multiple	mouth diseases	0.256667	0.147228	-0.173595	0.0110022	0.00127726	0.00219246	0.233333	0.132075	-0.177866	0.0103942	0.00128886	0.00216626	0.136667	0.0733453	-0.0372506	0.00609643	0.00102193	0.00139085
abnormalities, multiple	movement disorders	0.273333	0.158301	-0.232843	0.0102164	0.00138291	0.00234681	0.193333	0.107011	-0.133333	0.00902469	0.00123814	0.00210734	0.113333	0.0600707	-0.0283294	0.00551886	0.00105097	0.00131953
abnormalities, multiple	multiple sclerosis	0.256667	0.147228	-0.135436	0.00994176	0.00127559	0.00198612	0.266667	0.153846	-0.142987	0.0101577	0.00127836	0.00203904	0.203333	0.113173	-0.102438	0.00626953	0.00107435	0.00150978
abnormalities, multiple	muscular diseases	0.24	0.136364	-0.170175	0.00833271	0.00124303	0.00194687	0.193333	0.107011	-0.106837	0.00776843	0.00124275	0.00178666	0.136667	0.0733453	-0.0511169	0.00570932	0.00111225	0.00131515
abnormalities, multiple	muscular disorders, atrophic	0.163333	0.0889292	-0.0859401	0.00813685	0.00121264	0.00177758	0.14	0.0752688	-0.0330035	0.00734992	0.00115343	0.00172967	0.113333	0.0600707	-0.00598799	0.00521853	0.00115225	0.00145638
abnormalities, multiple	muscular dystrophies	0.156667	0.084991	-0.0775545	0.00767042	0.00119269	0.0017025	0.146667	0.0791367	-0.0437667	0.00717629	0.00114388	0.0016869	0.106667	0.056338	-0.00583582	0.00486698	0.00109612	0.00139516
abnormalities, multiple	musculoskeletal abnormalities	0.363333	0.221996	-0.34011	0.0113389	0.00136185	0.00267214	0.33	0.197605	-0.318934	0.0105516	0.00134791	0.0025399	0.293333	0.171875	-0.304222	0.00703151	0.00118854	0.00185609
abnormalities, multiple	musculoskeletal diseases	0.303333	0.178782	-0.254677	0.0117178	0.00131762	0.00240676	0.283333	0.165049	-0.239894	0.0111665	0.00122773	0.00237845	0.18	0.0989011	-0.076128	0.00719253	0.00118139	0.00163216
abnormalities, multiple	mycobacterium infections	0.176667	0.0968921	-0.0676124	0.00743304	0.00104735	0.00150049	0.146667	0.0791367	-0.0481829	0.00717544	0.0010119	0.00151369	0.0733333	0.0380623	0.134627	0.00469466	0.000871784	0.00102647
abnormalities, multiple	myeloproliferative disorders	0.25	0.142857	-0.194107	0.0107058	0.00134728	0.00240338	0.21	0.117318	-0.15171	0.0098447	0.00127488	0.00239127	0.133333	0.0714286	-0.0656181	0.00595947	0.00106236	0.00148878
abnormalities, multiple	myocardial infarction	0.2	0.111111	-0.116249	0.00974492	0.00131632	0.00201155	0.183333	0.100917	-0.106797	0.00977334	0.00131061	0.00205131	0.123333	0.0657194	-0.0283688	0.0063565	0.00108162	0.00147728
abnormalities, multiple	myocardial ischemia	0.21	0.117318	-0.136842	0.00978247	0.00131799	0.00208429	0.19	0.104972	-0.122556	0.00942839	0.00133694	0.00204703	0.143333	0.0771993	-0.0601352	0.00675831	0.0010827	0.00153365
abnormalities, multiple	neoplasms	0.343333	0.207243	-0.309315	0.0126919	0.00148425	0.00265858	0.316667	0.188119	-0.294721	0.0126118	0.00149556	0.00277616	0.15	0.0810811	-0.0940658	0.00734891	0.0011568	0.00163358
abnormalities, multiple	neoplasms by histologic type	0.346667	0.209677	-0.321522	0.0124797	0.00153372	0.00260384	0.306667	0.181102	-0.271917	0.0123529	0.00151671	0.00270272	0.13	0.0695187	-0.0584894	0.00624975	0.00109291	0.00145704
abnormalities, multiple	neoplasms by site	0.343333	0.207243	-0.302353	0.0120981	0.00149892	0.00270911	0.3	0.176471	-0.267793	0.0120927	0.00148585	0.00285104	0.143333	0.0771993	-0.0959193	0.00725304	0.00114551	0.00163895
abnormalities, multiple	neoplasms, connective and soft tissue	0.34	0.204819	-0.312151	0.0121245	0.00156222	0.00264877	0.286667	0.167315	-0.24616	0.0118109	0.00149328	0.00272567	0.153333	0.0830325	-0.0956889	0.00617665	0.00105497	0.00156319
abnormalities, multiple	neoplasms, connective tissue	0.376667	0.232033	-0.351528	0.0128055	0.00161087	0.00292091	0.326667	0.195219	-0.305636	0.0123387	0.0015737	0.00299487	0.133333	0.0714286	-0.0568277	0.00704803	0.00109256	0.00160478
abnormalities, multiple	neoplasms, germ cell and embryonal	0.37	0.226994	-0.330885	0.0128264	0.00161867	0.00269315	0.326667	0.195219	-0.299063	0.0125137	0.0015689	0.00277013	0.15	0.0810811	-0.0815603	0.0060994	0.00108609	0.00153322
abnormalities, multiple	neoplasms, glandular and epithelial	0.353333	0.214575	-0.33704	0.0127486	0.0015715	0.00269683	0.313333	0.185771	-0.270216	0.012481	0.0015835	0.00281981	0.123333	0.0657194	-0.0671159	0.00614232	0.0010205	0.00140799
abnormalities, multiple	neoplasms, nerve tissue	0.363333	0.221996	-0.332568	0.0127452	0.00164124	0.00270009	0.316667	0.188119	-0.285628	0.012453	0.00159862	0.00274757	0.15	0.0810811	-0.0814858	0.00626527	0.00111736	0.00159471
abnormalities, multiple	neoplasms, neuroepithelial	0.36	0.219512	-0.310403	0.0130334	0.0016442	0.00280707	0.313333	0.185771	-0.280552	0.0126541	0.00164113	0.00282997	0.156667	0.084991	-0.102837	0.00660021	0.00112188	0.00160334
abnormalities, multiple	neoplastic syndromes, hereditary	0.446667	0.287554	-0.461861	0.0125164	0.00170118	0.0028936	0.416667	0.263158	-0.425265	0.0119508	0.00158363	0.00294856	0.27	0.156069	-0.26995	0.00755432	0.00119417	0.001896
abnormalities, multiple	nephritis	0.196667	0.109057	-0.0784541	0.00942923	0.00124065	0.00194001	0.193333	0.107011	-0.0921734	0.00903582	0.00120628	0.00182327	0.116667	0.0619469	-0.0229243	0.00585292	0.00107252	0.00126949
abnormalities, multiple	nervous system diseases	0.35	0.212121	-0.331694	0.0116753	0.00150266	0.00238872	0.296667	0.174168	-0.265652	0.0109201	0.00145652	0.0022215	0.173333	0.0948905	-0.155788	0.00644319	0.0012503	0.00161091
abnormalities, multiple	nervous system malformations	0.376667	0.232033	-0.387232	0.0104306	0.00149852	0.00224346	0.33	0.197605	-0.32264	0.00981499	0.00136495	0.00230128	0.246667	0.140684	-0.250519	0.00654059	0.00105236	0.0015765
abnormalities, multiple	neurobehavioral manifestations	0.393333	0.244813	-0.352942	0.00942541	0.0012354	0.00226655	0.36	0.219512	-0.352632	0.00810875	0.00115001	0.00214705	0.353333	0.214575	-0.39269	0.00546847	0.00109883	0.00158126
abnormalities, multiple	neurodegenerative diseases	0.33	0.197605	-0.314643	0.011016	0.00152864	0.00243745	0.283333	0.165049	-0.252878	0.0103165	0.00151228	0.0023209	0.2	0.111111	-0.176078	0.00607112	0.00124506	0.00146345
abnormalities, multiple	neuroectodermal tumors	0.36	0.219512	-0.325671	0.0128062	0.0016221	0.00270537	0.316667	0.188119	-0.282147	0.0124767	0.00160402	0.00275245	0.15	0.0810811	-0.0779366	0.00619742	0.00111006	0.00157732
abnormalities, multiple	neuroendocrine tumors	0.313333	0.185771	-0.292962	0.0122211	0.00150754	0.00246568	0.273333	0.158301	-0.218407	0.0114321	0.00145619	0.00246681	0.14	0.0752688	-0.0620921	0.00613012	0.00116003	0.00148225
abnormalities, multiple	neurologic manifestations	0.383333	0.237113	-0.397396	0.0102391	0.00137159	0.00229119	0.32	0.190476	-0.334068	0.00938834	0.00128442	0.00213492	0.246667	0.140684	-0.225379	0.00607069	0.00117909	0.0015223
abnormalities, multiple	neuromuscular diseases	0.243333	0.13852	-0.162098	0.00870641	0.00134057	0.00196387	0.21	0.117318	-0.130433	0.00842787	0.00128226	0.00191588	0.126667	0.0676157	-0.0484967	0.00584213	0.00108969	0.00134818
abnormalities, multiple	nevi and melanomas	0.273333	0.158301	-0.208148	0.0115812	0.00142847	0.00231515	0.236667	0.134216	-0.160329	0.010938	0.00141861	0.00236303	0.116667	0.0619469	-0.0228184	0.00618437	0.00113985	0.00148018
abnormalities, multiple	nutrition disorders	0.266667	0.153846	-0.183256	0.0101851	0.00128088	0.00238026	0.24	0.136364	-0.176448	0.00960965	0.00124219	0.00225881	0.183333	0.100917	-0.112728	0.00615295	0.000963152	0.0015671
abnormalities, multiple	nutritional and metabolic diseases	0.276667	0.160542	-0.200068	0.00997314	0.00137262	0.00243326	0.24	0.136364	-0.150812	0.00957178	0.00131566	0.00235116	0.176667	0.0968921	-0.126187	0.00624121	0.00118919	0.0015858
abnormalities, multiple	obesity	0.223333	0.125704	-0.113086	0.00947576	0.00118354	0.00222516	0.193333	0.107011	-0.117351	0.00893173	0.00114076	0.00198542	0.18	0.0989011	-0.122828	0.00588545	0.000977283	0.00147954
abnormalities, multiple	ocular motility disorders	0.17	0.0928962	-0.141794	0.00706355	0.00107985	0.00155528	0.143333	0.0771993	-0.114824	0.00675726	0.00100719	0.00151615	0.0966667	0.0507881	-0.0804919	0.00490097	0.000915848	0.00110477
abnormalities, multiple	orbital diseases	0.17	0.0928962	-0.091021	0.00769418	0.000920421	0.00147052	0.173333	0.0948905	-0.0998396	0.00764831	0.000912495	0.00158562	0.09	0.0471204	0.0135354	0.00516176	0.000862161	0.0011357
abnormalities, multiple	osteochondrodysplasias	0.206667	0.115242	-0.159248	0.00939557	0.00109108	0.00196591	0.176667	0.0968921	-0.152112	0.00892714	0.00105391	0.00192501	0.126667	0.0676157	-0.126791	0.00614645	0.000937603	0.00138744
abnormalities, multiple	osteoporosis	0.213333	0.119403	-0.177745	0.011207	0.00116154	0.0022114	0.17	0.0928962	-0.104501	0.00930354	0.000968684	0.0020205	0.103333	0.0544815	-0.0266241	0.00634194	0.000905794	0.00147022
abnormalities, multiple	otorhinolaryngologic diseases	0.313333	0.185771	-0.291526	0.0103067	0.00127739	0.00191777	0.263333	0.151631	-0.255131	0.00926146	0.00121324	0.00182556	0.146667	0.0791367	-0.090429	0.00624844	0.00110664	0.00140931
abnormalities, multiple	ovarian diseases	0.3	0.176471	-0.268289	0.0110317	0.00147997	0.00255065	0.246667	0.140684	-0.198922	0.0104277	0.00137065	0.00248623	0.113333	0.0600707	-0.0265493	0.00575443	0.00104573	0.00148066
abnormalities, multiple	ovarian neoplasms	0.3	0.176471	-0.263819	0.0110276	0.00148356	0.00256126	0.246667	0.140684	-0.20031	0.0104114	0.00136728	0.00246798	0.113333	0.0600707	-0.0282582	0.00567755	0.0010471	0.00147668
abnormalities, multiple	overnutrition	0.223333	0.125704	-0.113086	0.00947576	0.00118354	0.00222516	0.196667	0.109057	-0.119105	0.00899916	0.00114905	0.00202254	0.18	0.0989011	-0.122828	0.00588545	0.000977283	0.00147954
abnormalities, multiple	overweight	0.2	0.111111	-0.086444	0.00939006	0.00118211	0.00215989	0.176667	0.0968921	-0.0902715	0.0089715	0.00114092	0.00198198	0.133333	0.0714286	-0.0790893	0.00586965	0.000981962	0.00142016
abnormalities, multiple	pancreatic diseases	0.346667	0.209677	-0.305135	0.0116952	0.00151246	0.00249646	0.27	0.156069	-0.227648	0.010929	0.00141227	0.00241206	0.14	0.0752688	-0.0585264	0.00693584	0.00109321	0.00144364
abnormalities, multiple	panuveitis	0.183544	0.0675991	0.0442506	0.00820214	0.0010374	0.00139102	0.170886	0.062645	0.044098	0.00757926	0.000978951	0.00131976	0.107595	0.0385488	0.099693	0.00525085	0.000984873	0.00102374
abnormalities, multiple	parkinson disease	0.25	0.142857	-0.238315	0.0103582	0.00139639	0.00224718	0.176667	0.0968921	-0.132207	0.00895515	0.0012513	0.00197404	0.0933333	0.048951	-0.0301901	0.00587196	0.000972859	0.00134254
abnormalities, multiple	parkinsonian disorders	0.24	0.136364	-0.202274	0.00998304	0.00138313	0.0022209	0.176667	0.0968921	-0.126519	0.00897835	0.00124049	0.00198894	0.09	0.0471204	-0.0230726	0.00584644	0.000967282	0.00133436
abnormalities, multiple	pathologic processes	0.316667	0.188119	-0.263944	0.011749	0.00146876	0.00259309	0.276667	0.160542	-0.239027	0.0112372	0.00142105	0.00250394	0.13	0.0695187	-0.058758	0.00705173	0.00109435	0.00155187
abnormalities, multiple	pathological conditions, anatomical	0.326667	0.195219	-0.264905	0.0119319	0.00155963	0.00262269	0.27	0.156069	-0.21053	0.011831	0.00154443	0.00257402	0.13	0.0695187	-0.0408	0.00694539	0.00114898	0.00149116
abnormalities, multiple	pathological conditions, signs and symptoms	0.34	0.204819	-0.313573	0.0117825	0.00154815	0.0025973	0.293333	0.171875	-0.277208	0.0114613	0.00149803	0.00255199	0.123333	0.0657194	-0.0534323	0.0069825	0.00110598	0.00163027
abnormalities, multiple	peripheral nervous system diseases	0.293333	0.171875	-0.263735	0.0105345	0.00146874	0.00227106	0.24	0.136364	-0.187861	0.0101118	0.0014563	0.00225992	0.13	0.0695187	-0.0900607	0.00671534	0.00116707	0.00148107
abnormalities, multiple	peroxisomal disorders	0.196667	0.109057	-0.103238	0.00747709	0.00120056	0.00176364	0.17	0.0928962	-0.081659	0.00719744	0.00115742	0.00175419	0.153333	0.0830325	-0.0798763	0.00529614	0.00117067	0.00142292
abnormalities, multiple	pigmentation disorders	0.316667	0.188119	-0.280735	0.0106386	0.00136173	0.00242978	0.283333	0.165049	-0.253937	0.0100689	0.00138416	0.0024974	0.146667	0.0791367	-0.0817856	0.00625957	0.0011353	0.00149067
abnormalities, multiple	polyneuropathies	0.14	0.0752688	-0.0718768	0.0064952	0.00109495	0.00131093	0.14	0.0752688	-0.0539289	0.00640988	0.00104045	0.00141073	0.0666667	0.0344828	0.0189283	0.00419424	0.000991497	0.00100454
abnormalities, multiple	precursor cell lymphoblastic leukemia-lymphoma	0.24	0.136364	-0.193634	0.008858	0.00114336	0.00201125	0.226667	0.12782	-0.185649	0.00875153	0.00109632	0.00217553	0.14	0.0752688	-0.0676129	0.00578216	0.000991483	0.0015105
abnormalities, multiple	prostatic diseases	0.286667	0.167315	-0.238225	0.0116286	0.00133674	0.00250621	0.253333	0.145038	-0.197969	0.0117134	0.00135687	0.00254638	0.106667	0.056338	-0.0369929	0.00701692	0.00102116	0.00171669
abnormalities, multiple	prostatic neoplasms	0.283333	0.165049	-0.236471	0.0116286	0.00132761	0.00249833	0.253333	0.145038	-0.202927	0.0118285	0.00137888	0.00256505	0.106667	0.056338	-0.0369929	0.00700927	0.00101945	0.00171521
abnormalities, multiple	proteinuria	0.18	0.0989011	-0.0849459	0.0091507	0.00124242	0.00189729	0.176667	0.0968921	-0.124716	0.00913973	0.00126535	0.00195082	0.116667	0.0619469	-0.019794	0.00617732	0.00108172	0.00137529
abnormalities, multiple	proteostasis deficiencies	0.22	0.123596	-0.15087	0.0084454	0.0013751	0.00185942	0.163333	0.0889292	-0.0777175	0.00797871	0.00125008	0.00167944	0.09	0.0471204	-0.0551202	0.00512578	0.00111886	0.00115365
abnormalities, multiple	psoriasis	0.193333	0.107011	-0.0859649	0.00938401	0.00104073	0.0017603	0.166667	0.0909091	-0.0544883	0.00844619	0.000960286	0.00167615	0.106667	0.056338	0.0412468	0.00566781	0.000932018	0.00116986
abnormalities, multiple	purine-pyrimidine metabolism, inborn errors	0.147727	0.0577778	-0.00367536	0.00830161	0.00103525	0.00163479	0.113636	0.0438596	0.0318127	0.00759492	0.000987395	0.00148964	0.0738636	0.0280778	0.0775332	0.00536673	0.000852542	0.00115092
abnormalities, multiple	rectal diseases	0.296667	0.174168	-0.259234	0.0117546	0.00149453	0.00262851	0.253333	0.145038	-0.214107	0.0112362	0.00142284	0.00262407	0.0933333	0.048951	-0.037234	0.00601917	0.00107613	0.00155258
abnormalities, multiple	renal tubular transport, inborn errors	0.15	0.0810811	-0.133717	0.00593027	0.00100213	0.00128147	0.116667	0.0619469	-0.0699169	0.00561186	0.000986979	0.00122718	0.0966667	0.0507881	-0.0288362	0.00406079	0.000952872	0.000990609
abnormalities, multiple	respiratory hypersensitivity	0.186667	0.102941	-0.0473684	0.009372	0.00111508	0.0017575	0.166667	0.0909091	-0.0437497	0.00898375	0.00112397	0.00175271	0.1	0.0526316	0.0930573	0.00582555	0.000889543	0.001287
abnormalities, multiple	respiratory tract diseases	0.253333	0.145038	-0.174443	0.0106334	0.00127502	0.00214144	0.233333	0.132075	-0.177391	0.0100674	0.00125986	0.00218812	0.116667	0.0619469	-0.0212365	0.00622355	0.00107193	0.00144921
abnormalities, multiple	respiratory tract neoplasms	0.293333	0.171875	-0.223406	0.0116092	0.00141828	0.00245645	0.256667	0.147228	-0.206851	0.0105587	0.00139774	0.00239035	0.113333	0.0600707	-0.0549	0.00618913	0.00114235	0.00152435
abnormalities, multiple	retinal degeneration	0.23	0.129944	-0.160244	0.00839834	0.00134391	0.00171909	0.193333	0.107011	-0.0950485	0.00808542	0.00127638	0.00158099	0.123333	0.0657194	-0.0431904	0.0054039	0.00113696	0.00126126
abnormalities, multiple	retinal diseases	0.303333	0.178782	-0.26281	0.0109122	0.0014877	0.00237877	0.276667	0.160542	-0.218546	0.0101155	0.00145665	0.0023763	0.133333	0.0714286	-0.0959794	0.0065168	0.00114331	0.00159378
abnormalities, multiple	retinal dystrophies	0.15	0.0810811	-0.0906729	0.00626064	0.00108319	0.00113719	0.176667	0.0968921	-0.0868441	0.0068325	0.00119742	0.00136455	0.11	0.0582011	-0.0342195	0.004497	0.00104548	0.0010005
abnormalities, multiple	retinitis pigmentosa	0.146667	0.0791367	-0.0706071	0.00594247	0.0010697	0.00113719	0.156667	0.084991	-0.0754085	0.00610081	0.00112331	0.0012709	0.103333	0.0544815	-0.0150569	0.00456068	0.0010436	0.000979771
abnormalities, multiple	rheumatic diseases	0.183333	0.100917	-0.0688444	0.00984273	0.00110629	0.00187232	0.153333	0.0830325	-0.0495928	0.00928102	0.00103383	0.00179252	0.09	0.0471204	0.057987	0.00649974	0.00106904	0.00138755
abnormalities, multiple	sarcoma	0.323333	0.192843	-0.288904	0.0118221	0.00151978	0.00250199	0.283333	0.165049	-0.227389	0.0116943	0.00147326	0.00280006	0.136667	0.0733453	-0.0816707	0.00599699	0.000977344	0.00151376
abnormalities, multiple	sensation disorders	0.27	0.156069	-0.254628	0.00933366	0.00119588	0.00166219	0.22	0.123596	-0.181923	0.00800981	0.00112429	0.00149729	0.123333	0.0657194	-0.0573534	0.00561203	0.00101308	0.00110864
abnormalities, multiple	signs and symptoms	0.34	0.204819	-0.311831	0.0118108	0.00154404	0.00259657	0.293333	0.171875	-0.277208	0.0114613	0.00149803	0.00255199	0.123333	0.0657194	-0.0534323	0.0069825	0.00110598	0.00163027
abnormalities, multiple	skin abnormalities	0.326667	0.195219	-0.278683	0.0094908	0.00128625	0.00214955	0.326667	0.195219	-0.329314	0.00856106	0.00125955	0.0023049	0.21	0.117318	-0.14113	0.00578292	0.00116169	0.001516
abnormalities, multiple	skin and connective tissue diseases	0.356667	0.217039	-0.30491	0.0122354	0.0014985	0.00268253	0.306667	0.181102	-0.256373	0.0116093	0.00145474	0.00269156	0.126667	0.0676157	-0.0515183	0.00688264	0.00103454	0.00157655
abnormalities, multiple	skin diseases	0.356667	0.217039	-0.301497	0.0122269	0.00150555	0.00268921	0.31	0.183432	-0.256076	0.0116352	0.00146994	0.00270561	0.126667	0.0676157	-0.0515183	0.00688264	0.00103454	0.00157655
abnormalities, multiple	skin diseases, genetic	0.31	0.183432	-0.259302	0.00927534	0.00122632	0.00210477	0.33	0.197605	-0.329266	0.00859109	0.00125308	0.00228954	0.196667	0.109057	-0.11832	0.00564748	0.00115137	0.00147417
abnormalities, multiple	skin diseases, papulosquamous	0.193333	0.107011	-0.0808627	0.00905195	0.00101448	0.00175943	0.16	0.0869565	-0.0541921	0.00855485	0.000990279	0.00170871	0.106667	0.056338	0.0160479	0.00554723	0.000964624	0.00118884
abnormalities, multiple	skin diseases, vascular	0.216667	0.121495	-0.0974797	0.00982411	0.00123829	0.00198927	0.186667	0.102941	-0.10214	0.00894211	0.00116882	0.00184943	0.12	0.0638298	-0.0158889	0.00607762	0.00109355	0.00146674
abnormalities, multiple	sleep disorders	0.153333	0.0830325	-0.0885662	0.00756511	0.00102401	0.00153049	0.13	0.0695187	-0.03679	0.00715953	0.000955019	0.00143854	0.0933333	0.048951	0.0500006	0.00517972	0.00093842	0.00113145
abnormalities, multiple	spastic paraplegia, hereditary	0.111111	0.021978	0.187974	0.00551232	0.00114613	0.00123399	0.138889	0.0276243	0.215538	0.00530215	0.00122413	0.00138604	0.0972222	0.0191781	0.213355	0.00401415	0.00102211	0.00116567
abnormalities, multiple	spinal cord diseases	0.233333	0.132075	-0.171559	0.00925449	0.00131914	0.00207167	0.193333	0.107011	-0.147071	0.00868594	0.00124888	0.00187714	0.123333	0.0657194	-0.0621613	0.00585514	0.00110594	0.00134529
abnormalities, multiple	spinal diseases	0.27	0.156069	-0.220136	0.00973835	0.00122648	0.00208194	0.226667	0.12782	-0.194341	0.00987762	0.00121873	0.00200369	0.166667	0.0909091	-0.108308	0.00666785	0.00109046	0.00153644
abnormalities, multiple	spinocerebellar ataxias	0.223333	0.125704	-0.156915	0.00850593	0.00136006	0.00233661	0.223333	0.125704	-0.182146	0.00811099	0.00128308	0.00235899	0.106667	0.056338	-0.0744681	0.00547993	0.00101186	0.00147394
abnormalities, multiple	spinocerebellar degenerations	0.14	0.0752688	-0.0763243	0.00669657	0.00109925	0.0018637	0.136667	0.0733453	-0.0911735	0.00614927	0.00105835	0.0016858	0.103333	0.0544815	-0.0749148	0.00455371	0.000920377	0.00124692
abnormalities, multiple	spondylarthritis	0.106667	0.056338	0.0564873	0.00676194	0.000901924	0.00132289	0.09	0.0471204	0.0675529	0.0063022	0.000851146	0.00123819	0.0733333	0.0380623	0.126121	0.00453333	0.000837415	0.000996557
abnormalities, multiple	spondylarthropathies	0.111486	0.0586146	0.0491541	0.00674075	0.000899784	0.00132999	0.0912162	0.0474517	0.0712275	0.0062597	0.000847984	0.00122127	0.0709459	0.0365217	0.138341	0.00448087	0.000825403	0.000982048
abnormalities, multiple	spondylitis	0.113333	0.0600707	0.051217	0.0066596	0.000899169	0.00130797	0.0866667	0.0452962	0.0802855	0.00619291	0.00084313	0.00118839	0.0766667	0.0398614	0.118508	0.00445921	0.00082168	0.000991131
abnormalities, multiple	spondylitis, ankylosing	0.103448	0.00920245	0.426171	0.00677492	0.000656236	0.00136058	0.137931	0.0123077	0.425584	0.00659644	0.000611364	0.00113278	0	0	0.499518	0.00343954	0.000632069	0.000660196
abnormalities, multiple	stomatognathic diseases	0.253333	0.145038	-0.170175	0.0108939	0.00122491	0.00215957	0.24	0.136364	-0.192982	0.0105969	0.00130574	0.00222195	0.15	0.0810811	-0.0531759	0.00634878	0.00103241	0.00145339
abnormalities, multiple	stomatognathic system abnormalities	0.183333	0.100917	-0.198733	0.00844535	0.000980202	0.00182671	0.226667	0.12782	-0.242289	0.00861552	0.00107712	0.00198126	0.166667	0.0909091	-0.182011	0.00678758	0.00091898	0.00157049
abnormalities, multiple	tauopathies	0.293333	0.171875	-0.236842	0.0108697	0.00153014	0.00241643	0.236667	0.134216	-0.170175	0.0100531	0.00142478	0.00230399	0.146667	0.0791367	-0.0954151	0.00612908	0.00126059	0.00147205
abnormalities, multiple	tdp-43 proteinopathies	0.151007	0.0813743	-0.0884844	0.00740442	0.00132239	0.00172789	0.124161	0.0659537	-0.0848258	0.00695844	0.00124324	0.00168943	0.0738255	0.0381944	-0.0358068	0.00510005	0.00111492	0.00121641
abnormalities, multiple	thoracic neoplasms	0.303333	0.178782	-0.2449	0.0113298	0.00143161	0.00248836	0.263333	0.151631	-0.220578	0.0104547	0.00143313	0.00245452	0.11	0.0582011	-0.0513257	0.0060238	0.00108079	0.00147747
abnormalities, multiple	thyroid diseases	0.31	0.183432	-0.276183	0.0107916	0.00133287	0.00237697	0.263333	0.151631	-0.232027	0.0103698	0.00124595	0.00238357	0.123333	0.0657194	-0.0546259	0.006327	0.00100203	0.00140773
abnormalities, multiple	urination disorders	0.196667	0.109057	-0.126535	0.00936899	0.00120665	0.00192545	0.19	0.104972	-0.133165	0.00899522	0.00124755	0.00192581	0.12	0.0638298	-0.0320641	0.00599782	0.00111262	0.00137965
abnormalities, multiple	urogenital abnormalities	0.356667	0.217039	-0.321053	0.0108972	0.00148972	0.00246564	0.3	0.176471	-0.285385	0.0101422	0.00140108	0.0023671	0.193333	0.107011	-0.152877	0.00649906	0.00112105	0.00159348
abnormalities, multiple	urogenital neoplasms	0.323333	0.192843	-0.289826	0.0119609	0.00143745	0.00260775	0.256667	0.147228	-0.205547	0.0117041	0.00138605	0.00256456	0.116667	0.0619469	-0.0424422	0.00699808	0.000992227	0.00166964
abnormalities, multiple	urologic diseases	0.27	0.156069	-0.219175	0.011051	0.00144848	0.00236486	0.236667	0.134216	-0.200338	0.0101698	0.00130565	0.00223205	0.133333	0.0714286	-0.0760787	0.00679711	0.00115949	0.00153492
abnormalities, multiple	urologic neoplasms	0.313333	0.185771	-0.27096	0.0115965	0.00140397	0.00242641	0.26	0.149425	-0.215388	0.0110636	0.00133337	0.00238695	0.13	0.0695187	-0.0813947	0.00632043	0.00112193	0.00150848
abnormalities, multiple	urological manifestations	0.186667	0.102941	-0.103685	0.00918534	0.0012129	0.00185238	0.186667	0.102941	-0.125814	0.00902033	0.00122654	0.00189262	0.113333	0.0600707	-0.0302256	0.00598875	0.00109233	0.00133113
abnormalities, multiple	uveal diseases	0.17	0.0928962	-0.0697202	0.00791247	0.00105319	0.00142361	0.15	0.0810811	-0.0545843	0.00781712	0.00106941	0.00152082	0.116667	0.0619469	0.0230496	0.00570893	0.00102781	0.00128428
abnormalities, multiple	uveitis	0.15	0.0810811	-0.0379599	0.00725735	0.000971751	0.00139347	0.136667	0.0733453	-0.0216261	0.00672382	0.000931034	0.00132737	0.0933333	0.048951	0.0410097	0.00510927	0.000956718	0.00111726
abnormalities, multiple	uveitis, anterior	0.185714	0.0628019	0.080574	0.00864617	0.000981808	0.0014407	0.171429	0.0576923	0.0950362	0.00797016	0.000916288	0.00136259	0.1	0.0328638	0.140003	0.00547511	0.000943359	0.00101373
abnormalities, multiple	varicose veins	0.19469	0.056266	0.0764006	0.00993236	0.00111655	0.00194197	0.168142	0.0482234	0.0900016	0.00901548	0.00109252	0.00188909	0.159292	0.0455696	0.129264	0.00673957	0.0010695	0.0015048
abnormalities, multiple	vascular diseases	0.26	0.149425	-0.202781	0.0108131	0.00140633	0.00223363	0.243333	0.13852	-0.193498	0.0109689	0.00148655	0.00237609	0.136667	0.0733453	-0.0620817	0.00652798	0.00113827	0.00151779
abnormalities, multiple	vasculitis	0.19	0.104972	-0.0932058	0.00790711	0.00109043	0.00156802	0.156667	0.084991	-0.063114	0.00771012	0.00104487	0.0015094	0.08	0.0416667	0.0325108	0.00524535	0.000985166	0.00118136
abnormalities, multiple	virus diseases	0.243333	0.13852	-0.178947	0.0093939	0.00124879	0.00185713	0.206667	0.115242	-0.149123	0.00933426	0.00120328	0.00188528	0.106667	0.056338	0.0214749	0.00517649	0.000985127	0.00109298
abnormalities, multiple	vision disorders	0.18	0.0989011	-0.162279	0.00677371	0.00102719	0.00137054	0.193333	0.107011	-0.214154	0.00655758	0.001026	0.00145409	0.133333	0.0714286	-0.0908081	0.00507201	0.000994447	0.00116713
actinomycetales infections	adenocarcinoma	0.286667	0.167315	-0.314583	0.00986058	0.00137567	0.00218132	0.266667	0.153846	-0.291461	0.0109832	0.00146044	0.00228499	0.133333	0.0714286	-0.0343088	0.00681795	0.0010886	0.00138354
actinomycetales infections	adnexal diseases	0.256667	0.147228	-0.26816	0.00948828	0.00133154	0.00200781	0.223333	0.125704	-0.218851	0.00968007	0.00133023	0.00197805	0.166667	0.0909091	-0.0851628	0.00721273	0.00115333	0.00154541
actinomycetales infections	adrenal gland diseases	0.25	0.142857	-0.229085	0.00814974	0.00118519	0.0018512	0.21	0.117318	-0.169956	0.00810464	0.00117557	0.00182557	0.163333	0.0889292	-0.0827043	0.00738112	0.00110228	0.00152897
actinomycetales infections	albuminuria	0.239583	0.132948	-0.233949	0.00947691	0.00150064	0.00200396	0.229167	0.126437	-0.226277	0.0101096	0.00157812	0.00216665	0.204861	0.111531	-0.174391	0.0096057	0.00152184	0.00200894
actinomycetales infections	alzheimer disease	0.263333	0.151631	-0.285878	0.00923065	0.00136985	0.00204778	0.23	0.129944	-0.226847	0.00956456	0.00143372	0.00210335	0.166667	0.0909091	-0.0702358	0.00801377	0.00139713	0.00173387
actinomycetales infections	amino acid metabolism, inborn errors	0.19	0.104972	-0.0672234	0.00605724	0.00111395	0.00134986	0.166667	0.0909091	-0.0449422	0.00645342	0.0011217	0.00143931	0.103333	0.0544815	0.0393084	0.00592551	0.000997521	0.00112997
actinomycetales infections	amyotrophic lateral sclerosis	0.118421	0.0245232	0.19925	0.00623538	0.000999765	0.00150542	0.131579	0.0273224	0.18709	0.00638353	0.00103598	0.00157758	0.105263	0.0217391	0.251888	0.00603953	0.00103088	0.00152944
actinomycetales infections	anemia	0.343333	0.207243	-0.347484	0.00905753	0.00140925	0.002181	0.27	0.156069	-0.249689	0.00878741	0.00136923	0.00220372	0.203333	0.113173	-0.150799	0.00758511	0.00127305	0.00169573
actinomycetales infections	anemia, aplastic	0.27	0.156069	-0.267745	0.00793367	0.0012764	0.00180692	0.243333	0.13852	-0.217989	0.00811448	0.00127553	0.00179017	0.226667	0.12782	-0.152366	0.00788222	0.00125573	0.00165227
actinomycetales infections	anemia, hemolytic	0.32	0.190476	-0.312031	0.00791817	0.00137481	0.00197977	0.27	0.156069	-0.265525	0.00843525	0.00139348	0.00208454	0.213333	0.119403	-0.176749	0.00700835	0.00138149	0.00179299
actinomycetales infections	aneurysm	0.29	0.169591	-0.330485	0.00898229	0.00141615	0.00194776	0.28	0.162791	-0.306836	0.0101736	0.0015482	0.00226454	0.236667	0.134216	-0.219717	0.00932956	0.00142282	0.00204483
actinomycetales infections	ankylosis	0.333333	0.0689655	0.0217213	0.00952851	0.00134952	0.00234411	0.291667	0.0598291	0.0612146	0.0100847	0.00142771	0.00236935	0.236111	0.0478873	0.148661	0.00954252	0.00143021	0.00202308
actinomycetales infections	arrhythmias, cardiac	0.22	0.123596	-0.122984	0.00707484	0.00109384	0.00167367	0.183333	0.100917	-0.0833893	0.00703131	0.00116646	0.00158418	0.106667	0.056338	0.0532445	0.00557864	0.00101871	0.00123735
actinomycetales infections	arterial occlusive diseases	0.316667	0.188119	-0.319557	0.0110195	0.00161824	0.00239939	0.293333	0.171875	-0.302218	0.0119725	0.00174851	0.00259677	0.226667	0.12782	-0.15556	0.0098963	0.00145943	0.00226395
actinomycetales infections	arteriosclerosis	0.316667	0.188119	-0.321369	0.0111042	0.00162002	0.00242673	0.3	0.176471	-0.311412	0.011986	0.00177463	0.00262449	0.23	0.129944	-0.162401	0.00997118	0.00144745	0.00228603
actinomycetales infections	arthritis	0.443333	0.284797	-0.541809	0.0117363	0.00168883	0.00280005	0.396667	0.247401	-0.476963	0.0127699	0.00169914	0.00298669	0.293333	0.171875	-0.308355	0.0109006	0.00154561	0.00247876
actinomycetales infections	arthritis, rheumatoid	0.413174	0.173367	-0.310811	0.0101416	0.00159295	0.00238896	0.407186	0.170426	-0.311971	0.0108036	0.00160316	0.00255864	0.39521	0.164589	-0.28707	0.0104968	0.00162227	0.00238626
actinomycetales infections	asthma	0.396667	0.247401	-0.461906	0.011181	0.00151941	0.00249679	0.376667	0.232033	-0.447926	0.0120579	0.0016361	0.00279384	0.286667	0.167315	-0.29143	0.0107712	0.00144819	0.0025031
actinomycetales infections	ataxia	0.183333	0.100917	-0.131632	0.00621328	0.00103932	0.00150467	0.126667	0.0676157	-0.058251	0.00538666	0.0008629	0.00127073	0.12	0.0638298	-0.0328315	0.00556027	0.000980873	0.00128269
actinomycetales infections	autoimmune diseases	0.473333	0.310044	-0.575605	0.0115306	0.00178061	0.00268841	0.403333	0.25261	-0.490671	0.0119216	0.00179305	0.00274513	0.313333	0.185771	-0.298556	0.00968021	0.00163073	0.00218473
actinomycetales infections	autoimmune diseases of the nervous system	0.46	0.298701	-0.565404	0.0111425	0.00168341	0.00260027	0.403333	0.25261	-0.472316	0.0120153	0.00172776	0.00280965	0.32	0.190476	-0.316341	0.0101982	0.0016249	0.00237088
actinomycetales infections	bacterial infections	0.62	0.449275	-0.775928	0.0122117	0.00187834	0.00292381	0.59	0.41844	-0.743975	0.0132949	0.00198401	0.00328087	0.396667	0.247401	-0.476318	0.0104062	0.00167568	0.00241823
actinomycetales infections	bacterial infections and mycoses	0.62	0.449275	-0.775928	0.0122117	0.00187834	0.00292381	0.59	0.41844	-0.743975	0.0132949	0.00198401	0.00328087	0.396667	0.247401	-0.476318	0.0104062	0.00167568	0.00241823
actinomycetales infections	basal ganglia diseases	0.23	0.129944	-0.225836	0.00848994	0.00122963	0.00188952	0.19	0.104972	-0.133658	0.00808408	0.00120745	0.00179338	0.126667	0.0676157	-0.0342384	0.006939	0.00114023	0.00148186
actinomycetales infections	behcet syndrome	0.428571	0.046875	0.133493	0.0152057	0.00188736	0.00334236	0.4	0.0436137	0.116815	0.0154132	0.00193182	0.00312999	0.4	0.0436137	0.184586	0.0150364	0.0019095	0.00309266
actinomycetales infections	bile duct diseases	0.343333	0.207243	-0.443419	0.00859845	0.001344	0.00220192	0.343333	0.207243	-0.450574	0.0101244	0.00152005	0.00252129	0.28	0.162791	-0.269171	0.00889013	0.00136053	0.00209799
actinomycetales infections	biliary tract diseases	0.35	0.212121	-0.395033	0.00910301	0.00143554	0.0022554	0.303333	0.178782	-0.380723	0.00965113	0.00148621	0.00234761	0.263333	0.151631	-0.239391	0.00874244	0.00143959	0.00201514
actinomycetales infections	blood coagulation disorders	0.26	0.149425	-0.250907	0.00847877	0.00155825	0.00191161	0.24	0.136364	-0.233609	0.00815701	0.00156856	0.00186063	0.196667	0.109057	-0.197911	0.00781718	0.00156531	0.0017952
actinomycetales infections	blood coagulation disorders, inherited	0.236667	0.134216	-0.225166	0.0080874	0.0015415	0.00174337	0.24	0.136364	-0.221486	0.00804902	0.00158406	0.0018018	0.193333	0.107011	-0.174763	0.00779278	0.00146628	0.00169335
actinomycetales infections	blood platelet disorders	0.27	0.156069	-0.259635	0.00892877	0.00145897	0.00203265	0.263333	0.151631	-0.275757	0.00943578	0.00148394	0.00213653	0.186667	0.102941	-0.170866	0.00839777	0.00150654	0.00187175
actinomycetales infections	blood protein disorders	0.346667	0.209677	-0.366788	0.0103477	0.00160422	0.00233804	0.306667	0.181102	-0.327432	0.0109951	0.0015861	0.00236028	0.26	0.149425	-0.260152	0.00891375	0.00144966	0.00200631
actinomycetales infections	body weight	0.22	0.123596	-0.201453	0.00868166	0.0010963	0.00182062	0.21	0.117318	-0.196447	0.00910025	0.0011683	0.00185387	0.163333	0.0889292	-0.0691297	0.00771842	0.00112781	0.00164617
actinomycetales infections	bone diseases	0.306667	0.181102	-0.340546	0.0101431	0.00138133	0.00225513	0.26	0.149425	-0.276241	0.0110182	0.00140683	0.00236005	0.193333	0.107011	-0.129239	0.00880568	0.00130443	0.00198633
actinomycetales infections	bone diseases, developmental	0.16	0.0869565	-0.0854781	0.0074739	0.00109454	0.00157836	0.136667	0.0733453	-0.0240866	0.0076862	0.00107822	0.00155745	0.123333	0.0657194	0.0138458	0.00768669	0.00110269	0.00138318
actinomycetales infections	bone diseases, metabolic	0.256667	0.147228	-0.252104	0.00908736	0.00118271	0.00194206	0.206667	0.115242	-0.191817	0.00923628	0.00119612	0.00198467	0.14	0.0752688	-0.0421859	0.00811557	0.00108165	0.00164661
actinomycetales infections	bone marrow diseases	0.293333	0.171875	-0.301806	0.00932941	0.00130973	0.00205593	0.256667	0.147228	-0.251353	0.0100044	0.00139641	0.00212579	0.206667	0.115242	-0.183928	0.00822037	0.00137254	0.00187093
actinomycetales infections	brain diseases	0.303333	0.178782	-0.342146	0.00997149	0.0014632	0.00220099	0.263333	0.151631	-0.270147	0.0103702	0.00151048	0.00214773	0.166667	0.0909091	-0.0756974	0.00778296	0.00139568	0.00163461
actinomycetales infections	brain diseases, metabolic	0.233333	0.132075	-0.189215	0.0073456	0.0011836	0.0017528	0.193333	0.107011	-0.116167	0.00699333	0.00114868	0.00170308	0.14	0.0752688	-0.0395956	0.00636826	0.00123215	0.00144235
actinomycetales infections	brain diseases, metabolic, inborn	0.216667	0.121495	-0.121361	0.0063762	0.00111778	0.00168501	0.196667	0.109057	-0.0987308	0.00624777	0.00108879	0.00162243	0.14	0.0752688	-0.0235914	0.00619113	0.00113838	0.00139285
actinomycetales infections	breast diseases	0.26	0.149425	-0.287917	0.0102226	0.00131212	0.00219448	0.21	0.117318	-0.22528	0.0105707	0.00135663	0.00220798	0.126667	0.0676157	-0.0460617	0.0076893	0.00108168	0.00146534
actinomycetales infections	breast neoplasms	0.26	0.149425	-0.286181	0.0102969	0.00130728	0.00219315	0.206667	0.115242	-0.214691	0.0105053	0.00132611	0.00219282	0.126667	0.0676157	-0.0460264	0.00767537	0.00107834	0.00145721
actinomycetales infections	bronchial diseases	0.406667	0.25523	-0.486044	0.0113596	0.00147205	0.00256725	0.356667	0.217039	-0.40951	0.0119025	0.00160245	0.0027155	0.28	0.162791	-0.254278	0.0102653	0.00145027	0.00223426
actinomycetales infections	carbohydrate metabolism, inborn errors	0.133333	0.0714286	-0.023955	0.00409853	0.000925442	0.00107988	0.146667	0.0791367	-0.00237546	0.00482882	0.000985989	0.00123938	0.116667	0.0619469	0.0608144	0.00447798	0.000924399	0.00115022
actinomycetales infections	carcinoma	0.296667	0.174168	-0.312142	0.0099224	0.00146822	0.00214148	0.263333	0.151631	-0.281871	0.0105879	0.00150231	0.0022133	0.133333	0.0714286	-0.0521331	0.00675319	0.00104271	0.00133645
actinomycetales infections	carcinoma, renal cell	0.286667	0.167315	-0.298572	0.00983337	0.00146714	0.00212154	0.256667	0.147228	-0.270979	0.00969782	0.00145943	0.00200515	0.203333	0.113173	-0.169863	0.0076759	0.00134936	0.00161745
actinomycetales infections	cardiomegaly	0.233333	0.132075	-0.180816	0.00858793	0.00134476	0.00191363	0.21	0.117318	-0.164419	0.00913714	0.00142545	0.00192359	0.166667	0.0909091	-0.0587141	0.00825128	0.00128705	0.00162887
actinomycetales infections	cardiomyopathies	0.29	0.169591	-0.291578	0.00956076	0.00138924	0.00205854	0.26	0.149425	-0.24374	0.00987039	0.00135223	0.00207982	0.206667	0.115242	-0.129449	0.00888571	0.00130482	0.00183076
actinomycetales infections	cardiomyopathy, dilated	0.233333	0.132075	-0.197044	0.00851854	0.00137035	0.00189966	0.21	0.117318	-0.186023	0.00904318	0.00142689	0.00196524	0.156667	0.084991	-0.0516688	0.00799901	0.00129278	0.00157775
actinomycetales infections	cardiomyopathy, hypertrophic	0.16	0.0869565	-0.0930459	0.00630232	0.00109009	0.00135637	0.13	0.0695187	-0.0329163	0.00668404	0.00107025	0.00138474	0.126667	0.0676157	-0.0110701	0.00629658	0.00102079	0.00130308
actinomycetales infections	cardiomyopathy, hypertrophic, familial	0.15	0.0326087	0.192483	0.00574858	0.00110921	0.00111005	0.1375	0.0298103	0.200157	0.00608804	0.0011129	0.00116059	0.1125	0.0242588	0.24145	0.00571628	0.00106485	0.00127336
actinomycetales infections	cardiovascular abnormalities	0.22	0.123596	-0.194573	0.00824505	0.00130023	0.00174327	0.183333	0.100917	-0.128519	0.00821423	0.00125714	0.00174208	0.143333	0.0771993	-0.027998	0.00745462	0.00122578	0.00145287
actinomycetales infections	cardiovascular diseases	0.336667	0.202405	-0.37942	0.0103876	0.00155526	0.00229821	0.313333	0.185771	-0.331797	0.0114049	0.00169136	0.00248136	0.233333	0.132075	-0.188327	0.00919257	0.00148932	0.00190039
actinomycetales infections	carotid artery diseases	0.213333	0.119403	-0.201921	0.00877853	0.00139077	0.0017556	0.216667	0.121495	-0.209867	0.00916726	0.00145918	0.00186995	0.18	0.0989011	-0.145144	0.00925396	0.00134705	0.00184829
actinomycetales infections	celiac disease	0.304183	0.165631	-0.316432	0.00898064	0.00151811	0.00203932	0.292776	0.158436	-0.325154	0.00938312	0.00157197	0.00215147	0.296578	0.160825	-0.30135	0.00928349	0.00157601	0.00200695
actinomycetales infections	central nervous system diseases	0.316667	0.188119	-0.36834	0.0100255	0.00151929	0.00225054	0.276667	0.160542	-0.285532	0.0103473	0.00152894	0.00217048	0.17	0.0928962	-0.0863172	0.00798706	0.00140581	0.0017494
actinomycetales infections	cerebellar ataxia	0.176667	0.0968921	-0.148262	0.00658835	0.00098988	0.00153301	0.126667	0.0676157	-0.038554	0.00547898	0.0008837	0.00127573	0.123333	0.0657194	-0.0418268	0.00569296	0.000931574	0.00125257
actinomycetales infections	cerebellar diseases	0.186667	0.102941	-0.131711	0.00682567	0.00104491	0.00152464	0.13	0.0695187	-0.0674252	0.00601661	0.000971507	0.00130911	0.133333	0.0714286	-0.04864	0.00574019	0.00100211	0.00135564
actinomycetales infections	cerebrovascular disorders	0.306667	0.181102	-0.334396	0.0107612	0.00153275	0.00215996	0.28	0.162791	-0.276949	0.0113666	0.00153909	0.00222703	0.193333	0.107011	-0.140556	0.00934891	0.00135579	0.00189032
actinomycetales infections	charcot-marie-tooth disease	0.157534	0.0543735	0.0281372	0.00526651	0.00116861	0.0011825	0.150685	0.0518868	0.0465172	0.00543035	0.00120684	0.00120828	0.130137	0.0444965	0.124554	0.00522808	0.00113205	0.00123106
actinomycetales infections	cholestasis	0.306667	0.181102	-0.374571	0.00818554	0.00130975	0.00208138	0.316667	0.188119	-0.403643	0.00953029	0.00145526	0.00238704	0.28	0.162791	-0.301466	0.00857536	0.00134129	0.00198962
actinomycetales infections	cholestasis, intrahepatic	0.31	0.183432	-0.360678	0.00857238	0.00137798	0.00198513	0.303333	0.178782	-0.372263	0.00908065	0.00145454	0.0021939	0.286667	0.167315	-0.294041	0.0085502	0.00136699	0.00198536
actinomycetales infections	chromosome disorders	0.2	0.111111	-0.171874	0.00748616	0.00103303	0.00160638	0.15	0.0810811	-0.103086	0.00697122	0.00105988	0.00157028	0.103333	0.0544815	-0.0242777	0.0048019	0.000862005	0.00113694
actinomycetales infections	colitis	0.426667	0.271186	-0.475187	0.0116864	0.00165451	0.00260125	0.376667	0.232033	-0.426095	0.011951	0.00158205	0.00267231	0.333333	0.2	-0.341497	0.0105032	0.00158807	0.0022882
actinomycetales infections	colitis, ulcerative	0.406667	0.25523	-0.469626	0.0110158	0.00161307	0.00251605	0.353333	0.214575	-0.399681	0.0112895	0.00161008	0.0025615	0.336667	0.202405	-0.366673	0.0100366	0.00156967	0.00231296
actinomycetales infections	collagen diseases	0.253333	0.145038	-0.249245	0.00832717	0.00144633	0.00195188	0.246667	0.140684	-0.245006	0.00862737	0.00147945	0.00208555	0.196667	0.109057	-0.147464	0.00807077	0.0013873	0.00175309
actinomycetales infections	colonic diseases	0.333333	0.2	-0.360302	0.0104926	0.00152802	0.00234556	0.293333	0.171875	-0.309167	0.0111874	0.00145649	0.00245483	0.186667	0.102941	-0.156027	0.00760749	0.00128994	0.00167783
actinomycetales infections	colorectal neoplasms	0.276667	0.160542	-0.270965	0.00955839	0.00132265	0.00206631	0.226667	0.12782	-0.217406	0.0101485	0.00129343	0.00212852	0.16	0.0869565	-0.102515	0.00687792	0.00126299	0.00163346
actinomycetales infections	congenital abnormalities	0.24	0.136364	-0.224408	0.00839423	0.00137745	0.00180344	0.203333	0.113173	-0.144166	0.00802699	0.00126077	0.00176733	0.163333	0.0889292	-0.101593	0.00706632	0.00128897	0.00152869
actinomycetales infections	congenital disorders of glycosylation	0.1	0.00917431	0.53044	0.00275177	0.00100474	0.000825495	0.133333	0.0122699	0.505587	0.00319576	0.00111275	0.00107757	0.0666667	0.00609756	0.584171	0.00291287	0.000942965	0.00101222
actinomycetales infections	congenital, hereditary, and neonatal diseases and abnormalities	0.24	0.136364	-0.224123	0.00848677	0.00138118	0.00181358	0.2	0.111111	-0.142211	0.00800635	0.00126106	0.00174119	0.163333	0.0889292	-0.101593	0.00706632	0.00128897	0.00152869
actinomycetales infections	connective tissue diseases	0.353333	0.214575	-0.420742	0.0109012	0.00149733	0.00234675	0.31	0.183432	-0.357437	0.0118201	0.00153194	0.00247637	0.15	0.0810811	-0.0927021	0.00815149	0.00120714	0.00155073
actinomycetales infections	coronary artery disease	0.256667	0.147228	-0.250851	0.00952607	0.0014531	0.00211937	0.266667	0.153846	-0.260766	0.010503	0.00149385	0.00235728	0.2	0.111111	-0.126258	0.00932422	0.00146416	0.00197204
actinomycetales infections	coronary disease	0.273333	0.158301	-0.280571	0.00946845	0.0014157	0.00215482	0.256667	0.147228	-0.251519	0.0102198	0.00148835	0.00228326	0.19	0.104972	-0.109597	0.0091975	0.00136095	0.0018663
actinomycetales infections	cranial nerve diseases	0.226667	0.12782	-0.251927	0.00774694	0.00119967	0.00167332	0.203333	0.113173	-0.186581	0.00739538	0.00119485	0.00164011	0.163333	0.0889292	-0.093682	0.00621408	0.00108841	0.00146655
actinomycetales infections	craniofacial abnormalities	0.09	0.0471204	0.0140592	0.00631331	0.00090787	0.00130017	0.1	0.0526316	-0.0128521	0.00619991	0.000896874	0.00123842	0.08	0.0416667	0.0867159	0.00555725	0.000783487	0.00113745
actinomycetales infections	crohn disease	0.446667	0.287554	-0.532376	0.0117555	0.00165958	0.00261195	0.376667	0.232033	-0.432812	0.0119154	0.00171745	0.00271008	0.343333	0.207243	-0.388809	0.0107111	0.00165225	0.00241675
actinomycetales infections	death	0.27	0.156069	-0.270695	0.0101309	0.0014062	0.00206381	0.24	0.136364	-0.246779	0.00992551	0.00135932	0.00209065	0.143333	0.0771993	-0.0686331	0.0081612	0.00124064	0.00163652
actinomycetales infections	death, sudden	0.176667	0.0968921	-0.0522441	0.0065214	0.00106097	0.00151601	0.173333	0.0948905	-0.0636343	0.0071189	0.00118389	0.00162835	0.143333	0.0771993	-0.0360856	0.00672962	0.00112438	0.00148228
actinomycetales infections	death, sudden, cardiac	0.138776	0.0665362	0.0357172	0.00585721	0.00114254	0.00142721	0.146939	0.0707269	0.0293569	0.00617668	0.00121058	0.00147993	0.0938776	0.0440613	0.0808535	0.00577697	0.00116759	0.0013881
actinomycetales infections	dementia	0.243333	0.13852	-0.249581	0.00915105	0.00132617	0.00200409	0.236667	0.134216	-0.246207	0.00962821	0.00146416	0.00210994	0.173333	0.0948905	-0.0885067	0.00778243	0.00138182	0.00178337
actinomycetales infections	demyelinating autoimmune diseases, cns	0.453333	0.293103	-0.537518	0.0118011	0.00170651	0.00277246	0.42	0.265823	-0.494958	0.0120351	0.00175016	0.00288655	0.33	0.197605	-0.31749	0.0105228	0.0016516	0.00243631
actinomycetales infections	demyelinating diseases	0.453333	0.293103	-0.542448	0.011358	0.0017183	0.00261257	0.376667	0.232033	-0.420238	0.0117332	0.00177562	0.00275198	0.316667	0.188119	-0.314168	0.00997839	0.00164454	0.00237341
actinomycetales infections	diabetes mellitus	0.316667	0.188119	-0.342538	0.0101726	0.00144514	0.00227224	0.306667	0.181102	-0.355059	0.0111149	0.00159714	0.00231611	0.21	0.117318	-0.151744	0.00892391	0.00137513	0.00174995
actinomycetales infections	diabetes mellitus, type 1	0.373333	0.229508	-0.453873	0.0103413	0.00154759	0.00233449	0.336667	0.202405	-0.430986	0.0109988	0.00156683	0.00231743	0.266667	0.153846	-0.288839	0.0094424	0.00143503	0.00203075
actinomycetales infections	diabetes mellitus, type 2	0.236667	0.134216	-0.234567	0.00827082	0.00117239	0.00190447	0.21	0.117318	-0.220071	0.00879568	0.0011604	0.00191788	0.153333	0.0830325	-0.0675665	0.00795264	0.00121543	0.00168803
actinomycetales infections	digestive system diseases	0.363333	0.221996	-0.418498	0.0108278	0.00153195	0.00242329	0.33	0.197605	-0.37768	0.0117326	0.00151848	0.00251177	0.15	0.0810811	-0.0689828	0.00748659	0.00115633	0.00154548
actinomycetales infections	digestive system neoplasms	0.296667	0.174168	-0.322914	0.0102523	0.00139548	0.00222484	0.263333	0.151631	-0.267056	0.0110298	0.00148394	0.00229662	0.126667	0.0676157	-0.0402681	0.00731665	0.00111329	0.00143203
actinomycetales infections	disorders of sex development	0.153333	0.0830325	-0.0815446	0.00588832	0.000993084	0.00132633	0.136667	0.0733453	-0.00367899	0.00637809	0.00103263	0.001422	0.126667	0.0676157	0.0239841	0.00615998	0.000980969	0.00138559
actinomycetales infections	dna repair-deficiency disorders	0.21	0.117318	-0.160309	0.00797029	0.00107618	0.00170663	0.183333	0.100917	-0.106562	0.00756098	0.000983708	0.00155131	0.15	0.0810811	-0.0857612	0.00717977	0.00106992	0.00155359
actinomycetales infections	dwarfism	0.103333	0.0544815	-0.0132177	0.00568018	0.000847301	0.00129965	0.106667	0.056338	0.0255474	0.00589595	0.000882027	0.00140861	0.09	0.0471204	0.0388057	0.00545588	0.000818324	0.00128414
actinomycetales infections	dyskinesias	0.173333	0.0948905	-0.133499	0.00691177	0.00103711	0.00151363	0.136667	0.0733453	-0.0335194	0.00645531	0.00105616	0.00146739	0.113333	0.0600707	-0.0164585	0.00606402	0.00106444	0.00130344
actinomycetales infections	dysostoses	0.0743802	0.0343511	0.0712709	0.00591865	0.000832555	0.00120714	0.0785124	0.0363289	0.0460831	0.00627556	0.000888109	0.00128387	0.0619835	0.028463	0.120535	0.00592822	0.000863422	0.00121479
actinomycetales infections	dyssomnias	0.208481	0.112595	-0.164234	0.00721202	0.00117086	0.00159984	0.190813	0.102079	-0.136086	0.00739323	0.00124199	0.00162823	0.155477	0.0816327	-0.0499856	0.00710591	0.0011936	0.00153411
actinomycetales infections	ectodermal dysplasia	0.179487	0.0530303	0.0223539	0.0083333	0.00117026	0.00157016	0.179487	0.0530303	0.0184378	0.0088303	0.0012161	0.00165742	0.188034	0.0556962	0.0831109	0.00888692	0.00126612	0.00167335
actinomycetales infections	endocrine gland neoplasms	0.246667	0.140684	-0.250147	0.00961074	0.0013498	0.00199561	0.213333	0.119403	-0.17443	0.0100358	0.00134693	0.00200238	0.176667	0.0968921	-0.109649	0.00776115	0.00108139	0.00162342
actinomycetales infections	endocrine system diseases	0.283333	0.165049	-0.295928	0.0102279	0.00143115	0.00207495	0.276667	0.160542	-0.306572	0.0109452	0.0014911	0.00223371	0.21	0.117318	-0.166196	0.00850721	0.00130702	0.00177116
actinomycetales infections	epilepsy	0.19	0.104972	-0.143826	0.00666425	0.00111791	0.001507	0.173333	0.0948905	-0.0677501	0.00671939	0.00117557	0.00151658	0.116667	0.0619469	0.0461765	0.00594536	0.0010998	0.00119036
actinomycetales infections	esophageal diseases	0.243333	0.13852	-0.262058	0.00873048	0.00110281	0.0019269	0.223333	0.125704	-0.215676	0.00886324	0.00117904	0.00186877	0.14	0.0752688	-0.0766655	0.00784064	0.00109359	0.00156484
actinomycetales infections	exophthalmos	0.326667	0.195219	-0.433605	0.00924785	0.00133719	0.00206043	0.313333	0.185771	-0.378096	0.0100396	0.00145853	0.00223876	0.263333	0.151631	-0.288744	0.00912555	0.00136796	0.0019213
actinomycetales infections	eye diseases	0.323333	0.192843	-0.361972	0.00938356	0.00136715	0.00193919	0.283333	0.165049	-0.291588	0.009932	0.00139224	0.00206838	0.203333	0.113173	-0.190364	0.00844351	0.00137258	0.00184754
actinomycetales infections	eye diseases, hereditary	0.173333	0.0948905	-0.108538	0.00606208	0.00106101	0.00134885	0.153333	0.0830325	-0.0411211	0.00641986	0.00108764	0.00133001	0.116667	0.0619469	-0.00597239	0.00577867	0.00109621	0.0011861
actinomycetales infections	female urogenital diseases	0.35	0.212121	-0.398868	0.0104875	0.00157628	0.00237518	0.316667	0.188119	-0.353706	0.011408	0.00161459	0.00245921	0.203333	0.113173	-0.170734	0.00824302	0.00132708	0.00166593
actinomycetales infections	female urogenital diseases and pregnancy complications	0.35	0.212121	-0.398868	0.0104875	0.00157628	0.00237518	0.316667	0.188119	-0.353706	0.011408	0.00161459	0.00245921	0.203333	0.113173	-0.170734	0.00824302	0.00132708	0.00166593
actinomycetales infections	gastroenteritis	0.443333	0.284797	-0.497616	0.0120046	0.00164206	0.00260799	0.416667	0.263158	-0.493445	0.0125175	0.00167947	0.00278772	0.33	0.197605	-0.347002	0.0101933	0.00157017	0.0022382
actinomycetales infections	gastrointestinal diseases	0.35	0.212121	-0.392739	0.0106687	0.00148052	0.00237436	0.293333	0.171875	-0.340647	0.0117082	0.0015132	0.00243363	0.166667	0.0909091	-0.105516	0.0080619	0.00126127	0.00168602
actinomycetales infections	gastrointestinal neoplasms	0.283333	0.165049	-0.305428	0.0100359	0.00134389	0.00208861	0.24	0.136364	-0.237084	0.0107392	0.00135405	0.00215485	0.156667	0.084991	-0.0927905	0.00760093	0.00124359	0.00159594
actinomycetales infections	genetic diseases, inborn	0.226667	0.12782	-0.194403	0.00785054	0.00130605	0.00175907	0.203333	0.113173	-0.125038	0.00764325	0.00127095	0.00172972	0.156667	0.084991	-0.107397	0.00652133	0.00121619	0.00146105
actinomycetales infections	genetic diseases, x-linked	0.253333	0.145038	-0.226695	0.00776201	0.00134426	0.00181381	0.223333	0.125704	-0.163774	0.00789002	0.00132943	0.00172422	0.16	0.0869565	-0.0385534	0.00660924	0.00125524	0.00152007
actinomycetales infections	genital diseases, female	0.313333	0.185771	-0.370385	0.0101543	0.00145975	0.00221444	0.28	0.162791	-0.302111	0.010386	0.00140939	0.0021526	0.166667	0.0909091	-0.0797859	0.007423	0.00111326	0.00149368
actinomycetales infections	genital diseases, male	0.256667	0.147228	-0.237061	0.00982651	0.00119873	0.0020282	0.22	0.123596	-0.205653	0.0106209	0.00119571	0.0021096	0.11	0.0582011	0.015599	0.00800312	0.00102043	0.00164078
actinomycetales infections	genital neoplasms, female	0.28	0.162791	-0.344369	0.00987342	0.00137225	0.00208558	0.246667	0.140684	-0.264736	0.0104319	0.0013766	0.00204294	0.16	0.0869565	-0.0586141	0.00735143	0.00114681	0.00152815
actinomycetales infections	genital neoplasms, male	0.236667	0.134216	-0.210924	0.00965716	0.00114405	0.0019523	0.213333	0.119403	-0.204266	0.0106238	0.00120185	0.00205184	0.11	0.0582011	0.015599	0.00796201	0.00100918	0.00163335
actinomycetales infections	glioma	0.266667	0.153846	-0.25436	0.0108346	0.00153042	0.00207691	0.223333	0.125704	-0.221049	0.0111146	0.00149639	0.00214497	0.143333	0.0771993	-0.0704964	0.00816563	0.00115494	0.00162833
actinomycetales infections	glomerulonephritis	0.366667	0.22449	-0.406117	0.0104577	0.00169823	0.00234968	0.346667	0.209677	-0.364382	0.0113964	0.00166728	0.00248727	0.283333	0.165049	-0.274357	0.00984865	0.00156644	0.00213098
actinomycetales infections	glucose metabolism disorders	0.296667	0.174168	-0.312255	0.00971953	0.0013274	0.00211756	0.28	0.162791	-0.306067	0.0104641	0.00142733	0.00217751	0.2	0.111111	-0.133883	0.00878653	0.00120348	0.00162818
actinomycetales infections	goiter	0.31	0.183432	-0.34621	0.00955905	0.0014451	0.00212743	0.286667	0.167315	-0.317269	0.010232	0.00147084	0.00224189	0.273333	0.158301	-0.282301	0.00948842	0.00143118	0.00200796
actinomycetales infections	gonadal disorders	0.246667	0.140684	-0.197889	0.00922282	0.0012642	0.00189507	0.216667	0.121495	-0.187598	0.00950274	0.00130698	0.00200324	0.173333	0.0948905	-0.0832041	0.00717812	0.00118064	0.00154336
actinomycetales infections	gout	0.295238	0.0828877	-0.0867827	0.00955994	0.00113281	0.00212319	0.257143	0.0714286	-0.0680508	0.0102767	0.00119288	0.00224359	0.228571	0.0629921	-0.0077927	0.0099052	0.00117418	0.00202975
actinomycetales infections	gram-positive bacterial infections	0.733333	0.578947	-0.952024	0.0113652	0.00186712	0.0030754	0.71	0.550388	-0.915279	0.0125043	0.00197661	0.00334318	0.62	0.449275	-0.798047	0.0107807	0.00184136	0.0027143
actinomycetales infections	graves disease	0.333333	0.2	-0.408775	0.00925527	0.00137385	0.00209813	0.31	0.183432	-0.361168	0.00990956	0.00148885	0.00225197	0.263333	0.151631	-0.288724	0.00913448	0.00135738	0.00191334
actinomycetales infections	hair diseases	0.246667	0.140684	-0.272602	0.00712369	0.00124682	0.00166273	0.233333	0.132075	-0.262069	0.00742268	0.00126794	0.00175366	0.243333	0.13852	-0.236529	0.00753621	0.00132142	0.00155282
actinomycetales infections	head and neck neoplasms	0.273333	0.158301	-0.307152	0.00955913	0.00133393	0.00198072	0.246667	0.140684	-0.233803	0.0102101	0.00134351	0.002031	0.14	0.0752688	-0.0809136	0.00771943	0.00115566	0.00163196
actinomycetales infections	heart arrest	0.166667	0.0909091	-0.0441362	0.00636636	0.00109735	0.00157083	0.166667	0.0909091	-0.0468518	0.00667591	0.00114966	0.00166461	0.136667	0.0733453	0.00741153	0.00628791	0.00113027	0.00151592
actinomycetales infections	heart defects, congenital	0.166667	0.0909091	-0.0656931	0.00719968	0.00106815	0.0014501	0.14	0.0752688	-0.0402327	0.00763276	0.00105642	0.0015696	0.1	0.0526316	0.0276046	0.00603469	0.000916975	0.0012454
actinomycetales infections	heart diseases	0.29	0.169591	-0.297628	0.00957456	0.0014047	0.00216103	0.266667	0.153846	-0.265584	0.0106784	0.00153169	0.00230969	0.19	0.104972	-0.120905	0.00847871	0.00124714	0.0016195
actinomycetales infections	hematologic diseases	0.363333	0.221996	-0.405301	0.0106815	0.00159835	0.00241673	0.34	0.204819	-0.356913	0.0111883	0.00159991	0.00249787	0.246667	0.140684	-0.21447	0.00925824	0.00150216	0.00196004
actinomycetales infections	hemic and lymphatic diseases	0.39	0.242236	-0.442138	0.0105298	0.00158929	0.00234704	0.346667	0.209677	-0.404383	0.0113088	0.00160557	0.0025601	0.25	0.142857	-0.192565	0.00846144	0.00133354	0.00177236
actinomycetales infections	hemorrhagic disorders	0.326667	0.195219	-0.338183	0.0101261	0.00162069	0.00219985	0.28	0.162791	-0.266963	0.0105943	0.00165403	0.00218746	0.253333	0.145038	-0.222314	0.00890215	0.00152539	0.00187139
actinomycetales infections	hemostatic disorders	0.333333	0.2	-0.354149	0.0107076	0.00154782	0.00223005	0.286667	0.167315	-0.327579	0.0111958	0.00150599	0.00235622	0.243333	0.13852	-0.206428	0.00891447	0.00140138	0.00196897
actinomycetales infections	hereditary sensory and motor neuropathy	0.10177	0.0457256	0.0260184	0.00410012	0.000992675	0.00097303	0.0884956	0.0395257	0.0350555	0.00419981	0.00101805	0.00098362	0.0840708	0.0374753	0.108002	0.00400972	0.000971391	0.000991288
actinomycetales infections	heredodegenerative disorders, nervous system	0.16	0.0869565	-0.108553	0.00680153	0.0011146	0.00151194	0.143333	0.0771993	-0.0365785	0.00692796	0.00109171	0.00143541	0.12	0.0638298	0.0294348	0.00580717	0.00105734	0.00129188
actinomycetales infections	hyperinsulinism	0.18	0.0989011	-0.0995349	0.00753398	0.00108509	0.00154537	0.17	0.0928962	-0.133173	0.00824615	0.00121483	0.00168029	0.143333	0.0771993	-0.0253974	0.0077056	0.00116085	0.00155784
actinomycetales infections	hypersensitivity	0.433333	0.276596	-0.524331	0.0113041	0.00157741	0.00262466	0.406667	0.25523	-0.495235	0.0121417	0.00167533	0.002876	0.346667	0.209677	-0.374041	0.0111125	0.00154856	0.00263184
actinomycetales infections	hypersensitivity, immediate	0.406667	0.25523	-0.473555	0.0108618	0.00147742	0.00251928	0.38	0.234568	-0.471684	0.011835	0.00160527	0.00272269	0.323333	0.192843	-0.334986	0.0110365	0.00152714	0.00259715
actinomycetales infections	hyperthyroidism	0.336667	0.202405	-0.402099	0.00921057	0.00143509	0.00210829	0.293333	0.171875	-0.365408	0.00980037	0.00149643	0.00214861	0.26	0.149425	-0.310506	0.0090639	0.00137959	0.00193758
actinomycetales infections	hypopigmentation	0.235955	0.125	-0.178651	0.00744727	0.00131727	0.00171359	0.228464	0.120553	-0.167354	0.00774588	0.00134421	0.00177753	0.205993	0.107422	-0.101701	0.00744659	0.0013731	0.00164751
actinomycetales infections	hypothalamic diseases	0.183333	0.100917	-0.129122	0.00868261	0.0010866	0.00171842	0.166667	0.0909091	-0.0910782	0.00894976	0.00114858	0.00172051	0.123333	0.0657194	0.0526654	0.00718194	0.00111833	0.00145649
actinomycetales infections	hypotrichosis	0.295652	0.147186	-0.285408	0.0085323	0.00141917	0.00194484	0.295652	0.147186	-0.291044	0.00896368	0.00142477	0.00204374	0.278261	0.137339	-0.238272	0.00862791	0.00142613	0.00175213
actinomycetales infections	immune system diseases	0.456667	0.295896	-0.567939	0.0114498	0.00164137	0.00254953	0.416667	0.263158	-0.507442	0.0123619	0.00169804	0.00277701	0.266667	0.153846	-0.265634	0.00908891	0.00145415	0.00203686
actinomycetales infections	immunologic deficiency syndromes	0.433333	0.276596	-0.515653	0.0108056	0.00158912	0.00241887	0.356667	0.217039	-0.398593	0.0105075	0.00156888	0.00245436	0.32	0.190476	-0.35954	0.00958714	0.00160665	0.00228856
actinomycetales infections	immunoproliferative disorders	0.353333	0.214575	-0.408399	0.010302	0.00146014	0.00222488	0.29	0.169591	-0.329646	0.0108401	0.00144195	0.00233723	0.243333	0.13852	-0.210497	0.00880773	0.00140724	0.00182286
actinomycetales infections	infant, newborn, diseases	0.35	0.212121	-0.417225	0.00969162	0.00151938	0.00213378	0.306667	0.181102	-0.334317	0.0101027	0.00152013	0.0021518	0.216667	0.121495	-0.239914	0.00823271	0.00153784	0.00185663
actinomycetales infections	inflammatory bowel diseases	0.466667	0.304348	-0.546553	0.0117982	0.00167392	0.00267111	0.403333	0.25261	-0.492449	0.0116146	0.00159853	0.00262881	0.33	0.197605	-0.366115	0.00995582	0.00156807	0.00218137
actinomycetales infections	insulin resistance	0.184466	0.0811966	-0.0891604	0.00862897	0.0011469	0.00175639	0.179612	0.0788913	-0.106761	0.00910852	0.00122666	0.0018312	0.160194	0.0697674	-0.0279862	0.00855278	0.00115693	0.00172074
actinomycetales infections	intellectual disability	0.196667	0.109057	-0.202531	0.00629926	0.00109044	0.00161451	0.146667	0.0791367	-0.0651927	0.00612114	0.00103186	0.0014838	0.0933333	0.048951	0.0534805	0.00518288	0.000921673	0.00129017
actinomycetales infections	intestinal diseases	0.356667	0.217039	-0.385176	0.0108479	0.00150765	0.00233479	0.32	0.190476	-0.346113	0.0115066	0.00151977	0.0025459	0.196667	0.109057	-0.168243	0.00792891	0.00130934	0.0018316
actinomycetales infections	intestinal neoplasms	0.29	0.169591	-0.29888	0.00971409	0.00137022	0.00206896	0.236667	0.134216	-0.240164	0.010217	0.00130653	0.0021482	0.17	0.0928962	-0.125705	0.00701575	0.00126125	0.00166407
actinomycetales infections	joint diseases	0.433333	0.276596	-0.508769	0.0116787	0.00170865	0.00278781	0.4	0.25	-0.467479	0.0126396	0.00171035	0.00298815	0.29	0.169591	-0.289364	0.0108409	0.00156437	0.0024968
actinomycetales infections	keratosis	0.213333	0.119403	-0.185447	0.00707804	0.00118616	0.0015181	0.206667	0.115242	-0.160582	0.00757166	0.00122308	0.00165294	0.166667	0.0909091	-0.0650998	0.00682378	0.00115744	0.00142998
actinomycetales infections	kidney diseases	0.323333	0.192843	-0.34696	0.0101904	0.00154809	0.0022142	0.313333	0.185771	-0.355001	0.0107202	0.00157616	0.00232643	0.203333	0.113173	-0.169297	0.00885573	0.00138031	0.00184717
actinomycetales infections	kidney neoplasms	0.306667	0.181102	-0.33971	0.0101652	0.00144436	0.00205671	0.293333	0.171875	-0.324138	0.0103059	0.00143754	0.00219808	0.176667	0.0968921	-0.140061	0.00780031	0.00125994	0.00164731
actinomycetales infections	leprosy	0.626866	0.336	-0.637631	0.0101381	0.00189627	0.00278408	0.59204	0.311518	-0.615641	0.0106746	0.00193933	0.00293389	0.497512	0.249377	-0.489456	0.0103732	0.00194807	0.0026492
actinomycetales infections	leukemia	0.306667	0.181102	-0.351581	0.0101968	0.0014132	0.00225745	0.273333	0.158301	-0.303148	0.0106349	0.00145971	0.0023778	0.24	0.136364	-0.213846	0.00900926	0.00137581	0.00188577
actinomycetales infections	leukemia, b-cell	0.333333	0.2	-0.376255	0.0104221	0.00143536	0.0022247	0.27	0.156069	-0.314297	0.00970833	0.00136116	0.00218666	0.236667	0.134216	-0.211455	0.00820278	0.00128325	0.00186549
actinomycetales infections	leukemia, lymphocytic, chronic, b-cell	0.316667	0.188119	-0.365119	0.00998364	0.00147632	0.00213104	0.283333	0.165049	-0.318008	0.0100541	0.00139756	0.00210252	0.25	0.142857	-0.233514	0.00900016	0.00142753	0.00175813
actinomycetales infections	leukemia, lymphoid	0.313333	0.185771	-0.353876	0.00985396	0.00137042	0.00205292	0.27	0.156069	-0.320653	0.00979967	0.00137502	0.00215699	0.233333	0.132075	-0.215165	0.00817294	0.00127945	0.00184084
actinomycetales infections	leukemia, myeloid	0.273333	0.158301	-0.286467	0.00973559	0.00128447	0.00207716	0.25	0.142857	-0.257143	0.0102417	0.00133476	0.00220239	0.196667	0.109057	-0.150173	0.00800629	0.00135098	0.00180974
actinomycetales infections	leukemia, myeloid, acute	0.27	0.156069	-0.272561	0.00963855	0.00132303	0.00215605	0.233333	0.132075	-0.222309	0.00966395	0.00129421	0.00211457	0.196667	0.109057	-0.13742	0.0080288	0.00131093	0.00175202
actinomycetales infections	limb deformities, congenital	0.0833333	0.0336134	0.112151	0.00676096	0.000899288	0.00127169	0.0885417	0.0357895	0.0652988	0.00715281	0.00095347	0.00131559	0.0572917	0.022869	0.153959	0.00660741	0.000879485	0.00123881
actinomycetales infections	lipid metabolism disorders	0.26	0.149425	-0.236804	0.00821881	0.00130511	0.00198547	0.226667	0.12782	-0.191606	0.00858952	0.00129212	0.00197124	0.206667	0.115242	-0.146088	0.00799558	0.00128167	0.0017435
actinomycetales infections	lipid metabolism, inborn errors	0.203333	0.113173	-0.135395	0.00652828	0.00129809	0.00162584	0.203333	0.113173	-0.169118	0.00735639	0.00130659	0.00179964	0.166667	0.0909091	-0.053049	0.00690032	0.00135254	0.00168043
actinomycetales infections	lipidoses	0.23	0.129944	-0.191385	0.00670278	0.00127641	0.00166365	0.21	0.117318	-0.155628	0.00730857	0.00134579	0.00182089	0.22	0.123596	-0.123638	0.00693732	0.00130073	0.00176218
actinomycetales infections	liver cirrhosis	0.36	0.219512	-0.420978	0.00991774	0.00149852	0.00234594	0.326667	0.195219	-0.399647	0.0104648	0.00155196	0.00242626	0.233333	0.132075	-0.201834	0.00915992	0.00147545	0.00196682
actinomycetales infections	liver cirrhosis, biliary	0.316667	0.188119	-0.377386	0.00851341	0.00137902	0.00202734	0.313333	0.185771	-0.40071	0.00916933	0.00143787	0.00227414	0.276667	0.160542	-0.282288	0.00834204	0.00134267	0.00198106
actinomycetales infections	liver diseases	0.346667	0.209677	-0.380252	0.0101068	0.00140361	0.00238189	0.326667	0.195219	-0.349877	0.0113842	0.00145628	0.00254869	0.193333	0.107011	-0.151108	0.00805694	0.00125685	0.0017088
actinomycetales infections	lung diseases	0.416667	0.263158	-0.508926	0.0109443	0.00155798	0.00246769	0.38	0.234568	-0.451861	0.0116674	0.001582	0.00268301	0.206667	0.115242	-0.153961	0.00868528	0.00125323	0.00185705
actinomycetales infections	lung diseases, obstructive	0.406667	0.25523	-0.493738	0.0111828	0.001535	0.00256782	0.37	0.226994	-0.454573	0.0120844	0.00155974	0.00275572	0.303333	0.178782	-0.329502	0.0108177	0.00146572	0.00251169
actinomycetales infections	lung neoplasms	0.343333	0.207243	-0.382524	0.010528	0.00146109	0.00241016	0.286667	0.167315	-0.331688	0.010604	0.00137011	0.00230994	0.166667	0.0909091	-0.093264	0.00775661	0.00120412	0.00160323
actinomycetales infections	lupus erythematosus, systemic	0.364964	0.21097	-0.426015	0.00967234	0.00164982	0.00218461	0.354015	0.203354	-0.406063	0.0101397	0.00170272	0.00230037	0.29562	0.1643	-0.295122	0.00978188	0.00165096	0.00204137
actinomycetales infections	lymphatic diseases	0.383333	0.237113	-0.437917	0.0105806	0.00159283	0.00234721	0.346667	0.209677	-0.403869	0.0113083	0.00160455	0.0025601	0.25	0.142857	-0.197648	0.00849566	0.00134292	0.0017847
actinomycetales infections	lymphoma	0.34	0.204819	-0.387392	0.010019	0.00135096	0.0021244	0.3	0.176471	-0.333725	0.0108091	0.00142101	0.00238829	0.233333	0.132075	-0.187331	0.00828509	0.0013539	0.00184138
actinomycetales infections	lymphoma, non-hodgkin	0.353333	0.214575	-0.404027	0.0101154	0.0014198	0.00213144	0.293333	0.171875	-0.317667	0.010706	0.00141722	0.0022562	0.246667	0.140684	-0.214586	0.00873867	0.00134604	0.00185595
actinomycetales infections	lymphoproliferative disorders	0.356667	0.217039	-0.420617	0.0104221	0.00147035	0.00226913	0.31	0.183432	-0.356702	0.0113193	0.00146118	0.00250045	0.256667	0.147228	-0.229568	0.00896006	0.00140832	0.00190289
actinomycetales infections	lysosomal storage diseases	0.203333	0.113173	-0.135054	0.0061861	0.00126816	0.00153799	0.203333	0.113173	-0.133261	0.00685247	0.00127597	0.00173775	0.193333	0.107011	-0.0909444	0.00688013	0.00129373	0.00161634
actinomycetales infections	lysosomal storage diseases, nervous system	0.196667	0.109057	-0.1217	0.00645456	0.00115208	0.00154499	0.216667	0.121495	-0.165204	0.00718189	0.00133389	0.00180219	0.213333	0.119403	-0.107011	0.00709509	0.00130352	0.00171853
actinomycetales infections	macular degeneration	0.21	0.117318	-0.199946	0.0078387	0.00129696	0.00165202	0.173333	0.0948905	-0.153545	0.00829556	0.00131126	0.00167435	0.16	0.0869565	-0.0795813	0.00775485	0.00130206	0.00155473
actinomycetales infections	malabsorption syndromes	0.303333	0.178782	-0.344073	0.0088232	0.00149378	0.00197423	0.286667	0.167315	-0.331574	0.00963104	0.00159265	0.00215989	0.23	0.129944	-0.244145	0.00840806	0.00145768	0.00179919
actinomycetales infections	male urogenital diseases	0.306667	0.181102	-0.334115	0.0101637	0.00135639	0.00220239	0.283333	0.165049	-0.312635	0.0114994	0.00141596	0.00236125	0.12	0.0638298	0.00848271	0.00805558	0.0010105	0.00164203
actinomycetales infections	malformations of cortical development	0.103333	0.0544815	0.0192549	0.0057129	0.0010147	0.00111768	0.1	0.0526316	0.0407039	0.00566815	0.000985617	0.0011739	0.08	0.0416667	0.101063	0.00528873	0.000919491	0.00105426
actinomycetales infections	mental retardation, x-linked	0.19	0.104972	-0.15796	0.00639208	0.00103604	0.00159069	0.166667	0.0909091	-0.0999369	0.0067668	0.00107688	0.00156945	0.12	0.0638298	-0.0256889	0.00588523	0.00101869	0.00140134
actinomycetales infections	metabolic diseases	0.256667	0.147228	-0.221031	0.00885916	0.00123112	0.0019433	0.24	0.136364	-0.189147	0.00961268	0.00127645	0.00207545	0.16	0.0869565	-0.0510742	0.00738594	0.00132358	0.00168194
actinomycetales infections	metabolic syndrome x	0.15	0.0810811	-0.108144	0.00630536	0.00103971	0.00140607	0.146667	0.0791367	-0.108597	0.00656269	0.00108418	0.00147881	0.11	0.0582011	-0.00498383	0.0062686	0.00105925	0.00136564
actinomycetales infections	metabolism, inborn errors	0.206667	0.115242	-0.0859818	0.00573812	0.00114614	0.00158065	0.166667	0.0909091	-0.00180941	0.00567499	0.00108791	0.00147703	0.14	0.0752688	-0.0353557	0.00602187	0.00121521	0.00144438
actinomycetales infections	metal metabolism, inborn errors	0.2	0.111111	-0.176692	0.0061409	0.0011536	0.00146057	0.183333	0.100917	-0.141025	0.00690696	0.00120025	0.00150207	0.12	0.0638298	-0.0228794	0.00631862	0.0012001	0.00130171
actinomycetales infections	mitochondrial diseases	0.126667	0.0676157	-0.0620301	0.00479799	0.000870958	0.00130946	0.106667	0.056338	0.028354	0.00474512	0.000851316	0.00115818	0.0833333	0.0434783	0.0788043	0.00407115	0.000768229	0.00104779
actinomycetales infections	motor neuron disease	0.113333	0.0600707	-0.0640811	0.00487196	0.000938303	0.00112584	0.113333	0.0600707	-0.0460703	0.00559854	0.000970896	0.00125788	0.0833333	0.0434783	0.0295509	0.00495573	0.000988082	0.001195
actinomycetales infections	mouth diseases	0.433333	0.276596	-0.495595	0.0110722	0.00163575	0.00254486	0.35	0.212121	-0.384614	0.0117689	0.00165642	0.00261728	0.246667	0.140684	-0.235132	0.00923247	0.00140264	0.001898
actinomycetales infections	movement disorders	0.223333	0.125704	-0.198789	0.00826969	0.00119189	0.00178755	0.186667	0.102941	-0.129729	0.00797843	0.00120625	0.00178877	0.113333	0.0600707	0.0108483	0.00660559	0.00113324	0.00144121
actinomycetales infections	multiple sclerosis	0.453333	0.293103	-0.548576	0.0117021	0.00173482	0.00272764	0.386667	0.239669	-0.456577	0.0122231	0.00173072	0.00276824	0.33	0.197605	-0.328754	0.0101737	0.00160007	0.00230321
actinomycetales infections	muscular diseases	0.263333	0.151631	-0.246375	0.0075853	0.00120881	0.00185653	0.253333	0.145038	-0.210064	0.00804872	0.00126123	0.00183491	0.166667	0.0909091	-0.0575604	0.00739404	0.00116257	0.001535
actinomycetales infections	muscular disorders, atrophic	0.18	0.0989011	-0.102271	0.00712872	0.00124256	0.00158221	0.16	0.0869565	-0.068153	0.00699201	0.00123438	0.00152377	0.146667	0.0791367	0.00455375	0.00638087	0.00121345	0.00147089
actinomycetales infections	muscular dystrophies	0.18	0.0989011	-0.104383	0.00658528	0.00122278	0.00150752	0.166667	0.0909091	-0.0717737	0.00673916	0.00122995	0.00146602	0.143333	0.0771993	-0.00618081	0.00593824	0.00118718	0.00141919
actinomycetales infections	musculoskeletal abnormalities	0.17	0.0928962	-0.0992385	0.00765665	0.00115797	0.00162081	0.163333	0.0889292	-0.0604746	0.00781289	0.00118248	0.00166128	0.106667	0.056338	0.00748496	0.00665833	0.00105799	0.00145369
actinomycetales infections	musculoskeletal diseases	0.343333	0.207243	-0.390096	0.010511	0.00151472	0.00239376	0.313333	0.185771	-0.349255	0.0112296	0.00150344	0.00242019	0.236667	0.134216	-0.18569	0.0101446	0.00144485	0.00235105
actinomycetales infections	mycobacterium infections	0.946667	0.898734	-1.25361	0.0110843	0.00186934	0.00330654	0.983333	0.967213	-1.31839	0.0123054	0.00201925	0.00385296	0.966667	0.935484	-1.23119	0.0116338	0.00196058	0.00336798
actinomycetales infections	myeloproliferative disorders	0.286667	0.167315	-0.289437	0.0097966	0.00134597	0.00215052	0.24	0.136364	-0.237097	0.0100237	0.00140141	0.00215604	0.2	0.111111	-0.168466	0.00814199	0.0013582	0.00179358
actinomycetales infections	myocardial infarction	0.3	0.176471	-0.299031	0.0100225	0.00148132	0.0022562	0.29	0.169591	-0.313781	0.0114264	0.00163444	0.0025055	0.223333	0.125704	-0.176905	0.00961147	0.00143565	0.00194229
actinomycetales infections	myocardial ischemia	0.29	0.169591	-0.292412	0.00986467	0.00143382	0.00223423	0.28	0.162791	-0.279815	0.0108426	0.00158502	0.00242906	0.213333	0.119403	-0.161786	0.00989537	0.00144632	0.00203888
actinomycetales infections	neoplasms	0.353333	0.214575	-0.419707	0.0113039	0.00148793	0.00236487	0.306667	0.181102	-0.363886	0.012113	0.00148283	0.00243308	0.13	0.0695187	-0.00969227	0.00826853	0.00113098	0.00150356
actinomycetales infections	neoplasms by histologic type	0.323333	0.192843	-0.355307	0.0105378	0.00144625	0.00220906	0.27	0.156069	-0.31083	0.011538	0.00153264	0.00229345	0.16	0.0869565	-0.0869088	0.00705287	0.00114216	0.00141295
actinomycetales infections	neoplasms by site	0.28	0.162791	-0.313705	0.00992085	0.00128953	0.0021639	0.25	0.142857	-0.285033	0.0109776	0.00138165	0.0022354	0.126667	0.0676157	0.00681014	0.0080155	0.00113894	0.00146918
actinomycetales infections	neoplasms, connective and soft tissue	0.313333	0.185771	-0.336168	0.0101198	0.00144134	0.00217762	0.27	0.156069	-0.31069	0.0110797	0.0014866	0.00219802	0.17	0.0928962	-0.0999859	0.00708206	0.00121197	0.00157187
actinomycetales infections	neoplasms, connective tissue	0.296667	0.174168	-0.34682	0.0103846	0.00135116	0.00220494	0.253333	0.145038	-0.283253	0.0108644	0.00137281	0.00225731	0.133333	0.0714286	-0.0426287	0.00783236	0.00116392	0.00153876
actinomycetales infections	neoplasms, germ cell and embryonal	0.266667	0.153846	-0.272098	0.0102835	0.00149153	0.00202375	0.253333	0.145038	-0.259422	0.0110849	0.00150196	0.00217453	0.15	0.0810811	-0.0902821	0.00706324	0.00127231	0.0015111
actinomycetales infections	neoplasms, glandular and epithelial	0.283333	0.165049	-0.309961	0.0101907	0.00141062	0.00212159	0.256667	0.147228	-0.263354	0.0110039	0.0015097	0.002181	0.133333	0.0714286	-0.0574211	0.00689848	0.00106209	0.00129994
actinomycetales infections	neoplasms, nerve tissue	0.273333	0.158301	-0.284455	0.0103734	0.00154427	0.00202003	0.256667	0.147228	-0.261294	0.0112415	0.0015284	0.00214439	0.143333	0.0771993	-0.0705693	0.00712185	0.00127197	0.0015259
actinomycetales infections	neoplasms, neuroepithelial	0.25	0.142857	-0.243069	0.0105493	0.00141511	0.00206999	0.22	0.123596	-0.208717	0.0109777	0.00146376	0.00206858	0.14	0.0752688	-0.054539	0.00742573	0.00118499	0.00155521
actinomycetales infections	neoplastic syndromes, hereditary	0.16	0.0869565	-0.109908	0.00809086	0.00113047	0.00154055	0.14	0.0752688	-0.0667206	0.00799135	0.00110054	0.00154808	0.09	0.0471204	0.0417051	0.00672382	0.00114061	0.00131135
actinomycetales infections	nephritis	0.39	0.242236	-0.441635	0.0109795	0.00173661	0.00247967	0.35	0.212121	-0.391876	0.0117494	0.00169845	0.00250674	0.29	0.169591	-0.296581	0.00957138	0.00157874	0.00207973
actinomycetales infections	nervous system diseases	0.306667	0.181102	-0.35654	0.00980931	0.0014084	0.00205565	0.283333	0.165049	-0.290769	0.0102425	0.00160056	0.00218729	0.183333	0.100917	-0.108054	0.00772577	0.00138124	0.00173607
actinomycetales infections	nervous system malformations	0.14	0.0752688	-0.053561	0.0063785	0.00112865	0.00125751	0.116667	0.0619469	0.0189251	0.00668518	0.00109919	0.0012835	0.08	0.0416667	0.116867	0.00510048	0.00095786	0.00112025
actinomycetales infections	neurobehavioral manifestations	0.206667	0.115242	-0.179967	0.0073216	0.0010428	0.00159291	0.166667	0.0909091	-0.100277	0.00668871	0.00109267	0.00156477	0.126667	0.0676157	0.0023008	0.0055626	0.00104355	0.0013475
actinomycetales infections	neurodegenerative diseases	0.226667	0.12782	-0.238048	0.00871607	0.00130588	0.0019669	0.203333	0.113173	-0.195071	0.00913597	0.00141979	0.00202599	0.15	0.0810811	-0.0379557	0.00725772	0.00128242	0.00162012
actinomycetales infections	neuroectodermal tumors	0.273333	0.158301	-0.284538	0.0104769	0.00153612	0.00202745	0.25	0.142857	-0.254192	0.0111396	0.00153275	0.00214332	0.143333	0.0771993	-0.0704544	0.00703344	0.00125913	0.00151225
actinomycetales infections	neuroendocrine tumors	0.306667	0.181102	-0.346442	0.0107361	0.00158797	0.00219848	0.27	0.156069	-0.26819	0.0109702	0.00152816	0.00225775	0.173333	0.0948905	-0.0967112	0.0075166	0.00139613	0.00167671
actinomycetales infections	neurologic manifestations	0.223333	0.125704	-0.248056	0.00793096	0.00109043	0.00164487	0.196667	0.109057	-0.143259	0.00771678	0.00111336	0.00161435	0.143333	0.0771993	-0.0366138	0.00683104	0.0010713	0.00143192
actinomycetales infections	neuromuscular diseases	0.286667	0.167315	-0.272873	0.00788609	0.0013655	0.00185241	0.26	0.149425	-0.255512	0.00858325	0.00137388	0.00185693	0.19	0.104972	-0.105197	0.00782198	0.00121198	0.00173923
actinomycetales infections	nevi and melanomas	0.313333	0.185771	-0.337048	0.0107524	0.00163909	0.00222488	0.28	0.162791	-0.294087	0.0113889	0.0015431	0.00234298	0.17	0.0928962	-0.0698879	0.00796996	0.00142091	0.00174444
actinomycetales infections	nutrition disorders	0.256667	0.147228	-0.258028	0.00908453	0.00118456	0.00194157	0.24	0.136364	-0.2042	0.00939465	0.00126074	0.00201414	0.18	0.0989011	-0.080575	0.00756557	0.00116456	0.00169447
actinomycetales infections	nutritional and metabolic diseases	0.26	0.149425	-0.237825	0.00886471	0.00122963	0.00193869	0.243333	0.13852	-0.187544	0.00934829	0.00126173	0.00203455	0.153333	0.0830325	-0.0400914	0.00720358	0.00127969	0.0015973
actinomycetales infections	obesity	0.216667	0.121495	-0.19835	0.00839193	0.00106718	0.00175909	0.21	0.117318	-0.193836	0.00880078	0.00115319	0.00182689	0.146667	0.0791367	-0.0275576	0.00730655	0.00106144	0.00153171
actinomycetales infections	ocular motility disorders	0.13	0.0695187	-0.0686773	0.00523208	0.000995237	0.00122641	0.136667	0.0733453	-0.0559441	0.00559085	0.00105428	0.00132192	0.103333	0.0544815	0.0071758	0.00556117	0.000982995	0.00124658
actinomycetales infections	orbital diseases	0.343333	0.207243	-0.432583	0.00927749	0.00139252	0.00209978	0.313333	0.185771	-0.375559	0.00995025	0.00144624	0.00220062	0.266667	0.153846	-0.296698	0.0091228	0.00136942	0.00195549
actinomycetales infections	osteochondrodysplasias	0.183333	0.100917	-0.137401	0.00783602	0.00112916	0.00156076	0.17	0.0928962	-0.144583	0.00825648	0.00120204	0.00167986	0.163333	0.0889292	-0.108878	0.00719165	0.00105027	0.00145273
actinomycetales infections	osteoporosis	0.25	0.142857	-0.257885	0.00993666	0.0012499	0.002035	0.233333	0.132075	-0.229355	0.00962657	0.00115201	0.00206755	0.16	0.0869565	-0.0891395	0.0080777	0.00102692	0.00170744
actinomycetales infections	otorhinolaryngologic diseases	0.31	0.183432	-0.362167	0.00874972	0.00132132	0.00191989	0.263333	0.151631	-0.274968	0.00890624	0.00129648	0.00192001	0.236667	0.134216	-0.25167	0.00862568	0.00141296	0.00190529
actinomycetales infections	ovarian diseases	0.25	0.142857	-0.253889	0.00948804	0.00132444	0.00200513	0.21	0.117318	-0.192204	0.00950577	0.00129323	0.0019438	0.16	0.0869565	-0.0601667	0.0068028	0.00114463	0.00150449
actinomycetales infections	ovarian neoplasms	0.256667	0.147228	-0.269152	0.0094797	0.00128126	0.00200234	0.21	0.117318	-0.192001	0.00950599	0.00128679	0.00192307	0.16	0.0869565	-0.056717	0.00681367	0.00113432	0.00150361
actinomycetales infections	overnutrition	0.216667	0.121495	-0.19835	0.00839193	0.00106718	0.00175909	0.206667	0.115242	-0.188453	0.00878125	0.00114597	0.00182152	0.146667	0.0791367	-0.0275576	0.00730655	0.00106144	0.00153171
actinomycetales infections	overweight	0.22	0.123596	-0.194111	0.00844904	0.00109512	0.0017861	0.206667	0.115242	-0.184238	0.00886228	0.00117248	0.00181048	0.153333	0.0830325	-0.0397302	0.00739646	0.00109234	0.00156236
actinomycetales infections	pancreatic diseases	0.31	0.183432	-0.328681	0.0101182	0.00149458	0.0021114	0.26	0.149425	-0.254324	0.0103742	0.00140444	0.00211527	0.176667	0.0968921	-0.102002	0.00834603	0.00122085	0.00153783
actinomycetales infections	panuveitis	0.392405	0.156566	-0.351461	0.0110405	0.00182229	0.00247071	0.367089	0.145	-0.327574	0.0115757	0.00184137	0.0025077	0.348101	0.136476	-0.261417	0.0113355	0.00184965	0.00252145
actinomycetales infections	parkinson disease	0.223333	0.125704	-0.231556	0.0086919	0.00123924	0.00190259	0.2	0.111111	-0.183636	0.00823434	0.00119169	0.00178152	0.126667	0.0676157	-0.00157056	0.00702125	0.001151	0.00149797
actinomycetales infections	parkinsonian disorders	0.223333	0.125704	-0.211302	0.0085019	0.00121305	0.00185315	0.196667	0.109057	-0.176142	0.0082702	0.00120909	0.00178166	0.123333	0.0657194	0.0147634	0.00696061	0.00113311	0.00148342
actinomycetales infections	pathologic processes	0.403333	0.25261	-0.461793	0.0115602	0.00161437	0.00260244	0.376667	0.232033	-0.440023	0.0124485	0.00171179	0.00276889	0.223333	0.125704	-0.167587	0.00961263	0.00140842	0.00192919
actinomycetales infections	pathological conditions, anatomical	0.303333	0.178782	-0.319574	0.0105977	0.00148324	0.00226525	0.283333	0.165049	-0.310932	0.0116925	0.00155146	0.0024253	0.213333	0.119403	-0.17431	0.00914164	0.00139753	0.00193749
actinomycetales infections	pathological conditions, signs and symptoms	0.37	0.226994	-0.417781	0.0111381	0.00159557	0.00254379	0.353333	0.214575	-0.41903	0.0121696	0.00167891	0.00270695	0.223333	0.125704	-0.168874	0.00972	0.00144674	0.00192538
actinomycetales infections	peripheral nervous system diseases	0.253333	0.145038	-0.256953	0.00893704	0.00142667	0.00188147	0.236667	0.134216	-0.247871	0.0095993	0.00151811	0.00194702	0.146667	0.0791367	-0.065627	0.00807879	0.00128266	0.00158915
actinomycetales infections	peroxisomal disorders	0.24	0.136364	-0.183601	0.0072197	0.00112106	0.0017679	0.223333	0.125704	-0.149851	0.00767112	0.00120382	0.00188386	0.186667	0.102941	-0.076052	0.0070434	0.00116691	0.00169343
actinomycetales infections	pigmentation disorders	0.233333	0.132075	-0.220422	0.00845141	0.00130001	0.00172165	0.213333	0.119403	-0.160025	0.00842773	0.00114489	0.00169732	0.176667	0.0968921	-0.107936	0.00754789	0.00123002	0.00154422
actinomycetales infections	polyneuropathies	0.23	0.129944	-0.249293	0.00654847	0.00125412	0.00155954	0.186667	0.102941	-0.201732	0.00663727	0.00128674	0.00148525	0.146667	0.0791367	-0.066946	0.00586116	0.00122258	0.00127254
actinomycetales infections	precursor cell lymphoblastic leukemia-lymphoma	0.29	0.169591	-0.341865	0.00851547	0.00127604	0.00194888	0.233333	0.132075	-0.22502	0.00845431	0.00125709	0.00194906	0.2	0.111111	-0.158166	0.00757187	0.00128055	0.00175216
actinomycetales infections	prostatic diseases	0.24	0.136364	-0.217753	0.00957361	0.00112838	0.00195162	0.216667	0.121495	-0.206127	0.0105258	0.001205	0.0020296	0.11	0.0582011	0.0119887	0.00800279	0.0010225	0.00164095
actinomycetales infections	prostatic neoplasms	0.233333	0.132075	-0.208632	0.00943104	0.00112803	0.00191271	0.21	0.117318	-0.198765	0.0104942	0.00121082	0.00201893	0.11	0.0582011	0.0119887	0.00797915	0.00101475	0.00163743
actinomycetales infections	proteinuria	0.31	0.183432	-0.329593	0.00967176	0.00160391	0.00227942	0.303333	0.178782	-0.36615	0.0106143	0.00165929	0.00239789	0.253333	0.145038	-0.243764	0.00970937	0.00143298	0.00214221
actinomycetales infections	proteostasis deficiencies	0.263333	0.151631	-0.275994	0.00812116	0.00144234	0.00190712	0.236667	0.134216	-0.213862	0.00848085	0.00150807	0.00195448	0.166667	0.0909091	-0.0994867	0.00668153	0.00134632	0.00162878
actinomycetales infections	psoriasis	0.396667	0.247401	-0.453656	0.0111667	0.00151994	0.00260904	0.36	0.219512	-0.404106	0.0114068	0.00148423	0.00273602	0.293333	0.171875	-0.325494	0.0102396	0.00148664	0.00221674
actinomycetales infections	purine-pyrimidine metabolism, inborn errors	0.215909	0.086758	-0.118271	0.00820329	0.0010244	0.00183265	0.1875	0.0744921	-0.0805228	0.00867557	0.00110036	0.00184323	0.193182	0.0769231	-0.0647682	0.00841004	0.00107011	0.00181807
actinomycetales infections	rectal diseases	0.276667	0.160542	-0.2739	0.00979623	0.00133063	0.00211405	0.23	0.129944	-0.224498	0.0102357	0.00129852	0.00209015	0.16	0.0869565	-0.104478	0.00701756	0.00125572	0.00163913
actinomycetales infections	renal tubular transport, inborn errors	0.11	0.0582011	-0.0191659	0.00471096	0.000941581	0.00103536	0.116667	0.0619469	-0.0238205	0.00512716	0.00103656	0.00108163	0.09	0.0471204	0.0402078	0.00487453	0.00103731	0.00109915
actinomycetales infections	respiratory hypersensitivity	0.396667	0.247401	-0.474493	0.0111563	0.00151165	0.00254627	0.373333	0.229508	-0.441276	0.012186	0.00165167	0.00281742	0.296667	0.174168	-0.31312	0.0106949	0.00144686	0.00249451
actinomycetales infections	respiratory tract diseases	0.43	0.273885	-0.521703	0.0112085	0.00158135	0.00251262	0.4	0.25	-0.483748	0.0115771	0.00154064	0.00275622	0.206667	0.115242	-0.165078	0.00866342	0.0012468	0.00187693
actinomycetales infections	respiratory tract neoplasms	0.35	0.212121	-0.401946	0.0104484	0.00146784	0.00238369	0.296667	0.174168	-0.341153	0.0109382	0.00148456	0.00243053	0.163333	0.0889292	-0.0842024	0.00797466	0.00124094	0.0016301
actinomycetales infections	retinal degeneration	0.18	0.0989011	-0.106501	0.00716172	0.0011612	0.00135249	0.156667	0.084991	-0.0364859	0.00730034	0.00115874	0.00143499	0.136667	0.0733453	-0.0308447	0.00625903	0.00121481	0.0013236
actinomycetales infections	retinal diseases	0.223333	0.125704	-0.193911	0.00870136	0.00125544	0.00172367	0.22	0.123596	-0.196216	0.00902476	0.001283	0.00183801	0.166667	0.0909091	-0.0893863	0.00730891	0.00127754	0.00149092
actinomycetales infections	retinal dystrophies	0.103333	0.0544815	0.0662386	0.00418781	0.000811717	0.000871692	0.0966667	0.0507881	0.0789121	0.00489814	0.000850524	0.000990743	0.06	0.0309278	0.149263	0.0038847	0.000844354	0.000875484
actinomycetales infections	retinitis pigmentosa	0.08	0.0416667	0.102678	0.0038823	0.000780961	0.000780183	0.08	0.0416667	0.116733	0.00426053	0.00082901	0.000922531	0.0533333	0.0273973	0.172453	0.00409468	0.000836281	0.000859161
actinomycetales infections	rheumatic diseases	0.38	0.234568	-0.457633	0.0108993	0.00152688	0.00253627	0.353333	0.214575	-0.429097	0.0119255	0.00155202	0.00273717	0.27	0.156069	-0.25562	0.0105994	0.0015102	0.00237912
actinomycetales infections	sarcoma	0.32	0.190476	-0.322982	0.0100447	0.00140689	0.00216848	0.243333	0.13852	-0.260173	0.0108305	0.00141998	0.00216845	0.17	0.0928962	-0.134611	0.00732725	0.00118504	0.00159128
actinomycetales infections	sensation disorders	0.24	0.136364	-0.267704	0.00779061	0.0011634	0.00157725	0.176667	0.0968921	-0.124795	0.00708389	0.00114384	0.00141256	0.15	0.0810811	-0.0922925	0.00705775	0.00114057	0.00138175
actinomycetales infections	signs and symptoms	0.37	0.226994	-0.419583	0.0111627	0.00159045	0.0025396	0.353333	0.214575	-0.41903	0.0121696	0.00167891	0.00270695	0.223333	0.125704	-0.168874	0.00972	0.00144674	0.00192538
actinomycetales infections	skin abnormalities	0.266667	0.153846	-0.246831	0.00846068	0.00131296	0.00185913	0.223333	0.125704	-0.186638	0.00798549	0.00128166	0.00182247	0.23	0.129944	-0.165707	0.00772283	0.00133115	0.00179303
actinomycetales infections	skin and connective tissue diseases	0.356667	0.217039	-0.429439	0.0111099	0.00153722	0.00242281	0.313333	0.185771	-0.351323	0.0116877	0.00152836	0.00246591	0.153333	0.0830325	-0.101695	0.00809008	0.00117013	0.00155111
actinomycetales infections	skin diseases	0.356667	0.217039	-0.424237	0.0111189	0.00154935	0.00243197	0.313333	0.185771	-0.344031	0.0117571	0.00155795	0.00250591	0.153333	0.0830325	-0.101695	0.00809008	0.00117013	0.00155111
actinomycetales infections	skin diseases, genetic	0.27	0.156069	-0.257676	0.00847307	0.00133361	0.00188484	0.223333	0.125704	-0.168646	0.00788722	0.00125991	0.00179831	0.233333	0.132075	-0.174683	0.00784665	0.00134845	0.00179814
actinomycetales infections	skin diseases, papulosquamous	0.41	0.257862	-0.47256	0.0110193	0.00153063	0.00260545	0.376667	0.232033	-0.432601	0.0118356	0.0015225	0.00277882	0.286667	0.167315	-0.329621	0.00974408	0.00147601	0.0021484
actinomycetales infections	skin diseases, vascular	0.366667	0.22449	-0.39253	0.0105895	0.0015906	0.00241409	0.316667	0.188119	-0.354289	0.0104603	0.00152835	0.00237047	0.256667	0.147228	-0.24317	0.00964087	0.00148835	0.00214074
actinomycetales infections	sleep disorders	0.213333	0.119403	-0.198164	0.00703006	0.00111402	0.0015904	0.19	0.104972	-0.143916	0.00724414	0.0011942	0.00161365	0.163333	0.0889292	-0.0735195	0.00713505	0.00118135	0.00156427
actinomycetales infections	spastic paraplegia, hereditary	0.111111	0.021978	0.267076	0.00389964	0.00104342	0.000936686	0.0833333	0.0163934	0.26635	0.00396523	0.00107342	0.000853897	0.0555556	0.0108696	0.369162	0.00356157	0.000937052	0.000777961
actinomycetales infections	spinal cord diseases	0.27	0.156069	-0.291433	0.00831423	0.00135475	0.00186393	0.25	0.142857	-0.217278	0.0085315	0.00139011	0.00175914	0.203333	0.113173	-0.147024	0.0076302	0.00131134	0.00177041
actinomycetales infections	spinal diseases	0.33	0.197605	-0.381352	0.00961403	0.00148516	0.00222008	0.3	0.176471	-0.318876	0.0103478	0.00147639	0.00227609	0.24	0.136364	-0.194063	0.00864076	0.0014121	0.00212123
actinomycetales infections	spinocerebellar ataxias	0.163333	0.0889292	-0.103085	0.00636002	0.000964126	0.00146325	0.133333	0.0714286	-0.0339487	0.00602007	0.000897587	0.00135136	0.106667	0.056338	0.0116281	0.00587304	0.000871516	0.00127591
actinomycetales infections	spinocerebellar degenerations	0.126667	0.0676157	-0.0703949	0.0051604	0.000919338	0.00136832	0.133333	0.0714286	-0.0467618	0.00537938	0.000992004	0.00141199	0.103333	0.0544815	0.0169545	0.00488623	0.000905946	0.00126555
actinomycetales infections	spondylarthritis	0.326667	0.195219	-0.38935	0.00933426	0.00148818	0.00234885	0.33	0.197605	-0.395908	0.0100112	0.0015318	0.0026024	0.303333	0.178782	-0.334794	0.00963016	0.00153608	0.00241382
actinomycetales infections	spondylarthropathies	0.327703	0.194389	-0.387591	0.00931785	0.00149417	0.00233182	0.331081	0.196787	-0.394249	0.00997032	0.00153825	0.00257216	0.304054	0.177866	-0.335344	0.00961122	0.00153344	0.00238548
actinomycetales infections	spondylitis	0.34	0.204819	-0.401082	0.00921526	0.00147762	0.0023397	0.34	0.204819	-0.40001	0.00991572	0.00151179	0.00259947	0.306667	0.181102	-0.3489	0.00943931	0.00149816	0.00239067
actinomycetales infections	spondylitis, ankylosing	0.586207	0.0544872	0.131751	0.0124154	0.00125689	0.00346836	0.482759	0.0444444	0.168042	0.0128748	0.00130628	0.00338668	0.37931	0.0345912	0.254745	0.0124489	0.00129672	0.00282515
actinomycetales infections	stomatognathic diseases	0.436667	0.279318	-0.503906	0.0110899	0.0016348	0.00251478	0.356667	0.217039	-0.395488	0.012063	0.00166315	0.00262253	0.253333	0.145038	-0.238371	0.00936342	0.00139626	0.00195655
actinomycetales infections	stomatognathic system abnormalities	0.1	0.0526316	0.00256351	0.00557276	0.000868051	0.00119143	0.123333	0.0657194	-0.0172695	0.00633383	0.000984685	0.00132524	0.11	0.0582011	0.0085854	0.00632527	0.000912926	0.00127082
actinomycetales infections	tauopathies	0.263333	0.151631	-0.285878	0.00928676	0.00137355	0.0020712	0.23	0.129944	-0.226847	0.00951718	0.00142923	0.00208089	0.166667	0.0909091	-0.0719902	0.0080148	0.00139718	0.00173335
actinomycetales infections	tdp-43 proteinopathies	0.154362	0.0833333	-0.0992941	0.00601652	0.00109657	0.001516	0.144295	0.0774775	-0.066357	0.00620245	0.0011506	0.00160822	0.110738	0.0584071	0.014979	0.00586682	0.00108824	0.00145623
actinomycetales infections	thoracic neoplasms	0.316667	0.188119	-0.343532	0.0097122	0.00132573	0.00218277	0.253333	0.145038	-0.28759	0.00996698	0.00133828	0.00216683	0.156667	0.084991	-0.0751485	0.00757681	0.00120424	0.00155059
actinomycetales infections	thyroid diseases	0.316667	0.188119	-0.373435	0.00957616	0.00139609	0.00205017	0.293333	0.171875	-0.321687	0.0104245	0.00143517	0.00215979	0.18	0.0989011	-0.135691	0.00818206	0.00132606	0.00180663
actinomycetales infections	urination disorders	0.323333	0.192843	-0.370216	0.00963673	0.00149614	0.00223694	0.326667	0.195219	-0.399286	0.0105091	0.00163488	0.00240215	0.253333	0.145038	-0.259332	0.00933717	0.00141272	0.00214857
actinomycetales infections	urogenital abnormalities	0.2	0.111111	-0.125322	0.00812178	0.00121124	0.00167545	0.186667	0.102941	-0.0828623	0.00803051	0.0011792	0.00166935	0.126667	0.0676157	-0.00379379	0.00640503	0.00113804	0.00139715
actinomycetales infections	urogenital neoplasms	0.273333	0.158301	-0.296666	0.0101298	0.00131415	0.00204129	0.236667	0.134216	-0.242668	0.0107181	0.00130338	0.002091	0.113333	0.0600707	0.00838536	0.00806121	0.00100705	0.00160514
actinomycetales infections	urologic diseases	0.336667	0.202405	-0.382201	0.0103718	0.00158649	0.00231201	0.323333	0.192843	-0.375994	0.0109738	0.00157271	0.00244446	0.206667	0.115242	-0.169344	0.00883248	0.00136572	0.00181893
actinomycetales infections	urologic neoplasms	0.33	0.197605	-0.390288	0.0106505	0.00148151	0.00222456	0.293333	0.171875	-0.33189	0.0110412	0.00144931	0.0023438	0.17	0.0928962	-0.120795	0.0079305	0.00123149	0.00158677
actinomycetales infections	urological manifestations	0.3	0.176471	-0.333806	0.00949443	0.00148717	0.00212755	0.316667	0.188119	-0.36831	0.0103838	0.00161874	0.00234541	0.243333	0.13852	-0.229624	0.0092343	0.00139102	0.00203114
actinomycetales infections	uveal diseases	0.333333	0.2	-0.442979	0.00952016	0.00157288	0.00215433	0.326667	0.195219	-0.415521	0.0104245	0.00167217	0.00232369	0.286667	0.167315	-0.300041	0.0101059	0.00158424	0.00224118
actinomycetales infections	uveitis	0.33	0.197605	-0.434843	0.00932708	0.00157342	0.00222457	0.326667	0.195219	-0.408689	0.00987851	0.00161957	0.00229007	0.313333	0.185771	-0.360811	0.00990532	0.00162165	0.00224286
actinomycetales infections	uveitis, anterior	0.407143	0.148825	-0.307932	0.0116166	0.0018011	0.00256205	0.378571	0.136951	-0.286158	0.0121777	0.00181745	0.00259539	0.364286	0.131105	-0.227855	0.0118869	0.00182897	0.0025743
actinomycetales infections	varicose veins	0.345133	0.104278	-0.0818702	0.0102213	0.00142975	0.00240135	0.327434	0.0984043	-0.0775285	0.0106857	0.0015405	0.00264347	0.265487	0.078329	0.0480549	0.00976918	0.00144892	0.00204534
actinomycetales infections	vascular diseases	0.35	0.212121	-0.399016	0.010692	0.00160705	0.00233953	0.326667	0.195219	-0.359563	0.0117945	0.00171046	0.00251901	0.24	0.136364	-0.211319	0.00931094	0.00150951	0.00197
actinomycetales infections	vasculitis	0.39	0.242236	-0.478924	0.00994039	0.00166072	0.00239133	0.376667	0.232033	-0.452984	0.0110341	0.00169883	0.00264371	0.33	0.197605	-0.384719	0.0106287	0.00159616	0.0024367
actinomycetales infections	virus diseases	0.463333	0.301518	-0.573598	0.0113038	0.00169655	0.00260762	0.396667	0.247401	-0.495253	0.0120884	0.00168313	0.00273892	0.29	0.169591	-0.314022	0.00938924	0.0015058	0.00211468
actinomycetales infections	vision disorders	0.146667	0.0791367	-0.140426	0.00555354	0.000959528	0.001118	0.15	0.0810811	-0.0927608	0.00595297	0.00101383	0.00126242	0.12	0.0638298	-0.010908	0.00566202	0.000966268	0.00111865
adenocarcinoma	adnexal diseases	0.606667	0.435407	-0.664465	0.014338	0.00202426	0.00351212	0.553333	0.382488	-0.583889	0.0147052	0.00197341	0.00333549	0.276667	0.160542	-0.288699	0.00838922	0.00142051	0.00207344
adenocarcinoma	adrenal gland diseases	0.36	0.219512	-0.402333	0.0114989	0.00153168	0.0027819	0.31	0.183432	-0.315714	0.0117238	0.00156668	0.00274274	0.173333	0.0948905	-0.165086	0.00763744	0.00116735	0.00173588
adenocarcinoma	albuminuria	0.326389	0.190283	-0.341005	0.0124613	0.00176959	0.00269347	0.315972	0.183099	-0.30763	0.0133905	0.00185646	0.00278039	0.222222	0.122137	-0.203759	0.00917368	0.00147799	0.00203376
adenocarcinoma	alzheimer disease	0.363333	0.221996	-0.384963	0.0127726	0.00185313	0.00292653	0.32	0.190476	-0.298207	0.0134416	0.00188334	0.00296295	0.17	0.0928962	-0.145614	0.00806433	0.00149393	0.00187946
adenocarcinoma	amino acid metabolism, inborn errors	0.226667	0.12782	-0.168088	0.00830146	0.00131798	0.00192621	0.203333	0.113173	-0.132891	0.00912329	0.00136949	0.00191918	0.113333	0.0600707	-0.0581082	0.0061755	0.0010224	0.00134269
adenocarcinoma	amyotrophic lateral sclerosis	0.184211	0.038674	0.0315203	0.00911122	0.00160753	0.00235828	0.236842	0.0502793	0.00232622	0.0100714	0.00176629	0.00252642	0.0921053	0.0189702	0.153079	0.00702325	0.00112692	0.00168967
adenocarcinoma	anemia	0.333333	0.2	-0.3373	0.0111071	0.00164426	0.00258705	0.296667	0.174168	-0.270817	0.0112791	0.00168784	0.00259096	0.166667	0.0909091	-0.099074	0.0072442	0.00117834	0.00159856
adenocarcinoma	anemia, aplastic	0.29	0.169591	-0.270946	0.0100951	0.00153276	0.00231618	0.266667	0.153846	-0.229896	0.010707	0.00154338	0.00228459	0.13	0.0695187	-0.0932822	0.00737944	0.00116492	0.00156152
adenocarcinoma	anemia, hemolytic	0.27	0.156069	-0.260801	0.00909598	0.0015323	0.00215387	0.26	0.149425	-0.245503	0.010183	0.00167496	0.00221591	0.113333	0.0600707	-0.0258489	0.00608713	0.00111139	0.00140932
adenocarcinoma	aneurysm	0.306667	0.181102	-0.341215	0.0116884	0.00160449	0.00249432	0.303333	0.178782	-0.31564	0.0133119	0.00165812	0.00261581	0.14	0.0752688	-0.107589	0.00821272	0.00114831	0.00181975
adenocarcinoma	ankylosis	0.25	0.0508475	0.0591379	0.0110501	0.00148005	0.00216533	0.25	0.0508475	0.102212	0.0116452	0.0014579	0.00194925	0.0972222	0.0191781	0.251752	0.00743483	0.00100586	0.00137861
adenocarcinoma	arrhythmias, cardiac	0.263333	0.151631	-0.231764	0.00986005	0.00133578	0.00224381	0.23	0.129944	-0.17193	0.00987532	0.00137188	0.0021712	0.123333	0.0657194	-0.043273	0.0059902	0.00103331	0.00140605
adenocarcinoma	arterial occlusive diseases	0.433333	0.276596	-0.457036	0.0146098	0.00198009	0.00324274	0.41	0.257862	-0.424689	0.0159051	0.00212987	0.00340127	0.183333	0.100917	-0.13729	0.00914295	0.00135163	0.00209283
adenocarcinoma	arteriosclerosis	0.423333	0.268499	-0.446655	0.0146835	0.00196341	0.00326152	0.416667	0.263158	-0.428923	0.0159272	0.00214884	0.0034169	0.19	0.104972	-0.154649	0.00922549	0.00137289	0.00211483
adenocarcinoma	arthritis	0.376667	0.232033	-0.376888	0.0134716	0.00174174	0.00292816	0.353333	0.214575	-0.348682	0.0142807	0.00175971	0.00293845	0.193333	0.107011	-0.158899	0.00917822	0.00129368	0.00196795
adenocarcinoma	arthritis, rheumatoid	0.281437	0.111905	-0.18796	0.0104955	0.00143554	0.00211896	0.275449	0.109264	-0.175848	0.0111538	0.0014758	0.00217732	0.191617	0.0735632	-0.0396572	0.0074105	0.00112119	0.00169232
adenocarcinoma	asthma	0.356667	0.217039	-0.3485	0.0126204	0.00163562	0.00267339	0.343333	0.207243	-0.325079	0.0137999	0.00174602	0.00279026	0.156667	0.084991	-0.101332	0.0083399	0.00114165	0.00184015
adenocarcinoma	ataxia	0.28	0.162791	-0.260803	0.00910452	0.00160923	0.00229152	0.25	0.142857	-0.220399	0.00875994	0.00141814	0.00222189	0.13	0.0695187	-0.098258	0.00625003	0.00115372	0.00147533
adenocarcinoma	autoimmune diseases	0.35	0.212121	-0.351536	0.0122581	0.00171293	0.00270878	0.336667	0.202405	-0.319681	0.0130754	0.00174442	0.00275043	0.193333	0.107011	-0.153419	0.00785881	0.00133	0.00173871
adenocarcinoma	autoimmune diseases of the nervous system	0.343333	0.207243	-0.327681	0.0120568	0.00162024	0.00263714	0.323333	0.192843	-0.303457	0.0132632	0.00163389	0.00267513	0.18	0.0989011	-0.102837	0.00802162	0.00131301	0.0018203
adenocarcinoma	bacterial infections	0.396667	0.247401	-0.421515	0.0125221	0.00179658	0.00276316	0.363333	0.221996	-0.352888	0.0138097	0.00186149	0.00291094	0.2	0.111111	-0.160867	0.00746325	0.00123174	0.00166242
adenocarcinoma	bacterial infections and mycoses	0.396667	0.247401	-0.421515	0.0125221	0.00179658	0.00276316	0.363333	0.221996	-0.352888	0.0138097	0.00186149	0.00291094	0.2	0.111111	-0.160867	0.00746325	0.00123174	0.00166242
adenocarcinoma	basal ganglia diseases	0.336667	0.202405	-0.33977	0.0120476	0.00169208	0.00285272	0.273333	0.158301	-0.232103	0.0116483	0.00165199	0.00259777	0.13	0.0695187	-0.0886758	0.00704946	0.00121397	0.0016828
adenocarcinoma	behcet syndrome	0.257143	0.0276074	0.180648	0.0143226	0.00139238	0.00254079	0.257143	0.0276074	0.209814	0.015079	0.00144426	0.00249144	0.0857143	0.00903614	0.369941	0.00890083	0.000817067	0.00144292
adenocarcinoma	bile duct diseases	0.37	0.226994	-0.467267	0.0107764	0.00158806	0.00261151	0.383333	0.237113	-0.448919	0.0129519	0.00181529	0.00296194	0.206667	0.115242	-0.201743	0.00766817	0.00125314	0.0018767
adenocarcinoma	biliary tract diseases	0.47	0.30719	-0.55131	0.0117904	0.00175965	0.00289958	0.44	0.282051	-0.512031	0.0129344	0.0018886	0.0029639	0.236667	0.134216	-0.231969	0.00801927	0.00133257	0.00202025
adenocarcinoma	blood coagulation disorders	0.306667	0.181102	-0.301272	0.0103931	0.00176999	0.00238343	0.25	0.142857	-0.202115	0.0100782	0.00176079	0.00218616	0.123333	0.0657194	-0.0516171	0.00672782	0.00133788	0.00149565
adenocarcinoma	blood coagulation disorders, inherited	0.283333	0.165049	-0.288058	0.00984408	0.00176163	0.00228209	0.246667	0.140684	-0.212832	0.00985682	0.00183448	0.00216876	0.15	0.0810811	-0.0903242	0.00707553	0.00140188	0.00169623
adenocarcinoma	blood platelet disorders	0.313333	0.185771	-0.334072	0.0110971	0.00170939	0.00250601	0.27	0.156069	-0.256623	0.0113993	0.00168839	0.00238723	0.11	0.0582011	-0.0490318	0.00687281	0.0012025	0.00150195
adenocarcinoma	blood protein disorders	0.456667	0.295896	-0.496535	0.0130732	0.00194676	0.0030521	0.396667	0.247401	-0.374002	0.0141075	0.00193604	0.00286106	0.196667	0.109057	-0.15813	0.00798605	0.00136965	0.00178292
adenocarcinoma	body weight	0.353333	0.214575	-0.353169	0.0119634	0.00152167	0.00275203	0.32	0.190476	-0.322963	0.0128011	0.00158664	0.00267574	0.13	0.0695187	-0.0381169	0.00749011	0.00116846	0.00175812
adenocarcinoma	bone diseases	0.443333	0.284797	-0.470068	0.0142135	0.00183071	0.00333435	0.423333	0.268499	-0.425854	0.0155974	0.00191043	0.00336203	0.19	0.104972	-0.166871	0.0089848	0.00133317	0.00203162
adenocarcinoma	bone diseases, developmental	0.273333	0.158301	-0.235456	0.0116111	0.00151225	0.00256316	0.26	0.149425	-0.186388	0.012369	0.0014928	0.0026481	0.186667	0.102941	-0.180986	0.00949882	0.00126939	0.00204517
adenocarcinoma	bone diseases, metabolic	0.386667	0.239669	-0.384634	0.0128415	0.00158352	0.00293162	0.333333	0.2	-0.304486	0.0132773	0.00162949	0.00294178	0.16	0.0869565	-0.121389	0.0087473	0.00120221	0.00193166
adenocarcinoma	bone marrow diseases	0.396667	0.247401	-0.405156	0.0125413	0.00181046	0.0029679	0.373333	0.229508	-0.355794	0.0134717	0.00194545	0.00297431	0.16	0.0869565	-0.108511	0.00773542	0.00128346	0.00174082
adenocarcinoma	brain diseases	0.413333	0.260504	-0.439229	0.0136505	0.00188968	0.00309117	0.38	0.234568	-0.369348	0.0145528	0.00194223	0.00296795	0.213333	0.119403	-0.212204	0.0080042	0.00143225	0.00180118
adenocarcinoma	brain diseases, metabolic	0.333333	0.2	-0.295242	0.0106368	0.00163332	0.00257546	0.28	0.162791	-0.195921	0.0107166	0.00160477	0.00243135	0.106667	0.056338	-0.0497851	0.0065304	0.00124031	0.00150787
adenocarcinoma	brain diseases, metabolic, inborn	0.326667	0.195219	-0.268776	0.00937317	0.0015883	0.0024809	0.263333	0.151631	-0.170883	0.00943916	0.00156878	0.00223455	0.11	0.0582011	-0.0449564	0.00637091	0.00111536	0.00140937
adenocarcinoma	breast diseases	0.64	0.470588	-0.70506	0.0157494	0.00215132	0.00400344	0.656667	0.488834	-0.698063	0.0170987	0.002238	0.00410799	0.31	0.183432	-0.354299	0.00958798	0.00143995	0.00222932
adenocarcinoma	breast neoplasms	0.64	0.470588	-0.699876	0.0157612	0.00214878	0.00397932	0.653333	0.485149	-0.689478	0.0171134	0.00220888	0.00410021	0.31	0.183432	-0.352545	0.00957424	0.00143738	0.00222467
adenocarcinoma	bronchial diseases	0.47	0.30719	-0.522069	0.0139635	0.00177779	0.00313633	0.436667	0.279318	-0.46	0.0147581	0.00186228	0.00309495	0.203333	0.113173	-0.144664	0.00889748	0.00129717	0.00194281
adenocarcinoma	carbohydrate metabolism, inborn errors	0.163333	0.0889292	-0.0925759	0.00556134	0.00107801	0.00138257	0.15	0.0810811	-0.0557491	0.00668698	0.00114497	0.00151854	0.0933333	0.048951	0.0537119	0.00452657	0.000892017	0.00106605
adenocarcinoma	carcinoma	0.876667	0.780415	-0.989679	0.0157628	0.00244547	0.00413003	0.866667	0.764706	-0.948518	0.0173343	0.00253983	0.00429395	0.696667	0.534527	-0.878086	0.00962026	0.00160473	0.00262239
adenocarcinoma	carcinoma, renal cell	0.59	0.41844	-0.644949	0.0138911	0.00196565	0.00343482	0.536667	0.366743	-0.572917	0.0137578	0.00193361	0.00318311	0.33	0.197605	-0.35614	0.00833383	0.0014696	0.00202919
adenocarcinoma	cardiomegaly	0.31	0.183432	-0.263688	0.0112788	0.00176331	0.00266075	0.31	0.183432	-0.26829	0.0125954	0.00190081	0.00278328	0.136667	0.0733453	-0.051173	0.0080518	0.00139018	0.00179363
adenocarcinoma	cardiomyopathies	0.376667	0.232033	-0.383747	0.0127055	0.00183524	0.00275916	0.343333	0.207243	-0.330936	0.013358	0.00183465	0.00275179	0.16	0.0869565	-0.0799609	0.00826994	0.00132406	0.00188971
adenocarcinoma	cardiomyopathy, dilated	0.303333	0.178782	-0.260837	0.0110817	0.00176224	0.0026173	0.296667	0.174168	-0.260899	0.0122282	0.00187713	0.0026853	0.133333	0.0714286	-0.0459379	0.00791927	0.0013952	0.00176178
adenocarcinoma	cardiomyopathy, hypertrophic	0.243333	0.13852	-0.214145	0.00914781	0.00142417	0.00212918	0.226667	0.12782	-0.17423	0.0100138	0.00146422	0.00217755	0.116667	0.0619469	-0.0645591	0.00672831	0.00106892	0.00143594
adenocarcinoma	cardiomyopathy, hypertrophic, familial	0.2375	0.0526316	0.00943501	0.00843251	0.00141102	0.00172334	0.225	0.0497238	0.0436498	0.00896434	0.00146526	0.00183183	0.15	0.0326087	0.0996491	0.00650227	0.00116137	0.00128326
adenocarcinoma	cardiovascular abnormalities	0.366667	0.22449	-0.373552	0.0122696	0.00178947	0.00279814	0.333333	0.2	-0.316347	0.0131037	0.00179986	0.00283984	0.156667	0.084991	-0.0912281	0.00823714	0.00129428	0.00176598
adenocarcinoma	cardiovascular diseases	0.45	0.290323	-0.484591	0.0137643	0.00190962	0.00311062	0.436667	0.279318	-0.459862	0.0155389	0.00213618	0.0032922	0.216667	0.121495	-0.189746	0.00886605	0.0014339	0.00191549
adenocarcinoma	carotid artery diseases	0.333333	0.2	-0.36558	0.0119945	0.00178363	0.00269833	0.316667	0.188119	-0.34504	0.0123052	0.00177373	0.00259767	0.196667	0.109057	-0.208731	0.00901824	0.00151657	0.00196142
adenocarcinoma	celiac disease	0.239544	0.126	-0.188894	0.00943023	0.00151554	0.00199503	0.231939	0.121514	-0.17562	0.00996191	0.00155867	0.00200173	0.136882	0.0683112	-0.0247915	0.00656	0.00118346	0.00138419
adenocarcinoma	central nervous system diseases	0.43	0.273885	-0.465692	0.0135727	0.00191007	0.00304538	0.383333	0.237113	-0.380546	0.0145237	0.00196752	0.00296696	0.243333	0.13852	-0.251832	0.00843205	0.00152156	0.00199881
adenocarcinoma	cerebellar ataxia	0.306667	0.181102	-0.312857	0.00989634	0.00158624	0.00252631	0.23	0.129944	-0.177915	0.00906263	0.00145009	0.00223868	0.13	0.0695187	-0.134803	0.00650907	0.00117413	0.00152004
adenocarcinoma	cerebellar diseases	0.306667	0.181102	-0.302819	0.0100513	0.00164686	0.0025192	0.256667	0.147228	-0.224103	0.00972013	0.00158047	0.00230554	0.143333	0.0771993	-0.151153	0.00650074	0.00117879	0.00160441
adenocarcinoma	cerebrovascular disorders	0.41	0.257862	-0.444209	0.0141629	0.00185928	0.00298411	0.406667	0.25523	-0.437618	0.0155932	0.00198309	0.0031255	0.166667	0.0909091	-0.12807	0.00893785	0.00124373	0.00179835
adenocarcinoma	charcot-marie-tooth disease	0.184932	0.0644391	-0.0713744	0.00707162	0.00136458	0.00171684	0.178082	0.0619048	-0.0316437	0.00755639	0.0013839	0.00166909	0.0958904	0.0324074	0.0588964	0.00535454	0.00111617	0.00107496
adenocarcinoma	cholestasis	0.306667	0.181102	-0.371798	0.0101172	0.00149822	0.00236946	0.313333	0.185771	-0.354379	0.0117867	0.00158185	0.00260699	0.18	0.0989011	-0.181061	0.00716687	0.00116378	0.00171888
adenocarcinoma	cholestasis, intrahepatic	0.313333	0.185771	-0.32589	0.010107	0.00151907	0.00232353	0.293333	0.171875	-0.301982	0.010876	0.00155668	0.00233188	0.153333	0.0830325	-0.109885	0.00691142	0.00113462	0.00154796
adenocarcinoma	chromosome disorders	0.276667	0.160542	-0.296111	0.0108973	0.00138526	0.00249974	0.233333	0.132075	-0.252876	0.0105587	0.00138661	0.0023608	0.106667	0.056338	-0.108242	0.00539895	0.000888379	0.00129023
adenocarcinoma	colitis	0.423333	0.268499	-0.447298	0.0134965	0.00175052	0.00289964	0.396667	0.247401	-0.436073	0.0137286	0.00162567	0.00284447	0.246667	0.140684	-0.229129	0.00855859	0.00132202	0.00187042
adenocarcinoma	colitis, ulcerative	0.386667	0.239669	-0.441858	0.0123097	0.00164731	0.00259885	0.393333	0.244813	-0.42324	0.012864	0.00165498	0.00268182	0.25	0.142857	-0.227372	0.00808296	0.0012935	0.00191834
adenocarcinoma	collagen diseases	0.33	0.197605	-0.352949	0.0114346	0.00180032	0.00274126	0.283333	0.165049	-0.286704	0.0116866	0.00176035	0.00271555	0.173333	0.0948905	-0.148854	0.00806014	0.00129297	0.00184233
adenocarcinoma	colonic diseases	0.613333	0.442308	-0.660942	0.0148338	0.0021723	0.00361269	0.6	0.428571	-0.642166	0.0163216	0.00215689	0.0037327	0.306667	0.181102	-0.34503	0.00871584	0.00155161	0.00218614
adenocarcinoma	colorectal neoplasms	0.63	0.459854	-0.674667	0.014784	0.00218078	0.00369598	0.606667	0.435407	-0.655323	0.0160484	0.00219788	0.0038166	0.333333	0.2	-0.376633	0.00868203	0.00159298	0.00225557
adenocarcinoma	congenital abnormalities	0.36	0.219512	-0.369155	0.0123287	0.00183073	0.00281493	0.303333	0.178782	-0.265685	0.0122836	0.00174866	0.00267145	0.19	0.104972	-0.152857	0.00776478	0.00135021	0.00183254
adenocarcinoma	congenital disorders of glycosylation	0.1	0.00917431	0.389703	0.00336655	0.00100505	0.00101054	0.1	0.00917431	0.386838	0.00364859	0.00110441	0.00113404	0	0	0.462605	0.00248158	0.000931551	0.000709239
adenocarcinoma	congenital, hereditary, and neonatal diseases and abnormalities	0.36	0.219512	-0.371864	0.0124905	0.0018715	0.00284348	0.3	0.176471	-0.26565	0.0122659	0.00174843	0.00264134	0.19	0.104972	-0.152857	0.00776478	0.00135021	0.00183254
adenocarcinoma	connective tissue diseases	0.613333	0.442308	-0.661574	0.0156199	0.00212098	0.00365481	0.583333	0.411765	-0.607839	0.0169944	0.00217601	0.00373177	0.306667	0.181102	-0.345614	0.00982274	0.00145239	0.00224961
adenocarcinoma	coronary artery disease	0.323333	0.192843	-0.326085	0.012303	0.00169863	0.00277736	0.326667	0.195219	-0.344569	0.0136749	0.00178301	0.00291158	0.173333	0.0948905	-0.128556	0.00851729	0.00136453	0.00188875
adenocarcinoma	coronary disease	0.346667	0.209677	-0.377187	0.0122202	0.00164975	0.00279015	0.343333	0.207243	-0.37361	0.0132361	0.00180349	0.00284639	0.166667	0.0909091	-0.14285	0.00851356	0.00128598	0.00186945
adenocarcinoma	cranial nerve diseases	0.313333	0.185771	-0.363367	0.0109146	0.00153344	0.0023857	0.263333	0.151631	-0.271195	0.010611	0.00152074	0.00229271	0.136667	0.0733453	-0.139295	0.00679394	0.00123033	0.00163156
adenocarcinoma	craniofacial abnormalities	0.23	0.129944	-0.204783	0.0106848	0.00137292	0.00253803	0.23	0.129944	-0.216609	0.010592	0.00135556	0.00232438	0.143333	0.0771993	-0.13236	0.00754406	0.00097171	0.00170599
adenocarcinoma	crohn disease	0.363333	0.221996	-0.390193	0.0126728	0.00162654	0.0026026	0.336667	0.202405	-0.341866	0.0129898	0.00165472	0.00253869	0.203333	0.113173	-0.155938	0.00780639	0.00123114	0.00177483
adenocarcinoma	death	0.413333	0.260504	-0.42637	0.0141191	0.00186806	0.00310615	0.386667	0.239669	-0.400804	0.014228	0.00183981	0.00313643	0.166667	0.0909091	-0.167878	0.00902986	0.00137894	0.00200722
adenocarcinoma	death, sudden	0.216667	0.121495	-0.147985	0.00885065	0.0012973	0.00209499	0.213333	0.119403	-0.149622	0.00981459	0.00139333	0.00218216	0.106667	0.056338	-0.0552254	0.00636674	0.00107905	0.00150153
adenocarcinoma	death, sudden, cardiac	0.179592	0.0878244	-0.11391	0.00808096	0.00145742	0.00196822	0.179592	0.0878244	-0.116017	0.00868024	0.00152833	0.00204907	0.077551	0.0361217	0.0291195	0.00574381	0.00115191	0.0014038
adenocarcinoma	dementia	0.37	0.226994	-0.372831	0.0128608	0.00180569	0.00294644	0.326667	0.195219	-0.29344	0.0134627	0.00190629	0.00291709	0.166667	0.0909091	-0.134876	0.0078098	0.00143645	0.001825
adenocarcinoma	demyelinating autoimmune diseases, cns	0.343333	0.207243	-0.311616	0.0126807	0.00167892	0.00277635	0.32	0.190476	-0.268356	0.0129461	0.00174267	0.00261361	0.186667	0.102941	-0.120663	0.00833015	0.00133497	0.00189661
adenocarcinoma	demyelinating diseases	0.35	0.212121	-0.332333	0.0126003	0.00172214	0.002736	0.313333	0.185771	-0.270182	0.012964	0.00173197	0.00261091	0.183333	0.100917	-0.127131	0.00803125	0.0013347	0.00178183
adenocarcinoma	diabetes mellitus	0.41	0.257862	-0.445089	0.0134243	0.00178183	0.00313938	0.39	0.242236	-0.40228	0.0147437	0.00193667	0.00314716	0.173333	0.0948905	-0.128416	0.00851415	0.00120704	0.00179416
adenocarcinoma	diabetes mellitus, type 1	0.34	0.204819	-0.349466	0.0119848	0.00157008	0.00258247	0.32	0.190476	-0.33508	0.0128421	0.00159755	0.00262666	0.14	0.0752688	-0.0906674	0.0075582	0.00117142	0.00158901
adenocarcinoma	diabetes mellitus, type 2	0.306667	0.181102	-0.343918	0.0112979	0.00153982	0.00273004	0.29	0.169591	-0.305139	0.0122812	0.00159865	0.00274095	0.133333	0.0714286	-0.075085	0.00788404	0.00114581	0.00166405
adenocarcinoma	digestive system diseases	0.703333	0.542416	-0.776243	0.0152506	0.00228925	0.00381967	0.696667	0.534527	-0.748792	0.0172939	0.00239277	0.00397109	0.46	0.298701	-0.573515	0.00945384	0.00154045	0.00237555
adenocarcinoma	digestive system neoplasms	0.78	0.639344	-0.854173	0.016032	0.00241376	0.00422106	0.776667	0.634877	-0.832765	0.0176354	0.00255512	0.00424869	0.48	0.315789	-0.593736	0.00957308	0.00155245	0.00238838
adenocarcinoma	disorders of sex development	0.23	0.129944	-0.261541	0.00894091	0.00131494	0.00225541	0.233333	0.132075	-0.209683	0.00999235	0.00137006	0.00237124	0.14	0.0752688	-0.07428	0.00695303	0.00102153	0.00171633
adenocarcinoma	dna repair-deficiency disorders	0.34	0.204819	-0.313835	0.0114842	0.00170113	0.00279906	0.316667	0.188119	-0.262799	0.011551	0.00168432	0.00264396	0.163333	0.0889292	-0.112056	0.00785394	0.00126948	0.00192083
adenocarcinoma	dwarfism	0.223333	0.125704	-0.203158	0.00892758	0.00127944	0.00224401	0.226667	0.12782	-0.177363	0.00979972	0.00133198	0.00244443	0.133333	0.0714286	-0.126437	0.00683132	0.00104189	0.00174622
adenocarcinoma	dyskinesias	0.29	0.169591	-0.261842	0.0101784	0.00154096	0.00240208	0.256667	0.147228	-0.188271	0.010238	0.00158141	0.00247447	0.0933333	0.048951	-0.0475988	0.00651735	0.00109064	0.00137819
adenocarcinoma	dysostoses	0.165289	0.0796813	-0.138484	0.00959278	0.00117944	0.00200605	0.165289	0.0796813	-0.108028	0.0103702	0.00121928	0.00210739	0.103306	0.0483559	-0.0598962	0.00769983	0.00101766	0.00165165
adenocarcinoma	dyssomnias	0.222615	0.121154	-0.211155	0.0092064	0.00131986	0.0019668	0.222615	0.121154	-0.216111	0.00982716	0.0013628	0.00202163	0.120141	0.0619308	-0.0871896	0.00657334	0.00106829	0.00140961
adenocarcinoma	ectodermal dysplasia	0.239316	0.0719794	-0.0571017	0.0108149	0.0012526	0.00195365	0.247863	0.0747423	-0.0462466	0.0115902	0.00128651	0.00191453	0.153846	0.0451128	0.0253263	0.00850945	0.00107255	0.00139553
adenocarcinoma	endocrine gland neoplasms	0.653333	0.485149	-0.700342	0.0150535	0.0021401	0.00364484	0.603333	0.431981	-0.614334	0.0160673	0.00217212	0.00360039	0.29	0.169591	-0.345612	0.00919381	0.00131593	0.002132
adenocarcinoma	endocrine system diseases	0.54	0.369863	-0.579802	0.0152344	0.00206636	0.00355349	0.56	0.388889	-0.594931	0.0165297	0.00223132	0.00364808	0.31	0.183432	-0.383265	0.00948353	0.00142632	0.0021151
adenocarcinoma	epilepsy	0.256667	0.147228	-0.254639	0.00925235	0.00140142	0.00214568	0.23	0.129944	-0.204261	0.00963326	0.00134737	0.0021128	0.106667	0.056338	-0.0240892	0.00605299	0.00109551	0.00131023
adenocarcinoma	esophageal diseases	0.496667	0.330377	-0.563019	0.0131296	0.00189095	0.00326632	0.476667	0.31291	-0.535509	0.0136261	0.00191083	0.00309735	0.273333	0.158301	-0.298176	0.00940377	0.00144233	0.00219367
adenocarcinoma	exophthalmos	0.263333	0.151631	-0.287946	0.0100943	0.00132945	0.00221983	0.27	0.156069	-0.260374	0.0111674	0.00146221	0.00235437	0.16	0.0869565	-0.118962	0.00733319	0.00113025	0.00165352
adenocarcinoma	eye diseases	0.44	0.282051	-0.474477	0.0126012	0.00171706	0.00292068	0.396667	0.247401	-0.413567	0.0137722	0.00172438	0.00291207	0.253333	0.145038	-0.325188	0.00905304	0.00142086	0.00192198
adenocarcinoma	eye diseases, hereditary	0.22	0.123596	-0.185758	0.00817433	0.00125868	0.00196296	0.2	0.111111	-0.133904	0.00917155	0.0012571	0.0018865	0.116667	0.0619469	-0.0950447	0.00630447	0.0011609	0.00138707
adenocarcinoma	female urogenital diseases	0.623333	0.452785	-0.687669	0.0148851	0.00211391	0.00354416	0.596667	0.425178	-0.637098	0.0165071	0.00216996	0.00359951	0.366667	0.22449	-0.451302	0.0088541	0.00150894	0.00217789
adenocarcinoma	female urogenital diseases and pregnancy complications	0.623333	0.452785	-0.687669	0.0148851	0.00211391	0.00354416	0.596667	0.425178	-0.637098	0.0165071	0.00216996	0.00359951	0.366667	0.22449	-0.451302	0.0088541	0.00150894	0.00217789
adenocarcinoma	gastroenteritis	0.463333	0.301518	-0.514383	0.0140675	0.00185762	0.00303043	0.433333	0.276596	-0.477377	0.0144012	0.00184435	0.00296343	0.286667	0.167315	-0.3	0.00871112	0.00134599	0.00201779
adenocarcinoma	gastrointestinal diseases	0.63	0.459854	-0.685047	0.0150596	0.00212689	0.00357235	0.623333	0.452785	-0.674348	0.0170955	0.00221472	0.00378689	0.296667	0.174168	-0.334392	0.00929417	0.00155051	0.00225337
adenocarcinoma	gastrointestinal neoplasms	0.67	0.503759	-0.735049	0.015473	0.00225095	0.00376542	0.66	0.492537	-0.71063	0.0169211	0.00222714	0.00388382	0.306667	0.181102	-0.356708	0.00923995	0.00155761	0.00231675
adenocarcinoma	genetic diseases, inborn	0.34	0.204819	-0.347259	0.0113565	0.0017419	0.00263699	0.286667	0.167315	-0.245734	0.0115245	0.00172972	0.00250021	0.176667	0.0968921	-0.142948	0.00707317	0.00128673	0.00161149
adenocarcinoma	genetic diseases, x-linked	0.276667	0.160542	-0.250175	0.00997051	0.00162016	0.00246907	0.246667	0.140684	-0.206003	0.010528	0.00164146	0.0023405	0.14	0.0752688	-0.088743	0.00645633	0.00127289	0.00160022
adenocarcinoma	genital diseases, female	0.646667	0.477833	-0.734143	0.0147632	0.00211607	0.00363591	0.59	0.41844	-0.630203	0.0155143	0.00207568	0.00351583	0.266667	0.153846	-0.309819	0.00861242	0.00140677	0.00215348
adenocarcinoma	genital diseases, male	0.613333	0.442308	-0.666648	0.0150483	0.00191516	0.00363071	0.59	0.41844	-0.598414	0.0170029	0.00191155	0.00374011	0.256667	0.147228	-0.292051	0.0097806	0.00134488	0.00237141
adenocarcinoma	genital neoplasms, female	0.64	0.470588	-0.734598	0.0148145	0.00210223	0.003566	0.593333	0.421801	-0.631939	0.0158419	0.00206759	0.00351459	0.29	0.169591	-0.33669	0.00870499	0.00149884	0.00223132
adenocarcinoma	genital neoplasms, male	0.593333	0.421801	-0.635816	0.0149248	0.0019101	0.00352831	0.59	0.41844	-0.59762	0.01709	0.00193476	0.0037551	0.256667	0.147228	-0.293825	0.00973409	0.001341	0.00235612
adenocarcinoma	glioma	0.566667	0.395349	-0.613328	0.0160675	0.00219725	0.00349721	0.536667	0.366743	-0.562681	0.0169046	0.00222017	0.00363523	0.263333	0.151631	-0.291041	0.00933313	0.00138914	0.00221321
adenocarcinoma	glomerulonephritis	0.376667	0.232033	-0.373249	0.0123535	0.0018251	0.00262769	0.38	0.234568	-0.350711	0.0135289	0.00187831	0.00275519	0.203333	0.113173	-0.1928	0.00845266	0.0013215	0.00177115
adenocarcinoma	glucose metabolism disorders	0.376667	0.232033	-0.414723	0.0131122	0.00173173	0.00303543	0.376667	0.232033	-0.398708	0.0142581	0.00180616	0.00304273	0.176667	0.0968921	-0.164906	0.00845337	0.00116198	0.00171137
adenocarcinoma	goiter	0.383333	0.237113	-0.421784	0.0119382	0.00164861	0.00282438	0.343333	0.207243	-0.328139	0.0125052	0.00158207	0.00258296	0.19	0.104972	-0.172581	0.00807668	0.00122717	0.00183134
adenocarcinoma	gonadal disorders	0.58	0.408451	-0.604224	0.0140572	0.00194036	0.00335245	0.533333	0.363636	-0.543681	0.0149319	0.00192779	0.00338859	0.266667	0.153846	-0.293483	0.00843246	0.00145937	0.00207047
adenocarcinoma	gout	0.190476	0.0519481	-0.032054	0.00981497	0.00108944	0.00185198	0.180952	0.0492228	-0.00365528	0.0104687	0.00112878	0.00186137	0.0761905	0.0201511	0.146491	0.00675434	0.00094054	0.00134333
adenocarcinoma	gram-positive bacterial infections	0.343333	0.207243	-0.380532	0.0111754	0.00155025	0.0024987	0.306667	0.181102	-0.3111	0.0122088	0.00166726	0.00243934	0.173333	0.0948905	-0.127825	0.00711672	0.00117769	0.00151487
adenocarcinoma	graves disease	0.27	0.156069	-0.276417	0.0102765	0.00141024	0.00224068	0.266667	0.153846	-0.236482	0.0112419	0.00151889	0.00234459	0.16	0.0869565	-0.117089	0.00736143	0.0011256	0.0016554
adenocarcinoma	hair diseases	0.263333	0.151631	-0.283804	0.00897518	0.0014373	0.00203599	0.24	0.136364	-0.240726	0.00961161	0.00150085	0.00206174	0.156667	0.084991	-0.143337	0.0068715	0.00123048	0.00155211
adenocarcinoma	head and neck neoplasms	0.626667	0.456311	-0.691375	0.0146372	0.00213784	0.00355277	0.546667	0.376147	-0.581389	0.0155694	0.00211396	0.00346475	0.263333	0.151631	-0.294915	0.00928457	0.00147194	0.00221997
adenocarcinoma	heart arrest	0.236667	0.134216	-0.205486	0.00877599	0.00145568	0.00218293	0.216667	0.121495	-0.198638	0.0093642	0.00149921	0.00223552	0.113333	0.0600707	-0.0473684	0.00629535	0.00120307	0.00156832
adenocarcinoma	heart defects, congenital	0.26	0.149425	-0.274573	0.0110667	0.00136801	0.00254561	0.246667	0.140684	-0.228965	0.0119429	0.00143203	0.00270057	0.13	0.0695187	-0.0916325	0.00718102	0.00105029	0.0017054
adenocarcinoma	heart diseases	0.393333	0.244813	-0.427679	0.0129434	0.00178267	0.00293268	0.36	0.219512	-0.384577	0.0143308	0.00189473	0.00298328	0.183333	0.100917	-0.154386	0.00842316	0.00137499	0.00176068
adenocarcinoma	hematologic diseases	0.446667	0.287554	-0.47665	0.0137794	0.00203291	0.00317558	0.39	0.242236	-0.37608	0.0145047	0.00202585	0.00298001	0.193333	0.107011	-0.12654	0.0085617	0.00137624	0.00185396
adenocarcinoma	hemic and lymphatic diseases	0.453333	0.293103	-0.487833	0.0133019	0.00199975	0.00307296	0.416667	0.263158	-0.407269	0.0146391	0.0020323	0.00308893	0.206667	0.115242	-0.151533	0.00792098	0.00128846	0.00179971
adenocarcinoma	hemorrhagic disorders	0.433333	0.276596	-0.434418	0.0131413	0.00197898	0.00298078	0.39	0.242236	-0.358226	0.0141094	0.00199923	0.00288995	0.196667	0.109057	-0.140555	0.00804159	0.00141126	0.00184826
adenocarcinoma	hemostatic disorders	0.466667	0.304348	-0.496508	0.0141788	0.00196632	0.00322071	0.43	0.273885	-0.418926	0.0150738	0.00192984	0.00307985	0.2	0.111111	-0.152833	0.00842679	0.00132102	0.0018645
adenocarcinoma	hereditary sensory and motor neuropathy	0.132743	0.0604839	-0.0925863	0.00565364	0.00117358	0.00148705	0.128319	0.0583501	-0.0557225	0.00600579	0.0011787	0.00146574	0.0840708	0.0374753	-0.0132883	0.00440756	0.00101516	0.00102766
adenocarcinoma	heredodegenerative disorders, nervous system	0.246667	0.140684	-0.214354	0.0103189	0.0015453	0.00230096	0.246667	0.140684	-0.197988	0.0107958	0.0015199	0.00233063	0.113333	0.0600707	-0.05043	0.00611939	0.00114945	0.00141285
adenocarcinoma	hyperinsulinism	0.276667	0.160542	-0.28999	0.010653	0.00146186	0.00233689	0.283333	0.165049	-0.291652	0.0119593	0.00159315	0.00252655	0.14	0.0752688	-0.0726202	0.00760174	0.00118362	0.00162272
adenocarcinoma	hypersensitivity	0.343333	0.207243	-0.349672	0.0123363	0.00154168	0.00268511	0.333333	0.2	-0.313972	0.0132907	0.00164615	0.0026908	0.156667	0.084991	-0.0566553	0.00824996	0.00116677	0.00182797
adenocarcinoma	hypersensitivity, immediate	0.336667	0.202405	-0.325391	0.0118487	0.00152376	0.00255859	0.33	0.197605	-0.305142	0.0130059	0.00164715	0.00259092	0.153333	0.0830325	-0.0476882	0.00819844	0.00117035	0.00184278
adenocarcinoma	hyperthyroidism	0.316667	0.188119	-0.354685	0.0109831	0.00160604	0.00258443	0.296667	0.174168	-0.314303	0.0116672	0.00162392	0.00243803	0.163333	0.0889292	-0.165316	0.00756687	0.00118283	0.00164371
adenocarcinoma	hypopigmentation	0.23221	0.122772	-0.187583	0.0090587	0.00138662	0.00213475	0.209738	0.109589	-0.140356	0.00957949	0.00140319	0.00209852	0.108614	0.0539033	-0.0323524	0.00652706	0.00105278	0.00146785
adenocarcinoma	hypothalamic diseases	0.423333	0.268499	-0.434787	0.0132541	0.00172129	0.00293898	0.423333	0.268499	-0.405935	0.0143516	0.00178576	0.00298509	0.226667	0.12782	-0.185707	0.00858796	0.00138136	0.00202809
adenocarcinoma	hypotrichosis	0.286957	0.142241	-0.28565	0.0103414	0.00153458	0.00219227	0.282609	0.139785	-0.272574	0.0111188	0.00161737	0.002266	0.169565	0.0794297	-0.125762	0.00762158	0.00126121	0.00167882
adenocarcinoma	immune system diseases	0.42	0.265823	-0.468057	0.0132981	0.00184352	0.00305084	0.41	0.257862	-0.399713	0.0147095	0.00190366	0.00309165	0.203333	0.113173	-0.169433	0.00800669	0.00123611	0.00184908
adenocarcinoma	immunologic deficiency syndromes	0.39	0.242236	-0.417117	0.0124061	0.00181377	0.00276141	0.32	0.190476	-0.281959	0.0122448	0.00179677	0.00259583	0.146667	0.0791367	-0.0795892	0.00733191	0.00122864	0.00163222
adenocarcinoma	immunoproliferative disorders	0.436667	0.279318	-0.454441	0.0131066	0.00188376	0.00317541	0.44	0.282051	-0.418519	0.0140795	0.00195147	0.0031323	0.223333	0.125704	-0.204471	0.0081713	0.00131615	0.00188267
adenocarcinoma	infant, newborn, diseases	0.363333	0.221996	-0.386022	0.0119288	0.00164429	0.00261028	0.336667	0.202405	-0.340249	0.0124311	0.00170394	0.00262442	0.18	0.0989011	-0.16068	0.00733276	0.00128804	0.00157887
adenocarcinoma	inflammatory bowel diseases	0.436667	0.279318	-0.495189	0.0133086	0.00180815	0.00288241	0.386667	0.239669	-0.445406	0.0131329	0.00166626	0.00265156	0.26	0.149425	-0.268248	0.00812954	0.00130982	0.0019344
adenocarcinoma	insulin resistance	0.286408	0.131991	-0.271444	0.0117758	0.00166701	0.0026845	0.305825	0.142212	-0.264808	0.0127993	0.00177812	0.00283313	0.15534	0.0675105	-0.0714035	0.00820117	0.00134075	0.00186035
adenocarcinoma	intellectual disability	0.256667	0.147228	-0.247359	0.0088226	0.00133734	0.00225611	0.23	0.129944	-0.180979	0.00898023	0.00135267	0.00219414	0.08	0.0416667	-0.0100342	0.00552753	0.00097274	0.00138481
adenocarcinoma	intestinal diseases	0.596667	0.425178	-0.650651	0.0148803	0.00210174	0.00341959	0.586667	0.415094	-0.630191	0.016147	0.00213618	0.00366658	0.296667	0.174168	-0.319298	0.00871222	0.00155603	0.00221511
adenocarcinoma	intestinal neoplasms	0.64	0.470588	-0.698111	0.0149046	0.00220276	0.00366486	0.616667	0.445783	-0.673011	0.0160482	0.00224742	0.00382464	0.336667	0.202405	-0.383713	0.00869068	0.00158207	0.00227812
adenocarcinoma	joint diseases	0.383333	0.237113	-0.381284	0.0135981	0.00177114	0.00299498	0.366667	0.22449	-0.346011	0.0144493	0.00180139	0.00295033	0.196667	0.109057	-0.172464	0.00933447	0.00132409	0.0019935
adenocarcinoma	keratosis	0.32	0.190476	-0.378567	0.0101565	0.00163414	0.00218084	0.283333	0.165049	-0.311832	0.0108104	0.00167218	0.00220646	0.2	0.111111	-0.19421	0.00751538	0.00130707	0.00168599
adenocarcinoma	kidney diseases	0.516667	0.348315	-0.552093	0.014071	0.00200739	0.00327949	0.506667	0.339286	-0.532423	0.0148147	0.00198665	0.00329881	0.32	0.190476	-0.381812	0.00916214	0.00151926	0.00222878
adenocarcinoma	kidney neoplasms	0.643333	0.474201	-0.718712	0.014744	0.00199097	0.00348354	0.583333	0.411765	-0.642301	0.0149995	0.001989	0.00342801	0.34	0.204819	-0.396223	0.00850209	0.00146182	0.00208272
adenocarcinoma	leprosy	0.263682	0.118304	-0.228144	0.00912013	0.0015203	0.00212181	0.248756	0.110865	-0.192244	0.00952193	0.00153583	0.00217352	0.104478	0.04375	0.00877965	0.0059944	0.00119026	0.00140469
adenocarcinoma	leukemia	0.446667	0.287554	-0.466167	0.0138561	0.00187117	0.00343973	0.463333	0.301518	-0.452807	0.0148918	0.00200644	0.00345454	0.213333	0.119403	-0.155739	0.00841885	0.00128739	0.00180111
adenocarcinoma	leukemia, b-cell	0.42	0.265823	-0.418261	0.0132417	0.00181756	0.00316382	0.403333	0.25261	-0.383092	0.0129789	0.00182565	0.00307155	0.21	0.117318	-0.165096	0.00754678	0.00125278	0.00175927
adenocarcinoma	leukemia, lymphocytic, chronic, b-cell	0.343333	0.207243	-0.354253	0.0118137	0.00174266	0.00259387	0.32	0.190476	-0.310029	0.012369	0.00170919	0.00249643	0.196667	0.109057	-0.144939	0.00760726	0.00127392	0.00158619
adenocarcinoma	leukemia, lymphoid	0.39	0.242236	-0.372533	0.0124762	0.00176718	0.00293135	0.4	0.25	-0.39036	0.013089	0.00181426	0.00305004	0.213333	0.119403	-0.180585	0.00766882	0.00126546	0.00177899
adenocarcinoma	leukemia, myeloid	0.436667	0.279318	-0.458385	0.0135688	0.00183492	0.00339561	0.42	0.265823	-0.400349	0.0144717	0.00198087	0.00332873	0.19	0.104972	-0.143536	0.00797562	0.00127737	0.00187569
adenocarcinoma	leukemia, myeloid, acute	0.436667	0.279318	-0.453008	0.013311	0.00185088	0.00338455	0.4	0.25	-0.370288	0.0136684	0.00183655	0.00324754	0.176667	0.0968921	-0.120512	0.00795098	0.00122322	0.00177781
adenocarcinoma	limb deformities, congenital	0.192708	0.0813187	-0.124896	0.0109266	0.00130259	0.00219835	0.203125	0.0860927	-0.119065	0.0118035	0.00134965	0.00226524	0.130208	0.0535332	-0.052341	0.00896446	0.00111117	0.00172304
adenocarcinoma	lipid metabolism disorders	0.29	0.169591	-0.299843	0.0107102	0.00147946	0.0023823	0.31	0.183432	-0.311891	0.0119801	0.00168193	0.00267648	0.146667	0.0791367	-0.127188	0.0080332	0.00127581	0.00177932
adenocarcinoma	lipid metabolism, inborn errors	0.22	0.123596	-0.202299	0.00882634	0.00153115	0.00211378	0.24	0.136364	-0.236051	0.0102282	0.00156093	0.00224017	0.143333	0.0771993	-0.0811863	0.00689069	0.00129761	0.00154968
adenocarcinoma	lipidoses	0.23	0.129944	-0.213303	0.00868453	0.00142806	0.00204349	0.213333	0.119403	-0.161658	0.00968257	0.00152732	0.0021499	0.13	0.0695187	-0.0556514	0.00625449	0.00116051	0.00146204
adenocarcinoma	liver cirrhosis	0.453333	0.293103	-0.4992	0.0123426	0.00174223	0.0029464	0.426667	0.271186	-0.475187	0.0134989	0.00187268	0.0030001	0.226667	0.12782	-0.198601	0.00821734	0.00139247	0.00195802
adenocarcinoma	liver cirrhosis, biliary	0.33	0.197605	-0.354324	0.0100023	0.00156253	0.00234807	0.296667	0.174168	-0.30867	0.0107381	0.00153149	0.00233395	0.15	0.0810811	-0.112483	0.00662207	0.00113479	0.00155021
adenocarcinoma	liver diseases	0.69	0.526718	-0.766245	0.0148319	0.00220363	0.00393534	0.656667	0.488834	-0.696762	0.0165436	0.00228756	0.00395206	0.586667	0.415094	-0.725054	0.00933819	0.00160934	0.00249226
adenocarcinoma	lung diseases	0.56	0.388889	-0.6192	0.0142847	0.00190268	0.00328977	0.556667	0.385681	-0.586846	0.0155209	0.00200262	0.00339216	0.31	0.183432	-0.308603	0.00878415	0.00141842	0.00211561
adenocarcinoma	lung diseases, obstructive	0.373333	0.229508	-0.379089	0.0129153	0.00158752	0.0027533	0.37	0.226994	-0.368357	0.0143995	0.00171065	0.00284718	0.18	0.0989011	-0.113542	0.00860635	0.00120569	0.00198267
adenocarcinoma	lung neoplasms	0.623333	0.452785	-0.684932	0.0152718	0.00204452	0.00368573	0.596667	0.425178	-0.635936	0.0157689	0.00201289	0.00360155	0.286667	0.167315	-0.292781	0.00857616	0.00144641	0.00209804
adenocarcinoma	lupus erythematosus, systemic	0.259124	0.141153	-0.22885	0.0100322	0.00144358	0.00212162	0.237226	0.127701	-0.191489	0.0106709	0.00148606	0.00212427	0.149635	0.0769231	-0.0665502	0.00714862	0.00121366	0.00155908
adenocarcinoma	lymphatic diseases	0.45	0.290323	-0.488725	0.0133809	0.00200157	0.0030833	0.42	0.265823	-0.411702	0.014638	0.00203157	0.00308893	0.21	0.117318	-0.161882	0.00794085	0.00129294	0.00181524
adenocarcinoma	lymphoma	0.416667	0.263158	-0.417373	0.0124223	0.001787	0.00298483	0.446667	0.287554	-0.416591	0.0139342	0.00195146	0.00322221	0.24	0.136364	-0.188909	0.00777348	0.00129402	0.00186312
adenocarcinoma	lymphoma, non-hodgkin	0.41	0.257862	-0.42476	0.0122877	0.00183801	0.00287277	0.4	0.25	-0.356365	0.0136172	0.0019363	0.00302724	0.206667	0.115242	-0.149952	0.00781113	0.00119552	0.00166802
adenocarcinoma	lymphoproliferative disorders	0.45	0.290323	-0.465848	0.0133763	0.00189192	0.00321618	0.453333	0.293103	-0.431253	0.0145627	0.00196845	0.00324382	0.22	0.123596	-0.1968	0.00818236	0.00126178	0.00187716
adenocarcinoma	lysosomal storage diseases	0.23	0.129944	-0.203658	0.00809696	0.00147202	0.00192867	0.22	0.123596	-0.172227	0.0091891	0.00150055	0.00201896	0.126667	0.0676157	-0.0396503	0.00631167	0.00118474	0.00134089
adenocarcinoma	lysosomal storage diseases, nervous system	0.23	0.129944	-0.234804	0.00843344	0.00139928	0.00195704	0.226667	0.12782	-0.187904	0.00956262	0.00151352	0.00210853	0.13	0.0695187	-0.0349592	0.00650474	0.0011564	0.00141633
adenocarcinoma	macular degeneration	0.296667	0.174168	-0.301001	0.0103699	0.0017153	0.00254108	0.286667	0.167315	-0.282324	0.0113386	0.00178124	0.00259387	0.173333	0.0948905	-0.173647	0.00755949	0.00124241	0.00171794
adenocarcinoma	malabsorption syndromes	0.29	0.169591	-0.273967	0.0102989	0.00160196	0.00220137	0.29	0.169591	-0.309163	0.011565	0.00178511	0.00241493	0.143333	0.0771993	-0.110892	0.00691251	0.00121247	0.00148459
adenocarcinoma	male urogenital diseases	0.653333	0.485149	-0.727232	0.015224	0.00202321	0.00377278	0.623333	0.452785	-0.6513	0.017129	0.00201302	0.00380503	0.263333	0.151631	-0.311669	0.00960664	0.00132044	0.00229008
adenocarcinoma	malformations of cortical development	0.23	0.129944	-0.214174	0.00929941	0.00147652	0.00206692	0.24	0.136364	-0.199532	0.009874	0.00147547	0.00214986	0.14	0.0752688	-0.133038	0.00678216	0.00118679	0.00151477
adenocarcinoma	mental retardation, x-linked	0.22	0.123596	-0.186993	0.00892528	0.00131593	0.00224003	0.216667	0.121495	-0.183428	0.00969009	0.00138712	0.00222653	0.0933333	0.048951	-0.0713329	0.00591282	0.00103034	0.001397
adenocarcinoma	metabolic diseases	0.366667	0.22449	-0.364726	0.0124393	0.0017046	0.00286015	0.343333	0.207243	-0.297539	0.013633	0.00178876	0.00284925	0.16	0.0869565	-0.113412	0.00759814	0.00128439	0.00177143
adenocarcinoma	metabolic syndrome x	0.25	0.142857	-0.255375	0.00908865	0.00151492	0.0021266	0.223333	0.125704	-0.190872	0.00965684	0.00152545	0.00208905	0.136667	0.0733453	-0.101779	0.00676223	0.00121822	0.00155503
adenocarcinoma	metabolism, inborn errors	0.233333	0.132075	-0.155974	0.00800769	0.00131922	0.00200783	0.183333	0.100917	-0.0743998	0.00818838	0.00131493	0.00180809	0.11	0.0582011	-0.046894	0.00588915	0.00115281	0.00139534
adenocarcinoma	metal metabolism, inborn errors	0.246667	0.140684	-0.273324	0.00816747	0.00144002	0.00191606	0.24	0.136364	-0.252114	0.00953329	0.00150602	0.00202425	0.0966667	0.0507881	-0.0602368	0.00613355	0.00113932	0.00129563
adenocarcinoma	mitochondrial diseases	0.18	0.0989011	-0.139441	0.00682175	0.00112989	0.00180588	0.16	0.0869565	-0.0921291	0.00706501	0.00110542	0.00166177	0.1	0.0526316	-0.00725828	0.004598	0.000857911	0.00119403
adenocarcinoma	motor neuron disease	0.156667	0.084991	-0.156851	0.00692824	0.00118544	0.00174127	0.156667	0.084991	-0.140483	0.00820482	0.00126515	0.00190562	0.07	0.0362694	0.0063287	0.00548607	0.00107563	0.00133239
adenocarcinoma	mouth diseases	0.5	0.333333	-0.524898	0.0142959	0.0018402	0.00322431	0.426667	0.271186	-0.426229	0.0149897	0.00188772	0.00316918	0.273333	0.158301	-0.283417	0.00875846	0.0013367	0.00197476
adenocarcinoma	movement disorders	0.323333	0.192843	-0.306862	0.0116723	0.00163458	0.0027076	0.27	0.156069	-0.229367	0.0115871	0.00161589	0.00265076	0.133333	0.0714286	-0.0798003	0.00688646	0.00122012	0.00169774
adenocarcinoma	multiple sclerosis	0.383333	0.237113	-0.368803	0.0130348	0.00174208	0.00287938	0.376667	0.232033	-0.343791	0.0144532	0.00183197	0.00290185	0.206667	0.115242	-0.162888	0.00829003	0.00133348	0.00186473
adenocarcinoma	muscular diseases	0.296667	0.174168	-0.291865	0.0100218	0.00152225	0.00236495	0.28	0.162791	-0.26316	0.010766	0.00158244	0.00237574	0.136667	0.0733453	-0.111028	0.00729828	0.00120264	0.00164804
adenocarcinoma	muscular disorders, atrophic	0.253333	0.145038	-0.237606	0.0100554	0.00161313	0.00232784	0.206667	0.115242	-0.177021	0.00996297	0.0015378	0.00217138	0.103333	0.0544815	-0.0131652	0.00665733	0.00126015	0.00158915
adenocarcinoma	muscular dystrophies	0.246667	0.140684	-0.231646	0.00936097	0.00156751	0.00218552	0.196667	0.109057	-0.172252	0.00955322	0.0014585	0.00201378	0.106667	0.056338	-0.0293099	0.0062208	0.00120856	0.00155097
adenocarcinoma	musculoskeletal abnormalities	0.3	0.176471	-0.260711	0.0118895	0.00159024	0.00262974	0.256667	0.147228	-0.206603	0.0122989	0.00159037	0.00256986	0.133333	0.0714286	-0.12232	0.00785944	0.00114	0.00172808
adenocarcinoma	musculoskeletal diseases	0.41	0.257862	-0.448535	0.0139117	0.00174316	0.00311185	0.383333	0.237113	-0.392791	0.0149847	0.0017652	0.00305974	0.196667	0.109057	-0.183929	0.00947547	0.00133054	0.00203245
adenocarcinoma	mycobacterium infections	0.293333	0.171875	-0.320554	0.00996559	0.00137987	0.00225099	0.266667	0.153846	-0.288481	0.0110051	0.00147893	0.00231733	0.126667	0.0676157	-0.0178894	0.00670675	0.00107047	0.00137029
adenocarcinoma	myeloproliferative disorders	0.42	0.265823	-0.431775	0.0134399	0.00185531	0.00318799	0.366667	0.22449	-0.35237	0.0136835	0.00194254	0.00305961	0.186667	0.102941	-0.152842	0.00802867	0.00131961	0.00183192
adenocarcinoma	myocardial infarction	0.39	0.242236	-0.40567	0.01288	0.00182627	0.00295675	0.373333	0.229508	-0.413495	0.0148854	0.00197307	0.00308157	0.193333	0.107011	-0.208224	0.00867569	0.00129623	0.00182912
adenocarcinoma	myocardial ischemia	0.393333	0.244813	-0.432012	0.0129457	0.00179708	0.0029804	0.383333	0.237113	-0.418697	0.0142803	0.00197945	0.00307812	0.213333	0.119403	-0.192648	0.00908937	0.00143797	0.00196271
adenocarcinoma	neoplasms	0.73	0.574803	-0.804437	0.0163206	0.00218689	0.00396542	0.723333	0.56658	-0.766212	0.0182468	0.00229823	0.00404897	0.343333	0.207243	-0.396135	0.0102441	0.00143354	0.00243838
adenocarcinoma	neoplasms by histologic type	0.696667	0.534527	-0.776983	0.0156729	0.00226165	0.00381552	0.703333	0.542416	-0.742775	0.0177037	0.00242138	0.00390364	0.543333	0.372998	-0.657895	0.00931874	0.00155285	0.00237247
adenocarcinoma	neoplasms by site	0.756667	0.608579	-0.835314	0.0155634	0.00220939	0.00401533	0.76	0.612903	-0.80479	0.0175722	0.00232058	0.00416931	0.34	0.204819	-0.373107	0.00998895	0.00141882	0.00243446
adenocarcinoma	neoplasms, connective and soft tissue	0.58	0.408451	-0.659247	0.0149927	0.00209525	0.00367383	0.53	0.360544	-0.56314	0.0165847	0.00216866	0.00353801	0.29	0.169591	-0.297439	0.00841472	0.00141971	0.0020642
adenocarcinoma	neoplasms, connective tissue	0.653333	0.485149	-0.724801	0.0157584	0.00218224	0.00389507	0.626667	0.456311	-0.666649	0.017117	0.00224664	0.00393194	0.316667	0.188119	-0.353172	0.00976056	0.00143898	0.00227964
adenocarcinoma	neoplasms, germ cell and embryonal	0.61	0.438849	-0.65644	0.0155545	0.00224786	0.00350343	0.61	0.438849	-0.642876	0.0171148	0.00224782	0.00369014	0.246667	0.140684	-0.299888	0.00809156	0.00139157	0.00195309
adenocarcinoma	neoplasms, glandular and epithelial	0.81	0.680672	-0.907361	0.0161697	0.00236619	0.00400159	0.806667	0.675978	-0.868842	0.0178618	0.00251231	0.00415581	0.633333	0.463415	-0.810847	0.00946527	0.00159371	0.0024425
adenocarcinoma	neoplasms, nerve tissue	0.593333	0.421801	-0.641049	0.015442	0.00227136	0.00347089	0.596667	0.425178	-0.625216	0.0171355	0.00228882	0.00365648	0.246667	0.140684	-0.288723	0.00839197	0.00148586	0.00201509
adenocarcinoma	neoplasms, neuroepithelial	0.576667	0.405152	-0.603983	0.0158445	0.00221148	0.00360743	0.56	0.388889	-0.572417	0.01715	0.00228203	0.00370007	0.246667	0.140684	-0.246865	0.00903702	0.00148894	0.0021329
adenocarcinoma	neoplastic syndromes, hereditary	0.483333	0.318681	-0.543754	0.0137043	0.00191788	0.0032649	0.44	0.282051	-0.467454	0.0144921	0.001932	0.00323191	0.263333	0.151631	-0.271534	0.00922711	0.00145245	0.00219447
adenocarcinoma	nephritis	0.37	0.226994	-0.354592	0.0125947	0.00179611	0.00275989	0.38	0.234568	-0.348406	0.0137812	0.00185531	0.00269292	0.196667	0.109057	-0.175431	0.00821061	0.00129343	0.001745
adenocarcinoma	nervous system diseases	0.423333	0.268499	-0.458036	0.0135924	0.00186508	0.00292762	0.38	0.234568	-0.383201	0.0144057	0.00193013	0.00292542	0.223333	0.125704	-0.230693	0.00800978	0.00144134	0.00189561
adenocarcinoma	nervous system malformations	0.253333	0.145038	-0.240891	0.0102274	0.0015323	0.00227955	0.226667	0.12782	-0.185683	0.0109702	0.00143366	0.00225982	0.126667	0.0676157	-0.102331	0.0068163	0.00112183	0.00152663
adenocarcinoma	neurobehavioral manifestations	0.273333	0.158301	-0.256241	0.0101472	0.00132948	0.00228878	0.23	0.129944	-0.171126	0.00962683	0.00134901	0.00220606	0.09	0.0471204	-0.0383494	0.00566713	0.00107006	0.00133567
adenocarcinoma	neurodegenerative diseases	0.336667	0.202405	-0.349599	0.0123159	0.00173208	0.00284335	0.296667	0.174168	-0.277744	0.0129499	0.00183903	0.00279505	0.16	0.0869565	-0.127566	0.00735371	0.00135589	0.00165228
adenocarcinoma	neuroectodermal tumors	0.59	0.41844	-0.634215	0.0155344	0.00225438	0.00349469	0.586667	0.415094	-0.609881	0.0170579	0.0022897	0.00364167	0.236667	0.134216	-0.278179	0.00820795	0.00143171	0.00198125
adenocarcinoma	neuroendocrine tumors	0.593333	0.421801	-0.655822	0.0152942	0.00221137	0.00344026	0.556667	0.385681	-0.578498	0.0161103	0.00217366	0.00351825	0.24	0.136364	-0.269307	0.00804535	0.00146445	0.00193545
adenocarcinoma	neurologic manifestations	0.303333	0.178782	-0.331501	0.0111083	0.00146985	0.00242401	0.246667	0.140684	-0.237652	0.0110889	0.00145733	0.00231219	0.103333	0.0544815	-0.0673074	0.00695211	0.00114905	0.00145468
adenocarcinoma	neuromuscular diseases	0.34	0.204819	-0.367741	0.0105786	0.00168131	0.00259471	0.313333	0.185771	-0.319154	0.011615	0.00168618	0.00254637	0.153333	0.0830325	-0.141829	0.00771791	0.00126111	0.0016657
adenocarcinoma	nevi and melanomas	0.536667	0.366743	-0.562901	0.0146888	0.00216409	0.00328698	0.523333	0.354402	-0.526598	0.0158743	0.00216909	0.00346268	0.226667	0.12782	-0.227867	0.00830918	0.0014843	0.0020056
adenocarcinoma	nutrition disorders	0.38	0.234568	-0.404401	0.0126378	0.00166273	0.00293553	0.35	0.212121	-0.338718	0.0133189	0.00176164	0.00298806	0.133333	0.0714286	-0.0590522	0.00763781	0.00110524	0.00171975
adenocarcinoma	nutritional and metabolic diseases	0.356667	0.217039	-0.347957	0.0123864	0.00170215	0.00283745	0.33	0.197605	-0.270761	0.0132805	0.00177908	0.00279537	0.16	0.0869565	-0.109693	0.00757723	0.00126886	0.00173866
adenocarcinoma	obesity	0.336667	0.202405	-0.337179	0.0117322	0.001488	0.00275969	0.306667	0.181102	-0.304207	0.0124861	0.00157269	0.00262591	0.12	0.0638298	-0.0171297	0.00732595	0.00110743	0.00162296
adenocarcinoma	ocular motility disorders	0.16	0.0869565	-0.133633	0.00748355	0.00121793	0.00168819	0.15	0.0810811	-0.101261	0.00820517	0.00123272	0.00176085	0.0933333	0.048951	-0.0803804	0.00591218	0.00105332	0.00132701
adenocarcinoma	orbital diseases	0.266667	0.153846	-0.284482	0.0101753	0.0013683	0.00223623	0.273333	0.158301	-0.265002	0.0111273	0.00146055	0.00236496	0.16	0.0869565	-0.118315	0.00732643	0.00113151	0.00165309
adenocarcinoma	osteochondrodysplasias	0.23	0.129944	-0.235754	0.0108848	0.00139054	0.00223079	0.236667	0.134216	-0.23887	0.0119272	0.00142411	0.00237712	0.146667	0.0791367	-0.130131	0.00799757	0.00107752	0.00160117
adenocarcinoma	osteoporosis	0.4	0.25	-0.444345	0.0138273	0.00169216	0.00308445	0.35	0.212121	-0.379661	0.0134104	0.00155398	0.00301312	0.18	0.0989011	-0.19556	0.0085579	0.00113777	0.00201829
adenocarcinoma	otorhinolaryngologic diseases	0.39	0.242236	-0.424341	0.0118013	0.00165489	0.00247637	0.35	0.212121	-0.371842	0.0121435	0.00160649	0.00240027	0.23	0.129944	-0.222433	0.00819112	0.00136517	0.0017447
adenocarcinoma	ovarian diseases	0.6	0.428571	-0.647236	0.0142718	0.00201962	0.00347906	0.536667	0.366743	-0.556335	0.0146161	0.00194763	0.00334195	0.283333	0.165049	-0.296708	0.0082757	0.00143399	0.00208865
adenocarcinoma	ovarian neoplasms	0.6	0.428571	-0.646691	0.014212	0.00199095	0.00343158	0.536667	0.366743	-0.553579	0.0146045	0.00194944	0.00332844	0.283333	0.165049	-0.295376	0.00821027	0.00143834	0.00208404
adenocarcinoma	overnutrition	0.336667	0.202405	-0.337179	0.0117322	0.001488	0.00275969	0.31	0.183432	-0.305912	0.0125366	0.00158081	0.00265163	0.12	0.0638298	-0.0171297	0.00732595	0.00110743	0.00162296
adenocarcinoma	overweight	0.33	0.197605	-0.326223	0.0116991	0.00149989	0.00269612	0.306667	0.181102	-0.295855	0.0125901	0.00158728	0.00261085	0.12	0.0638298	-0.0259007	0.00738756	0.00112789	0.00164966
adenocarcinoma	pancreatic diseases	0.636667	0.466993	-0.703767	0.014687	0.0021653	0.0033248	0.563333	0.392111	-0.599381	0.0154257	0.00213893	0.00333721	0.296667	0.174168	-0.339671	0.00938384	0.00140396	0.00198332
adenocarcinoma	panuveitis	0.265823	0.100962	-0.143769	0.0108868	0.00154042	0.00203766	0.234177	0.087886	-0.075733	0.0114597	0.00154812	0.00201885	0.113924	0.0409091	0.0734649	0.00742644	0.00117937	0.00136554
adenocarcinoma	parkinson disease	0.333333	0.2	-0.360894	0.0120542	0.00166644	0.00276066	0.28	0.162791	-0.274132	0.0116076	0.00162471	0.00259726	0.143333	0.0771993	-0.106375	0.00754123	0.00120497	0.00178262
adenocarcinoma	parkinsonian disorders	0.323333	0.192843	-0.321421	0.0117182	0.00163917	0.00267938	0.28	0.162791	-0.275165	0.0116752	0.00164116	0.0026003	0.143333	0.0771993	-0.106375	0.00748544	0.00121088	0.00179025
adenocarcinoma	pathologic processes	0.566667	0.395349	-0.622657	0.0152493	0.00204854	0.00353852	0.553333	0.382488	-0.600683	0.016586	0.00220066	0.0035719	0.27	0.156069	-0.268584	0.00978834	0.00144397	0.00224949
adenocarcinoma	pathological conditions, anatomical	0.516667	0.348315	-0.553847	0.0149328	0.00204551	0.0033895	0.506667	0.339286	-0.531352	0.0168701	0.00216556	0.00362195	0.266667	0.153846	-0.298638	0.00944219	0.00148515	0.0021801
adenocarcinoma	pathological conditions, signs and symptoms	0.54	0.369863	-0.592167	0.0149545	0.00204767	0.00344057	0.533333	0.363636	-0.561792	0.0164927	0.00214837	0.00356045	0.28	0.162791	-0.304639	0.00978315	0.00150801	0.00228331
adenocarcinoma	peripheral nervous system diseases	0.406667	0.25523	-0.466383	0.0125721	0.00188737	0.00291464	0.363333	0.221996	-0.373416	0.0135541	0.00195491	0.00293806	0.183333	0.100917	-0.193409	0.0088006	0.00137718	0.00189206
adenocarcinoma	peroxisomal disorders	0.25	0.142857	-0.207972	0.0088553	0.00138738	0.00215608	0.25	0.142857	-0.183169	0.00973745	0.00147894	0.00229657	0.113333	0.0600707	-0.0389211	0.0063145	0.00108773	0.00146869
adenocarcinoma	pigmentation disorders	0.316667	0.188119	-0.311061	0.011774	0.00161807	0.00260864	0.293333	0.171875	-0.263627	0.0122707	0.00162879	0.00261959	0.173333	0.0948905	-0.159866	0.00767705	0.0011675	0.00176478
adenocarcinoma	polyneuropathies	0.226667	0.12782	-0.282745	0.00817414	0.00141105	0.0018137	0.2	0.111111	-0.199285	0.00857397	0.00140484	0.00179871	0.11	0.0582011	-0.0619015	0.00552145	0.00114158	0.00114717
adenocarcinoma	precursor cell lymphoblastic leukemia-lymphoma	0.37	0.226994	-0.395139	0.0110959	0.00167885	0.00278373	0.363333	0.221996	-0.359658	0.0119161	0.00170428	0.00283126	0.2	0.111111	-0.15199	0.00750616	0.00129418	0.00187127
adenocarcinoma	prostatic diseases	0.586667	0.415094	-0.634819	0.0147862	0.00188047	0.00351264	0.586667	0.415094	-0.594123	0.0169036	0.00193313	0.00371723	0.256667	0.147228	-0.29739	0.00977947	0.00134693	0.00236
adenocarcinoma	prostatic neoplasms	0.58	0.408451	-0.634837	0.0147266	0.00187579	0.00348657	0.59	0.41844	-0.598306	0.0169783	0.00196935	0.00374806	0.256667	0.147228	-0.29739	0.0097569	0.0013471	0.00235354
adenocarcinoma	proteinuria	0.366667	0.22449	-0.378163	0.0121638	0.00175942	0.00279976	0.35	0.212121	-0.375231	0.0137561	0.00188072	0.00295035	0.193333	0.107011	-0.155376	0.00857623	0.0012564	0.00188056
adenocarcinoma	proteostasis deficiencies	0.26	0.149425	-0.264671	0.0101221	0.00165299	0.00228038	0.253333	0.145038	-0.235503	0.0110268	0.00173528	0.0022642	0.12	0.0638298	-0.0586347	0.00664223	0.00130129	0.00145574
adenocarcinoma	psoriasis	0.37	0.226994	-0.360827	0.0125497	0.00156924	0.00278262	0.333333	0.2	-0.295314	0.0127869	0.00145702	0.0027238	0.2	0.111111	-0.129331	0.00806884	0.00114981	0.00171695
adenocarcinoma	purine-pyrimidine metabolism, inborn errors	0.210227	0.0842825	-0.144739	0.00984824	0.00121923	0.00206291	0.181818	0.0720721	-0.0975703	0.0104551	0.00124273	0.00202071	0.130682	0.0507726	-0.00533555	0.00721679	0.00107682	0.00153966
adenocarcinoma	rectal diseases	0.64	0.470588	-0.683857	0.015072	0.00221117	0.00373016	0.61	0.438849	-0.6639	0.0160436	0.00215491	0.00375402	0.336667	0.202405	-0.382508	0.00887546	0.00157015	0.00229615
adenocarcinoma	renal tubular transport, inborn errors	0.183333	0.100917	-0.201337	0.007031	0.00113143	0.00153345	0.153333	0.0830325	-0.15598	0.00744793	0.00120486	0.00149902	0.103333	0.0544815	-0.021152	0.00524142	0.00109895	0.00116586
adenocarcinoma	respiratory hypersensitivity	0.36	0.219512	-0.3681	0.0125833	0.00164042	0.00269121	0.35	0.212121	-0.33232	0.0139251	0.00177018	0.00279948	0.156667	0.084991	-0.106683	0.00826007	0.00114296	0.00184981
adenocarcinoma	respiratory tract diseases	0.57	0.398601	-0.631233	0.0144565	0.00190775	0.00327797	0.55	0.37931	-0.579967	0.0153276	0.00198341	0.00331224	0.296667	0.174168	-0.295004	0.00878996	0.00144192	0.00212683
adenocarcinoma	respiratory tract neoplasms	0.636667	0.466993	-0.700858	0.0151929	0.0020557	0.00366123	0.603333	0.431981	-0.638753	0.0158185	0.00210204	0.00360259	0.29	0.169591	-0.298065	0.00880193	0.00151439	0.00213549
adenocarcinoma	retinal degeneration	0.303333	0.178782	-0.277016	0.0098184	0.00158936	0.00222999	0.253333	0.145038	-0.186743	0.0106194	0.00162063	0.0021628	0.153333	0.0830325	-0.141877	0.00666371	0.00128002	0.00159091
adenocarcinoma	retinal diseases	0.443333	0.284797	-0.465481	0.0129754	0.00188744	0.00312315	0.406667	0.25523	-0.410717	0.0136488	0.00190129	0.00315448	0.276667	0.160542	-0.311898	0.00875974	0.00149099	0.00204357
adenocarcinoma	retinal dystrophies	0.16	0.0869565	-0.086463	0.00618917	0.00110044	0.00130394	0.153333	0.0830325	-0.0584419	0.00759965	0.00121847	0.00148541	0.0833333	0.0434783	0.00448513	0.00478579	0.00104859	0.0011593
adenocarcinoma	retinitis pigmentosa	0.133333	0.0714286	-0.033845	0.00573982	0.00110747	0.00125867	0.13	0.0695187	-0.0219977	0.00675728	0.00120957	0.00139582	0.07	0.0362694	0.0420062	0.00494044	0.0010553	0.00109855
adenocarcinoma	rheumatic diseases	0.41	0.257862	-0.427277	0.0133022	0.00173408	0.00292487	0.353333	0.214575	-0.351378	0.0140712	0.0017476	0.00280864	0.19	0.104972	-0.136842	0.0090753	0.00133523	0.00188086
adenocarcinoma	sarcoma	0.593333	0.421801	-0.656324	0.0147017	0.00209885	0.00354882	0.533333	0.363636	-0.549488	0.0164384	0.0021812	0.00365627	0.276667	0.160542	-0.293685	0.00842718	0.00130015	0.00200711
adenocarcinoma	sensation disorders	0.263333	0.151631	-0.287309	0.0101492	0.00134991	0.00210963	0.21	0.117318	-0.185146	0.00971954	0.00128519	0.00192815	0.12	0.0638298	-0.103167	0.00658678	0.00110924	0.00129985
adenocarcinoma	signs and symptoms	0.54	0.369863	-0.592167	0.0150087	0.00204369	0.00343716	0.533333	0.363636	-0.561792	0.0164927	0.00214837	0.00356045	0.28	0.162791	-0.304639	0.00978315	0.00150801	0.00228331
adenocarcinoma	skin abnormalities	0.316667	0.188119	-0.282555	0.0110592	0.00154807	0.00234159	0.256667	0.147228	-0.208873	0.0105724	0.00148353	0.00225959	0.166667	0.0909091	-0.0909917	0.007107	0.00119385	0.00167847
adenocarcinoma	skin and connective tissue diseases	0.6	0.428571	-0.64789	0.015655	0.00212236	0.00368521	0.573333	0.401869	-0.587749	0.0166602	0.00215307	0.00369035	0.306667	0.181102	-0.340351	0.00968904	0.00143062	0.00223914
adenocarcinoma	skin diseases	0.6	0.428571	-0.644477	0.0156539	0.00213359	0.00369368	0.57	0.398601	-0.579974	0.0167042	0.0021862	0.00370364	0.306667	0.181102	-0.340351	0.00968904	0.00143062	0.00223914
adenocarcinoma	skin diseases, genetic	0.313333	0.185771	-0.287843	0.0108835	0.00154349	0.00239165	0.253333	0.145038	-0.20177	0.010489	0.0014765	0.00223313	0.166667	0.0909091	-0.0910937	0.00699739	0.00121816	0.00164018
adenocarcinoma	skin diseases, papulosquamous	0.37	0.226994	-0.361458	0.0121673	0.00150592	0.00275695	0.333333	0.2	-0.300427	0.0130779	0.00148402	0.00277857	0.196667	0.109057	-0.13959	0.0077941	0.0011894	0.00169844
adenocarcinoma	skin diseases, vascular	0.373333	0.229508	-0.360838	0.012924	0.00171512	0.00295885	0.33	0.197605	-0.313332	0.0131817	0.00166851	0.00281785	0.193333	0.107011	-0.132385	0.00861817	0.00130055	0.00194445
adenocarcinoma	sleep disorders	0.22	0.123596	-0.226163	0.00891084	0.00126362	0.00193089	0.216667	0.121495	-0.209605	0.00954102	0.00133242	0.00197188	0.113333	0.0600707	-0.0634381	0.00654772	0.00104754	0.00138743
adenocarcinoma	spastic paraplegia, hereditary	0.0972222	0.0191781	0.127136	0.00575211	0.0013178	0.00139229	0.0972222	0.0191781	0.141732	0.00609769	0.0013167	0.00140051	0.0694444	0.013624	0.183206	0.00470498	0.00132572	0.00104204
adenocarcinoma	spinal cord diseases	0.316667	0.188119	-0.339661	0.0110368	0.00167934	0.00251647	0.31	0.183432	-0.294366	0.0117728	0.00166475	0.00240069	0.15	0.0810811	-0.123932	0.0074931	0.00124381	0.00175543
adenocarcinoma	spinal diseases	0.34	0.204819	-0.361445	0.0116789	0.0016442	0.00254258	0.323333	0.192843	-0.332468	0.0133979	0.001647	0.00264265	0.156667	0.084991	-0.113176	0.00817317	0.00120858	0.00182141
adenocarcinoma	spinocerebellar ataxias	0.266667	0.153846	-0.217847	0.00946081	0.00158612	0.00241753	0.25	0.142857	-0.195582	0.00980604	0.00159494	0.00241498	0.126667	0.0676157	-0.0914654	0.0069308	0.00120259	0.00170016
adenocarcinoma	spinocerebellar degenerations	0.186667	0.102941	-0.145504	0.00750989	0.00129346	0.00216946	0.17	0.0928962	-0.131273	0.00778107	0.00135444	0.00208181	0.0866667	0.0452962	-0.0501351	0.00559862	0.00110214	0.00150144
adenocarcinoma	spondylarthritis	0.246667	0.140684	-0.222171	0.00960487	0.00133221	0.00217602	0.246667	0.140684	-0.190642	0.0101397	0.00136706	0.0021814	0.136667	0.0733453	-0.0577344	0.00672124	0.00103052	0.00149879
adenocarcinoma	spondylarthropathies	0.243243	0.137405	-0.216669	0.0095231	0.00129611	0.002139	0.243243	0.137405	-0.186881	0.010026	0.00132843	0.00214213	0.138514	0.0738739	-0.0489958	0.00669682	0.00102399	0.00149016
adenocarcinoma	spondylitis	0.256667	0.147228	-0.228031	0.0094506	0.0013197	0.00218014	0.246667	0.140684	-0.184016	0.00996086	0.00134339	0.00214396	0.146667	0.0791367	-0.0811417	0.00659746	0.00102397	0.00151411
adenocarcinoma	spondylitis, ankylosing	0.275862	0.0249221	0.238518	0.0107132	0.00102666	0.00207705	0.275862	0.0249221	0.264822	0.0112211	0.00105829	0.00184402	0.103448	0.00920245	0.407448	0.00668218	0.000863976	0.0014491
adenocarcinoma	stomatognathic diseases	0.5	0.333333	-0.525259	0.0141788	0.00180338	0.00320275	0.433333	0.276596	-0.436275	0.0153304	0.00189189	0.0031782	0.27	0.156069	-0.275902	0.00903407	0.00132788	0.00201541
adenocarcinoma	stomatognathic system abnormalities	0.19	0.104972	-0.224581	0.00901611	0.00125675	0.00209177	0.203333	0.113173	-0.194063	0.010061	0.0013873	0.00218417	0.143333	0.0771993	-0.0990623	0.007879	0.0010701	0.00171032
adenocarcinoma	tauopathies	0.363333	0.221996	-0.386696	0.0128357	0.00184929	0.00294394	0.32	0.190476	-0.298207	0.0133615	0.00187683	0.00294267	0.17	0.0928962	-0.147368	0.00806839	0.00149337	0.00187556
adenocarcinoma	tdp-43 proteinopathies	0.154362	0.0833333	-0.14337	0.00811196	0.00140152	0.00197265	0.151007	0.0813743	-0.122784	0.00865384	0.00146815	0.002032	0.0838926	0.04363	-0.0539524	0.00634082	0.00122288	0.00146556
adenocarcinoma	thoracic neoplasms	0.63	0.459854	-0.699835	0.0146623	0.00203355	0.00363284	0.603333	0.431981	-0.643943	0.0154122	0.00210679	0.00362644	0.283333	0.165049	-0.291462	0.00849961	0.00147487	0.00210394
adenocarcinoma	thyroid diseases	0.47	0.30719	-0.507994	0.0133116	0.00191775	0.00310855	0.47	0.30719	-0.49319	0.0147301	0.00193533	0.00318807	0.233333	0.132075	-0.25647	0.00880794	0.0013858	0.002056
adenocarcinoma	urination disorders	0.4	0.25	-0.440078	0.0123191	0.00165548	0.00288088	0.363333	0.221996	-0.391562	0.0136039	0.00179602	0.0029162	0.203333	0.113173	-0.163813	0.00832611	0.00130344	0.0019029
adenocarcinoma	urogenital abnormalities	0.4	0.25	-0.406058	0.0124862	0.00174715	0.00297431	0.373333	0.229508	-0.360271	0.0129686	0.00169092	0.00300541	0.22	0.123596	-0.1858	0.00811148	0.00125132	0.00200832
adenocarcinoma	urogenital neoplasms	0.72	0.5625	-0.791315	0.015548	0.00207848	0.00382029	0.663333	0.496259	-0.689549	0.0171356	0.00210119	0.00388104	0.28	0.162791	-0.332418	0.00973473	0.00130556	0.00231168
adenocarcinoma	urologic diseases	0.56	0.388889	-0.610836	0.0144527	0.00210976	0.00342816	0.54	0.369863	-0.563815	0.0152193	0.00203571	0.00339388	0.35	0.212121	-0.423846	0.00953161	0.0015895	0.0022376
adenocarcinoma	urologic neoplasms	0.68	0.515152	-0.75129	0.0152092	0.00200808	0.00367702	0.623333	0.452785	-0.683321	0.0162501	0.00202874	0.00360138	0.363333	0.221996	-0.460461	0.00910862	0.00151128	0.00217904
adenocarcinoma	urological manifestations	0.376667	0.232033	-0.401476	0.0121847	0.00167817	0.0027614	0.346667	0.209677	-0.372014	0.0135431	0.00179395	0.00285943	0.2	0.111111	-0.162597	0.00833926	0.00124063	0.00184837
adenocarcinoma	uveal diseases	0.306667	0.181102	-0.33236	0.0105761	0.00148315	0.00226689	0.293333	0.171875	-0.2875	0.0118032	0.00156326	0.00235246	0.16	0.0869565	-0.100593	0.00773593	0.00122952	0.00167798
adenocarcinoma	uveitis	0.273333	0.158301	-0.262821	0.00983945	0.00143412	0.00217587	0.256667	0.147228	-0.221608	0.010303	0.00142715	0.00204714	0.143333	0.0771993	-0.0903825	0.00717219	0.00114935	0.00158702
adenocarcinoma	uveitis, anterior	0.264286	0.0918114	-0.102338	0.0113997	0.00148865	0.00204986	0.235714	0.0810811	-0.041677	0.0120167	0.00149708	0.00202954	0.1	0.0328638	0.129936	0.00771333	0.00109973	0.00133688
adenocarcinoma	varicose veins	0.40708	0.125341	-0.187251	0.0130935	0.00166352	0.00289206	0.380531	0.116216	-0.160928	0.0138382	0.00177125	0.0029927	0.265487	0.078329	-0.0363323	0.00951721	0.00138819	0.00230533
adenocarcinoma	vascular diseases	0.47	0.30719	-0.511388	0.0140691	0.00196822	0.00315648	0.466667	0.304348	-0.50016	0.0162035	0.00221451	0.00343142	0.263333	0.151631	-0.250877	0.00921311	0.00156097	0.0020782
adenocarcinoma	vasculitis	0.283333	0.165049	-0.295128	0.010447	0.00151767	0.00234024	0.27	0.156069	-0.260985	0.0118422	0.00157243	0.00249013	0.126667	0.0676157	-0.0623096	0.0075083	0.00115143	0.00166943
adenocarcinoma	virus diseases	0.413333	0.260504	-0.449385	0.0126157	0.00186409	0.00276466	0.383333	0.237113	-0.376013	0.0140128	0.00184812	0.00282578	0.16	0.0869565	-0.106217	0.00742694	0.00115036	0.00154071
adenocarcinoma	vision disorders	0.196667	0.109057	-0.228088	0.00722474	0.00114769	0.00158866	0.203333	0.113173	-0.21004	0.0081688	0.00119397	0.00177354	0.12	0.0638298	-0.103134	0.00599338	0.00100686	0.00130412
adnexal diseases	adrenal gland diseases	0.383333	0.237113	-0.419656	0.011442	0.00150208	0.00284023	0.303333	0.178782	-0.316494	0.010577	0.00145197	0.00260212	0.173333	0.0948905	-0.13704	0.00777682	0.0011563	0.00173861
adnexal diseases	albuminuria	0.298611	0.171315	-0.31007	0.0118851	0.00167348	0.00248677	0.284722	0.162055	-0.287155	0.011661	0.00160686	0.00239193	0.201389	0.109434	-0.165181	0.00916063	0.00138879	0.00201703
adnexal diseases	alzheimer disease	0.3	0.176471	-0.283969	0.0121413	0.00173828	0.00262792	0.293333	0.171875	-0.247806	0.0118855	0.00171887	0.0025992	0.2	0.111111	-0.163692	0.00831636	0.00146027	0.00195137
adnexal diseases	amino acid metabolism, inborn errors	0.2	0.111111	-0.100134	0.00780322	0.0012791	0.00173981	0.193333	0.107011	-0.109765	0.00778896	0.00126657	0.00179401	0.11	0.0582011	-0.0277607	0.00618846	0.00106581	0.00138102
adnexal diseases	amyotrophic lateral sclerosis	0.157895	0.032967	0.0560842	0.00866278	0.00142152	0.00209141	0.131579	0.0273224	0.10279	0.00841217	0.00137273	0.00204499	0.118421	0.0245232	0.114796	0.00723164	0.00120894	0.00189799
adnexal diseases	anemia	0.296667	0.174168	-0.260188	0.0105212	0.00153956	0.00236983	0.25	0.142857	-0.19905	0.00976251	0.00144727	0.00223445	0.19	0.104972	-0.149227	0.00749051	0.00124874	0.00169683
adnexal diseases	anemia, aplastic	0.226667	0.12782	-0.165043	0.00965207	0.00146301	0.00216643	0.203333	0.113173	-0.152268	0.00942935	0.00138657	0.002004	0.17	0.0928962	-0.109541	0.00766209	0.00121699	0.00169712
adnexal diseases	anemia, hemolytic	0.233333	0.132075	-0.195462	0.00862585	0.0013594	0.00195129	0.223333	0.125704	-0.162446	0.00892299	0.00137327	0.00199171	0.133333	0.0714286	-0.0818781	0.00639263	0.00119633	0.0014981
adnexal diseases	aneurysm	0.28	0.162791	-0.309683	0.0110368	0.00148588	0.00232862	0.243333	0.13852	-0.246437	0.0114308	0.001469	0.00225354	0.196667	0.109057	-0.16341	0.0087399	0.00126251	0.00188123
adnexal diseases	ankylosis	0.277778	0.0568182	0.0927465	0.0103888	0.0013065	0.00197118	0.236111	0.0478873	0.131629	0.0101814	0.00127221	0.00170327	0.166667	0.0333333	0.173022	0.00792366	0.0010521	0.00138181
adnexal diseases	arrhythmias, cardiac	0.22	0.123596	-0.185374	0.00933016	0.00133268	0.00206134	0.193333	0.107011	-0.148913	0.00873411	0.00131851	0.00192074	0.1	0.0526316	-0.00405583	0.00587543	0.00112922	0.00144897
adnexal diseases	arterial occlusive diseases	0.403333	0.25261	-0.42092	0.0139521	0.0018624	0.00305131	0.363333	0.221996	-0.350096	0.0138964	0.00183535	0.00294071	0.216667	0.121495	-0.167845	0.00940407	0.00141357	0.00227484
adnexal diseases	arteriosclerosis	0.4	0.25	-0.419181	0.0140303	0.00184862	0.00306025	0.37	0.226994	-0.357639	0.0139507	0.00188108	0.00297279	0.216667	0.121495	-0.174595	0.00944683	0.00139261	0.00228299
adnexal diseases	arthritis	0.34	0.204819	-0.354213	0.0127879	0.00160166	0.00277377	0.306667	0.181102	-0.310494	0.0126424	0.00152503	0.00256547	0.213333	0.119403	-0.207425	0.0096111	0.00136111	0.00210283
adnexal diseases	arthritis, rheumatoid	0.257485	0.101415	-0.148987	0.0100165	0.00126216	0.00201363	0.221557	0.0860465	-0.100567	0.00952727	0.00121142	0.00178992	0.167665	0.0637813	-0.0492463	0.00760273	0.00112083	0.00161454
adnexal diseases	asthma	0.29	0.169591	-0.25201	0.0120155	0.00146131	0.00248638	0.286667	0.167315	-0.237871	0.0120907	0.00146103	0.0024405	0.203333	0.113173	-0.171272	0.00899041	0.00124149	0.00201145
adnexal diseases	ataxia	0.25	0.142857	-0.206909	0.00889101	0.00150397	0.00209919	0.203333	0.113173	-0.157418	0.00786845	0.00128143	0.00192986	0.12	0.0638298	-0.0861587	0.00616655	0.00119204	0.00149501
adnexal diseases	autoimmune diseases	0.323333	0.192843	-0.288765	0.0118066	0.00161018	0.00253834	0.286667	0.167315	-0.25395	0.0115816	0.00151618	0.00246915	0.206667	0.115242	-0.192931	0.00825081	0.00137272	0.00179936
adnexal diseases	autoimmune diseases of the nervous system	0.32	0.190476	-0.303379	0.0115884	0.00149004	0.00244119	0.29	0.169591	-0.258681	0.0117254	0.00147399	0.00240648	0.216667	0.121495	-0.157317	0.00858225	0.00137594	0.00193445
adnexal diseases	bacterial infections	0.353333	0.214575	-0.356887	0.0120698	0.00170703	0.00258495	0.326667	0.195219	-0.317813	0.0122497	0.00166675	0.00263638	0.196667	0.109057	-0.156107	0.00787115	0.00126281	0.00172018
adnexal diseases	bacterial infections and mycoses	0.353333	0.214575	-0.356887	0.0120698	0.00170703	0.00258495	0.326667	0.195219	-0.317813	0.0122497	0.00166675	0.00263638	0.196667	0.109057	-0.156107	0.00787115	0.00126281	0.00172018
adnexal diseases	basal ganglia diseases	0.266667	0.153846	-0.247199	0.0113314	0.00154911	0.00250758	0.236667	0.134216	-0.161307	0.0102949	0.00148258	0.00233172	0.146667	0.0791367	-0.0694315	0.00726217	0.0011777	0.00171173
adnexal diseases	behcet syndrome	0.371429	0.0403727	0.184572	0.0146297	0.00144312	0.00300391	0.314286	0.0339506	0.238371	0.0139346	0.00130211	0.00255515	0.171429	0.0182371	0.303282	0.0111505	0.00111004	0.00161035
adnexal diseases	bile duct diseases	0.306667	0.181102	-0.370219	0.0101617	0.00142086	0.00236019	0.31	0.183432	-0.389723	0.0111838	0.00155082	0.00261633	0.203333	0.113173	-0.208409	0.00780727	0.00125032	0.00189397
adnexal diseases	biliary tract diseases	0.373333	0.229508	-0.409586	0.010974	0.00160402	0.00265677	0.353333	0.214575	-0.39734	0.0111182	0.00165612	0.00265318	0.243333	0.13852	-0.233132	0.00811767	0.00136229	0.00200581
adnexal diseases	blood coagulation disorders	0.283333	0.165049	-0.248719	0.00990806	0.00169898	0.0022515	0.22	0.123596	-0.18433	0.00880939	0.00154515	0.00199041	0.14	0.0752688	-0.109321	0.00690699	0.00138687	0.00155062
adnexal diseases	blood coagulation disorders, inherited	0.266667	0.153846	-0.237436	0.00937096	0.00171051	0.00214084	0.226667	0.12782	-0.198554	0.00857278	0.00160541	0.00198218	0.14	0.0752688	-0.104983	0.00702899	0.00141351	0.00156793
adnexal diseases	blood platelet disorders	0.286667	0.167315	-0.284774	0.0104981	0.00159775	0.00233947	0.226667	0.12782	-0.209184	0.00987735	0.0014286	0.00215561	0.126667	0.0676157	-0.0798487	0.00710553	0.00128605	0.0015939
adnexal diseases	blood protein disorders	0.4	0.25	-0.388179	0.0124135	0.00180404	0.00275132	0.353333	0.214575	-0.321915	0.0125272	0.00173007	0.002656	0.226667	0.12782	-0.183447	0.00840715	0.00136318	0.00190314
adnexal diseases	body weight	0.35	0.212121	-0.349346	0.0115622	0.0015146	0.00266488	0.293333	0.171875	-0.30696	0.0113672	0.00146233	0.00245031	0.166667	0.0909091	-0.0739993	0.0077851	0.0011703	0.00185504
adnexal diseases	bone diseases	0.423333	0.268499	-0.463973	0.0135258	0.0017478	0.00319853	0.386667	0.239669	-0.410903	0.0137326	0.00169577	0.0031072	0.216667	0.121495	-0.187021	0.00900062	0.00143407	0.00204649
adnexal diseases	bone diseases, developmental	0.256667	0.147228	-0.227534	0.0109021	0.00139102	0.00239793	0.24	0.136364	-0.170967	0.0108337	0.00138365	0.00246497	0.173333	0.0948905	-0.137582	0.00907229	0.00124388	0.00192666
adnexal diseases	bone diseases, metabolic	0.373333	0.229508	-0.381289	0.0122483	0.00155291	0.00287239	0.323333	0.192843	-0.308484	0.0118239	0.00148194	0.0027257	0.176667	0.0968921	-0.134276	0.0088611	0.00131136	0.00202645
adnexal diseases	bone marrow diseases	0.353333	0.214575	-0.343119	0.0118877	0.00167555	0.00272368	0.316667	0.188119	-0.317209	0.011814	0.00164537	0.00270357	0.193333	0.107011	-0.159821	0.00779063	0.00136076	0.00181136
adnexal diseases	brain diseases	0.386667	0.239669	-0.408709	0.013258	0.00179083	0.00301612	0.35	0.212121	-0.349856	0.0129136	0.00177719	0.00272397	0.203333	0.113173	-0.172115	0.00828681	0.00146891	0.00182624
adnexal diseases	brain diseases, metabolic	0.296667	0.174168	-0.239241	0.0101886	0.001552	0.00243943	0.25	0.142857	-0.1667	0.00936961	0.00143128	0.00216581	0.123333	0.0657194	-0.0659076	0.00652494	0.00124985	0.00158081
adnexal diseases	brain diseases, metabolic, inborn	0.276667	0.160542	-0.178769	0.00877996	0.00144413	0.00218068	0.223333	0.125704	-0.114755	0.00816358	0.00134194	0.00197212	0.113333	0.0600707	-0.043361	0.00636203	0.00115574	0.0014124
adnexal diseases	breast diseases	0.616667	0.445783	-0.674117	0.0151366	0.00206816	0.0037212	0.556667	0.385681	-0.600545	0.0148778	0.00195221	0.00356369	0.313333	0.185771	-0.349981	0.00952227	0.00145372	0.00215414
adnexal diseases	breast neoplasms	0.616667	0.445783	-0.672381	0.0151618	0.002065	0.00368492	0.553333	0.382488	-0.593631	0.0149104	0.00192672	0.00355249	0.313333	0.185771	-0.348227	0.00950399	0.00145002	0.00214366
adnexal diseases	bronchial diseases	0.386667	0.239669	-0.397319	0.013229	0.001612	0.00285946	0.36	0.219512	-0.351919	0.0128435	0.00157354	0.00271519	0.23	0.129944	-0.209147	0.00933248	0.00143874	0.00206618
adnexal diseases	carbohydrate metabolism, inborn errors	0.116667	0.0619469	0.0299263	0.00515133	0.000956824	0.00119046	0.12	0.0638298	0.00841171	0.00567522	0.00095681	0.0013131	0.0766667	0.0398614	0.0702728	0.00458444	0.000896434	0.0010662
adnexal diseases	carcinoma	0.63	0.459854	-0.689776	0.014405	0.00215071	0.00348513	0.563333	0.392111	-0.600527	0.0144125	0.00204167	0.00332347	0.293333	0.171875	-0.312893	0.00841537	0.00137759	0.00207845
adnexal diseases	carcinoma, renal cell	0.52	0.351351	-0.539699	0.01311	0.00180761	0.0030861	0.426667	0.271186	-0.454372	0.0118241	0.0016766	0.00274181	0.293333	0.171875	-0.288791	0.00843977	0.00140894	0.00197658
adnexal diseases	cardiomegaly	0.296667	0.174168	-0.250892	0.0107844	0.00161129	0.0025676	0.256667	0.147228	-0.195124	0.0107752	0.0016342	0.00236752	0.153333	0.0830325	-0.0885215	0.00809443	0.00134516	0.00176118
adnexal diseases	cardiomyopathies	0.33	0.197605	-0.317777	0.0119961	0.00167213	0.00255944	0.286667	0.167315	-0.248264	0.011525	0.00158676	0.00237261	0.186667	0.102941	-0.129678	0.00845297	0.00140987	0.00195441
adnexal diseases	cardiomyopathy, dilated	0.286667	0.167315	-0.244435	0.0105856	0.00162784	0.00254832	0.253333	0.145038	-0.20463	0.010557	0.00165264	0.00237169	0.15	0.0810811	-0.0833682	0.00783528	0.0013746	0.00173657
adnexal diseases	cardiomyopathy, hypertrophic	0.203333	0.113173	-0.150504	0.00857419	0.00134421	0.00194448	0.203333	0.113173	-0.133383	0.00864879	0.00131924	0.00191017	0.136667	0.0733453	-0.0812729	0.00670372	0.0011022	0.00150127
adnexal diseases	cardiomyopathy, hypertrophic, familial	0.15	0.0326087	0.0963912	0.00749715	0.00128319	0.00148466	0.125	0.027027	0.103602	0.00715051	0.00120024	0.00132773	0.0625	0.0133333	0.171083	0.00578289	0.00109626	0.00114492
adnexal diseases	cardiovascular abnormalities	0.326667	0.195219	-0.32699	0.0116168	0.00171706	0.00264356	0.266667	0.153846	-0.263465	0.011282	0.00159153	0.00252795	0.133333	0.0714286	-0.0652306	0.00794392	0.00132505	0.0016658
adnexal diseases	cardiovascular diseases	0.396667	0.247401	-0.431782	0.0131466	0.00180442	0.00292322	0.363333	0.221996	-0.38813	0.0134759	0.00184929	0.00290471	0.23	0.129944	-0.206393	0.00909953	0.00149654	0.00201921
adnexal diseases	carotid artery diseases	0.303333	0.178782	-0.315873	0.0113384	0.00169267	0.00249454	0.266667	0.153846	-0.241719	0.0105933	0.00157564	0.0022754	0.216667	0.121495	-0.200763	0.00930476	0.00148525	0.00202482
adnexal diseases	celiac disease	0.224335	0.117063	-0.182034	0.00897956	0.00137812	0.0019391	0.212928	0.110454	-0.151002	0.00869879	0.00131783	0.00178449	0.155894	0.0785441	-0.0750976	0.00710128	0.00123123	0.00145451
adnexal diseases	central nervous system diseases	0.4	0.25	-0.431954	0.0131041	0.00181046	0.00296901	0.356667	0.217039	-0.344029	0.0128532	0.00178996	0.0027337	0.213333	0.119403	-0.187279	0.00852835	0.00150832	0.00193231
adnexal diseases	cerebellar ataxia	0.28	0.162791	-0.282543	0.00965916	0.00151113	0.00233224	0.183333	0.100917	-0.135913	0.00806269	0.00135513	0.00195019	0.133333	0.0714286	-0.11932	0.00648546	0.00119232	0.00154669
adnexal diseases	cerebellar diseases	0.27	0.156069	-0.25975	0.00978874	0.00156228	0.00232019	0.203333	0.113173	-0.1699	0.00867384	0.00142867	0.0019874	0.133333	0.0714286	-0.119902	0.00647892	0.00123159	0.00165945
adnexal diseases	cerebrovascular disorders	0.36	0.219512	-0.371972	0.0136286	0.00176895	0.00271597	0.336667	0.202405	-0.328734	0.013514	0.00177521	0.00271637	0.226667	0.12782	-0.181323	0.00955277	0.00133596	0.00202282
adnexal diseases	charcot-marie-tooth disease	0.184932	0.0644391	-0.030149	0.00682934	0.0012863	0.00156256	0.143836	0.0494118	-0.00654244	0.00665897	0.00120528	0.00149625	0.10274	0.0348028	0.0416069	0.00545892	0.00113778	0.00131439
adnexal diseases	cholestasis	0.253333	0.145038	-0.291649	0.00941744	0.00139593	0.00217994	0.263333	0.151631	-0.320346	0.0102644	0.00140829	0.00234705	0.166667	0.0909091	-0.176353	0.00739066	0.00123045	0.0018166
adnexal diseases	cholestasis, intrahepatic	0.26	0.149425	-0.258867	0.00950849	0.00143143	0.00215941	0.243333	0.13852	-0.254393	0.00950534	0.00140933	0.00212733	0.17	0.0928962	-0.131941	0.00724496	0.00121254	0.00169521
adnexal diseases	chromosome disorders	0.28	0.162791	-0.289976	0.010509	0.00130033	0.00237091	0.236667	0.134216	-0.25331	0.00938533	0.00126805	0.00213279	0.0933333	0.048951	-0.0669928	0.00522492	0.000863098	0.00128323
adnexal diseases	colitis	0.363333	0.221996	-0.34969	0.0129411	0.00162592	0.00272627	0.323333	0.192843	-0.327733	0.0122284	0.0014439	0.00253608	0.226667	0.12782	-0.21394	0.00888976	0.00131822	0.00179958
adnexal diseases	colitis, ulcerative	0.333333	0.2	-0.344203	0.0117263	0.00150929	0.00238127	0.306667	0.181102	-0.307358	0.0112928	0.00143793	0.00234688	0.22	0.123596	-0.199718	0.0082661	0.00134252	0.00180981
adnexal diseases	collagen diseases	0.303333	0.178782	-0.286381	0.0108167	0.00163587	0.00254714	0.26	0.149425	-0.23776	0.0101819	0.00153692	0.00238864	0.17	0.0928962	-0.135699	0.00810383	0.00131518	0.0017938
adnexal diseases	colonic diseases	0.526667	0.357466	-0.555363	0.0139576	0.00198448	0.00326259	0.48	0.315789	-0.501047	0.0141344	0.00187942	0.00315478	0.253333	0.145038	-0.295053	0.00840425	0.00149739	0.00203903
adnexal diseases	colorectal neoplasms	0.54	0.369863	-0.565744	0.0138605	0.00198334	0.00333256	0.473333	0.310044	-0.496644	0.0137373	0.00190458	0.00318787	0.26	0.149425	-0.289753	0.00815669	0.00154608	0.00211758
adnexal diseases	congenital abnormalities	0.35	0.212121	-0.345182	0.0118045	0.00179918	0.00276817	0.276667	0.160542	-0.242525	0.0108226	0.00156024	0.00253138	0.166667	0.0909091	-0.148174	0.00747267	0.00133813	0.00179436
adnexal diseases	congenital disorders of glycosylation	0.0333333	0.00303951	0.403217	0.0029437	0.000985143	0.000924019	0.0666667	0.00609756	0.370233	0.00312072	0.000982476	0.00108727	0.0666667	0.00609756	0.411516	0.00258435	0.000885558	0.00121756
adnexal diseases	congenital, hereditary, and neonatal diseases and abnormalities	0.35	0.212121	-0.347979	0.0119638	0.00183238	0.00279039	0.273333	0.158301	-0.244156	0.0108039	0.0015604	0.00250421	0.166667	0.0909091	-0.148174	0.00747267	0.00133813	0.00179436
adnexal diseases	connective tissue diseases	0.573333	0.401869	-0.605078	0.014965	0.00198059	0.00343861	0.533333	0.363636	-0.55724	0.014991	0.00193425	0.00338665	0.31	0.183432	-0.343023	0.00971939	0.00151613	0.00223127
adnexal diseases	coronary artery disease	0.34	0.204819	-0.337804	0.0120125	0.00165488	0.00267299	0.3	0.176471	-0.287958	0.0118752	0.00157781	0.00251607	0.203333	0.113173	-0.146643	0.00866176	0.00135755	0.00201367
adnexal diseases	coronary disease	0.336667	0.202405	-0.354163	0.0117806	0.00158949	0.00259052	0.316667	0.188119	-0.313875	0.0115917	0.00158177	0.00242312	0.203333	0.113173	-0.179205	0.00881263	0.00128124	0.00203294
adnexal diseases	cranial nerve diseases	0.306667	0.181102	-0.312819	0.0104604	0.00144449	0.00231133	0.263333	0.151631	-0.240203	0.00951029	0.00139132	0.00213762	0.163333	0.0889292	-0.118118	0.00665276	0.00120333	0.00164277
adnexal diseases	craniofacial abnormalities	0.206667	0.115242	-0.164675	0.00996035	0.00128479	0.00227759	0.2	0.111111	-0.186694	0.0091661	0.00119115	0.00206431	0.116667	0.0619469	-0.049861	0.00700772	0.000947954	0.00161645
adnexal diseases	crohn disease	0.296667	0.174168	-0.270662	0.012121	0.00150144	0.00237022	0.263333	0.151631	-0.239091	0.0114432	0.00145751	0.00229307	0.206667	0.115242	-0.17767	0.00827108	0.00133022	0.00181162
adnexal diseases	death	0.386667	0.239669	-0.399308	0.0135897	0.0018306	0.00287465	0.326667	0.195219	-0.333401	0.0126516	0.00171056	0.0027557	0.18	0.0989011	-0.161429	0.00894131	0.00140512	0.00199366
adnexal diseases	death, sudden	0.173333	0.0948905	-0.121456	0.00837262	0.00123959	0.00188482	0.173333	0.0948905	-0.0969773	0.00839803	0.00127922	0.00184647	0.116667	0.0619469	-0.0198159	0.00659593	0.00111579	0.00152014
adnexal diseases	death, sudden, cardiac	0.155102	0.0749507	-0.0891317	0.00752643	0.00141925	0.00180485	0.146939	0.0707269	-0.0554635	0.00742354	0.00137891	0.00176471	0.114286	0.0541586	0.0129907	0.00601332	0.00127078	0.00148534
adnexal diseases	dementia	0.31	0.183432	-0.273516	0.0122469	0.00171114	0.00262619	0.29	0.169591	-0.24693	0.0118755	0.00173506	0.00258532	0.183333	0.100917	-0.147653	0.00793431	0.00142025	0.00188409
adnexal diseases	demyelinating autoimmune diseases, cns	0.3	0.176471	-0.257785	0.0121382	0.00153753	0.00255442	0.28	0.162791	-0.220108	0.0115199	0.00155389	0.00232798	0.206667	0.115242	-0.154387	0.00886888	0.00141401	0.00199012
adnexal diseases	demyelinating diseases	0.313333	0.185771	-0.278547	0.0121185	0.00158349	0.00251442	0.283333	0.165049	-0.227525	0.0115649	0.00155186	0.00236954	0.21	0.117318	-0.143185	0.00853817	0.00141412	0.00186233
adnexal diseases	diabetes mellitus	0.406667	0.25523	-0.440133	0.013008	0.00175176	0.00308376	0.353333	0.214575	-0.357855	0.0129717	0.00173071	0.00286834	0.22	0.123596	-0.198747	0.00885333	0.00125137	0.00202735
adnexal diseases	diabetes mellitus, type 1	0.323333	0.192843	-0.329435	0.0115655	0.00152279	0.00253109	0.293333	0.171875	-0.304251	0.0112872	0.00144721	0.00237269	0.166667	0.0909091	-0.13902	0.00781326	0.00118584	0.00164571
adnexal diseases	diabetes mellitus, type 2	0.306667	0.181102	-0.316563	0.0109352	0.00153515	0.00265066	0.246667	0.140684	-0.249204	0.0107703	0.00144173	0.0024642	0.15	0.0810811	-0.0933143	0.00820311	0.00121303	0.00188717
adnexal diseases	digestive system diseases	0.563333	0.392111	-0.605536	0.0142291	0.0020455	0.00339344	0.516667	0.348315	-0.553819	0.0148406	0.00200566	0.00337232	0.253333	0.145038	-0.280812	0.00885675	0.00144734	0.00208335
adnexal diseases	digestive system neoplasms	0.583333	0.411765	-0.615638	0.0147537	0.00207353	0.00357996	0.526667	0.357466	-0.542654	0.0148682	0.00203574	0.00346156	0.253333	0.145038	-0.274237	0.00883097	0.00144073	0.00209758
adnexal diseases	disorders of sex development	0.296667	0.174168	-0.371839	0.00907197	0.00135875	0.0023735	0.263333	0.151631	-0.273502	0.00920833	0.00134836	0.00232101	0.183333	0.100917	-0.132292	0.00719448	0.00114483	0.00185048
adnexal diseases	dna repair-deficiency disorders	0.326667	0.195219	-0.289835	0.0112061	0.00170983	0.00268555	0.253333	0.145038	-0.207026	0.010323	0.00156198	0.00243737	0.193333	0.107011	-0.186234	0.00802094	0.00132187	0.00196514
adnexal diseases	dwarfism	0.236667	0.134216	-0.244272	0.00875719	0.00124524	0.00230259	0.226667	0.12782	-0.198369	0.00883511	0.00123438	0.00237651	0.146667	0.0791367	-0.0854872	0.00664834	0.00104061	0.00181174
adnexal diseases	dyskinesias	0.253333	0.145038	-0.215163	0.0098171	0.00148733	0.00220477	0.203333	0.113173	-0.138323	0.00912002	0.00146187	0.00212635	0.113333	0.0600707	-0.0584173	0.00646249	0.00114579	0.00143062
adnexal diseases	dysostoses	0.128099	0.0606654	-0.0463046	0.00890589	0.00115056	0.00190562	0.115702	0.0544747	-0.0271926	0.00883071	0.00112737	0.00190133	0.0950413	0.044316	-0.0215413	0.00728388	0.00106138	0.00157885
adnexal diseases	dyssomnias	0.222615	0.121154	-0.21026	0.00889179	0.00129063	0.00197419	0.194346	0.104167	-0.159791	0.00865822	0.00126088	0.00184544	0.14841	0.077634	-0.0802509	0.00673678	0.00113784	0.00155951
adnexal diseases	ectodermal dysplasia	0.239316	0.0719794	-0.0201912	0.0103597	0.00119909	0.00185718	0.213675	0.0637755	0.00526094	0.0104504	0.00114455	0.00174777	0.102564	0.0296296	0.0729143	0.0080734	0.00101946	0.00140962
adnexal diseases	endocrine gland neoplasms	0.683333	0.518987	-0.762581	0.0147767	0.00209332	0.00368757	0.643333	0.474201	-0.709372	0.0145569	0.00202113	0.00351474	0.53	0.360544	-0.611745	0.00996477	0.00147281	0.00252115
adnexal diseases	endocrine system diseases	0.58	0.408451	-0.660323	0.0149276	0.00208781	0.00362629	0.566667	0.395349	-0.643196	0.0149232	0.00206017	0.00347778	0.51	0.342282	-0.587942	0.0101527	0.00159672	0.00246605
adnexal diseases	epilepsy	0.263333	0.151631	-0.244413	0.00907545	0.00138826	0.00207548	0.216667	0.121495	-0.169765	0.00876488	0.00129803	0.00198565	0.123333	0.0657194	-0.0276691	0.00613195	0.00110245	0.00141881
adnexal diseases	esophageal diseases	0.403333	0.25261	-0.429487	0.0121709	0.00166273	0.00282782	0.37	0.226994	-0.387567	0.0116631	0.00162853	0.0025491	0.27	0.156069	-0.301182	0.00919791	0.0013985	0.00216468
adnexal diseases	exophthalmos	0.266667	0.153846	-0.264395	0.0098147	0.0012308	0.00207977	0.253333	0.145038	-0.225717	0.0100325	0.00124536	0.00208255	0.153333	0.0830325	-0.115836	0.00750245	0.00110975	0.00167704
adnexal diseases	eye diseases	0.433333	0.276596	-0.460901	0.0120736	0.0016718	0.00272891	0.366667	0.22449	-0.375	0.0120999	0.00160308	0.00258749	0.233333	0.132075	-0.245076	0.0089628	0.00141894	0.00193907
adnexal diseases	eye diseases, hereditary	0.21	0.117318	-0.161618	0.00782706	0.0012231	0.00179968	0.163333	0.0889292	-0.0698485	0.00798281	0.00114571	0.00161082	0.12	0.0638298	-0.0880192	0.00641555	0.00110862	0.00141837
adnexal diseases	female urogenital diseases	0.61	0.438849	-0.682719	0.0144284	0.00206781	0.00347853	0.593333	0.421801	-0.661762	0.0149254	0.00204763	0.00337073	0.513333	0.345291	-0.625764	0.00955432	0.00159436	0.00237346
adnexal diseases	female urogenital diseases and pregnancy complications	0.61	0.438849	-0.682719	0.0144284	0.00206781	0.00347853	0.593333	0.421801	-0.661762	0.0149254	0.00204763	0.00337073	0.513333	0.345291	-0.625764	0.00955432	0.00159436	0.00237346
adnexal diseases	gastroenteritis	0.38	0.234568	-0.394568	0.013367	0.00167485	0.0027696	0.346667	0.209677	-0.353692	0.0128386	0.00157095	0.00261215	0.246667	0.140684	-0.262284	0.00893731	0.00135157	0.00191046
adnexal diseases	gastrointestinal diseases	0.536667	0.366743	-0.55639	0.0141956	0.00194784	0.00326993	0.48	0.315789	-0.506039	0.014719	0.00191137	0.0032274	0.246667	0.140684	-0.25265	0.00900837	0.00151108	0.00214736
adnexal diseases	gastrointestinal neoplasms	0.55	0.37931	-0.575751	0.0144313	0.00200422	0.00335456	0.503333	0.336303	-0.52009	0.0145309	0.00191527	0.00324713	0.26	0.149425	-0.280464	0.00876238	0.00151744	0.00217336
adnexal diseases	genetic diseases, inborn	0.316667	0.188119	-0.302186	0.0107804	0.00168679	0.00253875	0.266667	0.153846	-0.230432	0.0101958	0.00155233	0.00239538	0.146667	0.0791367	-0.115201	0.00676057	0.00126248	0.00159189
adnexal diseases	genetic diseases, x-linked	0.263333	0.151631	-0.220117	0.00962541	0.0015067	0.00233269	0.23	0.129944	-0.176521	0.00921362	0.00147424	0.00214418	0.13	0.0695187	-0.0660051	0.00641722	0.00126253	0.00146614
adnexal diseases	genital diseases, female	0.793333	0.657459	-0.917285	0.0150665	0.00219291	0.00388469	0.76	0.612903	-0.886158	0.0146898	0.0021292	0.00367633	0.643333	0.474201	-0.782605	0.0099256	0.00160366	0.0027272
adnexal diseases	genital diseases, male	0.566667	0.395349	-0.607569	0.0144517	0.00184345	0.00346445	0.51	0.342282	-0.525157	0.014916	0.00178141	0.00337996	0.286667	0.167315	-0.300444	0.00987376	0.00135659	0.0023602
adnexal diseases	genital neoplasms, female	0.8	0.666667	-0.941072	0.0150721	0.00219194	0.00378107	0.8	0.666667	-0.946572	0.0151943	0.00213183	0.00379105	0.686667	0.522843	-0.815618	0.00996758	0.00171182	0.00284529
adnexal diseases	genital neoplasms, male	0.543333	0.372998	-0.576395	0.0143408	0.00184548	0.00333646	0.493333	0.327434	-0.494618	0.0149353	0.00179202	0.00331732	0.286667	0.167315	-0.300444	0.00982119	0.00135507	0.0023472
adnexal diseases	glioma	0.51	0.342282	-0.525897	0.015157	0.00207834	0.00320928	0.463333	0.301518	-0.482815	0.0149069	0.00193526	0.00328106	0.26	0.149425	-0.263746	0.00909324	0.00135708	0.00210209
adnexal diseases	glomerulonephritis	0.363333	0.221996	-0.37675	0.011987	0.00173617	0.0025274	0.32	0.190476	-0.289462	0.0119579	0.00166076	0.00234404	0.23	0.129944	-0.216675	0.00874465	0.00136843	0.00177812
adnexal diseases	glucose metabolism disorders	0.376667	0.232033	-0.404349	0.0126939	0.00170864	0.0029597	0.333333	0.2	-0.33991	0.0125841	0.0016393	0.00279275	0.193333	0.107011	-0.169184	0.00871306	0.00120301	0.00185467
adnexal diseases	goiter	0.37	0.226994	-0.374806	0.0115058	0.00152548	0.00265038	0.313333	0.185771	-0.288751	0.0111771	0.00138905	0.00235441	0.196667	0.109057	-0.167851	0.00839586	0.00125833	0.0018141
adnexal diseases	gonadal disorders	0.803333	0.671309	-0.916955	0.0145527	0.00208253	0.00373633	0.846667	0.734104	-0.993066	0.0146612	0.00207006	0.00383499	0.913333	0.840491	-1.13625	0.0101564	0.00180343	0.00309679
adnexal diseases	gout	0.2	0.0546875	0.0047926	0.00962187	0.00107156	0.00177307	0.180952	0.0492228	0.013423	0.00941353	0.00106419	0.00173207	0.104762	0.0279188	0.130216	0.00740281	0.000932011	0.00127171
adnexal diseases	gram-positive bacterial infections	0.306667	0.181102	-0.33043	0.0107394	0.00150995	0.0023106	0.266667	0.153846	-0.258235	0.0107969	0.0015244	0.00215818	0.193333	0.107011	-0.130072	0.00750561	0.00123764	0.00158064
adnexal diseases	graves disease	0.273333	0.158301	-0.256866	0.00996875	0.00128955	0.00208227	0.25	0.142857	-0.218624	0.0100093	0.0012814	0.00206244	0.153333	0.0830325	-0.115788	0.00751797	0.00110894	0.00167863
adnexal diseases	hair diseases	0.27	0.156069	-0.294837	0.00880377	0.00139356	0.00205352	0.24	0.136364	-0.270545	0.00854007	0.00134012	0.00191866	0.146667	0.0791367	-0.134858	0.00680496	0.00118305	0.00157646
adnexal diseases	head and neck neoplasms	0.533333	0.363636	-0.558026	0.0137885	0.00195503	0.00325164	0.453333	0.293103	-0.471281	0.0136721	0.00185247	0.00301875	0.253333	0.145038	-0.278208	0.00915745	0.00143556	0.00217327
adnexal diseases	heart arrest	0.196667	0.109057	-0.176395	0.00816248	0.00141633	0.001985	0.183333	0.100917	-0.138152	0.00804262	0.00137498	0.00195924	0.14	0.0752688	-0.0562548	0.00647173	0.00124469	0.00165007
adnexal diseases	heart defects, congenital	0.24	0.136364	-0.233155	0.0104287	0.00140974	0.00237034	0.206667	0.115242	-0.20316	0.0103035	0.0013347	0.00232754	0.11	0.0582011	-0.0669095	0.0069166	0.0010424	0.0017118
adnexal diseases	heart diseases	0.356667	0.217039	-0.372252	0.0122497	0.00171019	0.00268633	0.316667	0.188119	-0.335565	0.0124483	0.00166762	0.00261485	0.206667	0.115242	-0.170778	0.00849312	0.00133018	0.0018318
adnexal diseases	hematologic diseases	0.4	0.25	-0.397493	0.0130691	0.00186818	0.00291879	0.346667	0.209677	-0.338212	0.0127447	0.00173701	0.00276559	0.21	0.117318	-0.159011	0.00880961	0.00140513	0.00196002
adnexal diseases	hemic and lymphatic diseases	0.38	0.234568	-0.380747	0.0124491	0.00181327	0.0027708	0.356667	0.217039	-0.360555	0.0127275	0.00174407	0.00279234	0.216667	0.121495	-0.173421	0.00801196	0.00132731	0.00180121
adnexal diseases	hemorrhagic disorders	0.383333	0.237113	-0.362171	0.0124084	0.00184255	0.00273583	0.35	0.212121	-0.322647	0.0124293	0.00175807	0.00270133	0.223333	0.125704	-0.188738	0.00837273	0.00145392	0.0019184
adnexal diseases	hemostatic disorders	0.416667	0.263158	-0.406462	0.0134256	0.00179238	0.00289272	0.37	0.226994	-0.355861	0.0132515	0.00168011	0.00277182	0.23	0.129944	-0.194054	0.00870659	0.00133478	0.00199738
adnexal diseases	hereditary sensory and motor neuropathy	0.132743	0.0604839	-0.0681057	0.00539195	0.00110792	0.00135628	0.0973451	0.0436508	-0.0185887	0.00523632	0.00105779	0.00131093	0.0707965	0.0313725	9.33128e-06	0.00440714	0.00100376	0.00112009
adnexal diseases	heredodegenerative disorders, nervous system	0.216667	0.121495	-0.171382	0.00986525	0.00146706	0.00213034	0.216667	0.121495	-0.16697	0.00945121	0.0013996	0.00205491	0.123333	0.0657194	-0.0237639	0.00608184	0.00113954	0.00140535
adnexal diseases	hyperinsulinism	0.293333	0.171875	-0.290849	0.0103249	0.00143173	0.00238159	0.27	0.156069	-0.256141	0.0104846	0.00146152	0.0024259	0.156667	0.084991	-0.0711315	0.00788669	0.00122323	0.00173392
adnexal diseases	hypersensitivity	0.293333	0.171875	-0.272542	0.0117501	0.00141718	0.00249731	0.28	0.162791	-0.235663	0.0116492	0.00140489	0.00240818	0.186667	0.102941	-0.133465	0.00885714	0.00129899	0.00194662
adnexal diseases	hypersensitivity, immediate	0.27	0.156069	-0.227182	0.0112964	0.00134793	0.00235214	0.27	0.156069	-0.220914	0.0114077	0.0013862	0.00230242	0.196667	0.109057	-0.1318	0.00888718	0.00130099	0.00201241
adnexal diseases	hyperthyroidism	0.33	0.197605	-0.368057	0.0107773	0.00152848	0.00257244	0.28	0.162791	-0.307175	0.0104515	0.00140738	0.00227441	0.156667	0.084991	-0.135321	0.00781104	0.00119167	0.00168367
adnexal diseases	hypopigmentation	0.213483	0.111765	-0.161872	0.00869775	0.00128072	0.00201398	0.202247	0.105263	-0.132556	0.00847595	0.00125597	0.00194185	0.149813	0.0759013	-0.0774589	0.00675111	0.00116219	0.00162354
adnexal diseases	hypothalamic diseases	0.4	0.25	-0.412772	0.012797	0.0015653	0.00286491	0.35	0.212121	-0.338591	0.0124733	0.00159045	0.00270132	0.22	0.123596	-0.167114	0.00870075	0.00132296	0.00205959
adnexal diseases	hypotrichosis	0.321739	0.162281	-0.31189	0.0102174	0.00146801	0.00225397	0.286957	0.142241	-0.282361	0.00991712	0.00138051	0.00208776	0.169565	0.0794297	-0.131604	0.00765382	0.00121905	0.00169764
adnexal diseases	immune system diseases	0.353333	0.214575	-0.35486	0.0126234	0.00163402	0.00274538	0.35	0.212121	-0.337498	0.012876	0.00164601	0.00274689	0.21	0.117318	-0.185898	0.00816021	0.00130748	0.00184678
adnexal diseases	immunologic deficiency syndromes	0.33	0.197605	-0.337378	0.0118392	0.00165644	0.00244625	0.273333	0.158301	-0.237475	0.0108449	0.00155467	0.00229319	0.17	0.0928962	-0.110141	0.00763626	0.00132181	0.00168352
adnexal diseases	immunoproliferative disorders	0.386667	0.239669	-0.372623	0.0123932	0.0016887	0.00285271	0.363333	0.221996	-0.33581	0.0122278	0.00160487	0.00276739	0.213333	0.119403	-0.166351	0.00833844	0.00133739	0.00184562
adnexal diseases	infant, newborn, diseases	0.313333	0.185771	-0.319224	0.0112516	0.00152621	0.00246845	0.283333	0.165049	-0.266214	0.0108327	0.00151541	0.00235722	0.176667	0.0968921	-0.171761	0.00750336	0.00140454	0.00161766
adnexal diseases	inflammatory bowel diseases	0.363333	0.221996	-0.377488	0.0127132	0.00168147	0.00269149	0.306667	0.181102	-0.319308	0.0115574	0.001458	0.00240167	0.23	0.129944	-0.244331	0.00837362	0.00132461	0.00187495
adnexal diseases	insulin resistance	0.305825	0.142212	-0.247865	0.0114758	0.00157534	0.00266257	0.276699	0.126949	-0.214616	0.0112461	0.00154279	0.00262537	0.169903	0.07431	-0.069192	0.00853657	0.00132026	0.00195268
adnexal diseases	intellectual disability	0.246667	0.140684	-0.239163	0.0085289	0.00124622	0.00213196	0.22	0.123596	-0.184385	0.00798058	0.00120656	0.00200647	0.09	0.0471204	-0.00829571	0.0054003	0.000944347	0.00141341
adnexal diseases	intestinal diseases	0.513333	0.345291	-0.541522	0.014103	0.00193005	0.00313589	0.47	0.30719	-0.494121	0.0140332	0.00187631	0.00313927	0.243333	0.13852	-0.262358	0.00839182	0.00149865	0.00208017
adnexal diseases	intestinal neoplasms	0.54	0.369863	-0.56386	0.0139322	0.00197372	0.00328896	0.473333	0.310044	-0.499284	0.0136788	0.00190635	0.00316103	0.253333	0.145038	-0.286219	0.00816925	0.0015147	0.00210863
adnexal diseases	joint diseases	0.346667	0.209677	-0.362244	0.0128974	0.00163987	0.00285612	0.316667	0.188119	-0.313331	0.0127387	0.00156159	0.00261647	0.216667	0.121495	-0.215548	0.00970149	0.00139603	0.00212103
adnexal diseases	keratosis	0.273333	0.158301	-0.280733	0.00946031	0.00149491	0.00200458	0.253333	0.145038	-0.259668	0.00936866	0.00141859	0.00190002	0.206667	0.115242	-0.2097	0.00735308	0.00130164	0.00167996
adnexal diseases	kidney diseases	0.45	0.290323	-0.455277	0.013338	0.0018492	0.00295452	0.406667	0.25523	-0.404446	0.0128955	0.00171958	0.00281188	0.246667	0.140684	-0.260131	0.00906974	0.0014568	0.00201534
adnexal diseases	kidney neoplasms	0.533333	0.363636	-0.567273	0.0139006	0.00184668	0.00308734	0.45	0.290323	-0.47839	0.0129317	0.00173083	0.00290467	0.286667	0.167315	-0.318759	0.00865509	0.00144213	0.00202129
adnexal diseases	leprosy	0.238806	0.10596	-0.177104	0.00865553	0.0013448	0.00200484	0.21393	0.0938865	-0.150986	0.00839451	0.00131172	0.00189185	0.149254	0.0636943	-0.0734711	0.00664357	0.00123799	0.00157815
adnexal diseases	leukemia	0.393333	0.244813	-0.38182	0.0130281	0.00171903	0.0030334	0.366667	0.22449	-0.342742	0.0129036	0.00175384	0.00298737	0.2	0.111111	-0.154777	0.00861066	0.00135871	0.00201604
adnexal diseases	leukemia, b-cell	0.373333	0.229508	-0.340067	0.0125612	0.00162352	0.00280873	0.33	0.197605	-0.315552	0.0113697	0.00154936	0.00266249	0.22	0.123596	-0.172926	0.00796378	0.00131349	0.00182135
adnexal diseases	leukemia, lymphocytic, chronic, b-cell	0.33	0.197605	-0.324003	0.0113876	0.00159317	0.00237329	0.286667	0.167315	-0.274276	0.0110399	0.00148512	0.002271	0.2	0.111111	-0.169381	0.00800696	0.00128119	0.00158794
adnexal diseases	leukemia, lymphoid	0.356667	0.217039	-0.329094	0.0118673	0.00160385	0.00263877	0.316667	0.188119	-0.311039	0.011475	0.00154356	0.00263864	0.223333	0.125704	-0.179679	0.00800583	0.00130763	0.00180432
adnexal diseases	leukemia, myeloid	0.386667	0.239669	-0.39812	0.0127153	0.0016346	0.00302251	0.333333	0.2	-0.320705	0.0125352	0.00165388	0.00284389	0.223333	0.125704	-0.195923	0.0081882	0.00141088	0.00217676
adnexal diseases	leukemia, myeloid, acute	0.376667	0.232033	-0.376732	0.012531	0.00164951	0.00296068	0.33	0.197605	-0.303432	0.0118899	0.00155179	0.00280012	0.236667	0.134216	-0.199536	0.0082285	0.00132499	0.00214472
adnexal diseases	limb deformities, congenital	0.182292	0.0765864	-0.100886	0.0102852	0.00124668	0.00210932	0.15625	0.0649351	-0.0657281	0.0102863	0.00121973	0.00209524	0.125	0.0512821	-0.0217227	0.00836464	0.00107433	0.00172964
adnexal diseases	lipid metabolism disorders	0.28	0.162791	-0.256603	0.0101811	0.00138554	0.00218973	0.26	0.149425	-0.225423	0.010272	0.00141334	0.0022292	0.183333	0.100917	-0.127732	0.00809377	0.00129129	0.00184002
adnexal diseases	lipid metabolism, inborn errors	0.206667	0.115242	-0.166927	0.00839649	0.00141481	0.00192529	0.2	0.111111	-0.157213	0.00862918	0.00132392	0.00189228	0.113333	0.0600707	-0.0222621	0.00678073	0.00130024	0.00148445
adnexal diseases	lipidoses	0.213333	0.119403	-0.179083	0.00831147	0.00133646	0.00185548	0.19	0.104972	-0.140608	0.00842146	0.00134443	0.00183536	0.126667	0.0676157	-0.0542643	0.00639454	0.00118295	0.00148761
adnexal diseases	liver cirrhosis	0.39	0.242236	-0.426011	0.0117126	0.00160736	0.00272297	0.356667	0.217039	-0.401576	0.0117088	0.00162476	0.00268212	0.24	0.136364	-0.216907	0.0085	0.00136271	0.00200735
adnexal diseases	liver cirrhosis, biliary	0.27	0.156069	-0.266053	0.00942906	0.00144942	0.00216655	0.25	0.142857	-0.25765	0.00940597	0.00139507	0.0021374	0.17	0.0928962	-0.132814	0.00695588	0.00119665	0.00166959
adnexal diseases	liver diseases	0.506667	0.339286	-0.536582	0.0135644	0.00195095	0.00327446	0.443333	0.284797	-0.460822	0.0139059	0.00181	0.00315232	0.253333	0.145038	-0.25657	0.00853941	0.00142059	0.00210779
adnexal diseases	lung diseases	0.476667	0.31291	-0.50436	0.0134814	0.00175098	0.00301681	0.453333	0.293103	-0.470603	0.0135483	0.00176123	0.00300663	0.266667	0.153846	-0.27611	0.00893867	0.00142288	0.00203064
adnexal diseases	lung diseases, obstructive	0.306667	0.181102	-0.274226	0.0123168	0.00142373	0.00252993	0.303333	0.178782	-0.281264	0.0125755	0.00145405	0.00251366	0.226667	0.12782	-0.185372	0.00930646	0.00128627	0.00217936
adnexal diseases	lung neoplasms	0.57	0.398601	-0.588716	0.0145634	0.00193289	0.00340405	0.496667	0.330377	-0.51052	0.0138403	0.00181293	0.00313983	0.266667	0.153846	-0.276169	0.00865958	0.00144996	0.00210256
adnexal diseases	lupus erythematosus, systemic	0.259124	0.141153	-0.215459	0.0097474	0.00141367	0.00206857	0.240876	0.129921	-0.187235	0.00952259	0.00135564	0.0019411	0.182482	0.0954198	-0.123347	0.00757372	0.00126517	0.00165735
adnexal diseases	lymphatic diseases	0.38	0.234568	-0.383598	0.0125386	0.00181489	0.00278503	0.36	0.219512	-0.363462	0.0127262	0.00174314	0.00279234	0.22	0.123596	-0.176678	0.00801618	0.00133387	0.00181027
adnexal diseases	lymphoma	0.373333	0.229508	-0.349449	0.0118471	0.00162435	0.00270756	0.363333	0.221996	-0.335069	0.0120325	0.00163545	0.00281602	0.213333	0.119403	-0.173724	0.00792248	0.00132272	0.0018775
adnexal diseases	lymphoma, non-hodgkin	0.366667	0.22449	-0.34665	0.0116956	0.00168852	0.00260407	0.33	0.197605	-0.277778	0.0118367	0.00163176	0.00262187	0.21	0.117318	-0.180772	0.00807158	0.0012274	0.00175554
adnexal diseases	lymphoproliferative disorders	0.396667	0.247401	-0.386014	0.0126271	0.00169509	0.00289067	0.366667	0.22449	-0.341509	0.0126189	0.00161593	0.00281716	0.21	0.117318	-0.160513	0.00830536	0.00129551	0.00184098
adnexal diseases	lysosomal storage diseases	0.196667	0.109057	-0.133284	0.00767529	0.00133746	0.00173792	0.183333	0.100917	-0.115517	0.00796993	0.00128465	0.00175462	0.113333	0.0600707	-0.0380073	0.00651709	0.00119549	0.00135758
adnexal diseases	lysosomal storage diseases, nervous system	0.203333	0.113173	-0.166605	0.00799932	0.00128717	0.00180298	0.19	0.104972	-0.130209	0.0081774	0.00129603	0.00179926	0.126667	0.0676157	-0.0261555	0.00666472	0.00119344	0.00142875
adnexal diseases	macular degeneration	0.283333	0.165049	-0.287702	0.0098133	0.00159831	0.0023568	0.263333	0.151631	-0.243022	0.0100134	0.00154616	0.00227906	0.17	0.0928962	-0.136937	0.00752276	0.00124237	0.00178433
adnexal diseases	malabsorption syndromes	0.266667	0.153846	-0.262281	0.00984149	0.0015437	0.0021309	0.266667	0.153846	-0.273315	0.0100866	0.00155112	0.00219181	0.15	0.0810811	-0.123747	0.00720706	0.00121081	0.00153077
adnexal diseases	male urogenital diseases	0.573333	0.401869	-0.628456	0.0144368	0.00192975	0.00349213	0.52	0.351351	-0.557154	0.0149378	0.00182677	0.00331816	0.29	0.169591	-0.307638	0.00973766	0.00134282	0.00230056
adnexal diseases	malformations of cortical development	0.196667	0.109057	-0.156066	0.00877633	0.00140594	0.00184736	0.203333	0.113173	-0.155412	0.00871886	0.00133915	0.00198595	0.14	0.0752688	-0.0793645	0.0065739	0.00116198	0.00148859
adnexal diseases	mental retardation, x-linked	0.196667	0.109057	-0.155637	0.00853395	0.00124674	0.00204433	0.183333	0.100917	-0.151402	0.0085072	0.00129031	0.0019433	0.0966667	0.0507881	-0.0517576	0.00595276	0.0010399	0.00150342
adnexal diseases	metabolic diseases	0.366667	0.22449	-0.380233	0.0120232	0.00167963	0.00285098	0.33	0.197605	-0.30164	0.0120669	0.00163445	0.00266558	0.166667	0.0909091	-0.103229	0.00764402	0.00132213	0.00182823
adnexal diseases	metabolic syndrome x	0.236667	0.134216	-0.232857	0.00868396	0.00140844	0.00202231	0.213333	0.119403	-0.183475	0.00839044	0.00137114	0.00191387	0.143333	0.0771993	-0.0860313	0.00662296	0.00118008	0.00161832
adnexal diseases	metabolism, inborn errors	0.203333	0.113173	-0.0874345	0.00748569	0.00122608	0.00179854	0.173333	0.0948905	-0.0497504	0.00704058	0.0011589	0.00161793	0.0933333	0.048951	0.0100761	0.00585177	0.00116476	0.00130441
adnexal diseases	metal metabolism, inborn errors	0.22	0.123596	-0.23188	0.00762567	0.00132578	0.00180691	0.186667	0.102941	-0.164638	0.00812584	0.0013154	0.00165782	0.11	0.0582011	-0.0914909	0.00615584	0.00114993	0.00145344
adnexal diseases	mitochondrial diseases	0.146667	0.0791367	-0.0395544	0.00638853	0.00101561	0.00161852	0.14	0.0752688	-0.0268365	0.00619505	0.00101235	0.0014642	0.09	0.0471204	0.0074551	0.00456163	0.000817545	0.00111644
adnexal diseases	motor neuron disease	0.123333	0.0657194	-0.10209	0.00669981	0.00111335	0.00159681	0.15	0.0810811	-0.122864	0.00736949	0.00116582	0.00173483	0.09	0.0471204	-0.0609537	0.00541177	0.00103099	0.0013509
adnexal diseases	mouth diseases	0.41	0.257862	-0.400008	0.013238	0.00164889	0.00289525	0.356667	0.217039	-0.346675	0.0130949	0.00165586	0.00272983	0.236667	0.134216	-0.24735	0.00863333	0.00131967	0.00192103
adnexal diseases	movement disorders	0.27	0.156069	-0.238485	0.0110075	0.00149913	0.00242474	0.246667	0.140684	-0.181626	0.0102548	0.00144834	0.00234632	0.146667	0.0791367	-0.0552373	0.00708527	0.00116483	0.00173319
adnexal diseases	multiple sclerosis	0.343333	0.207243	-0.327606	0.0124458	0.00160866	0.0026211	0.333333	0.2	-0.298139	0.0128341	0.00165021	0.00258106	0.216667	0.121495	-0.170473	0.00875309	0.00137106	0.00194178
adnexal diseases	muscular diseases	0.27	0.156069	-0.237212	0.0096466	0.00144797	0.00215156	0.24	0.136364	-0.169548	0.00939417	0.00144762	0.00203054	0.156667	0.084991	-0.145113	0.0072806	0.0012307	0.00157095
adnexal diseases	muscular disorders, atrophic	0.236667	0.134216	-0.211949	0.00963468	0.00150324	0.00213819	0.206667	0.115242	-0.154374	0.00886578	0.00142581	0.00202174	0.133333	0.0714286	-0.0949693	0.00674459	0.00126433	0.00164216
adnexal diseases	muscular dystrophies	0.226667	0.12782	-0.204047	0.00896266	0.00147728	0.00201643	0.2	0.111111	-0.145892	0.00849283	0.00137589	0.00190487	0.126667	0.0676157	-0.0991304	0.00624207	0.00120762	0.00155558
adnexal diseases	musculoskeletal abnormalities	0.273333	0.158301	-0.251361	0.0111643	0.0014883	0.00253586	0.223333	0.125704	-0.175845	0.0106095	0.00141154	0.00233586	0.12	0.0638298	-0.0735014	0.00748933	0.00113324	0.00165118
adnexal diseases	musculoskeletal diseases	0.366667	0.22449	-0.409046	0.0131086	0.00164019	0.00294348	0.346667	0.209677	-0.348477	0.0132341	0.00160286	0.00273498	0.203333	0.113173	-0.188121	0.0096651	0.00144999	0.00205936
adnexal diseases	mycobacterium infections	0.26	0.149425	-0.261743	0.00960743	0.00134035	0.00206354	0.22	0.123596	-0.212108	0.00969676	0.00134833	0.00201158	0.156667	0.084991	-0.0651073	0.00710101	0.00113566	0.00153933
adnexal diseases	myeloproliferative disorders	0.373333	0.229508	-0.376672	0.0127291	0.00175776	0.00291349	0.31	0.183432	-0.308541	0.0119851	0.00165278	0.0027802	0.203333	0.113173	-0.181699	0.00802273	0.00138699	0.00194478
adnexal diseases	myocardial infarction	0.36	0.219512	-0.367246	0.0122504	0.00175487	0.00272421	0.346667	0.209677	-0.346729	0.0129859	0.00174994	0.00276236	0.216667	0.121495	-0.173505	0.00909669	0.00134338	0.00189047
adnexal diseases	myocardial ischemia	0.366667	0.22449	-0.374708	0.0123399	0.00173824	0.00272743	0.353333	0.214575	-0.348477	0.0124575	0.00173993	0.00267391	0.246667	0.140684	-0.200313	0.00940199	0.00139783	0.00214103
adnexal diseases	neoplasms	0.63	0.459854	-0.693212	0.0155189	0.00202957	0.00355929	0.573333	0.401869	-0.632111	0.0159024	0.00199855	0.00349913	0.28	0.162791	-0.296033	0.00999668	0.00139838	0.00224054
adnexal diseases	neoplasms by histologic type	0.56	0.388889	-0.586334	0.0145404	0.00200049	0.00334997	0.52	0.351351	-0.552129	0.0150843	0.00201952	0.00332108	0.293333	0.171875	-0.316929	0.00846782	0.00139865	0.00205146
adnexal diseases	neoplasms by site	0.656667	0.488834	-0.705275	0.0148043	0.00204593	0.0036613	0.603333	0.431981	-0.670376	0.0152632	0.0020418	0.00363276	0.293333	0.171875	-0.296111	0.00986899	0.00140779	0.00220037
adnexal diseases	neoplasms, connective and soft tissue	0.536667	0.366743	-0.580137	0.0142013	0.00196808	0.00336791	0.476667	0.31291	-0.523604	0.0144498	0.00189968	0.00319786	0.28	0.162791	-0.300353	0.00805326	0.00136102	0.00189805
adnexal diseases	neoplasms, connective tissue	0.63	0.459854	-0.694343	0.0152143	0.00208346	0.00365154	0.553333	0.382488	-0.603848	0.0150436	0.00199808	0.00352874	0.326667	0.195219	-0.35938	0.00964595	0.00148621	0.00220992
adnexal diseases	neoplasms, germ cell and embryonal	0.523333	0.354402	-0.529453	0.014631	0.00209138	0.0031706	0.483333	0.318681	-0.501498	0.0147975	0.00194237	0.00322163	0.253333	0.145038	-0.292074	0.00796258	0.00143461	0.00198825
adnexal diseases	neoplasms, glandular and epithelial	0.613333	0.442308	-0.669057	0.014926	0.00211397	0.00350144	0.55	0.37931	-0.581357	0.015037	0.00206036	0.00341064	0.313333	0.185771	-0.360196	0.00853188	0.0013965	0.00204675
adnexal diseases	neoplasms, nerve tissue	0.51	0.342282	-0.51912	0.0145302	0.00211057	0.00316932	0.48	0.315789	-0.490204	0.0148307	0.00201825	0.0032205	0.273333	0.158301	-0.314488	0.00829041	0.00154488	0.00204863
adnexal diseases	neoplasms, neuroepithelial	0.51	0.342282	-0.515571	0.0150344	0.00205861	0.00327872	0.443333	0.284797	-0.450755	0.0148553	0.00198201	0.00327204	0.26	0.149425	-0.274337	0.00866831	0.00141082	0.00201827
adnexal diseases	neoplastic syndromes, hereditary	0.393333	0.244813	-0.42417	0.0127928	0.00181299	0.00293594	0.343333	0.207243	-0.357077	0.0125899	0.00171872	0.00283313	0.256667	0.147228	-0.274357	0.00890313	0.00149349	0.00213734
adnexal diseases	nephritis	0.353333	0.214575	-0.3391	0.0121449	0.00175824	0.00261253	0.33	0.197605	-0.309715	0.0122243	0.00164097	0.00233552	0.22	0.123596	-0.199289	0.00847815	0.00134818	0.00174653
adnexal diseases	nervous system diseases	0.383333	0.237113	-0.396693	0.0130466	0.00173568	0.00281619	0.336667	0.202405	-0.312579	0.0126698	0.00173671	0.00261296	0.183333	0.100917	-0.136042	0.0079449	0.00142492	0.0018657
adnexal diseases	nervous system malformations	0.22	0.123596	-0.185391	0.00958229	0.00145568	0.00204288	0.186667	0.102941	-0.133115	0.00950284	0.001327	0.002017	0.12	0.0638298	-0.0312736	0.00640365	0.00106244	0.00148537
adnexal diseases	neurobehavioral manifestations	0.263333	0.151631	-0.234565	0.00972373	0.00126609	0.00214095	0.226667	0.12782	-0.197553	0.00856208	0.00127704	0.00204135	0.103333	0.0544815	-0.0455582	0.00562211	0.00105151	0.00142202
adnexal diseases	neurodegenerative diseases	0.283333	0.165049	-0.26028	0.0118551	0.00162785	0.00257874	0.266667	0.153846	-0.234375	0.0115552	0.00166603	0.0025392	0.17	0.0928962	-0.144003	0.00752425	0.00134363	0.00171459
adnexal diseases	neuroectodermal tumors	0.506667	0.339286	-0.510541	0.0146361	0.00209767	0.00317149	0.466667	0.304348	-0.474722	0.0147316	0.00201033	0.00320698	0.26	0.149425	-0.295053	0.0080993	0.00149107	0.00202183
adnexal diseases	neuroendocrine tumors	0.516667	0.348315	-0.535333	0.0144699	0.00204467	0.00318185	0.453333	0.293103	-0.446107	0.0140429	0.00193854	0.00304455	0.263333	0.151631	-0.273882	0.00812763	0.00157367	0.00203117
adnexal diseases	neurologic manifestations	0.276667	0.160542	-0.271738	0.0106729	0.00144869	0.00224702	0.236667	0.134216	-0.205085	0.00998448	0.00139766	0.00211273	0.11	0.0582011	-0.0585624	0.00703756	0.00113837	0.00147918
adnexal diseases	neuromuscular diseases	0.29	0.169591	-0.260825	0.0100584	0.00156361	0.00230718	0.276667	0.160542	-0.229732	0.0102701	0.00147968	0.00229433	0.16	0.0869565	-0.140501	0.00783741	0.00131163	0.00164128
adnexal diseases	nevi and melanomas	0.5	0.333333	-0.498145	0.0140114	0.00202428	0.0030756	0.436667	0.279318	-0.434414	0.0137759	0.00193657	0.00298701	0.27	0.156069	-0.266045	0.00859542	0.00160663	0.00203089
adnexal diseases	nutrition disorders	0.363333	0.221996	-0.385044	0.0122134	0.00162948	0.0028133	0.316667	0.188119	-0.314832	0.0118516	0.00160477	0.00269531	0.173333	0.0948905	-0.0916348	0.00789512	0.00113528	0.00186002
adnexal diseases	nutritional and metabolic diseases	0.356667	0.217039	-0.366782	0.0120029	0.00168333	0.00283147	0.316667	0.188119	-0.277991	0.0117543	0.00162695	0.002634	0.163333	0.0889292	-0.0994936	0.00756926	0.00128691	0.00177871
adnexal diseases	obesity	0.34	0.204819	-0.341948	0.0113841	0.00149226	0.00267413	0.29	0.169591	-0.303563	0.0111237	0.00146028	0.00243086	0.15	0.0810811	-0.0406553	0.00758149	0.00112794	0.00170565
adnexal diseases	ocular motility disorders	0.146667	0.0791367	-0.08814	0.00703159	0.00113457	0.0015839	0.14	0.0752688	-0.0651578	0.00717952	0.00111652	0.0015566	0.106667	0.056338	-0.0400938	0.00598261	0.000978672	0.00131512
adnexal diseases	orbital diseases	0.27	0.156069	-0.266519	0.00988284	0.0012644	0.00210324	0.25	0.142857	-0.228745	0.0099865	0.00124715	0.00207735	0.153333	0.0830325	-0.113344	0.0074908	0.00111144	0.00167545
adnexal diseases	osteochondrodysplasias	0.23	0.129944	-0.237983	0.0102598	0.00131504	0.00207762	0.206667	0.115242	-0.176227	0.0103306	0.00130865	0.00214422	0.16	0.0869565	-0.141242	0.00783964	0.00111837	0.00162433
adnexal diseases	osteoporosis	0.41	0.257862	-0.447842	0.0131602	0.00160113	0.00290619	0.336667	0.202405	-0.355369	0.0119301	0.00140266	0.00270022	0.173333	0.0948905	-0.165989	0.00857821	0.00116674	0.00209895
adnexal diseases	otorhinolaryngologic diseases	0.34	0.204819	-0.355875	0.0111585	0.00151179	0.00231604	0.303333	0.178782	-0.314974	0.0107732	0.0014334	0.00211845	0.233333	0.132075	-0.230842	0.00842924	0.00142026	0.00182038
adnexal diseases	ovarian diseases	0.98	0.960784	-1.15571	0.0152042	0.00223459	0.00413471	0.983333	0.967213	-1.18229	0.0148177	0.00220456	0.00410287	0.976667	0.954397	-1.22526	0.0101229	0.00183629	0.00317232
adnexal diseases	ovarian neoplasms	0.936667	0.880878	-1.10689	0.0150413	0.00219542	0.00404502	0.963333	0.92926	-1.15598	0.0147322	0.00218921	0.00403529	0.966667	0.935484	-1.20435	0.0100441	0.0018176	0.00315377
adnexal diseases	overnutrition	0.34	0.204819	-0.341948	0.0113841	0.00149226	0.00267413	0.29	0.169591	-0.301777	0.0111602	0.00145756	0.00245012	0.15	0.0810811	-0.0406553	0.00758149	0.00112794	0.00170565
adnexal diseases	overweight	0.333333	0.2	-0.329155	0.0113558	0.00149738	0.0026316	0.286667	0.167315	-0.288284	0.0112149	0.00146843	0.00242635	0.15	0.0810811	-0.043792	0.00758997	0.00115222	0.00173501
adnexal diseases	pancreatic diseases	0.516667	0.348315	-0.538793	0.0136345	0.00193739	0.00306646	0.44	0.282051	-0.435381	0.0133785	0.00183268	0.00290251	0.276667	0.160542	-0.271718	0.00931687	0.00142647	0.00201757
adnexal diseases	panuveitis	0.278481	0.10628	-0.153748	0.0107406	0.00148528	0.00215129	0.240506	0.0904762	-0.0867624	0.0103831	0.00145286	0.00195325	0.151899	0.0552995	0.0162861	0.00804538	0.00124021	0.00144785
adnexal diseases	parkinson disease	0.276667	0.160542	-0.284582	0.0114431	0.00153873	0.00247048	0.243333	0.13852	-0.211203	0.0103425	0.00147985	0.00228089	0.156667	0.084991	-0.101403	0.00774076	0.00117219	0.00188331
adnexal diseases	parkinsonian disorders	0.273333	0.158301	-0.255671	0.011126	0.0015123	0.00242786	0.243333	0.13852	-0.212462	0.0104102	0.00149179	0.00228763	0.15	0.0810811	-0.0942983	0.00768536	0.00115495	0.00185786
adnexal diseases	pathologic processes	0.513333	0.345291	-0.551756	0.0145704	0.00192358	0.00333348	0.466667	0.304348	-0.507981	0.0145266	0.00193675	0.00317321	0.236667	0.134216	-0.243344	0.00960125	0.00142033	0.00212264
adnexal diseases	pathological conditions, anatomical	0.44	0.282051	-0.455453	0.0141574	0.00189701	0.00315588	0.42	0.265823	-0.432008	0.0145559	0.00189578	0.0031573	0.256667	0.147228	-0.264295	0.00947966	0.00145974	0.00218777
adnexal diseases	pathological conditions, signs and symptoms	0.49	0.324503	-0.548443	0.0142982	0.00193412	0.00327967	0.446667	0.287554	-0.483054	0.0144004	0.00188438	0.00317843	0.263333	0.151631	-0.263817	0.00976239	0.00150354	0.0022446
adnexal diseases	peripheral nervous system diseases	0.353333	0.214575	-0.382736	0.0119646	0.00174142	0.00264354	0.31	0.183432	-0.282436	0.0119062	0.00172194	0.00264259	0.206667	0.115242	-0.202717	0.00883122	0.00139499	0.00193233
adnexal diseases	peroxisomal disorders	0.223333	0.125704	-0.134547	0.00849961	0.00125601	0.00195012	0.2	0.111111	-0.109542	0.00836296	0.00126658	0.00192814	0.133333	0.0714286	-0.0408402	0.00653232	0.0011337	0.00157991
adnexal diseases	pigmentation disorders	0.3	0.176471	-0.278731	0.0113965	0.00154755	0.00252812	0.266667	0.153846	-0.245363	0.0109904	0.00150612	0.00245166	0.186667	0.102941	-0.174895	0.00766819	0.00124612	0.00175858
adnexal diseases	polyneuropathies	0.206667	0.115242	-0.218609	0.00777875	0.00131258	0.00167063	0.17	0.0928962	-0.127752	0.00747549	0.00120624	0.00162633	0.106667	0.056338	-0.0620766	0.00559114	0.00114402	0.00123979
adnexal diseases	precursor cell lymphoblastic leukemia-lymphoma	0.366667	0.22449	-0.377392	0.0106877	0.00154569	0.00254553	0.316667	0.188119	-0.315285	0.010525	0.00141614	0.00248552	0.18	0.0989011	-0.114996	0.00769788	0.00132192	0.00189726
adnexal diseases	prostatic diseases	0.53	0.360544	-0.563319	0.0141511	0.00181134	0.00328046	0.493333	0.327434	-0.49809	0.0147935	0.00179503	0.00327398	0.286667	0.167315	-0.304016	0.00986528	0.0013585	0.00235985
adnexal diseases	prostatic neoplasms	0.516667	0.348315	-0.547676	0.0140278	0.00179975	0.00325453	0.49	0.324503	-0.495574	0.0148206	0.00182968	0.00328929	0.29	0.169591	-0.307575	0.00984238	0.0013611	0.00235434
adnexal diseases	proteinuria	0.333333	0.2	-0.331559	0.011648	0.00166701	0.00258691	0.3	0.176471	-0.314234	0.0117662	0.00162265	0.00250506	0.2	0.111111	-0.169882	0.00862991	0.0012492	0.00190152
adnexal diseases	proteostasis deficiencies	0.246667	0.140684	-0.228061	0.00970394	0.00157327	0.00212112	0.216667	0.121495	-0.162736	0.00976881	0.00154235	0.0020209	0.143333	0.0771993	-0.119194	0.00678447	0.00122933	0.00160207
adnexal diseases	psoriasis	0.316667	0.188119	-0.29798	0.0119947	0.00145342	0.00250564	0.263333	0.151631	-0.232491	0.0111752	0.00124404	0.00225048	0.2	0.111111	-0.170819	0.00842757	0.00120194	0.00176522
adnexal diseases	purine-pyrimidine metabolism, inborn errors	0.193182	0.0769231	-0.0994342	0.00949776	0.00121062	0.00195621	0.170455	0.0672646	-0.0829321	0.00929	0.00120349	0.00190179	0.113636	0.0438596	0.00607304	0.00725328	0.00102021	0.00141168
adnexal diseases	rectal diseases	0.536667	0.366743	-0.563067	0.0140494	0.00198196	0.00333924	0.48	0.315789	-0.513945	0.0137806	0.00187923	0.00314419	0.256667	0.147228	-0.283133	0.00831202	0.00153281	0.00214719
adnexal diseases	renal tubular transport, inborn errors	0.153333	0.0830325	-0.126513	0.00646374	0.00109115	0.00143615	0.146667	0.0791367	-0.113565	0.00639986	0.00111168	0.00137067	0.11	0.0582011	-0.0649252	0.0050717	0.00101065	0.00115123
adnexal diseases	respiratory hypersensitivity	0.296667	0.174168	-0.280754	0.0119707	0.00146455	0.00249927	0.296667	0.174168	-0.25091	0.0122277	0.00148932	0.00246481	0.203333	0.113173	-0.178418	0.00892114	0.00124097	0.00201013
adnexal diseases	respiratory tract diseases	0.47	0.30719	-0.493953	0.0135557	0.0017677	0.00298499	0.44	0.282051	-0.458504	0.013293	0.00172847	0.00290955	0.266667	0.153846	-0.271286	0.00897297	0.00144687	0.00204527
adnexal diseases	respiratory tract neoplasms	0.576667	0.405152	-0.601512	0.0144461	0.00194413	0.00339612	0.493333	0.327434	-0.499302	0.0138766	0.00184132	0.00309013	0.276667	0.160542	-0.28505	0.00889185	0.00151494	0.00217322
adnexal diseases	retinal degeneration	0.276667	0.160542	-0.236333	0.00932807	0.00149498	0.00201252	0.236667	0.134216	-0.146561	0.00935279	0.00145576	0.00192483	0.143333	0.0771993	-0.0814296	0.00656739	0.00116369	0.00155173
adnexal diseases	retinal diseases	0.426667	0.271186	-0.429078	0.0124342	0.00184443	0.00287422	0.37	0.226994	-0.365197	0.0119475	0.0017337	0.00278548	0.236667	0.134216	-0.257969	0.00847966	0.00147134	0.00203172
adnexal diseases	retinal dystrophies	0.126667	0.0676157	-0.0248486	0.00585156	0.00108929	0.00118403	0.13	0.0695187	0.0180115	0.00666049	0.00114903	0.00133325	0.09	0.0471204	0.0392771	0.00470423	0.00094029	0.00111253
adnexal diseases	retinitis pigmentosa	0.106667	0.056338	0.026356	0.00542191	0.00109513	0.00114891	0.103333	0.0544815	0.0508598	0.0057688	0.0010973	0.00122307	0.0866667	0.0452962	0.0621748	0.00488566	0.000957719	0.00107986
adnexal diseases	rheumatic diseases	0.353333	0.214575	-0.38188	0.0125705	0.00157014	0.00268671	0.296667	0.174168	-0.298889	0.0122659	0.00149389	0.00244761	0.22	0.123596	-0.204204	0.00957422	0.00137307	0.00205511
adnexal diseases	sarcoma	0.513333	0.345291	-0.532	0.0138192	0.00198306	0.00316979	0.456667	0.295896	-0.470409	0.0142946	0.00187136	0.00323488	0.273333	0.158301	-0.287723	0.00821328	0.00127187	0.00185457
adnexal diseases	sensation disorders	0.243333	0.13852	-0.244438	0.00980378	0.00134738	0.00197646	0.193333	0.107011	-0.142607	0.00869754	0.00123443	0.0018151	0.123333	0.0657194	-0.0926022	0.00687134	0.00106634	0.00132646
adnexal diseases	signs and symptoms	0.49	0.324503	-0.548443	0.0143546	0.00193057	0.00327805	0.446667	0.287554	-0.483054	0.0144004	0.00188438	0.00317843	0.263333	0.151631	-0.263817	0.00976239	0.00150354	0.0022446
adnexal diseases	skin abnormalities	0.3	0.176471	-0.243439	0.0105763	0.00150264	0.00222907	0.243333	0.13852	-0.19549	0.00957187	0.00139371	0.00219783	0.14	0.0752688	-0.0878177	0.00696298	0.00125579	0.00167463
adnexal diseases	skin and connective tissue diseases	0.563333	0.392111	-0.596452	0.0149908	0.00197047	0.00345628	0.536667	0.366743	-0.557284	0.0147748	0.00191816	0.00334453	0.31	0.183432	-0.343023	0.00958285	0.00148291	0.00218939
adnexal diseases	skin diseases	0.563333	0.392111	-0.59132	0.0149814	0.00198677	0.00346504	0.533333	0.363636	-0.544461	0.0148077	0.00195041	0.00337649	0.31	0.183432	-0.343023	0.00958285	0.00148291	0.00218939
adnexal diseases	skin diseases, genetic	0.28	0.162791	-0.22597	0.0103617	0.00150848	0.00226375	0.236667	0.134216	-0.188372	0.00948681	0.00137835	0.002133	0.146667	0.0791367	-0.0914141	0.0069136	0.00129334	0.00166079
adnexal diseases	skin diseases, papulosquamous	0.316667	0.188119	-0.291509	0.0116566	0.00139684	0.00247848	0.27	0.156069	-0.248684	0.0114867	0.00131682	0.00233743	0.213333	0.119403	-0.187984	0.00817624	0.00126527	0.00182955
adnexal diseases	skin diseases, vascular	0.37	0.226994	-0.354083	0.0124465	0.00167118	0.00279171	0.29	0.169591	-0.280211	0.0114851	0.00145703	0.0025025	0.21	0.117318	-0.180823	0.00896989	0.00137841	0.00202363
adnexal diseases	sleep disorders	0.213333	0.119403	-0.205943	0.00858248	0.00123651	0.00189914	0.183333	0.100917	-0.155913	0.00845916	0.00123618	0.00178433	0.146667	0.0791367	-0.0690872	0.00667712	0.00112582	0.00154037
adnexal diseases	spastic paraplegia, hereditary	0.125	0.0247934	0.131048	0.00551657	0.0012848	0.00140516	0.0694444	0.013624	0.167723	0.00536821	0.00126524	0.00136137	0.0972222	0.0191781	0.162058	0.00461477	0.00122383	0.00113249
adnexal diseases	spinal cord diseases	0.293333	0.171875	-0.292361	0.0106955	0.00159332	0.00235455	0.246667	0.140684	-0.22479	0.0103248	0.00149702	0.00216784	0.17	0.0928962	-0.152827	0.00757439	0.00124869	0.00181834
adnexal diseases	spinal diseases	0.32	0.190476	-0.356032	0.0111967	0.00152836	0.00239053	0.286667	0.167315	-0.28928	0.0117569	0.00149689	0.00241226	0.163333	0.0889292	-0.129518	0.00816076	0.00120613	0.00185461
adnexal diseases	spinocerebellar ataxias	0.253333	0.145038	-0.211742	0.00929631	0.0015352	0.00221786	0.213333	0.119403	-0.188107	0.00889461	0.0014584	0.00213376	0.133333	0.0714286	-0.0831208	0.00690472	0.00121294	0.00170369
adnexal diseases	spinocerebellar degenerations	0.15	0.0810811	-0.0957145	0.00729024	0.00116115	0.0019549	0.156667	0.084991	-0.10164	0.00698038	0.00117885	0.00184795	0.0933333	0.048951	-0.0359832	0.00553655	0.00104909	0.00151957
adnexal diseases	spondylarthritis	0.23	0.129944	-0.186461	0.00913209	0.00125818	0.00205815	0.21	0.117318	-0.15756	0.00891114	0.00117927	0.00188151	0.166667	0.0909091	-0.0962342	0.00722738	0.00110481	0.00159675
adnexal diseases	spondylarthropathies	0.22973	0.128788	-0.18423	0.00908617	0.00124717	0.00202887	0.212838	0.118199	-0.15872	0.00887986	0.00117477	0.00187355	0.168919	0.0915751	-0.0951202	0.00722994	0.00110063	0.00159334
adnexal diseases	spondylitis	0.236667	0.134216	-0.190792	0.00895928	0.00124301	0.00206171	0.21	0.117318	-0.15124	0.00876017	0.00116193	0.00187276	0.17	0.0928962	-0.106969	0.00709925	0.00109542	0.00161001
adnexal diseases	spondylitis, ankylosing	0.310345	0.028125	0.274523	0.0105277	0.000948755	0.00189707	0.275862	0.0249221	0.301149	0.00999513	0.000950912	0.00160766	0.172414	0.0154321	0.342061	0.00778878	0.000819268	0.00116716
adnexal diseases	stomatognathic diseases	0.403333	0.25261	-0.398903	0.0131774	0.00162149	0.00286812	0.37	0.226994	-0.35937	0.0134513	0.00167983	0.00277174	0.233333	0.132075	-0.229281	0.00885495	0.00135093	0.00194233
adnexal diseases	stomatognathic system abnormalities	0.153333	0.0830325	-0.131906	0.00817353	0.00110521	0.00174768	0.153333	0.0830325	-0.127344	0.00852675	0.00115909	0.0018515	0.116667	0.0619469	-0.0429509	0.00743404	0.000999247	0.00158679
adnexal diseases	tauopathies	0.3	0.176471	-0.285711	0.0121978	0.00173428	0.00264248	0.293333	0.171875	-0.247806	0.0117837	0.00171228	0.00258069	0.2	0.111111	-0.163686	0.00831981	0.00146024	0.00195084
adnexal diseases	tdp-43 proteinopathies	0.130872	0.0697674	-0.0884187	0.0077366	0.00132432	0.00175558	0.130872	0.0697674	-0.0722827	0.00769542	0.00132612	0.00176338	0.124161	0.0659537	-0.0862475	0.00650766	0.00118951	0.00166103
adnexal diseases	thoracic neoplasms	0.58	0.408451	-0.606946	0.0139608	0.00191751	0.00334052	0.49	0.324503	-0.504403	0.0134604	0.00185524	0.00310705	0.263333	0.151631	-0.265908	0.00857619	0.00147636	0.00208957
adnexal diseases	thyroid diseases	0.456667	0.295896	-0.493082	0.0128503	0.00183407	0.00299203	0.423333	0.268499	-0.463395	0.013095	0.00171803	0.00293721	0.226667	0.12782	-0.211701	0.00885448	0.00143925	0.0020742
adnexal diseases	urination disorders	0.366667	0.22449	-0.398887	0.0118977	0.00160052	0.00265246	0.323333	0.192843	-0.342995	0.0117794	0.00160048	0.00250983	0.22	0.123596	-0.204519	0.00840536	0.00132473	0.00195165
adnexal diseases	urogenital abnormalities	0.413333	0.260504	-0.425255	0.0122096	0.00172466	0.00300104	0.346667	0.209677	-0.334625	0.011645	0.00156114	0.00282007	0.213333	0.119403	-0.186527	0.00780951	0.00131351	0.00204281
adnexal diseases	urogenital neoplasms	0.666667	0.5	-0.727855	0.0149927	0.00204643	0.00363375	0.583333	0.411765	-0.631645	0.015151	0.00193201	0.00346501	0.353333	0.214575	-0.376409	0.0100299	0.00133984	0.00235139
adnexal diseases	urologic diseases	0.49	0.324503	-0.519666	0.0137262	0.00194993	0.00308497	0.436667	0.279318	-0.445092	0.0132642	0.00174824	0.00287665	0.29	0.169591	-0.325167	0.00942893	0.00153687	0.00211201
adnexal diseases	urologic neoplasms	0.566667	0.395349	-0.600056	0.0143041	0.00186926	0.00323732	0.476667	0.31291	-0.504412	0.0140202	0.00175764	0.00302058	0.306667	0.181102	-0.35624	0.00897199	0.00147409	0.00207019
adnexal diseases	urological manifestations	0.346667	0.209677	-0.367095	0.0117176	0.00162107	0.0025613	0.316667	0.188119	-0.33023	0.0117723	0.00160262	0.00248832	0.216667	0.121495	-0.198197	0.0084052	0.0012661	0.00187636
adnexal diseases	uveal diseases	0.29	0.169591	-0.306977	0.0101778	0.00142532	0.00217638	0.27	0.156069	-0.262593	0.0104151	0.00142379	0.00218877	0.193333	0.107011	-0.106233	0.00821525	0.00128279	0.00177847
adnexal diseases	uveitis	0.266667	0.153846	-0.265216	0.00952348	0.00138044	0.00214668	0.23	0.129944	-0.188694	0.00908674	0.00130613	0.00194239	0.196667	0.109057	-0.138665	0.00769663	0.00124378	0.0016923
adnexal diseases	uveitis, anterior	0.285714	0.1	-0.116475	0.0112293	0.00142523	0.00218295	0.257143	0.0891089	-0.0579581	0.0109313	0.00143852	0.00202957	0.15	0.0501193	0.0581069	0.00844994	0.0011691	0.00142119
adnexal diseases	varicose veins	0.353982	0.107239	-0.15091	0.0123605	0.00160507	0.00268435	0.327434	0.0984043	-0.117749	0.0118967	0.0015545	0.00266689	0.256637	0.0755208	-0.0587062	0.00982266	0.00131271	0.00245609
adnexal diseases	vascular diseases	0.423333	0.268499	-0.461808	0.0134355	0.00184357	0.0029445	0.39	0.242236	-0.414254	0.0140746	0.00191818	0.00301036	0.27	0.156069	-0.264156	0.00943278	0.00158498	0.00212353
adnexal diseases	vasculitis	0.243333	0.13852	-0.218242	0.00991023	0.00140848	0.00215011	0.23	0.129944	-0.210799	0.0103375	0.00137528	0.00209053	0.183333	0.100917	-0.160841	0.00806534	0.00127934	0.00177104
adnexal diseases	virus diseases	0.35	0.212121	-0.362537	0.0119135	0.00165769	0.00248869	0.323333	0.192843	-0.319341	0.0122561	0.00158824	0.00249015	0.19	0.104972	-0.129727	0.00773506	0.00123846	0.00162792
adnexal diseases	vision disorders	0.19	0.104972	-0.218371	0.00702285	0.00112841	0.00152975	0.196667	0.109057	-0.171728	0.00717066	0.00112109	0.00161817	0.12	0.0638298	-0.0777948	0.00588007	0.000950483	0.00131765
adrenal gland diseases	albuminuria	0.277778	0.15748	-0.275831	0.0106971	0.00148427	0.00238383	0.253472	0.141748	-0.235849	0.0101297	0.00145022	0.00228765	0.21875	0.12	-0.197475	0.00949102	0.00130584	0.00208311
adrenal gland diseases	alzheimer disease	0.27	0.156069	-0.297782	0.0107366	0.00157466	0.00246273	0.226667	0.12782	-0.221275	0.0101945	0.00154673	0.00222232	0.153333	0.0830325	-0.111285	0.00817637	0.00131266	0.00164964
adrenal gland diseases	amino acid metabolism, inborn errors	0.213333	0.119403	-0.113313	0.00717492	0.00119125	0.00173845	0.203333	0.113173	-0.107606	0.00688707	0.00111834	0.00169841	0.15	0.0810811	-0.043314	0.00658809	0.000908807	0.00151282
adrenal gland diseases	amyotrophic lateral sclerosis	0.144737	0.030137	0.138157	0.00738342	0.00124167	0.00173162	0.144737	0.030137	0.170407	0.00711145	0.0011749	0.0016467	0.144737	0.030137	0.146587	0.00680527	0.00109868	0.00146301
adrenal gland diseases	anemia	0.23	0.129944	-0.178581	0.00877681	0.00128576	0.00210575	0.21	0.117318	-0.163474	0.00817916	0.00120503	0.00206945	0.163333	0.0889292	-0.0634743	0.0072396	0.00117072	0.00160956
adrenal gland diseases	anemia, aplastic	0.17	0.0928962	-0.0752194	0.00763848	0.0012087	0.00173893	0.16	0.0869565	-0.0684696	0.00740871	0.00117539	0.00167835	0.136667	0.0733453	-0.0560733	0.00726803	0.00105974	0.00148629
adrenal gland diseases	anemia, hemolytic	0.19	0.104972	-0.140068	0.00738253	0.00123004	0.00173213	0.193333	0.107011	-0.162032	0.00741277	0.00123439	0.00181461	0.14	0.0752688	-0.0642583	0.00642634	0.00111205	0.00155091
adrenal gland diseases	aneurysm	0.22	0.123596	-0.177041	0.00927061	0.00129659	0.00190315	0.216667	0.121495	-0.178463	0.00946373	0.00130943	0.00194339	0.18	0.0989011	-0.118113	0.0086152	0.00109605	0.00179324
adrenal gland diseases	ankylosis	0.222222	0.0449438	0.182739	0.00924645	0.00126322	0.00166973	0.222222	0.0449438	0.189	0.00887786	0.00125565	0.00153891	0.180556	0.0362117	0.233255	0.00821806	0.0010837	0.00144735
adrenal gland diseases	arrhythmias, cardiac	0.293333	0.171875	-0.278073	0.00905875	0.00125819	0.00230425	0.243333	0.13852	-0.224515	0.00835697	0.00119362	0.00205769	0.17	0.0928962	-0.134987	0.00682871	0.00102972	0.00163338
adrenal gland diseases	arterial occlusive diseases	0.29	0.169591	-0.28296	0.011953	0.00157334	0.00263318	0.236667	0.134216	-0.205834	0.0115575	0.00158786	0.00257391	0.183333	0.100917	-0.0963374	0.00965105	0.00125697	0.00207036
adrenal gland diseases	arteriosclerosis	0.29	0.169591	-0.286512	0.0120487	0.0015667	0.00265343	0.24	0.136364	-0.213292	0.011618	0.00162771	0.0026059	0.186667	0.102941	-0.0997	0.00970812	0.00125207	0.00208392
adrenal gland diseases	arthritis	0.276667	0.160542	-0.234147	0.0109362	0.00139055	0.00226427	0.213333	0.119403	-0.150198	0.0103412	0.00134583	0.00209152	0.18	0.0989011	-0.110478	0.00929245	0.001198	0.00182624
adrenal gland diseases	arthritis, rheumatoid	0.227545	0.0885781	-0.0749082	0.00811622	0.00108773	0.0016107	0.197605	0.0760369	-0.0434634	0.0075812	0.00103888	0.00154122	0.191617	0.0735632	-0.0526209	0.0075724	0.00106742	0.00154953
adrenal gland diseases	asthma	0.243333	0.13852	-0.157344	0.0103658	0.00128979	0.0021145	0.226667	0.12782	-0.145843	0.00998096	0.00127147	0.00207514	0.193333	0.107011	-0.0980281	0.00888685	0.00115723	0.00183325
adrenal gland diseases	ataxia	0.176667	0.0968921	-0.106333	0.00712353	0.00124047	0.00184139	0.143333	0.0771993	-0.0942943	0.00618729	0.00108675	0.00163315	0.12	0.0638298	-0.0254801	0.00603985	0.00102252	0.00140868
adrenal gland diseases	autoimmune diseases	0.313333	0.185771	-0.275799	0.010199	0.00142628	0.00226468	0.28	0.162791	-0.246818	0.00964668	0.0013694	0.00221334	0.176667	0.0968921	-0.0975188	0.00793399	0.00126219	0.00156602
adrenal gland diseases	autoimmune diseases of the nervous system	0.266667	0.153846	-0.197769	0.0096372	0.00133427	0.0019757	0.223333	0.125704	-0.16639	0.00950606	0.001297	0.00196018	0.16	0.0869565	-0.0378495	0.00816405	0.00122338	0.00163182
adrenal gland diseases	bacterial infections	0.3	0.176471	-0.257363	0.0102284	0.00145413	0.0022038	0.253333	0.145038	-0.185717	0.00992967	0.00145421	0.00216225	0.17	0.0928962	-0.137143	0.00768468	0.00116568	0.00156786
adrenal gland diseases	bacterial infections and mycoses	0.3	0.176471	-0.257363	0.0102284	0.00145413	0.0022038	0.253333	0.145038	-0.185717	0.00992967	0.00145421	0.00216225	0.17	0.0928962	-0.137143	0.00768468	0.00116568	0.00156786
adrenal gland diseases	basal ganglia diseases	0.24	0.136364	-0.236192	0.0098918	0.00144235	0.00221186	0.18	0.0989011	-0.11359	0.00871161	0.00128116	0.00190806	0.143333	0.0771993	-0.0640506	0.00767603	0.00117458	0.00161037
adrenal gland diseases	behcet syndrome	0.285714	0.0307692	0.246003	0.0123082	0.00116479	0.0023679	0.228571	0.0244648	0.249646	0.0117115	0.00116777	0.0022888	0.228571	0.0244648	0.29354	0.0114673	0.000969731	0.00204948
adrenal gland diseases	bile duct diseases	0.3	0.176471	-0.343238	0.00901502	0.00126016	0.00233095	0.276667	0.160542	-0.291818	0.00956814	0.00137333	0.00237711	0.19	0.104972	-0.135151	0.00795996	0.00116804	0.00187621
adrenal gland diseases	biliary tract diseases	0.33	0.197605	-0.352065	0.00975164	0.00137008	0.0025242	0.276667	0.160542	-0.271835	0.00945091	0.00139529	0.00233965	0.196667	0.109057	-0.163314	0.00809571	0.00124309	0.00186953
adrenal gland diseases	blood coagulation disorders	0.243333	0.13852	-0.187129	0.0083883	0.00138105	0.00187219	0.193333	0.107011	-0.138674	0.00725441	0.00133376	0.00165015	0.15	0.0810811	-0.0647286	0.0066706	0.00123518	0.00145291
adrenal gland diseases	blood coagulation disorders, inherited	0.21	0.117318	-0.153058	0.0079145	0.0013976	0.0017116	0.203333	0.113173	-0.131796	0.00719605	0.00138428	0.00166775	0.153333	0.0830325	-0.064401	0.00682759	0.00124332	0.00148745
adrenal gland diseases	blood platelet disorders	0.243333	0.13852	-0.189056	0.00878328	0.0013521	0.00187448	0.213333	0.119403	-0.189651	0.00820939	0.00128087	0.00173064	0.126667	0.0676157	-0.0504398	0.00721005	0.00119591	0.00145569
adrenal gland diseases	blood protein disorders	0.293333	0.171875	-0.250809	0.010053	0.0014219	0.00217428	0.233333	0.132075	-0.16731	0.00967279	0.00142934	0.00208383	0.17	0.0928962	-0.0731782	0.00783796	0.00119966	0.00159284
adrenal gland diseases	body weight	0.353333	0.214575	-0.40296	0.0112728	0.00132307	0.00285812	0.313333	0.185771	-0.371979	0.0108828	0.00129087	0.00259435	0.23	0.129944	-0.189256	0.00885293	0.00111845	0.00222354
adrenal gland diseases	bone diseases	0.34	0.204819	-0.361105	0.0114062	0.00145661	0.00271987	0.306667	0.181102	-0.317959	0.011282	0.0014418	0.00269143	0.166667	0.0909091	-0.0819827	0.00874265	0.00117502	0.00179826
adrenal gland diseases	bone diseases, developmental	0.243333	0.13852	-0.212702	0.00962829	0.00118963	0.00218274	0.22	0.123596	-0.157617	0.00918572	0.00114988	0.00216226	0.17	0.0928962	-0.111877	0.00909952	0.00108429	0.0017759
adrenal gland diseases	bone diseases, metabolic	0.333333	0.2	-0.3583	0.010704	0.00132815	0.00264843	0.283333	0.165049	-0.266036	0.010058	0.00132317	0.00246732	0.196667	0.109057	-0.151715	0.00898543	0.00112181	0.00201371
adrenal gland diseases	bone marrow diseases	0.206667	0.115242	-0.164083	0.00914992	0.00128293	0.00195341	0.21	0.117318	-0.172715	0.00928814	0.001299	0.00207514	0.13	0.0695187	-0.0243121	0.00742339	0.00118541	0.00161252
adrenal gland diseases	brain diseases	0.34	0.204819	-0.354692	0.0115179	0.00162695	0.00264395	0.28	0.162791	-0.285495	0.0108571	0.00156989	0.00233243	0.18	0.0989011	-0.158598	0.0082936	0.00128458	0.00172644
adrenal gland diseases	brain diseases, metabolic	0.31	0.183432	-0.299149	0.00916714	0.00145018	0.0024633	0.263333	0.151631	-0.237404	0.00823389	0.0013335	0.00215808	0.203333	0.113173	-0.151698	0.00699882	0.00124941	0.00173488
adrenal gland diseases	brain diseases, metabolic, inborn	0.276667	0.160542	-0.214298	0.00785298	0.00133632	0.00224181	0.22	0.123596	-0.137612	0.00694024	0.00124668	0.00190275	0.223333	0.125704	-0.174783	0.00689675	0.00119339	0.00174104
adrenal gland diseases	breast diseases	0.346667	0.209677	-0.360814	0.0119336	0.00147916	0.00282636	0.273333	0.158301	-0.26573	0.0114032	0.00142935	0.00271506	0.146667	0.0791367	-0.0860541	0.00856742	0.00110937	0.00180169
adrenal gland diseases	breast neoplasms	0.346667	0.209677	-0.351998	0.0118537	0.00147621	0.00277947	0.266667	0.153846	-0.253349	0.0113785	0.00140241	0.00270599	0.146667	0.0791367	-0.0860319	0.00855155	0.00110715	0.00179663
adrenal gland diseases	bronchial diseases	0.29	0.169591	-0.244177	0.0110529	0.00135757	0.00236414	0.253333	0.145038	-0.188676	0.0103621	0.00132961	0.00220266	0.206667	0.115242	-0.14859	0.00893733	0.00121255	0.00187109
adrenal gland diseases	carbohydrate metabolism, inborn errors	0.163333	0.0889292	-0.0448454	0.00508212	0.000950038	0.0013227	0.153333	0.0830325	-0.0454295	0.00545358	0.000957124	0.00144269	0.143333	0.0771993	-0.0323724	0.00504608	0.000827941	0.00127137
adrenal gland diseases	carcinoma	0.366667	0.22449	-0.396308	0.0114173	0.00160556	0.00268682	0.3	0.176471	-0.279784	0.0111427	0.00156708	0.00257303	0.173333	0.0948905	-0.153459	0.00770121	0.00115063	0.0016601
adrenal gland diseases	carcinoma, renal cell	0.28	0.162791	-0.260194	0.0102855	0.00139744	0.00231066	0.233333	0.132075	-0.192768	0.00925567	0.00134718	0.00203557	0.156667	0.084991	-0.106512	0.00792151	0.00123108	0.00163415
adrenal gland diseases	cardiomegaly	0.296667	0.174168	-0.235455	0.00963393	0.00143364	0.00238337	0.256667	0.147228	-0.204776	0.00942726	0.00141002	0.00216887	0.22	0.123596	-0.178456	0.00873189	0.00130782	0.0019693
adrenal gland diseases	cardiomyopathies	0.3	0.176471	-0.266382	0.0103545	0.00148709	0.00235584	0.266667	0.153846	-0.239659	0.00997798	0.0014118	0.00223957	0.19	0.104972	-0.127186	0.00861691	0.00123362	0.00185631
adrenal gland diseases	cardiomyopathy, dilated	0.28	0.162791	-0.232123	0.00939607	0.00142773	0.00235601	0.26	0.149425	-0.217726	0.0092988	0.00139988	0.00215193	0.206667	0.115242	-0.158984	0.00847279	0.001315	0.00188858
adrenal gland diseases	cardiomyopathy, hypertrophic	0.19	0.104972	-0.114366	0.00736263	0.00118001	0.00172341	0.176667	0.0968921	-0.0893507	0.0073308	0.00113525	0.00171758	0.16	0.0869565	-0.0955245	0.00714139	0.000989464	0.00155817
adrenal gland diseases	cardiomyopathy, hypertrophic, familial	0.1875	0.0410959	0.073081	0.00665791	0.00113692	0.0014858	0.1375	0.0298103	0.14725	0.00644739	0.00109309	0.00139538	0.125	0.027027	0.138093	0.00630675	0.00104	0.0013244
adrenal gland diseases	cardiovascular abnormalities	0.303333	0.178782	-0.320862	0.0101358	0.00145076	0.00246952	0.273333	0.158301	-0.273843	0.00977161	0.00138327	0.00236066	0.19	0.104972	-0.139375	0.00839909	0.00126074	0.00182083
adrenal gland diseases	cardiovascular diseases	0.363333	0.221996	-0.396112	0.0116373	0.00154817	0.00270945	0.313333	0.185771	-0.336722	0.0115703	0.00158923	0.00271722	0.18	0.0989011	-0.151688	0.00893534	0.00132095	0.00188123
adrenal gland diseases	carotid artery diseases	0.22	0.123596	-0.158621	0.0096035	0.00138853	0.00202294	0.196667	0.109057	-0.118723	0.00892898	0.00128991	0.00194083	0.173333	0.0948905	-0.0939196	0.00900776	0.00120366	0.00181614
adrenal gland diseases	celiac disease	0.231939	0.121514	-0.128925	0.00772809	0.00116495	0.00170495	0.201521	0.103922	-0.102067	0.0073487	0.00113493	0.00167647	0.190114	0.0974659	-0.0849672	0.00715566	0.00113804	0.00156442
adrenal gland diseases	central nervous system diseases	0.333333	0.2	-0.350549	0.0113981	0.00160177	0.00258922	0.28	0.162791	-0.274312	0.0107917	0.00158697	0.00231231	0.166667	0.0909091	-0.12391	0.00835944	0.00128566	0.0017444
adrenal gland diseases	cerebellar ataxia	0.183333	0.100917	-0.140054	0.00749772	0.00118209	0.0019492	0.133333	0.0714286	-0.0601078	0.00617909	0.00110015	0.00159646	0.13	0.0695187	-0.0624925	0.00620179	0.00102698	0.0014129
adrenal gland diseases	cerebellar diseases	0.173333	0.0948905	-0.104538	0.00767865	0.00122847	0.00188735	0.146667	0.0791367	-0.0764113	0.0067	0.00117194	0.00162601	0.136667	0.0733453	-0.0647121	0.0061714	0.00104784	0.00148718
adrenal gland diseases	cerebrovascular disorders	0.286667	0.167315	-0.263959	0.0117705	0.00154275	0.00245056	0.226667	0.12782	-0.182411	0.0112832	0.00149667	0.00230383	0.193333	0.107011	-0.150862	0.00926463	0.0012451	0.00185472
adrenal gland diseases	charcot-marie-tooth disease	0.157534	0.0543735	0.0489388	0.00561777	0.00111098	0.00114637	0.130137	0.0444965	0.0843591	0.00537487	0.00107914	0.00115993	0.143836	0.0494118	0.0876394	0.00514242	0.00105282	0.00110013
adrenal gland diseases	cholestasis	0.24	0.136364	-0.256698	0.00834237	0.0011905	0.00214732	0.226667	0.12782	-0.237867	0.00871512	0.00122945	0.00215625	0.18	0.0989011	-0.148623	0.00771913	0.00111602	0.00179088
adrenal gland diseases	cholestasis, intrahepatic	0.236667	0.134216	-0.240695	0.0082225	0.00123796	0.00194715	0.216667	0.121495	-0.219319	0.00797585	0.00121654	0.00188391	0.163333	0.0889292	-0.0970696	0.00734339	0.00109803	0.00162511
adrenal gland diseases	chromosome disorders	0.253333	0.145038	-0.234245	0.00895647	0.00114108	0.00209862	0.213333	0.119403	-0.186238	0.00791808	0.00111819	0.00186893	0.126667	0.0676157	-0.112919	0.00545288	0.000807853	0.00142453
adrenal gland diseases	colitis	0.26	0.149425	-0.195072	0.0106958	0.00136493	0.00222667	0.216667	0.121495	-0.161166	0.00979874	0.00122087	0.00210516	0.193333	0.107011	-0.123501	0.00889492	0.00125641	0.00181018
adrenal gland diseases	colitis, ulcerative	0.23	0.129944	-0.176447	0.00957753	0.00128649	0.00194208	0.193333	0.107011	-0.0997096	0.00889084	0.00122402	0.00188447	0.176667	0.0968921	-0.103468	0.00801784	0.00121669	0.00173437
adrenal gland diseases	collagen diseases	0.206667	0.115242	-0.150038	0.00890429	0.00133715	0.00196516	0.186667	0.102941	-0.129998	0.00825797	0.00127038	0.00186217	0.156667	0.084991	-0.0617851	0.00764128	0.00112279	0.00165165
adrenal gland diseases	colonic diseases	0.283333	0.165049	-0.257442	0.0109665	0.00146302	0.00247976	0.263333	0.151631	-0.220392	0.0109233	0.00140935	0.00242048	0.173333	0.0948905	-0.122684	0.00773014	0.00126497	0.00173445
adrenal gland diseases	colorectal neoplasms	0.283333	0.165049	-0.257625	0.0107466	0.00143488	0.00246185	0.25	0.142857	-0.224045	0.0105364	0.00143354	0.00244996	0.17	0.0928962	-0.0997472	0.00733783	0.00127755	0.00174778
adrenal gland diseases	congenital abnormalities	0.323333	0.192843	-0.318042	0.0103097	0.00155032	0.00247161	0.28	0.162791	-0.241327	0.00940209	0.00136775	0.0023106	0.186667	0.102941	-0.146093	0.00777406	0.00124881	0.00187525
adrenal gland diseases	congenital disorders of glycosylation	0.166667	0.0153846	0.445895	0.0032624	0.00091704	0.00126581	0.1	0.00917431	0.473523	0.00302144	0.0009533	0.000976562	0.0333333	0.00303951	0.504499	0.00291076	0.000909682	0.000561121
adrenal gland diseases	congenital, hereditary, and neonatal diseases and abnormalities	0.323333	0.192843	-0.317528	0.0104043	0.00156161	0.00248761	0.276667	0.160542	-0.242869	0.00938381	0.00136833	0.00228061	0.186667	0.102941	-0.146093	0.00777406	0.00124881	0.00187525
adrenal gland diseases	connective tissue diseases	0.356667	0.217039	-0.346178	0.011978	0.00156446	0.00266211	0.306667	0.181102	-0.274302	0.0117437	0.00149255	0.00257312	0.146667	0.0791367	-0.0947007	0.00886072	0.00116707	0.00173542
adrenal gland diseases	coronary artery disease	0.293333	0.171875	-0.292926	0.0109242	0.00141022	0.00257122	0.253333	0.145038	-0.24826	0.0106172	0.00136645	0.00244411	0.21	0.117318	-0.167266	0.00917941	0.00121655	0.00200882
adrenal gland diseases	coronary disease	0.31	0.183432	-0.331049	0.0105919	0.00140799	0.00249495	0.253333	0.145038	-0.251378	0.0103007	0.00138593	0.00234702	0.216667	0.121495	-0.175309	0.00921161	0.00116867	0.00198862
adrenal gland diseases	cranial nerve diseases	0.24	0.136364	-0.236102	0.00887786	0.00128612	0.00186543	0.203333	0.113173	-0.1651	0.00776946	0.0012291	0.00175034	0.123333	0.0657194	-0.0262835	0.00642132	0.00106847	0.00144455
adrenal gland diseases	craniofacial abnormalities	0.17	0.0928962	-0.11867	0.00810002	0.00111562	0.00192418	0.143333	0.0771993	-0.078131	0.007194	0.00101251	0.0016175	0.116667	0.0619469	-0.0350459	0.00681167	0.000892319	0.00148556
adrenal gland diseases	crohn disease	0.233333	0.132075	-0.161355	0.0101768	0.00127097	0.00195564	0.176667	0.0968921	-0.0871537	0.00917843	0.00124277	0.00182077	0.17	0.0928962	-0.0959388	0.00808898	0.00119354	0.00171564
adrenal gland diseases	death	0.283333	0.165049	-0.278814	0.011375	0.0015476	0.00253855	0.236667	0.134216	-0.226772	0.0102724	0.00141894	0.00230087	0.143333	0.0771993	-0.104147	0.00866772	0.00127916	0.00175461
adrenal gland diseases	death, sudden	0.183333	0.100917	-0.141056	0.00808891	0.0011494	0.00194817	0.186667	0.102941	-0.15359	0.00806255	0.0011399	0.00184476	0.143333	0.0771993	-0.117594	0.00739877	0.00108096	0.00156857
adrenal gland diseases	death, sudden, cardiac	0.163265	0.0792079	-0.0894856	0.00726829	0.00129268	0.00181123	0.167347	0.0813492	-0.0974688	0.0071752	0.00124096	0.00172121	0.15102	0.0728346	-0.0553442	0.00682738	0.0011717	0.00154121
adrenal gland diseases	dementia	0.25	0.142857	-0.251519	0.0106848	0.00152268	0.0024006	0.23	0.129944	-0.21559	0.0102347	0.00155352	0.00220969	0.146667	0.0791367	-0.0882219	0.00799252	0.00129584	0.00167244
adrenal gland diseases	demyelinating autoimmune diseases, cns	0.233333	0.132075	-0.144074	0.00996025	0.00133278	0.00203576	0.206667	0.115242	-0.0847388	0.00922975	0.00134229	0.00186681	0.16	0.0869565	-0.037988	0.00852939	0.00124593	0.00170839
adrenal gland diseases	demyelinating diseases	0.266667	0.153846	-0.214489	0.0101337	0.00141855	0.00209575	0.226667	0.12782	-0.144305	0.00943552	0.00140406	0.00196814	0.206667	0.115242	-0.126423	0.00830143	0.00128357	0.00183166
adrenal gland diseases	diabetes mellitus	0.363333	0.221996	-0.394609	0.011778	0.00150712	0.00278297	0.33	0.197605	-0.369605	0.0115776	0.0015223	0.00268315	0.216667	0.121495	-0.204367	0.00890701	0.00114221	0.00187708
adrenal gland diseases	diabetes mellitus, type 1	0.336667	0.202405	-0.348375	0.0103045	0.00139631	0.00237148	0.296667	0.174168	-0.320512	0.00995624	0.00134517	0.00232243	0.213333	0.119403	-0.155657	0.00838992	0.00111939	0.00189599
adrenal gland diseases	diabetes mellitus, type 2	0.336667	0.202405	-0.370745	0.0106048	0.00139892	0.00272445	0.263333	0.151631	-0.287012	0.0100404	0.00125791	0.00241048	0.21	0.117318	-0.189415	0.00882991	0.00115742	0.00207361
adrenal gland diseases	digestive system diseases	0.366667	0.22449	-0.363522	0.011749	0.00159913	0.00286696	0.31	0.183432	-0.296124	0.0117983	0.00156694	0.00273553	0.16	0.0869565	-0.115166	0.00789038	0.00118509	0.00161498
adrenal gland diseases	digestive system neoplasms	0.333333	0.2	-0.318843	0.0117039	0.00154654	0.00283752	0.283333	0.165049	-0.266546	0.0115323	0.00155672	0.00265404	0.153333	0.0830325	-0.100948	0.00780867	0.00116325	0.00153371
adrenal gland diseases	disorders of sex development	0.353333	0.214575	-0.452112	0.00860884	0.0012156	0.00242656	0.336667	0.202405	-0.376632	0.00861239	0.00116913	0.00239608	0.29	0.169591	-0.275264	0.00800136	0.00100003	0.00215064
adrenal gland diseases	dna repair-deficiency disorders	0.193333	0.107011	-0.107999	0.00839078	0.00121192	0.00197493	0.176667	0.0968921	-0.107535	0.00776344	0.0011622	0.00183283	0.166667	0.0909091	-0.105018	0.00748709	0.00112135	0.00169066
adrenal gland diseases	dwarfism	0.213333	0.119403	-0.195057	0.00781673	0.00102235	0.00218885	0.213333	0.119403	-0.195617	0.0074495	0.000981926	0.00218159	0.156667	0.084991	-0.0957735	0.00685471	0.000896769	0.00181442
adrenal gland diseases	dyskinesias	0.19	0.104972	-0.152959	0.00836033	0.00130039	0.00193705	0.133333	0.0714286	-0.0438906	0.00748714	0.00123939	0.00173491	0.11	0.0582011	-0.0192035	0.00663231	0.00104532	0.00137092
adrenal gland diseases	dysostoses	0.14876	0.0711462	-0.0686191	0.00799778	0.000962759	0.00173346	0.136364	0.064833	-0.0482465	0.00764882	0.000952141	0.00161473	0.128099	0.0606654	-0.0553838	0.00749381	0.000925959	0.00156113
adrenal gland diseases	dyssomnias	0.250883	0.138672	-0.234447	0.00859125	0.00123276	0.00204556	0.254417	0.1409	-0.260084	0.00821055	0.00121284	0.00197407	0.19788	0.106262	-0.174969	0.0076951	0.00106769	0.00176432
adrenal gland diseases	ectodermal dysplasia	0.205128	0.0610687	0.0606995	0.00852926	0.00104913	0.0015106	0.162393	0.0477387	0.0826547	0.00806994	0.00100916	0.0014134	0.119658	0.0347395	0.120741	0.00758283	0.00089926	0.00126375
adrenal gland diseases	endocrine gland neoplasms	0.44	0.282051	-0.484979	0.0122498	0.00160095	0.00305925	0.346667	0.209677	-0.346853	0.0114641	0.00155585	0.0027633	0.163333	0.0889292	-0.118228	0.00833715	0.00110855	0.0017
adrenal gland diseases	endocrine system diseases	0.5	0.333333	-0.594235	0.0133507	0.00168756	0.00334906	0.463333	0.301518	-0.536204	0.0129144	0.001669	0.00324452	0.186667	0.102941	-0.187069	0.00875272	0.00125645	0.00181231
adrenal gland diseases	epilepsy	0.243333	0.13852	-0.253238	0.00830458	0.00130824	0.00203801	0.196667	0.109057	-0.143174	0.00790673	0.00123399	0.00180057	0.133333	0.0714286	-0.0772295	0.00646544	0.00102945	0.00143347
adrenal gland diseases	esophageal diseases	0.29	0.169591	-0.269468	0.0100416	0.00131328	0.00237073	0.21	0.117318	-0.182888	0.00912237	0.00128689	0.00196457	0.17	0.0928962	-0.13508	0.00853382	0.0012087	0.00187793
adrenal gland diseases	exophthalmos	0.246667	0.140684	-0.244589	0.00848077	0.00107612	0.00183397	0.256667	0.147228	-0.233254	0.00848589	0.00116759	0.00201003	0.22	0.123596	-0.179568	0.00776882	0.00109668	0.00175648
adrenal gland diseases	eye diseases	0.31	0.183432	-0.290858	0.00995162	0.00138578	0.00224349	0.263333	0.151631	-0.21644	0.00987928	0.00132206	0.00216444	0.173333	0.0948905	-0.155752	0.00851834	0.00120241	0.00172622
adrenal gland diseases	eye diseases, hereditary	0.163333	0.0889292	-0.0725969	0.00659675	0.00101238	0.00146116	0.176667	0.0968921	-0.0761892	0.00680237	0.000991101	0.00149519	0.12	0.0638298	-0.0726924	0.00626875	0.00100112	0.00121642
adrenal gland diseases	female urogenital diseases	0.433333	0.276596	-0.474306	0.012301	0.00162854	0.0029888	0.366667	0.22449	-0.383215	0.0121422	0.00163039	0.00289737	0.193333	0.107011	-0.175567	0.00830147	0.00125775	0.00183365
adrenal gland diseases	female urogenital diseases and pregnancy complications	0.433333	0.276596	-0.474306	0.012301	0.00162854	0.0029888	0.366667	0.22449	-0.383215	0.0121422	0.00163039	0.00289737	0.193333	0.107011	-0.175567	0.00830147	0.00125775	0.00183365
adrenal gland diseases	gastroenteritis	0.273333	0.158301	-0.226709	0.0109308	0.00139085	0.00222445	0.236667	0.134216	-0.181317	0.0100505	0.00133193	0.00206704	0.186667	0.102941	-0.165048	0.00869072	0.00127677	0.00177128
adrenal gland diseases	gastrointestinal diseases	0.293333	0.171875	-0.235561	0.011064	0.00145421	0.00244791	0.26	0.149425	-0.233752	0.0113659	0.00143512	0.00242472	0.166667	0.0909091	-0.112274	0.00817556	0.0012861	0.00172794
adrenal gland diseases	gastrointestinal neoplasms	0.303333	0.178782	-0.280786	0.0112468	0.00147617	0.00246185	0.256667	0.147228	-0.231305	0.0110564	0.00142391	0.00242592	0.16	0.0869565	-0.0852256	0.00780683	0.00126701	0.0017257
adrenal gland diseases	genetic diseases, inborn	0.293333	0.171875	-0.277116	0.00954848	0.00145085	0.00235048	0.26	0.149425	-0.221309	0.00875477	0.00136484	0.00215711	0.183333	0.100917	-0.139462	0.00702265	0.00118629	0.00170311
adrenal gland diseases	genetic diseases, x-linked	0.27	0.156069	-0.21487	0.00828376	0.00135619	0.0022014	0.226667	0.12782	-0.152528	0.00772541	0.00128565	0.00195895	0.226667	0.12782	-0.178368	0.00702889	0.00118851	0.00180943
adrenal gland diseases	genital diseases, female	0.39	0.242236	-0.429208	0.0118474	0.00160776	0.00287567	0.326667	0.195219	-0.328329	0.0109612	0.00151361	0.00260155	0.16	0.0869565	-0.117288	0.0080517	0.00114865	0.00181645
adrenal gland diseases	genital diseases, male	0.353333	0.214575	-0.353972	0.0115695	0.00144524	0.00274125	0.296667	0.174168	-0.271426	0.0117656	0.0014082	0.00267479	0.166667	0.0909091	-0.102069	0.00910954	0.00118729	0.00191771
adrenal gland diseases	genital neoplasms, female	0.356667	0.217039	-0.39911	0.0116063	0.00152732	0.00273239	0.3	0.176471	-0.303287	0.0111545	0.0014791	0.0026002	0.156667	0.084991	-0.10879	0.00793525	0.00116462	0.0018359
adrenal gland diseases	genital neoplasms, male	0.346667	0.209677	-0.353467	0.0115735	0.00140972	0.00271168	0.296667	0.174168	-0.279178	0.0117593	0.00142444	0.00267447	0.166667	0.0909091	-0.105692	0.00906638	0.00118228	0.00190545
adrenal gland diseases	glioma	0.26	0.149425	-0.216406	0.0118621	0.00157435	0.00226756	0.246667	0.140684	-0.192177	0.0113955	0.00148411	0.00236857	0.16	0.0869565	-0.136986	0.00853377	0.0011318	0.0017517
adrenal gland diseases	glomerulonephritis	0.266667	0.153846	-0.215242	0.00997906	0.00143173	0.00209872	0.226667	0.12782	-0.127936	0.00971527	0.00138396	0.00195914	0.183333	0.100917	-0.105179	0.00835475	0.0012627	0.00164544
adrenal gland diseases	glucose metabolism disorders	0.39	0.242236	-0.452237	0.0119013	0.00148259	0.00286831	0.353333	0.214575	-0.401423	0.0114771	0.00147041	0.00277978	0.253333	0.145038	-0.277974	0.00930369	0.00113864	0.00198626
adrenal gland diseases	goiter	0.3	0.176471	-0.27771	0.00965437	0.001268	0.0021507	0.253333	0.145038	-0.208653	0.00927257	0.00121677	0.00209476	0.223333	0.125704	-0.172291	0.00822694	0.00114337	0.00174198
adrenal gland diseases	gonadal disorders	0.446667	0.287554	-0.472659	0.0118944	0.00148603	0.00307414	0.353333	0.214575	-0.370969	0.0112555	0.00144107	0.00290578	0.15	0.0810811	-0.0955109	0.00766052	0.00115716	0.00169752
adrenal gland diseases	gout	0.219048	0.0602094	0.0202579	0.00948014	0.0010898	0.00212603	0.238095	0.0657895	-0.000121751	0.00910233	0.00107457	0.00205654	0.209524	0.0574413	0.0505033	0.0086239	0.000942202	0.0019014
adrenal gland diseases	gram-positive bacterial infections	0.276667	0.160542	-0.253182	0.00924282	0.0013634	0.00207391	0.233333	0.132075	-0.180253	0.00903741	0.00137187	0.00188636	0.166667	0.0909091	-0.117691	0.00747107	0.00115374	0.00158471
adrenal gland diseases	graves disease	0.26	0.149425	-0.243361	0.00866448	0.00115497	0.001926	0.253333	0.145038	-0.202879	0.00848379	0.00121592	0.00203476	0.22	0.123596	-0.177695	0.00778721	0.00109403	0.00175427
adrenal gland diseases	hair diseases	0.223333	0.125704	-0.196274	0.00768877	0.00117065	0.00188559	0.226667	0.12782	-0.212563	0.00750878	0.00116374	0.00187989	0.2	0.111111	-0.182132	0.00734192	0.00110747	0.00166553
adrenal gland diseases	head and neck neoplasms	0.35	0.212121	-0.362279	0.0109766	0.00149242	0.00257462	0.266667	0.153846	-0.261975	0.0105499	0.001431	0.00233223	0.17	0.0928962	-0.130712	0.00830777	0.00116576	0.00181061
adrenal gland diseases	heart arrest	0.206667	0.115242	-0.186563	0.00775422	0.00124358	0.00203748	0.2	0.111111	-0.189601	0.0075768	0.0012381	0.00191998	0.16	0.0869565	-0.112813	0.00715925	0.00116802	0.00173079
adrenal gland diseases	heart defects, congenital	0.243333	0.13852	-0.225271	0.00919319	0.00124024	0.00227853	0.216667	0.121495	-0.197633	0.00903973	0.00118001	0.00220584	0.16	0.0869565	-0.113327	0.00743538	0.000939441	0.00181034
adrenal gland diseases	heart diseases	0.333333	0.2	-0.368133	0.0111231	0.00149663	0.0026886	0.293333	0.171875	-0.314845	0.0110261	0.00148924	0.00256492	0.19	0.104972	-0.162151	0.00882181	0.00123883	0.00181357
adrenal gland diseases	hematologic diseases	0.28	0.162791	-0.251166	0.0105004	0.00150946	0.00226762	0.243333	0.13852	-0.199072	0.010017	0.00147318	0.00218954	0.163333	0.0889292	-0.0588569	0.00836044	0.00125996	0.00174068
adrenal gland diseases	hemic and lymphatic diseases	0.263333	0.151631	-0.20889	0.0099047	0.00145462	0.00209685	0.246667	0.140684	-0.196143	0.00997924	0.00144101	0.00220801	0.14	0.0752688	-0.0132079	0.00734026	0.00112432	0.00141856
adrenal gland diseases	hemorrhagic disorders	0.276667	0.160542	-0.217316	0.0099803	0.00144388	0.00212791	0.233333	0.132075	-0.155796	0.00964765	0.00145467	0.00203951	0.176667	0.0968921	-0.0910673	0.00779304	0.0012537	0.00160268
adrenal gland diseases	hemostatic disorders	0.27	0.156069	-0.207563	0.0107275	0.00141749	0.00218866	0.223333	0.125704	-0.166323	0.0101423	0.00139459	0.00211622	0.166667	0.0909091	-0.0835346	0.00818584	0.00117382	0.00168453
adrenal gland diseases	hereditary sensory and motor neuropathy	0.110619	0.0499002	0.00271487	0.0046393	0.00101824	0.00107726	0.0973451	0.0436508	0.0426101	0.00442255	0.000966069	0.00103257	0.0929204	0.0415842	0.0483146	0.00420863	0.000946242	0.000953982
adrenal gland diseases	heredodegenerative disorders, nervous system	0.223333	0.125704	-0.190773	0.00865386	0.00138619	0.00192698	0.2	0.111111	-0.155085	0.00813885	0.00128931	0.00176308	0.196667	0.109057	-0.120879	0.00676557	0.0011786	0.00169656
adrenal gland diseases	hyperinsulinism	0.306667	0.181102	-0.342849	0.010039	0.0013123	0.00250563	0.25	0.142857	-0.273121	0.00970929	0.00126332	0.00232342	0.22	0.123596	-0.218854	0.00879447	0.00112259	0.00206801
adrenal gland diseases	hypersensitivity	0.253333	0.145038	-0.176601	0.0102148	0.00125268	0.00213135	0.226667	0.12782	-0.140328	0.00962067	0.00121319	0.00199897	0.183333	0.100917	-0.0726547	0.00873373	0.00121212	0.00180244
adrenal gland diseases	hypersensitivity, immediate	0.24	0.136364	-0.153406	0.0098674	0.00120503	0.00205455	0.213333	0.119403	-0.133247	0.0094302	0.00118519	0.00191131	0.186667	0.102941	-0.0656214	0.00871549	0.00121193	0.00182399
adrenal gland diseases	hyperthyroidism	0.36	0.219512	-0.408733	0.00986487	0.00137785	0.00247884	0.286667	0.167315	-0.309058	0.00909986	0.00128814	0.00214551	0.213333	0.119403	-0.221825	0.0082786	0.00114481	0.00185023
adrenal gland diseases	hypopigmentation	0.179775	0.0924855	-0.0641891	0.00725243	0.00118282	0.0016095	0.157303	0.08	-0.0389766	0.00694922	0.00113776	0.00158506	0.161049	0.0820611	-0.052048	0.00688163	0.00110476	0.00159495
adrenal gland diseases	hypothalamic diseases	0.38	0.234568	-0.39419	0.0113448	0.00141759	0.00263869	0.343333	0.207243	-0.358032	0.0109763	0.00140037	0.00257919	0.283333	0.165049	-0.233756	0.00894731	0.00123846	0.00218535
adrenal gland diseases	hypotrichosis	0.26087	0.12766	-0.203719	0.00877337	0.0012026	0.00205705	0.252174	0.122881	-0.196119	0.00852001	0.00120452	0.00203079	0.230435	0.111111	-0.17825	0.00829503	0.00115048	0.00186999
adrenal gland diseases	immune system diseases	0.273333	0.158301	-0.230862	0.0102154	0.00134077	0.00219139	0.26	0.149425	-0.215372	0.0101636	0.00139489	0.00230967	0.146667	0.0791367	-0.0556461	0.00767823	0.00114637	0.00152655
adrenal gland diseases	immunologic deficiency syndromes	0.233333	0.132075	-0.190793	0.00937429	0.00136224	0.00197388	0.196667	0.109057	-0.142269	0.00832313	0.00128946	0.00188023	0.146667	0.0791367	-0.052647	0.00726495	0.00116112	0.00154031
adrenal gland diseases	immunoproliferative disorders	0.23	0.129944	-0.154534	0.00955798	0.00132539	0.00208879	0.206667	0.115242	-0.107388	0.00922118	0.00127195	0.00214167	0.133333	0.0714286	-0.018527	0.00770362	0.00113558	0.00146647
adrenal gland diseases	infant, newborn, diseases	0.276667	0.160542	-0.29163	0.00961368	0.00135844	0.00218876	0.206667	0.115242	-0.168309	0.00888664	0.0012615	0.00197302	0.13	0.0695187	-0.062652	0.00722985	0.00120513	0.00154895
adrenal gland diseases	inflammatory bowel diseases	0.273333	0.158301	-0.23131	0.0105369	0.00137349	0.00219081	0.21	0.117318	-0.14636	0.00918284	0.00119981	0.00188808	0.176667	0.0968921	-0.138527	0.0081319	0.00121397	0.00169757
adrenal gland diseases	insulin resistance	0.271845	0.124444	-0.245958	0.0107742	0.00134587	0.00257054	0.262136	0.119469	-0.223253	0.0104347	0.00133791	0.00242145	0.199029	0.088172	-0.124419	0.0093623	0.00114964	0.00204418
adrenal gland diseases	intellectual disability	0.283333	0.165049	-0.30021	0.00778564	0.00126324	0.00215446	0.25	0.142857	-0.228002	0.00715558	0.00115665	0.0019522	0.236667	0.134216	-0.242267	0.00645238	0.00101758	0.00193652
adrenal gland diseases	intestinal diseases	0.293333	0.171875	-0.255528	0.0111336	0.00146929	0.00242992	0.27	0.156069	-0.227375	0.010949	0.00142483	0.00243934	0.186667	0.102941	-0.138619	0.0078207	0.00130175	0.00185838
adrenal gland diseases	intestinal neoplasms	0.286667	0.167315	-0.262124	0.0108267	0.00144815	0.00244487	0.25	0.142857	-0.223719	0.0104887	0.00143974	0.0024269	0.173333	0.0948905	-0.112146	0.00740545	0.00127293	0.00177234
adrenal gland diseases	joint diseases	0.286667	0.167315	-0.241092	0.0110278	0.00143514	0.00227296	0.233333	0.132075	-0.17544	0.0104846	0.00137204	0.00213961	0.18	0.0989011	-0.103058	0.00939057	0.00121986	0.00182262
adrenal gland diseases	keratosis	0.2	0.111111	-0.152647	0.00764161	0.00117043	0.00161907	0.173333	0.0948905	-0.124255	0.00735063	0.00115358	0.00153431	0.156667	0.084991	-0.0611278	0.00681816	0.00110768	0.00148932
adrenal gland diseases	kidney diseases	0.383333	0.237113	-0.408042	0.0117299	0.00158095	0.00265771	0.326667	0.195219	-0.324506	0.0110708	0.00150424	0.00256067	0.2	0.111111	-0.152623	0.00900503	0.00129057	0.00195179
adrenal gland diseases	kidney neoplasms	0.333333	0.2	-0.342855	0.0112173	0.0014439	0.0023757	0.286667	0.167315	-0.259911	0.0102999	0.00140491	0.00229811	0.156667	0.084991	-0.107532	0.00805618	0.00118903	0.00167744
adrenal gland diseases	leprosy	0.233831	0.103524	-0.118057	0.00748571	0.00124434	0.00178411	0.189055	0.0820734	-0.0664117	0.00702894	0.00116239	0.00166565	0.169154	0.0728051	-0.0311248	0.00667504	0.00116019	0.00153082
adrenal gland diseases	leukemia	0.216667	0.121495	-0.162761	0.0101257	0.00132723	0.00221051	0.21	0.117318	-0.15545	0.01005	0.00135948	0.00231421	0.143333	0.0771993	-0.0267939	0.00812998	0.00119087	0.00166655
adrenal gland diseases	leukemia, b-cell	0.203333	0.113173	-0.109633	0.00964386	0.00129186	0.0020325	0.2	0.111111	-0.107271	0.00872208	0.00123679	0.00206645	0.13	0.0695187	-0.0183039	0.0072251	0.00107145	0.00159003
adrenal gland diseases	leukemia, lymphocytic, chronic, b-cell	0.2	0.111111	-0.111656	0.00881292	0.00124364	0.00181355	0.17	0.0928962	-0.0711996	0.00835098	0.00119061	0.0017302	0.133333	0.0714286	-0.014652	0.0072268	0.00107323	0.00144438
adrenal gland diseases	leukemia, lymphoid	0.19	0.104972	-0.0881674	0.00901349	0.00123859	0.00191339	0.196667	0.109057	-0.112462	0.00878581	0.00126532	0.0020553	0.133333	0.0714286	-0.0311355	0.00717971	0.0010688	0.00158612
adrenal gland diseases	leukemia, myeloid	0.22	0.123596	-0.185856	0.00993601	0.00124951	0.00222636	0.176667	0.0968921	-0.134062	0.0097691	0.0012541	0.00215273	0.136667	0.0733453	-0.0384471	0.0077012	0.00121843	0.00173214
adrenal gland diseases	leukemia, myeloid, acute	0.216667	0.121495	-0.166652	0.00982536	0.00128434	0.00221922	0.173333	0.0948905	-0.0967321	0.009169	0.00121089	0.00212383	0.136667	0.0733453	-0.0148047	0.00751992	0.00113581	0.00167663
adrenal gland diseases	limb deformities, congenital	0.166667	0.0695652	-0.0837524	0.00902617	0.00102551	0.00179274	0.145833	0.0603448	-0.0494188	0.00858325	0.00107384	0.0016188	0.135417	0.055794	-0.0294935	0.00844001	0.000987036	0.00157689
adrenal gland diseases	lipid metabolism disorders	0.296667	0.174168	-0.294852	0.00977342	0.00128237	0.00232369	0.273333	0.158301	-0.24495	0.00960687	0.00128085	0.00224401	0.19	0.104972	-0.143809	0.0085583	0.00117542	0.00176644
adrenal gland diseases	lipid metabolism, inborn errors	0.21	0.117318	-0.148938	0.00789095	0.00126427	0.00184876	0.176667	0.0968921	-0.111978	0.00792776	0.00115106	0.00181386	0.15	0.0810811	-0.0950183	0.00723287	0.00115061	0.00166035
adrenal gland diseases	lipidoses	0.19	0.104972	-0.107125	0.00747089	0.00118303	0.00165357	0.17	0.0928962	-0.0964355	0.00747288	0.00117298	0.00164499	0.15	0.0810811	-0.0812283	0.00666796	0.00105982	0.00156047
adrenal gland diseases	liver cirrhosis	0.34	0.204819	-0.370373	0.0103385	0.0013979	0.00261059	0.3	0.176471	-0.319049	0.00989794	0.00141576	0.00245561	0.23	0.129944	-0.185034	0.00866277	0.00133727	0.0020119
adrenal gland diseases	liver cirrhosis, biliary	0.233333	0.132075	-0.231604	0.00810747	0.00122749	0.0019268	0.21	0.117318	-0.215166	0.00791482	0.0012041	0.00186527	0.156667	0.084991	-0.0846646	0.00708513	0.00109575	0.0016059
adrenal gland diseases	liver diseases	0.366667	0.22449	-0.397426	0.0114724	0.00155927	0.00291659	0.31	0.183432	-0.314109	0.0114304	0.00153355	0.0027978	0.203333	0.113173	-0.175675	0.00802191	0.0012549	0.0018619
adrenal gland diseases	lung diseases	0.313333	0.185771	-0.299656	0.0109803	0.00145699	0.0024468	0.283333	0.165049	-0.260564	0.0106443	0.0014533	0.0024012	0.16	0.0869565	-0.110189	0.00818444	0.00116108	0.00168099
adrenal gland diseases	lung diseases, obstructive	0.246667	0.140684	-0.171341	0.0105872	0.00126213	0.00215335	0.226667	0.12782	-0.164912	0.0103845	0.00125698	0.00210298	0.21	0.117318	-0.147193	0.00919873	0.00119311	0.00196132
adrenal gland diseases	lung neoplasms	0.32	0.190476	-0.302067	0.0113285	0.00148745	0.00258921	0.273333	0.158301	-0.241032	0.0105745	0.00141723	0.00240035	0.146667	0.0791367	-0.10738	0.00780428	0.00116629	0.00158327
adrenal gland diseases	lupus erythematosus, systemic	0.20073	0.105973	-0.112737	0.00809856	0.00117719	0.00175328	0.19708	0.103846	-0.0980098	0.00777139	0.0011533	0.00169158	0.175182	0.0912548	-0.0957387	0.00757121	0.00113225	0.00151146
adrenal gland diseases	lymphatic diseases	0.26	0.149425	-0.206871	0.00995744	0.00145699	0.00208935	0.25	0.142857	-0.19949	0.00997753	0.00144005	0.00220732	0.136667	0.0733453	-0.0132256	0.00734862	0.00112395	0.00142444
adrenal gland diseases	lymphoma	0.206667	0.115242	-0.11496	0.00904725	0.00122812	0.00188596	0.2	0.111111	-0.107223	0.00914765	0.00124195	0.00212338	0.126667	0.0676157	-0.00944674	0.0071692	0.00112208	0.00144155
adrenal gland diseases	lymphoma, non-hodgkin	0.213333	0.119403	-0.125259	0.00893016	0.00126719	0.0018675	0.173333	0.0948905	-0.0590478	0.00881174	0.00123835	0.00196473	0.13	0.0695187	0.0228644	0.00725083	0.00103966	0.00131663
adrenal gland diseases	lymphoproliferative disorders	0.236667	0.134216	-0.159755	0.00979541	0.00131683	0.00213148	0.21	0.117318	-0.111029	0.00960528	0.00128535	0.00219397	0.13	0.0695187	-0.0113736	0.00774999	0.00109766	0.00145395
adrenal gland diseases	lysosomal storage diseases	0.196667	0.109057	-0.114926	0.00695396	0.00120319	0.00162217	0.163333	0.0889292	-0.0739088	0.00715413	0.00112231	0.00159799	0.146667	0.0791367	-0.119309	0.00679492	0.00110761	0.00145687
adrenal gland diseases	lysosomal storage diseases, nervous system	0.19	0.104972	-0.114454	0.00716158	0.00114858	0.0016111	0.176667	0.0968921	-0.0989011	0.00732061	0.00112356	0.00163829	0.153333	0.0830325	-0.0836746	0.0068707	0.00109962	0.00153568
adrenal gland diseases	macular degeneration	0.2	0.111111	-0.168171	0.0083096	0.00132385	0.00197311	0.19	0.104972	-0.129919	0.00823186	0.00129283	0.00187707	0.113333	0.0600707	-0.0522853	0.00755043	0.00110736	0.00155441
adrenal gland diseases	malabsorption syndromes	0.28	0.162791	-0.248611	0.00882362	0.00134476	0.00200242	0.266667	0.153846	-0.27564	0.00875367	0.00140607	0.00207958	0.233333	0.132075	-0.232862	0.00766138	0.00116192	0.00183294
adrenal gland diseases	male urogenital diseases	0.42	0.265823	-0.486673	0.0121302	0.00154073	0.00297917	0.35	0.212121	-0.367098	0.0122106	0.00149669	0.00283869	0.166667	0.0909091	-0.0965171	0.00899259	0.00115352	0.00187254
adrenal gland diseases	malformations of cortical development	0.163333	0.0889292	-0.100179	0.00723006	0.00120861	0.00155939	0.15	0.0810811	-0.0554082	0.00687336	0.00109976	0.00149849	0.11	0.0582011	-0.00437013	0.00609492	0.0009764	0.00123979
adrenal gland diseases	mental retardation, x-linked	0.273333	0.158301	-0.256635	0.00795533	0.00124548	0.00223168	0.266667	0.153846	-0.256273	0.00776012	0.00125326	0.00206472	0.313333	0.185771	-0.363388	0.00708701	0.00112498	0.00209806
adrenal gland diseases	metabolic diseases	0.393333	0.244813	-0.429234	0.011357	0.0014708	0.00295732	0.326667	0.195219	-0.326491	0.0109659	0.00141579	0.00274678	0.21	0.117318	-0.184954	0.00821047	0.00130759	0.00199591
adrenal gland diseases	metabolic syndrome x	0.24	0.136364	-0.21973	0.0080645	0.00129304	0.00200831	0.213333	0.119403	-0.179239	0.007712	0.00122932	0.00185644	0.19	0.104972	-0.141955	0.00723052	0.00105431	0.00171701
adrenal gland diseases	metabolism, inborn errors	0.28	0.162791	-0.222408	0.00766417	0.00124852	0.00210721	0.23	0.129944	-0.144012	0.00714045	0.00109901	0.00190179	0.23	0.129944	-0.187701	0.00690904	0.00117707	0.00194975
adrenal gland diseases	metal metabolism, inborn errors	0.253333	0.145038	-0.246421	0.00720146	0.0012515	0.00181046	0.22	0.123596	-0.210106	0.00741139	0.00124357	0.00179318	0.176667	0.0968921	-0.164651	0.00662778	0.00109059	0.00168009
adrenal gland diseases	mitochondrial diseases	0.15	0.0810811	-0.0330218	0.00570273	0.00105533	0.00151959	0.146667	0.0791367	-0.0492339	0.005415	0.000999564	0.00145549	0.126667	0.0676157	0.010341	0.00475641	0.000820062	0.00126265
adrenal gland diseases	motor neuron disease	0.12	0.0638298	-0.0475162	0.00571173	0.000978739	0.001335	0.136667	0.0733453	-0.0610481	0.00619622	0.00100617	0.00138944	0.116667	0.0619469	-0.00387794	0.00550964	0.000966142	0.00119476
adrenal gland diseases	mouth diseases	0.31	0.183432	-0.25994	0.0108544	0.00143165	0.00236774	0.23	0.129944	-0.147854	0.0101665	0.00137959	0.00213828	0.21	0.117318	-0.147832	0.008318	0.00117738	0.00173225
adrenal gland diseases	movement disorders	0.236667	0.134216	-0.211381	0.00974002	0.0014151	0.00215829	0.186667	0.102941	-0.134687	0.00875192	0.00127144	0.00190991	0.143333	0.0771993	-0.0571032	0.00745488	0.00118756	0.00164453
adrenal gland diseases	multiple sclerosis	0.253333	0.145038	-0.193123	0.0102277	0.0014249	0.00207793	0.226667	0.12782	-0.122795	0.0101839	0.00139748	0.00202857	0.166667	0.0909091	-0.0523217	0.00845185	0.00121523	0.00167742
adrenal gland diseases	muscular diseases	0.236667	0.134216	-0.176211	0.0082914	0.00122827	0.00195793	0.2	0.111111	-0.105459	0.00802549	0.0012278	0.00179635	0.136667	0.0733453	-0.0484034	0.00735632	0.000994229	0.00137804
adrenal gland diseases	muscular disorders, atrophic	0.19	0.104972	-0.117262	0.00811738	0.00122309	0.00185796	0.163333	0.0889292	-0.0751599	0.00737643	0.00115152	0.00165259	0.12	0.0638298	-0.0153897	0.00674919	0.00107715	0.00146689
adrenal gland diseases	muscular dystrophies	0.19	0.104972	-0.112305	0.00759096	0.0012019	0.00176292	0.163333	0.0889292	-0.0716113	0.00711984	0.00111279	0.00156701	0.126667	0.0676157	-0.0243832	0.0062948	0.00104396	0.00145618
adrenal gland diseases	musculoskeletal abnormalities	0.27	0.156069	-0.242647	0.00990823	0.00128326	0.00236617	0.236667	0.134216	-0.200002	0.00937334	0.00126862	0.00217765	0.136667	0.0733453	-0.0819776	0.00770602	0.00102707	0.00166259
adrenal gland diseases	musculoskeletal diseases	0.336667	0.202405	-0.352686	0.0115347	0.00146011	0.00269916	0.283333	0.165049	-0.270681	0.0111582	0.00140026	0.00245981	0.173333	0.0948905	-0.104525	0.00929608	0.00121587	0.00176374
adrenal gland diseases	mycobacterium infections	0.246667	0.140684	-0.224738	0.00824732	0.00118793	0.00185017	0.21	0.117318	-0.168498	0.00813281	0.00117623	0.00181013	0.163333	0.0889292	-0.0753175	0.00730008	0.00109138	0.00151311
adrenal gland diseases	myeloproliferative disorders	0.23	0.129944	-0.180182	0.00999558	0.0013242	0.00212204	0.196667	0.109057	-0.158431	0.00946767	0.00129548	0.00213206	0.143333	0.0771993	-0.054705	0.00756444	0.00115444	0.00167655
adrenal gland diseases	myocardial infarction	0.323333	0.192843	-0.325353	0.0110052	0.00150476	0.00256636	0.27	0.156069	-0.27251	0.0112222	0.00150955	0.00255963	0.206667	0.115242	-0.196629	0.00929518	0.00129121	0.0019527
adrenal gland diseases	myocardial ischemia	0.333333	0.2	-0.345525	0.0111078	0.00150727	0.00262416	0.263333	0.151631	-0.263525	0.0107956	0.00148999	0.00253765	0.226667	0.12782	-0.195603	0.00963082	0.00132426	0.00201963
adrenal gland diseases	neoplasms	0.373333	0.229508	-0.378617	0.0122924	0.00157994	0.00273586	0.323333	0.192843	-0.310534	0.0123132	0.00155511	0.00267004	0.156667	0.084991	-0.0791909	0.00893401	0.00116367	0.00170982
adrenal gland diseases	neoplasms by histologic type	0.326667	0.195219	-0.324167	0.0114718	0.00153812	0.00249625	0.293333	0.171875	-0.269773	0.0117884	0.00158422	0.00254467	0.166667	0.0909091	-0.113492	0.00786369	0.00114003	0.00163431
adrenal gland diseases	neoplasms by site	0.356667	0.217039	-0.375054	0.0116839	0.00150273	0.00283699	0.323333	0.192843	-0.318349	0.0119204	0.00152615	0.00279028	0.166667	0.0909091	-0.0827879	0.00886308	0.00115755	0.00170679
adrenal gland diseases	neoplasms, connective and soft tissue	0.336667	0.202405	-0.333837	0.0112735	0.0015118	0.00255282	0.273333	0.158301	-0.232494	0.0112186	0.00151603	0.0024084	0.19	0.104972	-0.139157	0.00773779	0.00118311	0.00174634
adrenal gland diseases	neoplasms, connective tissue	0.36	0.219512	-0.377421	0.0120325	0.00153434	0.00278362	0.286667	0.167315	-0.268674	0.0115946	0.00147445	0.0026175	0.15	0.0810811	-0.0842518	0.00871717	0.00114771	0.00175335
adrenal gland diseases	neoplasms, germ cell and embryonal	0.313333	0.185771	-0.295205	0.0116147	0.00162745	0.00237983	0.283333	0.165049	-0.251732	0.0115626	0.00153695	0.00240635	0.136667	0.0733453	-0.104467	0.00744345	0.00119279	0.0015022
adrenal gland diseases	neoplasms, glandular and epithelial	0.353333	0.214575	-0.374969	0.0118832	0.00160209	0.00264358	0.306667	0.181102	-0.280418	0.0118018	0.00159932	0.00261004	0.176667	0.0968921	-0.150346	0.00780618	0.00116598	0.00161507
adrenal gland diseases	neoplasms, nerve tissue	0.303333	0.178782	-0.293354	0.0115373	0.00165064	0.00235192	0.28	0.162791	-0.243066	0.0115871	0.00159114	0.00238313	0.14	0.0752688	-0.109935	0.00770471	0.00124661	0.00155383
adrenal gland diseases	neoplasms, neuroepithelial	0.283333	0.165049	-0.252802	0.0119631	0.00158329	0.00240077	0.263333	0.151631	-0.230973	0.011607	0.00155246	0.00241999	0.146667	0.0791367	-0.115623	0.00808025	0.00120204	0.0015979
adrenal gland diseases	neoplastic syndromes, hereditary	0.28	0.162791	-0.279475	0.010333	0.00144448	0.00237346	0.253333	0.145038	-0.217298	0.00987283	0.00134802	0.00224355	0.193333	0.107011	-0.142621	0.00832504	0.00125497	0.00188287
adrenal gland diseases	nephritis	0.246667	0.140684	-0.176096	0.0100433	0.00144842	0.00214835	0.226667	0.12782	-0.139886	0.00989196	0.00138483	0.00192447	0.173333	0.0948905	-0.0907901	0.00814549	0.00127115	0.00161865
adrenal gland diseases	nervous system diseases	0.323333	0.192843	-0.351231	0.0113839	0.00156226	0.00243138	0.283333	0.165049	-0.276009	0.0107613	0.00158884	0.00225474	0.173333	0.0948905	-0.113182	0.0080603	0.00124204	0.0017487
adrenal gland diseases	nervous system malformations	0.206667	0.115242	-0.15769	0.00806386	0.00129272	0.00168209	0.15	0.0810811	-0.0401467	0.00773086	0.00113833	0.00146447	0.123333	0.0657194	-0.0344228	0.00640286	0.000983949	0.00140034
adrenal gland diseases	neurobehavioral manifestations	0.303333	0.178782	-0.318956	0.00914821	0.00123442	0.00220909	0.256667	0.147228	-0.248477	0.00790565	0.00123162	0.00205145	0.22	0.123596	-0.225607	0.00670827	0.00107994	0.00179111
adrenal gland diseases	neurodegenerative diseases	0.233333	0.132075	-0.237273	0.0103076	0.00152764	0.00230929	0.2	0.111111	-0.171412	0.00975864	0.00151024	0.00202127	0.136667	0.0733453	-0.0929277	0.00761	0.00122809	0.00146996
adrenal gland diseases	neuroectodermal tumors	0.306667	0.181102	-0.289894	0.0116955	0.00164412	0.00237735	0.273333	0.158301	-0.234185	0.0115489	0.00158871	0.00235698	0.133333	0.0714286	-0.109839	0.00756406	0.0012058	0.00152949
adrenal gland diseases	neuroendocrine tumors	0.32	0.190476	-0.328294	0.0115101	0.00162061	0.00246712	0.29	0.169591	-0.241147	0.0110583	0.00158284	0.0024329	0.18	0.0989011	-0.147047	0.00770379	0.00128003	0.00170251
adrenal gland diseases	neurologic manifestations	0.273333	0.158301	-0.3031	0.00968173	0.00133686	0.0021484	0.216667	0.121495	-0.211053	0.00875155	0.0012523	0.00193741	0.196667	0.109057	-0.186813	0.00782574	0.00117847	0.00179588
adrenal gland diseases	neuromuscular diseases	0.253333	0.145038	-0.212626	0.00865026	0.00135171	0.00203405	0.223333	0.125704	-0.167292	0.00861635	0.00129706	0.00191132	0.146667	0.0791367	-0.0707135	0.00769797	0.00109334	0.00152708
adrenal gland diseases	nevi and melanomas	0.273333	0.158301	-0.215921	0.0108466	0.00152217	0.00223194	0.233333	0.132075	-0.16057	0.0105665	0.0015003	0.00227615	0.173333	0.0948905	-0.111078	0.00783927	0.00128199	0.00167318
adrenal gland diseases	nutrition disorders	0.366667	0.22449	-0.43396	0.0116539	0.00142929	0.00293571	0.336667	0.202405	-0.384144	0.01114	0.00142975	0.00279719	0.216667	0.121495	-0.197091	0.00876638	0.00108993	0.00212238
adrenal gland diseases	nutritional and metabolic diseases	0.38	0.234568	-0.413585	0.0112782	0.00146377	0.00294036	0.323333	0.192843	-0.312774	0.010796	0.00140675	0.00272272	0.21	0.117318	-0.18644	0.00811775	0.00127072	0.00197155
adrenal gland diseases	obesity	0.343333	0.207243	-0.400785	0.0110906	0.00130735	0.00283389	0.31	0.183432	-0.368693	0.0106192	0.00126663	0.00254817	0.223333	0.125704	-0.183545	0.00860918	0.0010659	0.00213773
adrenal gland diseases	ocular motility disorders	0.133333	0.0714286	-0.0323678	0.00618806	0.00111624	0.00139796	0.12	0.0638298	-0.0192516	0.00611814	0.00107228	0.00133465	0.0966667	0.0507881	0.0031585	0.00614914	0.000955051	0.00127272
adrenal gland diseases	orbital diseases	0.26	0.149425	-0.249126	0.00851882	0.00111732	0.00190522	0.26	0.149425	-0.240129	0.00843156	0.00116809	0.00202894	0.226667	0.12782	-0.187971	0.0077884	0.00109876	0.00179421
adrenal gland diseases	osteochondrodysplasias	0.216667	0.121495	-0.16426	0.00897047	0.00114963	0.00194107	0.2	0.111111	-0.150734	0.00875196	0.00116206	0.00191894	0.156667	0.084991	-0.0886763	0.00776116	0.00093629	0.00157443
adrenal gland diseases	osteoporosis	0.316667	0.188119	-0.336354	0.0114024	0.00138509	0.00259375	0.276667	0.160542	-0.258232	0.0101205	0.00126194	0.00242068	0.196667	0.109057	-0.190522	0.00877012	0.00101693	0.00205838
adrenal gland diseases	otorhinolaryngologic diseases	0.273333	0.158301	-0.230417	0.00922129	0.00127738	0.00190394	0.216667	0.121495	-0.144357	0.00852932	0.001178	0.00178604	0.17	0.0928962	-0.0958758	0.00781103	0.00115377	0.00156295
adrenal gland diseases	ovarian diseases	0.383333	0.237113	-0.414429	0.0115102	0.00150232	0.00288419	0.296667	0.174168	-0.304062	0.010533	0.00142601	0.00260301	0.16	0.0869565	-0.115894	0.00746101	0.00115634	0.00169494
adrenal gland diseases	ovarian neoplasms	0.38	0.234568	-0.412982	0.0114032	0.00149502	0.00284568	0.296667	0.174168	-0.3036	0.0105119	0.00142491	0.00259625	0.156667	0.084991	-0.108908	0.00740057	0.00113997	0.00168598
adrenal gland diseases	overnutrition	0.343333	0.207243	-0.400785	0.0110906	0.00130735	0.00283389	0.31	0.183432	-0.366907	0.0106353	0.00127281	0.00255028	0.223333	0.125704	-0.183545	0.00860918	0.0010659	0.00213773
adrenal gland diseases	overweight	0.346667	0.209677	-0.392832	0.0111227	0.00132627	0.00284821	0.313333	0.185771	-0.36189	0.0107768	0.00131075	0.00258439	0.23	0.129944	-0.203739	0.00870866	0.00108977	0.00215961
adrenal gland diseases	pancreatic diseases	0.34	0.204819	-0.347716	0.0111698	0.00152783	0.00251199	0.273333	0.158301	-0.24145	0.0105477	0.00146726	0.00229648	0.153333	0.0830325	-0.0979906	0.00842564	0.00124836	0.00154837
adrenal gland diseases	panuveitis	0.259494	0.0983213	-0.0846982	0.00938401	0.001316	0.00179957	0.221519	0.0827423	-0.0385411	0.00885526	0.00124618	0.00172075	0.196203	0.0725995	-0.0212928	0.00848419	0.00117736	0.001724
adrenal gland diseases	parkinson disease	0.23	0.129944	-0.210358	0.0100448	0.00141214	0.00212849	0.176667	0.0968921	-0.115996	0.00868653	0.00125648	0.00183068	0.166667	0.0909091	-0.0892758	0.00796169	0.00114187	0.00182455
adrenal gland diseases	parkinsonian disorders	0.23	0.129944	-0.192051	0.00981976	0.00140512	0.00211275	0.17	0.0928962	-0.103099	0.00871229	0.00126783	0.00181382	0.163333	0.0889292	-0.087474	0.00792824	0.00113298	0.00178981
adrenal gland diseases	pathologic processes	0.396667	0.247401	-0.407996	0.0123545	0.00161631	0.00284417	0.34	0.204819	-0.345026	0.011878	0.00157639	0.00274374	0.186667	0.102941	-0.152714	0.00927553	0.00133349	0.00191215
adrenal gland diseases	pathological conditions, anatomical	0.34	0.204819	-0.336831	0.0121391	0.00159242	0.00270147	0.303333	0.178782	-0.289437	0.0122837	0.00158651	0.00264372	0.22	0.123596	-0.162978	0.00938382	0.00130234	0.00190677
adrenal gland diseases	pathological conditions, signs and symptoms	0.38	0.234568	-0.421459	0.0124155	0.00158318	0.0029072	0.346667	0.209677	-0.374597	0.0122088	0.00156575	0.00285752	0.19	0.104972	-0.150508	0.0093406	0.00137743	0.001969
adrenal gland diseases	peripheral nervous system diseases	0.28	0.162791	-0.322417	0.0103857	0.00156094	0.00226157	0.243333	0.13852	-0.233171	0.0099574	0.00154035	0.0022112	0.15	0.0810811	-0.119498	0.00859114	0.00126332	0.00168697
adrenal gland diseases	peroxisomal disorders	0.333333	0.2	-0.346401	0.00840041	0.00136201	0.00226995	0.296667	0.174168	-0.301296	0.00814921	0.00134214	0.00215608	0.34	0.204819	-0.368267	0.00792062	0.00125175	0.00233032
adrenal gland diseases	pigmentation disorders	0.27	0.156069	-0.225297	0.00954874	0.00129308	0.00205356	0.226667	0.12782	-0.172861	0.00900515	0.00123313	0.00195902	0.213333	0.119403	-0.154758	0.00775924	0.00116973	0.00168765
adrenal gland diseases	polyneuropathies	0.196667	0.109057	-0.183613	0.00700043	0.00123029	0.00156873	0.146667	0.0791367	-0.06356	0.00640273	0.00109373	0.0014119	0.113333	0.0600707	-0.0669447	0.0057698	0.00106821	0.0011811
adrenal gland diseases	precursor cell lymphoblastic leukemia-lymphoma	0.23	0.129944	-0.189271	0.00831437	0.00120278	0.00187702	0.186667	0.102941	-0.119233	0.00796427	0.00115306	0.00192382	0.143333	0.0771993	-0.0421245	0.00709685	0.00113135	0.00165657
adrenal gland diseases	prostatic diseases	0.333333	0.2	-0.333336	0.0113963	0.00140213	0.00266199	0.283333	0.165049	-0.259582	0.0115482	0.00141823	0.00260989	0.166667	0.0909091	-0.107484	0.0090989	0.00118852	0.00190745
adrenal gland diseases	prostatic neoplasms	0.336667	0.202405	-0.338637	0.0113415	0.00139764	0.00264928	0.29	0.169591	-0.271688	0.0116111	0.0014506	0.00262905	0.166667	0.0909091	-0.111107	0.0090847	0.00118795	0.00190288
adrenal gland diseases	proteinuria	0.306667	0.181102	-0.286092	0.0104263	0.0014692	0.00235107	0.263333	0.151631	-0.255872	0.0103229	0.00141389	0.00231472	0.193333	0.107011	-0.159179	0.00884096	0.00112443	0.00192284
adrenal gland diseases	proteostasis deficiencies	0.213333	0.119403	-0.184786	0.00850443	0.00142053	0.00196267	0.193333	0.107011	-0.142604	0.00823176	0.00138408	0.00178072	0.143333	0.0771993	-0.0938314	0.00673296	0.00114807	0.00148937
adrenal gland diseases	psoriasis	0.253333	0.145038	-0.176636	0.0102417	0.00120486	0.00209614	0.206667	0.115242	-0.110319	0.00941388	0.00108158	0.00196707	0.17	0.0928962	-0.069051	0.00846472	0.00110604	0.00162695
adrenal gland diseases	purine-pyrimidine metabolism, inborn errors	0.204545	0.0818182	-0.0905433	0.0092048	0.00115625	0.00204468	0.210227	0.0842825	-0.0961129	0.00882862	0.00111912	0.00193266	0.198864	0.0793651	-0.06619	0.00845125	0.00104467	0.00183859
adrenal gland diseases	rectal diseases	0.286667	0.167315	-0.26768	0.0109966	0.00142861	0.00249884	0.253333	0.145038	-0.231149	0.0105777	0.00139196	0.00238253	0.17	0.0928962	-0.105301	0.00749816	0.00127129	0.00175821
adrenal gland diseases	renal tubular transport, inborn errors	0.26	0.149425	-0.287789	0.00671798	0.00107395	0.00176009	0.23	0.129944	-0.243193	0.00635113	0.00105878	0.00166016	0.166667	0.0909091	-0.103044	0.00581388	0.000925054	0.00151769
adrenal gland diseases	respiratory hypersensitivity	0.243333	0.13852	-0.162001	0.0102941	0.00128768	0.00210668	0.23	0.129944	-0.149076	0.0100982	0.00129234	0.00205448	0.19	0.104972	-0.0943821	0.00871495	0.00114853	0.00181578
adrenal gland diseases	respiratory tract diseases	0.313333	0.185771	-0.297988	0.0111321	0.00145401	0.00241228	0.286667	0.167315	-0.262444	0.0105126	0.00144424	0.00235541	0.16	0.0869565	-0.11757	0.00822957	0.00119481	0.00171116
adrenal gland diseases	respiratory tract neoplasms	0.333333	0.2	-0.31758	0.0112232	0.00148114	0.00259638	0.273333	0.158301	-0.238013	0.0105941	0.00142679	0.00238257	0.15	0.0810811	-0.112857	0.00797932	0.0012261	0.00161605
adrenal gland diseases	retinal degeneration	0.193333	0.107011	-0.113533	0.00779882	0.00123835	0.00166343	0.183333	0.100917	-0.0793101	0.00766163	0.00123307	0.00162481	0.09	0.0471204	0.0238514	0.00622963	0.00105773	0.00120106
adrenal gland diseases	retinal diseases	0.28	0.162791	-0.222211	0.00999253	0.00142897	0.00224081	0.25	0.142857	-0.201217	0.00942421	0.00139387	0.00219332	0.183333	0.100917	-0.143862	0.00793153	0.00126487	0.0017584
adrenal gland diseases	retinal dystrophies	0.0966667	0.0507881	0.0722051	0.00482764	0.000905005	0.000955207	0.106667	0.056338	0.0554991	0.00536713	0.000915689	0.00108458	0.0833333	0.0434783	0.068057	0.00442226	0.000815944	0.00101203
adrenal gland diseases	retinitis pigmentosa	0.09	0.0471204	0.0779385	0.00453274	0.000908452	0.000950731	0.09	0.0471204	0.0908791	0.00474586	0.000878826	0.00100702	0.0866667	0.0452962	0.083588	0.00467114	0.000838229	0.000977588
adrenal gland diseases	rheumatic diseases	0.286667	0.167315	-0.274026	0.0107281	0.0013663	0.00229093	0.226667	0.12782	-0.193533	0.0102247	0.0013313	0.00209702	0.166667	0.0909091	-0.0881005	0.00907927	0.00121837	0.00173619
adrenal gland diseases	sarcoma	0.306667	0.181102	-0.294412	0.0109541	0.00147516	0.00237839	0.26	0.149425	-0.203122	0.0109806	0.00149543	0.00242198	0.183333	0.100917	-0.152195	0.00779555	0.00116373	0.00166995
adrenal gland diseases	sensation disorders	0.236667	0.134216	-0.211979	0.00876294	0.00122952	0.00185967	0.18	0.0989011	-0.129715	0.0075569	0.00113658	0.00161203	0.126667	0.0676157	-0.0488826	0.00690214	0.00106308	0.00135379
adrenal gland diseases	signs and symptoms	0.38	0.234568	-0.423226	0.0124588	0.00157959	0.00290591	0.346667	0.209677	-0.374597	0.0122088	0.00156575	0.00285752	0.19	0.104972	-0.150508	0.0093406	0.00137743	0.001969
adrenal gland diseases	skin abnormalities	0.256667	0.147228	-0.181066	0.0088489	0.0013265	0.00189605	0.19	0.104972	-0.110714	0.00755523	0.00116372	0.00171241	0.15	0.0810811	-0.0651222	0.00709074	0.00111618	0.0015712
adrenal gland diseases	skin and connective tissue diseases	0.356667	0.217039	-0.353051	0.0120118	0.00153183	0.00269926	0.3	0.176471	-0.262719	0.011506	0.00146647	0.00255147	0.146667	0.0791367	-0.0947007	0.00870004	0.00114362	0.00174658
adrenal gland diseases	skin diseases	0.353333	0.214575	-0.344375	0.0120193	0.00154517	0.00270218	0.306667	0.181102	-0.266079	0.0115688	0.00149881	0.00258798	0.146667	0.0791367	-0.0947007	0.00870004	0.00114362	0.00174658
adrenal gland diseases	skin diseases, genetic	0.236667	0.134216	-0.152412	0.00868845	0.00133439	0.00192144	0.19	0.104972	-0.105357	0.00756349	0.00117749	0.0016869	0.153333	0.0830325	-0.0721217	0.00705255	0.00112543	0.00153796
adrenal gland diseases	skin diseases, papulosquamous	0.256667	0.147228	-0.175148	0.0100119	0.00119204	0.00211555	0.21	0.117318	-0.120729	0.00962889	0.00110807	0.00203544	0.17	0.0928962	-0.0723153	0.00824495	0.00115544	0.00166548
adrenal gland diseases	skin diseases, vascular	0.293333	0.171875	-0.239422	0.0105632	0.00137339	0.00231451	0.246667	0.140684	-0.223683	0.00965644	0.00127121	0.00217576	0.17	0.0928962	-0.0798182	0.00838386	0.0011786	0.00175855
adrenal gland diseases	sleep disorders	0.24	0.136364	-0.235905	0.00828353	0.00117332	0.00193567	0.233333	0.132075	-0.234263	0.00790732	0.00117657	0.00184795	0.193333	0.107011	-0.158035	0.00762039	0.0010431	0.00169142
adrenal gland diseases	spastic paraplegia, hereditary	0.0972222	0.0191781	0.244061	0.00472023	0.00126731	0.00105766	0.111111	0.021978	0.252186	0.00456583	0.00119113	0.00100342	0.125	0.0247934	0.231088	0.00439418	0.00121303	0.000984091
adrenal gland diseases	spinal cord diseases	0.226667	0.12782	-0.183073	0.00894762	0.00132961	0.00198389	0.21	0.117318	-0.143628	0.00859303	0.00131037	0.00177332	0.156667	0.084991	-0.0705945	0.0074224	0.00114078	0.00163256
adrenal gland diseases	spinal diseases	0.253333	0.145038	-0.243023	0.0095992	0.00131942	0.00206638	0.216667	0.121495	-0.177414	0.00978719	0.00130861	0.00193794	0.173333	0.0948905	-0.102821	0.00827851	0.00114233	0.00179063
adrenal gland diseases	spinocerebellar ataxias	0.15	0.0810811	-0.0631252	0.00707849	0.00117528	0.00179593	0.143333	0.0771993	-0.0798775	0.00664219	0.0011567	0.00173617	0.113333	0.0600707	-0.0287149	0.00642319	0.00102655	0.00144234
adrenal gland diseases	spinocerebellar degenerations	0.13	0.0695187	-0.0435741	0.00631688	0.00107748	0.00175346	0.15	0.0810811	-0.0767033	0.00611965	0.00109148	0.00174276	0.103333	0.0544815	-0.00984828	0.00583904	0.000949207	0.00154447
adrenal gland diseases	spondylarthritis	0.18	0.0989011	-0.0623382	0.00774989	0.00109627	0.00166505	0.156667	0.084991	-0.0350583	0.00734039	0.00105519	0.00157045	0.146667	0.0791367	-0.0146806	0.00703448	0.00101532	0.00150712
adrenal gland diseases	spondylarthropathies	0.179054	0.0976059	-0.0645879	0.00769265	0.00108866	0.00164134	0.155405	0.0836364	-0.0334083	0.00728417	0.00104392	0.00155172	0.14527	0.0777577	-0.0109673	0.00703193	0.00100177	0.00149344
adrenal gland diseases	spondylitis	0.193333	0.107011	-0.0766621	0.00765364	0.00108969	0.00168144	0.16	0.0869565	-0.0293825	0.00719357	0.00102528	0.00153722	0.16	0.0869565	-0.0423153	0.00694147	0.000991187	0.00154534
adrenal gland diseases	spondylitis, ankylosing	0.206897	0.0185759	0.348916	0.00849468	0.000986408	0.00143861	0.275862	0.0249221	0.32971	0.00852736	0.000977696	0.00147784	0.206897	0.0185759	0.390787	0.00764394	0.000890382	0.00106574
adrenal gland diseases	stomatognathic diseases	0.316667	0.188119	-0.265854	0.0108379	0.00142498	0.00234121	0.25	0.142857	-0.175208	0.0105298	0.00139161	0.00217935	0.206667	0.115242	-0.142259	0.00845904	0.00116237	0.00177124
adrenal gland diseases	stomatognathic system abnormalities	0.14	0.0752688	-0.10172	0.0069885	0.000981449	0.00159605	0.133333	0.0714286	-0.0530618	0.00685795	0.00102902	0.00145018	0.16	0.0869565	-0.134535	0.00748695	0.000945585	0.00167086
adrenal gland diseases	tauopathies	0.27	0.156069	-0.299562	0.0107572	0.00157232	0.00246544	0.226667	0.12782	-0.221275	0.0100916	0.00153856	0.00220481	0.15	0.0810811	-0.107663	0.00817702	0.00131214	0.00164256
adrenal gland diseases	tdp-43 proteinopathies	0.127517	0.0678571	-0.0812274	0.00658333	0.00121398	0.00156812	0.120805	0.0640569	-0.0578947	0.00646105	0.00117159	0.0014991	0.107383	0.0565371	-0.0372103	0.0062389	0.00110705	0.00132436
adrenal gland diseases	thoracic neoplasms	0.32	0.190476	-0.291926	0.0108241	0.00143275	0.00251049	0.283333	0.165049	-0.264115	0.010293	0.00140496	0.00238329	0.146667	0.0791367	-0.114798	0.0076559	0.00118086	0.00154675
adrenal gland diseases	thyroid diseases	0.42	0.265823	-0.466953	0.011193	0.00151049	0.002729	0.356667	0.217039	-0.382827	0.0108574	0.00147761	0.002615	0.2	0.111111	-0.154964	0.00840027	0.00126798	0.00184041
adrenal gland diseases	urination disorders	0.353333	0.214575	-0.382699	0.010818	0.00140619	0.0024922	0.296667	0.174168	-0.305136	0.0104316	0.00140293	0.00233849	0.19	0.104972	-0.158846	0.0085645	0.00113048	0.00195851
adrenal gland diseases	urogenital abnormalities	0.446667	0.287554	-0.502059	0.0112696	0.0016022	0.00294118	0.38	0.234568	-0.40428	0.0106376	0.00143534	0.00271515	0.203333	0.113173	-0.150274	0.00795399	0.00115005	0.0019953
adrenal gland diseases	urogenital neoplasms	0.37	0.226994	-0.390767	0.0117834	0.00146699	0.00278626	0.31	0.183432	-0.30089	0.0116968	0.00147888	0.00269902	0.173333	0.0948905	-0.107281	0.00904336	0.00115789	0.0018757
adrenal gland diseases	urologic diseases	0.38	0.234568	-0.41791	0.0119418	0.00159651	0.0027585	0.33	0.197605	-0.327912	0.0111341	0.0014588	0.00255642	0.2	0.111111	-0.183075	0.00897115	0.00130703	0.00185306
adrenal gland diseases	urologic neoplasms	0.336667	0.202405	-0.344785	0.0114575	0.00145742	0.00251668	0.266667	0.153846	-0.241121	0.0109557	0.00134783	0.00231444	0.173333	0.0948905	-0.170706	0.00835737	0.00118394	0.00172615
adrenal gland diseases	urological manifestations	0.35	0.212121	-0.378557	0.0107897	0.00143869	0.0024639	0.296667	0.174168	-0.307761	0.010517	0.00140158	0.00233338	0.2	0.111111	-0.171742	0.0086604	0.00110938	0.00196368
adrenal gland diseases	uveal diseases	0.206667	0.115242	-0.145257	0.00843558	0.00124264	0.00166693	0.176667	0.0968921	-0.103855	0.00834185	0.00122991	0.00165665	0.153333	0.0830325	-0.0486114	0.00796092	0.00117069	0.00162188
adrenal gland diseases	uveitis	0.193333	0.107011	-0.118631	0.00792148	0.00118494	0.00165865	0.166667	0.0909091	-0.0737826	0.00752534	0.00112591	0.00157733	0.163333	0.0889292	-0.0965474	0.00767488	0.00111142	0.00158308
adrenal gland diseases	uveitis, anterior	0.264286	0.0918114	-0.0562839	0.00988113	0.00131467	0.00189676	0.242857	0.0837438	-0.0273893	0.00933564	0.00127782	0.00180812	0.214286	0.0731707	0.00323983	0.00895503	0.00118245	0.00184472
adrenal gland diseases	varicose veins	0.309735	0.0925926	4.12294e-05	0.0107912	0.0013205	0.00246484	0.274336	0.0811518	0.0239713	0.0101152	0.00139405	0.00222526	0.283186	0.0839895	0.0227925	0.00996567	0.00128392	0.00235448
adrenal gland diseases	vascular diseases	0.356667	0.217039	-0.373105	0.0116765	0.00155101	0.00266195	0.303333	0.178782	-0.325593	0.0118427	0.00162418	0.00267446	0.203333	0.113173	-0.189025	0.00917814	0.00136344	0.00192328
adrenal gland diseases	vasculitis	0.21	0.117318	-0.158845	0.00847119	0.00124841	0.00182507	0.193333	0.107011	-0.141821	0.00853532	0.00119165	0.0018695	0.166667	0.0909091	-0.104377	0.00812457	0.00110589	0.00172834
adrenal gland diseases	virus diseases	0.253333	0.145038	-0.210244	0.00980388	0.00138499	0.00199788	0.226667	0.12782	-0.181924	0.00970922	0.00135502	0.00202284	0.153333	0.0830325	-0.047109	0.00741792	0.00107794	0.00135419
adrenal gland diseases	vision disorders	0.183333	0.100917	-0.136726	0.00616151	0.00102222	0.00144859	0.16	0.0869565	-0.121418	0.00621909	0.000970827	0.00146032	0.123333	0.0657194	-0.0391708	0.00612255	0.000867638	0.00133646
albuminuria	alzheimer disease	0.277778	0.15748	-0.261936	0.0117683	0.00187417	0.00269777	0.274306	0.155206	-0.265342	0.0117449	0.00187805	0.00267014	0.215278	0.117871	-0.212669	0.0100876	0.00178486	0.00223354
albuminuria	amino acid metabolism, inborn errors	0.253472	0.141748	-0.187276	0.00844119	0.00153949	0.00203408	0.222222	0.122137	-0.151994	0.00836146	0.00146195	0.00192565	0.1875	0.101124	-0.154299	0.00821826	0.00132866	0.00177105
albuminuria	amyotrophic lateral sclerosis	0.144737	0.0311615	0.143166	0.00822677	0.00140695	0.00200324	0.144737	0.0311615	0.143166	0.00822677	0.00140695	0.00200324	0.144737	0.0311615	0.143166	0.00822677	0.00140695	0.00200324
albuminuria	anemia	0.291667	0.166667	-0.258431	0.0104235	0.00171723	0.00240585	0.25	0.139535	-0.221994	0.00979299	0.00155872	0.0023131	0.197917	0.107345	-0.142552	0.00881328	0.0014574	0.00188974
albuminuria	anemia, aplastic	0.15625	0.0828729	-0.0432191	0.00835972	0.00130478	0.00158063	0.159722	0.0848708	-0.0376858	0.0083831	0.00131611	0.00157903	0.145833	0.0769231	-0.0376838	0.00847751	0.00125629	0.00160063
albuminuria	anemia, hemolytic	0.260417	0.146199	-0.250485	0.00905196	0.00173349	0.00212854	0.229167	0.126437	-0.209002	0.00916788	0.00170224	0.00206541	0.197917	0.107345	-0.227251	0.00823878	0.00169446	0.00189441
albuminuria	aneurysm	0.291667	0.166667	-0.327492	0.0112957	0.00177189	0.00242399	0.291667	0.166667	-0.297389	0.0120191	0.00178953	0.00252102	0.256944	0.143969	-0.245672	0.0113944	0.00164298	0.00243208
albuminuria	ankylosis	0.236111	0.0495627	0.116949	0.0101265	0.00156036	0.00220076	0.236111	0.0495627	0.116949	0.0101265	0.00156036	0.00220076	0.236111	0.0495627	0.116949	0.0101265	0.00156036	0.00220076
albuminuria	arrhythmias, cardiac	0.270833	0.152941	-0.222116	0.00976428	0.00149713	0.00229134	0.263889	0.148438	-0.222234	0.00932146	0.00151426	0.00215776	0.190972	0.103189	-0.149304	0.00805595	0.00137665	0.00184402
albuminuria	arterial occlusive diseases	0.430556	0.267241	-0.498819	0.0144858	0.00224094	0.00329913	0.413194	0.253731	-0.457356	0.0147625	0.00227826	0.00325234	0.3125	0.180723	-0.31958	0.0126729	0.00195873	0.00288308
albuminuria	arteriosclerosis	0.434028	0.269978	-0.502391	0.0146216	0.00224615	0.00334264	0.413194	0.253731	-0.463485	0.0147938	0.00229381	0.00326197	0.3125	0.180723	-0.317129	0.0127535	0.00195513	0.00290708
albuminuria	arthritis	0.326389	0.190283	-0.316221	0.0126803	0.0018246	0.00272125	0.302083	0.173653	-0.288206	0.012761	0.00178646	0.00265484	0.256944	0.143969	-0.257744	0.0117747	0.00171001	0.00241865
albuminuria	arthritis, rheumatoid	0.263473	0.107056	-0.167708	0.0102594	0.00158841	0.00211603	0.263473	0.107056	-0.167708	0.0102594	0.00158841	0.00211603	0.263473	0.107056	-0.167708	0.0102594	0.00158841	0.00211603
albuminuria	asthma	0.305556	0.176	-0.273101	0.0122287	0.00170267	0.00248273	0.288194	0.164356	-0.270818	0.0124049	0.00170445	0.00245808	0.21875	0.12	-0.168362	0.0111948	0.00159567	0.00215479
albuminuria	ataxia	0.15625	0.0828729	-0.0362977	0.00740217	0.00127971	0.00172188	0.142361	0.0749543	-0.0343469	0.00654468	0.00106064	0.00154341	0.118056	0.0613718	-0.0126451	0.00679287	0.00111762	0.0015326
albuminuria	autoimmune diseases	0.333333	0.195122	-0.311245	0.0119247	0.00193287	0.00261615	0.340278	0.2	-0.353079	0.0119207	0.00190951	0.00258357	0.236111	0.130769	-0.215753	0.0100446	0.00168192	0.0020321
albuminuria	autoimmune diseases of the nervous system	0.284722	0.162055	-0.243019	0.0113532	0.00169159	0.00233352	0.267361	0.150685	-0.229869	0.011712	0.00164223	0.00234181	0.201389	0.109434	-0.133166	0.0101909	0.00163678	0.00215029
albuminuria	bacterial infections	0.34375	0.202454	-0.348533	0.0122145	0.00197462	0.00268241	0.329861	0.192698	-0.319539	0.0125017	0.00195101	0.00268453	0.236111	0.130769	-0.219547	0.0101444	0.00169423	0.00210023
albuminuria	bacterial infections and mycoses	0.34375	0.202454	-0.348533	0.0122145	0.00197462	0.00268241	0.329861	0.192698	-0.319539	0.0125017	0.00195101	0.00268453	0.236111	0.130769	-0.219547	0.0101444	0.00169423	0.00210023
albuminuria	basal ganglia diseases	0.236111	0.130769	-0.205176	0.010687	0.00155932	0.00232682	0.194444	0.105263	-0.127565	0.00975875	0.00149309	0.00212456	0.135417	0.0710383	-0.0646643	0.00874911	0.00143772	0.0018161
albuminuria	behcet syndrome	0.171429	0.0189274	0.210978	0.0142697	0.00150821	0.00193002	0.171429	0.0189274	0.210978	0.0142697	0.00150821	0.00193002	0.171429	0.0189274	0.210978	0.0142697	0.00150821	0.00193002
albuminuria	bile duct diseases	0.295139	0.168986	-0.343048	0.00996762	0.00159106	0.00225497	0.302083	0.173653	-0.33535	0.0112826	0.00178845	0.00240975	0.229167	0.126437	-0.223714	0.009828	0.00155631	0.00208895
albuminuria	biliary tract diseases	0.305556	0.176	-0.29562	0.0105619	0.00172963	0.00237471	0.305556	0.176	-0.329642	0.0111112	0.00180376	0.00245606	0.229167	0.126437	-0.214377	0.0101439	0.00159909	0.00217706
albuminuria	blood coagulation disorders	0.267361	0.150685	-0.247146	0.0102269	0.00198184	0.00227434	0.215278	0.117871	-0.186248	0.00924127	0.00189732	0.00202367	0.194444	0.105263	-0.180329	0.00882911	0.00175847	0.00192252
albuminuria	blood coagulation disorders, inherited	0.25	0.139535	-0.235813	0.00976936	0.00200455	0.00221744	0.222222	0.122137	-0.186619	0.00912467	0.00190179	0.00206999	0.190972	0.103189	-0.173604	0.00885497	0.00172475	0.0019307
albuminuria	blood platelet disorders	0.260417	0.146199	-0.256324	0.0106116	0.00188753	0.00242521	0.225694	0.124283	-0.221247	0.010359	0.00177247	0.00230583	0.1875	0.101124	-0.173746	0.00935835	0.00171727	0.00211223
albuminuria	blood protein disorders	0.326389	0.190283	-0.312844	0.0118118	0.00195093	0.0025442	0.277778	0.15748	-0.24463	0.011676	0.0018734	0.00236207	0.21875	0.12	-0.172315	0.00981375	0.00162088	0.00201236
albuminuria	body weight	0.322917	0.187879	-0.317256	0.0116446	0.00164412	0.00262488	0.305556	0.176	-0.317327	0.01171	0.00161267	0.00253627	0.239583	0.132948	-0.221631	0.0104995	0.00158691	0.0022904
albuminuria	bone diseases	0.28125	0.159763	-0.255512	0.0121241	0.00167661	0.00266605	0.274306	0.155206	-0.262375	0.0125935	0.00167774	0.00268681	0.197917	0.107345	-0.162036	0.0105521	0.00150484	0.00221209
albuminuria	bone diseases, developmental	0.201389	0.109434	-0.140246	0.00990899	0.00134788	0.0020195	0.190972	0.103189	-0.10123	0.0098232	0.00134258	0.00203949	0.190972	0.103189	-0.125626	0.0104866	0.00140077	0.00206097
albuminuria	bone diseases, metabolic	0.288194	0.164356	-0.226836	0.0113732	0.00157608	0.00245766	0.25	0.139535	-0.188874	0.0111584	0.00147184	0.00242415	0.201389	0.109434	-0.131738	0.0104335	0.00138048	0.00215106
albuminuria	bone marrow diseases	0.246528	0.137331	-0.207862	0.0105651	0.00155744	0.00226632	0.222222	0.122137	-0.180915	0.0107821	0.00160338	0.0022741	0.166667	0.0888889	-0.100404	0.00914116	0.00155056	0.00199455
albuminuria	brain diseases	0.319444	0.185484	-0.319395	0.0124017	0.00194312	0.00277963	0.305556	0.176	-0.316458	0.0123712	0.00189096	0.00264622	0.208333	0.113636	-0.186935	0.00992815	0.00173239	0.00207281
albuminuria	brain diseases, metabolic	0.28125	0.159763	-0.224099	0.00970227	0.001619	0.00241867	0.253472	0.141748	-0.163214	0.00907386	0.00144037	0.00223919	0.177083	0.0949721	-0.115148	0.0080545	0.0014292	0.00191819
albuminuria	brain diseases, metabolic, inborn	0.232639	0.128599	-0.122007	0.00837228	0.00146209	0.00218022	0.190972	0.103189	-0.0542015	0.00764986	0.00130586	0.00187993	0.170139	0.0909091	-0.0926056	0.00783185	0.00131888	0.00178386
albuminuria	breast diseases	0.284722	0.162055	-0.277603	0.0126783	0.00163902	0.00259744	0.277778	0.15748	-0.270137	0.0127314	0.00164884	0.00260345	0.166667	0.0888889	-0.158684	0.0100411	0.00140588	0.00190677
albuminuria	breast neoplasms	0.284722	0.162055	-0.282985	0.0126452	0.00164843	0.00255409	0.270833	0.152941	-0.257775	0.0127127	0.0016156	0.00259249	0.166667	0.0888889	-0.15686	0.0100244	0.00140221	0.0018969
albuminuria	bronchial diseases	0.340278	0.2	-0.331393	0.0128936	0.00172468	0.00267457	0.3125	0.180723	-0.296996	0.0127683	0.00171937	0.00258854	0.229167	0.126437	-0.166031	0.0112785	0.001633	0.00224682
albuminuria	carbohydrate metabolism, inborn errors	0.142361	0.0749543	-0.0134675	0.00555048	0.00120557	0.0014048	0.138889	0.0729927	0.00253127	0.00604795	0.00117573	0.00152882	0.138889	0.0729927	-0.0160429	0.00592917	0.00111773	0.00150857
albuminuria	carcinoma	0.326389	0.190283	-0.31901	0.0124202	0.00187233	0.00261816	0.291667	0.166667	-0.264671	0.0127838	0.00188278	0.00262662	0.204861	0.111531	-0.179301	0.00912857	0.00147558	0.0019592
albuminuria	carcinoma, renal cell	0.270833	0.152941	-0.254621	0.0115169	0.00171773	0.00235778	0.25	0.139535	-0.221911	0.0107452	0.00162662	0.00214673	0.211806	0.11575	-0.155977	0.00971729	0.0016286	0.00191491
albuminuria	cardiomegaly	0.309028	0.178357	-0.279756	0.0111002	0.00189279	0.0024135	0.277778	0.15748	-0.259496	0.0113135	0.00187552	0.00237627	0.253472	0.141748	-0.228216	0.0107422	0.00176606	0.00223466
albuminuria	cardiomyopathies	0.361111	0.214876	-0.389012	0.0123416	0.00191624	0.00268031	0.340278	0.2	-0.367053	0.0122161	0.00183369	0.00265537	0.253472	0.141748	-0.209005	0.0109634	0.00168983	0.00235063
albuminuria	cardiomyopathy, dilated	0.288194	0.164356	-0.258526	0.0108206	0.0018729	0.00236842	0.263889	0.148438	-0.244	0.0110983	0.00185311	0.00234406	0.229167	0.126437	-0.187272	0.0104186	0.00175675	0.00214745
albuminuria	cardiomyopathy, hypertrophic	0.229167	0.126437	-0.208029	0.0087814	0.00140626	0.00196807	0.208333	0.113636	-0.18003	0.0089405	0.00134862	0.00193117	0.222222	0.122137	-0.194503	0.0089512	0.00132872	0.00194266
albuminuria	cardiomyopathy, hypertrophic, familial	0.1875	0.0424929	0.0634364	0.0085676	0.00146624	0.00173133	0.1875	0.0424929	0.0634364	0.0085676	0.00146624	0.00173133	0.1875	0.0424929	0.0634364	0.0085676	0.00146624	0.00173133
albuminuria	cardiovascular abnormalities	0.333333	0.195122	-0.344002	0.0115549	0.0018994	0.00262506	0.284722	0.162055	-0.262343	0.0111561	0.00175142	0.00247559	0.204861	0.111531	-0.140049	0.0100378	0.00161751	0.00198984
albuminuria	cardiovascular diseases	0.440972	0.275488	-0.49227	0.013646	0.00217898	0.00316789	0.427083	0.264516	-0.475281	0.0143414	0.00226866	0.00320915	0.288194	0.164356	-0.303329	0.0118014	0.00194819	0.0026241
albuminuria	carotid artery diseases	0.277778	0.15748	-0.26289	0.0114743	0.00189119	0.00245246	0.274306	0.155206	-0.256868	0.0111871	0.00184809	0.00247307	0.28125	0.159763	-0.277372	0.0118612	0.00192775	0.00261501
albuminuria	celiac disease	0.21673	0.115385	-0.158886	0.00909161	0.00164246	0.00186738	0.21673	0.115385	-0.158886	0.00909161	0.00164246	0.00186738	0.21673	0.115385	-0.158886	0.00909161	0.00164246	0.00186738
albuminuria	central nervous system diseases	0.329861	0.192698	-0.334642	0.0124542	0.00196054	0.00277614	0.3125	0.180723	-0.319338	0.012442	0.00190722	0.00266521	0.201389	0.109434	-0.164696	0.0101417	0.00174652	0.00217303
albuminuria	cerebellar ataxia	0.15625	0.0828729	-0.0508508	0.00787878	0.00113481	0.00183179	0.128472	0.0671506	0.00343331	0.00659129	0.00105391	0.00153025	0.121528	0.0632911	-0.0396585	0.00691535	0.00110204	0.00154184
albuminuria	cerebellar diseases	0.159722	0.0848708	-0.0544397	0.00796701	0.00126169	0.0018143	0.142361	0.0749543	-0.030876	0.00719313	0.00116245	0.00160132	0.121528	0.0632911	-0.0355781	0.00697915	0.00112083	0.00164438
albuminuria	cerebrovascular disorders	0.371528	0.222453	-0.405708	0.0137668	0.00208075	0.00295685	0.354167	0.209877	-0.360819	0.0139482	0.0020763	0.00296196	0.277778	0.15748	-0.277208	0.0118557	0.00168701	0.00247665
albuminuria	charcot-marie-tooth disease	0.143836	0.0508475	0.0307594	0.00627251	0.00123406	0.00131122	0.143836	0.0508475	0.0307594	0.00627251	0.00123406	0.00131122	0.143836	0.0508475	0.0307594	0.00627251	0.00123406	0.00131122
albuminuria	cholestasis	0.243056	0.135135	-0.261684	0.00932116	0.00152691	0.00207578	0.270833	0.152941	-0.282069	0.0102711	0.00159953	0.00222236	0.222222	0.122137	-0.244788	0.00947725	0.00149837	0.00198061
albuminuria	cholestasis, intrahepatic	0.222222	0.122137	-0.186938	0.00919985	0.0015314	0.00197594	0.229167	0.126437	-0.208029	0.00933955	0.00156032	0.00200452	0.222222	0.122137	-0.181052	0.00913791	0.00143845	0.00196492
albuminuria	chromosome disorders	0.197917	0.107345	-0.157609	0.00912531	0.00125209	0.00193183	0.173611	0.0929368	-0.151515	0.00855222	0.00124469	0.00190751	0.100694	0.0518784	-0.0614121	0.005895	0.000969954	0.00134431
albuminuria	colitis	0.319444	0.185484	-0.300373	0.0125471	0.00178959	0.00259419	0.28125	0.159763	-0.263626	0.0118609	0.00160012	0.00237358	0.260417	0.146199	-0.224174	0.0109875	0.00165045	0.00216843
albuminuria	colitis, ulcerative	0.284722	0.162055	-0.268679	0.0114342	0.00165581	0.00231671	0.263889	0.148438	-0.244096	0.0110251	0.00161012	0.00221175	0.239583	0.132948	-0.191555	0.0101889	0.00157081	0.00205598
albuminuria	collagen diseases	0.263889	0.148438	-0.251231	0.0105373	0.00189691	0.00233581	0.263889	0.148438	-0.247805	0.0103514	0.00187838	0.00231439	0.253472	0.141748	-0.236879	0.0100941	0.00184942	0.00223226
albuminuria	colonic diseases	0.302083	0.173653	-0.292723	0.0121915	0.00165746	0.00254349	0.291667	0.166667	-0.274452	0.0126113	0.00161667	0.00251999	0.208333	0.113636	-0.19573	0.00957407	0.00158319	0.00195158
albuminuria	colorectal neoplasms	0.270833	0.152941	-0.234339	0.011707	0.00156878	0.00243812	0.253472	0.141748	-0.209071	0.0119204	0.00155012	0.00242282	0.194444	0.105263	-0.174586	0.00897787	0.00156152	0.00197124
albuminuria	congenital abnormalities	0.274306	0.155206	-0.254368	0.0111925	0.0018923	0.00256823	0.25	0.139535	-0.203698	0.0105234	0.00174521	0.00244133	0.173611	0.0929368	-0.132889	0.00909657	0.00165019	0.00199313
albuminuria	congenital disorders of glycosylation	0.133333	0.0127389	0.379382	0.00430153	0.00161868	0.00158434	0.133333	0.0127389	0.379382	0.00430153	0.00161868	0.00158434	0.133333	0.0127389	0.379382	0.00430153	0.00161868	0.00158434
albuminuria	congenital, hereditary, and neonatal diseases and abnormalities	0.277778	0.15748	-0.257477	0.0113082	0.00191868	0.00258555	0.25	0.139535	-0.208748	0.0105253	0.00174573	0.00243691	0.173611	0.0929368	-0.132889	0.00909657	0.00165019	0.00199313
albuminuria	connective tissue diseases	0.322917	0.187879	-0.321797	0.0131395	0.0018059	0.00263726	0.309028	0.178357	-0.296098	0.0136016	0.00181578	0.00276084	0.180556	0.0970149	-0.184737	0.010447	0.00149486	0.00195974
albuminuria	coronary artery disease	0.361111	0.214876	-0.398574	0.0126381	0.00202551	0.00285273	0.350694	0.207392	-0.394186	0.0129874	0.00196819	0.00291891	0.322917	0.187879	-0.342605	0.0120738	0.00193957	0.00280167
albuminuria	coronary disease	0.420139	0.259101	-0.478496	0.0127023	0.00201054	0.00301684	0.388889	0.235294	-0.442153	0.0128347	0.00204835	0.00296611	0.302083	0.173653	-0.323548	0.0119757	0.00182332	0.00270255
albuminuria	cranial nerve diseases	0.222222	0.122137	-0.202555	0.00963441	0.00149618	0.00202798	0.190972	0.103189	-0.146482	0.00883916	0.00138836	0.00188609	0.145833	0.0769231	-0.0842285	0.0075598	0.00139715	0.00178993
albuminuria	craniofacial abnormalities	0.142361	0.0749543	-0.0649587	0.00873165	0.00119703	0.0018251	0.149306	0.0788991	-0.0815792	0.00802714	0.001118	0.00164371	0.125	0.0652174	-0.02964	0.00764749	0.00103039	0.00154125
albuminuria	crohn disease	0.295139	0.168986	-0.291933	0.0120049	0.00167154	0.00236597	0.274306	0.155206	-0.242715	0.0114827	0.00167288	0.00226254	0.215278	0.117871	-0.189042	0.0103899	0.0016178	0.00204568
albuminuria	death	0.302083	0.173653	-0.329805	0.0128428	0.00181411	0.00274585	0.28125	0.159763	-0.310948	0.0119846	0.00170761	0.00266225	0.201389	0.109434	-0.214001	0.0105389	0.00161942	0.00215008
albuminuria	death, sudden	0.211806	0.11575	-0.169055	0.00901569	0.00145212	0.00200477	0.201389	0.109434	-0.160379	0.00935102	0.00150221	0.0020289	0.1875	0.101124	-0.158829	0.0091006	0.00146104	0.00199557
albuminuria	death, sudden, cardiac	0.171429	0.0855397	-0.113855	0.00837827	0.00159704	0.00201173	0.171429	0.0855397	-0.113855	0.00837827	0.00159704	0.00201173	0.171429	0.0855397	-0.113855	0.00837827	0.00159704	0.00201173
albuminuria	dementia	0.274306	0.155206	-0.247625	0.0117502	0.0018017	0.00268394	0.284722	0.162055	-0.263018	0.0117983	0.00187411	0.00274078	0.215278	0.117871	-0.212618	0.00974595	0.00174262	0.00227926
albuminuria	demyelinating autoimmune diseases, cns	0.284722	0.162055	-0.214201	0.0119242	0.00173685	0.00250302	0.256944	0.143969	-0.165967	0.0114896	0.00170546	0.00230319	0.21875	0.12	-0.155097	0.0106542	0.00168375	0.0022387
albuminuria	demyelinating diseases	0.284722	0.162055	-0.228088	0.011821	0.00174783	0.00235905	0.25	0.139535	-0.198464	0.0114969	0.00171069	0.00226934	0.215278	0.117871	-0.155888	0.0101546	0.0016594	0.00212542
albuminuria	diabetes mellitus	0.496528	0.321348	-0.587768	0.0135656	0.00217058	0.00330356	0.486111	0.3125	-0.57981	0.0138154	0.00224105	0.00318066	0.315972	0.183099	-0.349042	0.0114791	0.00170183	0.00230859
albuminuria	diabetes mellitus, type 1	0.336806	0.197556	-0.35753	0.0116274	0.0018036	0.00263647	0.350694	0.207392	-0.389009	0.0118878	0.00177631	0.00265551	0.277778	0.15748	-0.299894	0.0104762	0.00157547	0.00225368
albuminuria	diabetes mellitus, type 2	0.371528	0.222453	-0.41808	0.0114098	0.00184167	0.00277031	0.34375	0.202454	-0.388137	0.0114796	0.0016786	0.00266692	0.305556	0.176	-0.323554	0.0110286	0.0016269	0.00241523
albuminuria	digestive system diseases	0.354167	0.209877	-0.360311	0.0131009	0.00193719	0.00288411	0.333333	0.195122	-0.33437	0.0136239	0.00187315	0.00283522	0.194444	0.105263	-0.166156	0.00980521	0.0015952	0.00195282
albuminuria	digestive system neoplasms	0.322917	0.187879	-0.326089	0.0129485	0.00177978	0.00276928	0.298611	0.171315	-0.272643	0.0132422	0.00182036	0.00271544	0.194444	0.105263	-0.168163	0.00982473	0.00157946	0.00194915
albuminuria	disorders of sex development	0.1875	0.101124	-0.15635	0.00790762	0.00126276	0.00184567	0.170139	0.0909091	-0.0795887	0.00808812	0.00124607	0.00190392	0.152778	0.0808824	-0.0477573	0.00800284	0.00117347	0.00186075
albuminuria	dna repair-deficiency disorders	0.152778	0.0808824	0.0149866	0.00881602	0.00116567	0.00180631	0.15625	0.0828729	0.0148351	0.00843744	0.00110938	0.0017284	0.149306	0.0788991	-0.0276429	0.00838091	0.00120169	0.0017504
albuminuria	dwarfism	0.163194	0.0868762	-0.0989854	0.00766789	0.00116016	0.0018327	0.152778	0.0808824	-0.0656934	0.00765892	0.00111364	0.00183235	0.145833	0.0769231	-0.0571358	0.00756858	0.00112618	0.00180828
albuminuria	dyskinesias	0.173611	0.0929368	-0.074292	0.00859071	0.00134106	0.00188163	0.15625	0.0828729	-0.0256304	0.00797549	0.00126663	0.00183108	0.111111	0.057554	-0.00891888	0.0073454	0.00117819	0.00146648
albuminuria	dysostoses	0.0950413	0.0453649	0.00520134	0.00812905	0.00106868	0.00164482	0.0950413	0.0453649	0.00520134	0.00812905	0.00106868	0.00164482	0.0950413	0.0453649	0.00520134	0.00812905	0.00106868	0.00164482
albuminuria	dyssomnias	0.204947	0.11306	-0.184244	0.0088723	0.00140396	0.00194416	0.204947	0.11306	-0.184244	0.0088723	0.00140396	0.00194416	0.204947	0.11306	-0.184244	0.0088723	0.00140396	0.00194416
albuminuria	ectodermal dysplasia	0.17094	0.0519481	0.0648513	0.00974896	0.00127005	0.00166226	0.17094	0.0519481	0.0648513	0.00974896	0.00127005	0.00166226	0.17094	0.0519481	0.0648513	0.00974896	0.00127005	0.00166226
albuminuria	endocrine gland neoplasms	0.288194	0.164356	-0.25272	0.0122324	0.0016732	0.00258231	0.256944	0.143969	-0.204709	0.0122136	0.00169034	0.00247654	0.204861	0.111531	-0.167332	0.00985457	0.00139329	0.00201731
albuminuria	endocrine system diseases	0.409722	0.251064	-0.446972	0.0137035	0.00198803	0.00307958	0.388889	0.235294	-0.418253	0.0137405	0.00193259	0.00302593	0.239583	0.132948	-0.22885	0.0107237	0.00160507	0.00216459
albuminuria	epilepsy	0.1875	0.101124	-0.123469	0.00844552	0.00146056	0.00186159	0.166667	0.0888889	-0.0715735	0.00828311	0.00140762	0.00176657	0.118056	0.0613718	-0.0452143	0.00736221	0.00131296	0.00160872
albuminuria	esophageal diseases	0.236111	0.130769	-0.195676	0.0108575	0.00145837	0.00227822	0.215278	0.117871	-0.164368	0.0104944	0.00148981	0.00205306	0.180556	0.0970149	-0.114742	0.0102617	0.00137926	0.00203756
albuminuria	exophthalmos	0.215278	0.117871	-0.176747	0.00941245	0.0013348	0.00184202	0.21875	0.12	-0.179495	0.00974159	0.0014193	0.00189898	0.211806	0.11575	-0.187066	0.0093272	0.00143921	0.00189767
albuminuria	eye diseases	0.326389	0.190283	-0.308579	0.0114704	0.0017185	0.00255395	0.3125	0.180723	-0.290497	0.0117855	0.00170861	0.00246384	0.253472	0.141748	-0.271664	0.0103612	0.00165689	0.00218176
albuminuria	eye diseases, hereditary	0.173611	0.0929368	-0.0765192	0.00736458	0.00134171	0.00152863	0.159722	0.0848708	-0.0297078	0.00757453	0.00126829	0.00146533	0.135417	0.0710383	-0.048959	0.00732022	0.00133245	0.0014108
albuminuria	female urogenital diseases	0.458333	0.289474	-0.499752	0.01362	0.00204378	0.00307371	0.416667	0.25641	-0.456037	0.0139599	0.0020397	0.00300083	0.21875	0.12	-0.20571	0.0100656	0.00159068	0.0021245
albuminuria	female urogenital diseases and pregnancy complications	0.458333	0.289474	-0.499752	0.01362	0.00204378	0.00307371	0.416667	0.25641	-0.456037	0.0139599	0.0020397	0.00300083	0.21875	0.12	-0.20571	0.0100656	0.00159068	0.0021245
albuminuria	gastroenteritis	0.329861	0.192698	-0.32474	0.012841	0.00178411	0.00257177	0.302083	0.173653	-0.298595	0.0124849	0.00176326	0.00246627	0.256944	0.143969	-0.262759	0.010855	0.00171436	0.00212719
albuminuria	gastrointestinal diseases	0.288194	0.164356	-0.260283	0.0123689	0.00169533	0.00251649	0.28125	0.159763	-0.270431	0.0132992	0.00168902	0.00257118	0.197917	0.107345	-0.178119	0.0102388	0.00164943	0.00198337
albuminuria	gastrointestinal neoplasms	0.284722	0.162055	-0.271842	0.0123992	0.00166888	0.00253194	0.263889	0.148438	-0.230462	0.0127616	0.00157772	0.00245345	0.197917	0.107345	-0.174265	0.00976954	0.00155482	0.00199699
albuminuria	genetic diseases, inborn	0.256944	0.143969	-0.21642	0.0103291	0.001805	0.00241885	0.243056	0.135135	-0.185299	0.00981622	0.00173279	0.00224375	0.159722	0.0848708	-0.115491	0.00825957	0.0015645	0.00181259
albuminuria	genetic diseases, x-linked	0.232639	0.128599	-0.200053	0.00936329	0.00164006	0.00208152	0.21875	0.12	-0.167851	0.00910755	0.00161807	0.00198162	0.190972	0.103189	-0.134339	0.00800456	0.00155034	0.00177975
albuminuria	genital diseases, female	0.326389	0.190283	-0.341346	0.0121951	0.00171895	0.00257393	0.3125	0.180723	-0.307873	0.0121651	0.00166406	0.00247422	0.1875	0.101124	-0.13828	0.00927876	0.0013489	0.00198326
albuminuria	genital diseases, male	0.288194	0.164356	-0.274076	0.0124055	0.00158464	0.00246149	0.277778	0.15748	-0.265244	0.0130975	0.0015484	0.00251509	0.201389	0.109434	-0.159477	0.0107218	0.0013713	0.00218521
albuminuria	genital neoplasms, female	0.295139	0.168986	-0.312369	0.0120202	0.00164353	0.00244237	0.28125	0.159763	-0.295277	0.0123015	0.00162632	0.00243924	0.184028	0.0990654	-0.138823	0.00915824	0.00138726	0.00205822
albuminuria	genital neoplasms, male	0.28125	0.159763	-0.257295	0.0124069	0.00153588	0.00241968	0.267361	0.150685	-0.251542	0.0131209	0.00155796	0.00244719	0.197917	0.107345	-0.155861	0.0106597	0.00135886	0.00217633
albuminuria	glioma	0.284722	0.162055	-0.267959	0.0136111	0.00192303	0.00261978	0.270833	0.152941	-0.246403	0.0134733	0.00187177	0.00257788	0.190972	0.103189	-0.136464	0.0104259	0.0014767	0.00208117
albuminuria	glomerulonephritis	0.430556	0.267241	-0.467807	0.0125235	0.00218028	0.00277356	0.427083	0.264516	-0.443515	0.0128698	0.00213687	0.00274433	0.319444	0.185484	-0.314129	0.0111287	0.00184835	0.00228526
albuminuria	glucose metabolism disorders	0.423611	0.261803	-0.460022	0.012896	0.00194869	0.00308628	0.402778	0.245763	-0.441805	0.0130218	0.00197409	0.00297989	0.263889	0.148438	-0.271898	0.0112331	0.0015644	0.00223051
albuminuria	goiter	0.284722	0.162055	-0.266613	0.0106295	0.00155566	0.00219963	0.256944	0.143969	-0.213651	0.0105569	0.00147317	0.00209063	0.236111	0.130769	-0.229839	0.00995433	0.00149069	0.00199396
albuminuria	gonadal disorders	0.288194	0.164356	-0.253232	0.0116802	0.00155108	0.00245542	0.277778	0.15748	-0.256877	0.0116269	0.00154169	0.00243551	0.204861	0.111531	-0.172031	0.00925578	0.00144106	0.00205374
albuminuria	gout	0.32381	0.0947075	-0.0947159	0.0112161	0.00143073	0.00245271	0.32381	0.0947075	-0.0947159	0.0112161	0.00143073	0.00245271	0.32381	0.0947075	-0.0947159	0.0112161	0.00143073	0.00245271
albuminuria	gram-positive bacterial infections	0.284722	0.162055	-0.290853	0.0108213	0.00169749	0.00232692	0.28125	0.159763	-0.26971	0.0112083	0.00175428	0.00231303	0.215278	0.117871	-0.19146	0.00969311	0.00156437	0.00196002
albuminuria	graves disease	0.21875	0.12	-0.170633	0.00951727	0.00138423	0.00185763	0.21875	0.12	-0.162409	0.00967374	0.00144666	0.00189408	0.215278	0.117871	-0.19076	0.00937938	0.00143413	0.00189708
albuminuria	hair diseases	0.1875	0.101124	-0.16954	0.00822607	0.00148705	0.00177541	0.190972	0.103189	-0.177366	0.0082513	0.00150065	0.00180133	0.197917	0.107345	-0.183809	0.00841709	0.0015276	0.00182197
albuminuria	head and neck neoplasms	0.277778	0.15748	-0.245186	0.0117577	0.00165135	0.00236289	0.236111	0.130769	-0.180981	0.0119307	0.00154671	0.00227637	0.163194	0.0868762	-0.130331	0.00977838	0.00137627	0.00197189
albuminuria	heart arrest	0.180556	0.0970149	-0.11937	0.00873551	0.00150844	0.00203873	0.180556	0.0970149	-0.119335	0.00874978	0.00151441	0.00203942	0.180556	0.0970149	-0.117615	0.00873342	0.00151857	0.00203513
albuminuria	heart defects, congenital	0.239583	0.132948	-0.190361	0.0103092	0.00143614	0.00221703	0.215278	0.117871	-0.164611	0.010316	0.00141717	0.002238	0.184028	0.0990654	-0.144161	0.00868522	0.00126665	0.00188516
albuminuria	heart diseases	0.430556	0.267241	-0.49335	0.0131998	0.00210762	0.00305761	0.413194	0.253731	-0.493065	0.0137488	0.00215568	0.00304059	0.295139	0.168986	-0.316668	0.0114803	0.00177568	0.00243488
albuminuria	hematologic diseases	0.329861	0.192698	-0.336505	0.0122952	0.00203825	0.00275016	0.305556	0.176	-0.283082	0.012192	0.00195195	0.00260213	0.211806	0.11575	-0.166037	0.0103525	0.00167334	0.00214173
albuminuria	hemic and lymphatic diseases	0.305556	0.176	-0.30846	0.011576	0.00190582	0.00254329	0.309028	0.178357	-0.301973	0.0119581	0.00188845	0.00258429	0.190972	0.103189	-0.108171	0.00907766	0.00141511	0.00187599
albuminuria	hemorrhagic disorders	0.336806	0.197556	-0.321914	0.0118633	0.00202592	0.00254463	0.274306	0.155206	-0.223167	0.0118248	0.00196678	0.00245242	0.208333	0.113636	-0.157978	0.00980954	0.00165751	0.0020219
albuminuria	hemostatic disorders	0.309028	0.178357	-0.302105	0.0123078	0.00186796	0.00252579	0.28125	0.159763	-0.262316	0.0121946	0.00176015	0.00237617	0.201389	0.109434	-0.145686	0.0100271	0.00157342	0.00206745
albuminuria	hereditary sensory and motor neuropathy	0.115044	0.0532787	-0.0186065	0.00500993	0.0010997	0.00111865	0.115044	0.0532787	-0.0186065	0.00500993	0.0010997	0.00111865	0.115044	0.0532787	-0.0186065	0.00500993	0.0010997	0.00111865
albuminuria	heredodegenerative disorders, nervous system	0.170139	0.0909091	-0.0931467	0.00879426	0.00139003	0.00187411	0.15625	0.0828729	-0.0737181	0.00863022	0.00134408	0.00175021	0.118056	0.0613718	-0.0146629	0.00719551	0.00127027	0.00154578
albuminuria	hyperinsulinism	0.28125	0.159763	-0.261551	0.010512	0.00155243	0.00238368	0.274306	0.155206	-0.277887	0.0109809	0.00158924	0.00242956	0.239583	0.132948	-0.218249	0.0107123	0.00152935	0.00236974
albuminuria	hypersensitivity	0.315972	0.183099	-0.30295	0.0121819	0.00169647	0.00253379	0.298611	0.171315	-0.27401	0.0121741	0.00175145	0.00248986	0.225694	0.124283	-0.177204	0.0112082	0.00167572	0.002214
albuminuria	hypersensitivity, immediate	0.295139	0.168986	-0.2617	0.0117092	0.00163077	0.00243315	0.274306	0.155206	-0.247738	0.0119532	0.00167202	0.00237717	0.21875	0.12	-0.148643	0.0111521	0.00164013	0.00219011
albuminuria	hyperthyroidism	0.291667	0.166667	-0.285326	0.0104632	0.00168751	0.00226269	0.270833	0.152941	-0.290312	0.0102971	0.00166322	0.00210859	0.229167	0.126437	-0.259667	0.00982657	0.00155075	0.00196841
albuminuria	hypopigmentation	0.179775	0.0946746	-0.102074	0.00834661	0.00143406	0.00188188	0.179775	0.0946746	-0.102074	0.00834661	0.00143406	0.00188188	0.179775	0.0946746	-0.102074	0.00834661	0.00143406	0.00188188
albuminuria	hypothalamic diseases	0.267361	0.150685	-0.215478	0.0113966	0.00147413	0.00228253	0.256944	0.143969	-0.201265	0.011398	0.00152658	0.00229658	0.190972	0.103189	-0.109571	0.0094729	0.00145072	0.00200549
albuminuria	hypotrichosis	0.217391	0.106838	-0.170168	0.00953705	0.0016122	0.00199954	0.217391	0.106838	-0.170168	0.00953705	0.0016122	0.00199954	0.217391	0.106838	-0.170168	0.00953705	0.0016122	0.00199954
albuminuria	immune system diseases	0.315972	0.183099	-0.325622	0.0119336	0.00178199	0.00252203	0.298611	0.171315	-0.285508	0.0122505	0.00177194	0.00254129	0.184028	0.0990654	-0.127241	0.00950115	0.00144783	0.00190624
albuminuria	immunologic deficiency syndromes	0.288194	0.164356	-0.256225	0.0110656	0.00167959	0.0023206	0.246528	0.137331	-0.19494	0.0102898	0.00162752	0.00221307	0.215278	0.117871	-0.135352	0.00955131	0.00160419	0.00202101
albuminuria	immunoproliferative disorders	0.25	0.139535	-0.225843	0.0109121	0.00158585	0.00223937	0.246528	0.137331	-0.191878	0.0109285	0.0015769	0.00221729	0.1875	0.101124	-0.124282	0.00932498	0.00141694	0.00186336
albuminuria	infant, newborn, diseases	0.267361	0.150685	-0.255373	0.011227	0.00175064	0.00230642	0.25	0.139535	-0.203982	0.0109739	0.00167237	0.00222477	0.208333	0.113636	-0.206199	0.00953253	0.00174664	0.00191326
albuminuria	inflammatory bowel diseases	0.329861	0.192698	-0.312918	0.0123411	0.00176956	0.00258737	0.284722	0.162055	-0.275972	0.0113617	0.00159009	0.00228893	0.239583	0.132948	-0.234971	0.0101799	0.0016071	0.00206637
albuminuria	insulin resistance	0.286408	0.135632	-0.231069	0.0118093	0.00177289	0.00274118	0.286408	0.135632	-0.231069	0.0118093	0.00177289	0.00274118	0.286408	0.135632	-0.231069	0.0118093	0.00177289	0.00274118
albuminuria	intellectual disability	0.190972	0.103189	-0.172052	0.00796772	0.00126453	0.00186369	0.170139	0.0909091	-0.120855	0.00757024	0.00126176	0.00183774	0.114583	0.0594595	-0.0404918	0.00666851	0.0010916	0.00158233
albuminuria	intestinal diseases	0.302083	0.173653	-0.276553	0.0124846	0.0016446	0.00249088	0.28125	0.159763	-0.2478	0.0126557	0.00163989	0.00254739	0.204861	0.111531	-0.180883	0.00976174	0.00163477	0.00204107
albuminuria	intestinal neoplasms	0.288194	0.164356	-0.267217	0.0118746	0.00162241	0.0024629	0.270833	0.152941	-0.231767	0.0119426	0.00157903	0.00242716	0.194444	0.105263	-0.17621	0.0090302	0.0015394	0.00198781
albuminuria	joint diseases	0.340278	0.2	-0.33026	0.012763	0.00190042	0.00279312	0.3125	0.180723	-0.300545	0.0127372	0.00184782	0.00271767	0.260417	0.146199	-0.249733	0.0118941	0.00175565	0.00246472
albuminuria	keratosis	0.177083	0.0949721	-0.122072	0.00861129	0.00146506	0.00174695	0.177083	0.0949721	-0.118635	0.008736	0.00144049	0.00174328	0.173611	0.0929368	-0.101926	0.00840808	0.00140276	0.00175161
albuminuria	kidney diseases	0.496528	0.321348	-0.565403	0.0136674	0.00227361	0.00325555	0.444444	0.278261	-0.494627	0.0133439	0.00213093	0.00305762	0.305556	0.176	-0.305475	0.011307	0.00180486	0.00237886
albuminuria	kidney neoplasms	0.333333	0.195122	-0.346553	0.0125933	0.00173785	0.0024758	0.288194	0.164356	-0.280342	0.0118152	0.00165134	0.0024113	0.21875	0.12	-0.178009	0.0098763	0.00157856	0.00194764
albuminuria	leprosy	0.228856	0.103837	-0.159429	0.0089057	0.00178351	0.00194024	0.228856	0.103837	-0.159429	0.0089057	0.00178351	0.00194024	0.228856	0.103837	-0.159429	0.0089057	0.00178351	0.00194024
albuminuria	leukemia	0.25	0.139535	-0.213834	0.0114539	0.00158799	0.00239464	0.246528	0.137331	-0.206161	0.0115003	0.00165385	0.00242215	0.184028	0.0990654	-0.126807	0.00975972	0.00149281	0.00188048
albuminuria	leukemia, b-cell	0.229167	0.126437	-0.167854	0.0110695	0.00159028	0.00220563	0.225694	0.124283	-0.167983	0.0099868	0.00151275	0.00208537	0.163194	0.0868762	-0.0978137	0.00877789	0.00129727	0.00179145
albuminuria	leukemia, lymphocytic, chronic, b-cell	0.239583	0.132948	-0.20827	0.0102707	0.00155822	0.00210267	0.222222	0.122137	-0.176209	0.0100351	0.00148784	0.00200333	0.184028	0.0990654	-0.111515	0.00898019	0.00144627	0.00170096
albuminuria	leukemia, lymphoid	0.225694	0.124283	-0.162241	0.0103242	0.00151028	0.0020251	0.229167	0.126437	-0.171123	0.010068	0.00152317	0.0020782	0.173611	0.0929368	-0.100529	0.0087751	0.00129553	0.00179679
albuminuria	leukemia, myeloid	0.229167	0.126437	-0.19782	0.0113194	0.00145895	0.00236334	0.21875	0.12	-0.177823	0.0112802	0.0014765	0.0023167	0.166667	0.0888889	-0.134189	0.00918214	0.00147458	0.00197359
albuminuria	leukemia, myeloid, acute	0.225694	0.124283	-0.189328	0.0111338	0.00148106	0.00231067	0.204861	0.111531	-0.133791	0.0105223	0.00137883	0.00218888	0.15625	0.0828729	-0.0997296	0.0091597	0.0014083	0.00188162
albuminuria	limb deformities, congenital	0.140625	0.0596026	-0.0159055	0.00946526	0.00126848	0.0018458	0.140625	0.0596026	-0.0159055	0.00946526	0.00126848	0.0018458	0.140625	0.0596026	-0.0159055	0.00946526	0.00126848	0.0018458
albuminuria	lipid metabolism disorders	0.34375	0.202454	-0.37037	0.0110142	0.00184302	0.00262136	0.326389	0.190283	-0.341241	0.0112886	0.00183066	0.00259565	0.253472	0.141748	-0.279766	0.0107895	0.0016593	0.00246108
albuminuria	lipid metabolism, inborn errors	0.236111	0.130769	-0.224453	0.00886079	0.00173631	0.00211378	0.222222	0.122137	-0.216255	0.00927945	0.00164832	0.00214637	0.197917	0.107345	-0.167883	0.00904257	0.00169554	0.00206893
albuminuria	lipidoses	0.194444	0.105263	-0.164942	0.00813318	0.00158828	0.00197332	0.194444	0.105263	-0.168494	0.0086635	0.00162255	0.00196539	0.184028	0.0990654	-0.147496	0.00834975	0.00151277	0.00190558
albuminuria	liver cirrhosis	0.336806	0.197556	-0.34715	0.0115346	0.00186728	0.00266299	0.340278	0.2	-0.375529	0.0118238	0.00190431	0.0027584	0.288194	0.164356	-0.261416	0.0108	0.00177232	0.00236384
albuminuria	liver cirrhosis, biliary	0.225694	0.124283	-0.197934	0.00910146	0.0015321	0.0020169	0.232639	0.128599	-0.213016	0.00936282	0.00154982	0.0020488	0.21875	0.12	-0.181913	0.00882881	0.0014443	0.00193923
albuminuria	liver diseases	0.371528	0.222453	-0.392527	0.012519	0.00191663	0.0029299	0.347222	0.204918	-0.364905	0.0133525	0.00192078	0.00292321	0.211806	0.11575	-0.203502	0.00969265	0.00160522	0.00205848
albuminuria	lung diseases	0.340278	0.2	-0.367096	0.0127591	0.00180039	0.00269256	0.336806	0.197556	-0.341316	0.0128712	0.00177689	0.00272365	0.21875	0.12	-0.169042	0.0101535	0.00153818	0.00201536
albuminuria	lung diseases, obstructive	0.319444	0.185484	-0.2977	0.012428	0.00168117	0.00257689	0.3125	0.180723	-0.304463	0.0128879	0.00169357	0.00257334	0.25	0.139535	-0.217405	0.0116095	0.00168656	0.00232927
albuminuria	lung neoplasms	0.302083	0.173653	-0.289659	0.0127602	0.00174457	0.00262039	0.28125	0.159763	-0.259624	0.0123118	0.00163048	0.00246292	0.201389	0.109434	-0.161337	0.00959208	0.00151822	0.00193371
albuminuria	lupus erythematosus, systemic	0.277372	0.156379	-0.273173	0.0100512	0.00166448	0.00208513	0.277372	0.156379	-0.273173	0.0100512	0.00166448	0.00208513	0.277372	0.156379	-0.273173	0.0100512	0.00166448	0.00208513
albuminuria	lymphatic diseases	0.302083	0.173653	-0.306243	0.0116663	0.0019113	0.00256198	0.309028	0.178357	-0.303336	0.0119572	0.00188753	0.00258429	0.190972	0.103189	-0.109783	0.00909762	0.00142309	0.00188881
albuminuria	lymphoma	0.225694	0.124283	-0.185843	0.0102193	0.00146223	0.00207507	0.232639	0.128599	-0.186726	0.0108305	0.00156962	0.00224896	0.190972	0.103189	-0.115446	0.00860439	0.00137934	0.00183583
albuminuria	lymphoma, non-hodgkin	0.232639	0.128599	-0.19585	0.0103395	0.00151958	0.00214872	0.222222	0.122137	-0.147537	0.010624	0.00156278	0.00218436	0.184028	0.0990654	-0.106594	0.00895771	0.00139151	0.00177895
albuminuria	lymphoproliferative disorders	0.256944	0.143969	-0.239932	0.0111231	0.00160965	0.00230722	0.256944	0.143969	-0.206334	0.0114342	0.00159291	0.00233477	0.190972	0.103189	-0.120281	0.00939646	0.00138827	0.00190026
albuminuria	lysosomal storage diseases	0.21875	0.12	-0.228104	0.00803296	0.00166352	0.00182983	0.201389	0.109434	-0.189734	0.00838392	0.0015748	0.0018749	0.190972	0.103189	-0.188484	0.0086029	0.00155009	0.00180607
albuminuria	lysosomal storage diseases, nervous system	0.194444	0.105263	-0.175805	0.00809077	0.0015817	0.00187948	0.208333	0.113636	-0.188378	0.00868843	0.00163765	0.00193338	0.184028	0.0990654	-0.156185	0.00874375	0.0015337	0.00187666
albuminuria	macular degeneration	0.277778	0.15748	-0.272711	0.0100392	0.00186316	0.00230342	0.263889	0.148438	-0.237677	0.0102142	0.00177359	0.00229775	0.236111	0.130769	-0.232515	0.00995186	0.00169047	0.00215134
albuminuria	malabsorption syndromes	0.295139	0.168986	-0.305965	0.0103094	0.00186572	0.00225994	0.270833	0.152941	-0.294908	0.010544	0.00189649	0.0023014	0.225694	0.124283	-0.246557	0.00951728	0.00170501	0.00199275
albuminuria	male urogenital diseases	0.413194	0.253731	-0.471574	0.0132482	0.0018981	0.0028686	0.375	0.225	-0.406648	0.0140043	0.00179246	0.00287705	0.201389	0.109434	-0.162997	0.0106114	0.00132797	0.00216522
albuminuria	malformations of cortical development	0.114583	0.0594595	-0.0260631	0.00755765	0.00129994	0.00150441	0.121528	0.0632911	-0.0225785	0.00732782	0.00125425	0.00150169	0.104167	0.0537634	-0.0137398	0.00691681	0.00114237	0.00140721
albuminuria	mental retardation, x-linked	0.1875	0.101124	-0.15678	0.00821517	0.00124268	0.00190659	0.180556	0.0970149	-0.15233	0.00829383	0.00130464	0.00183862	0.166667	0.0888889	-0.139433	0.00754504	0.00122375	0.00171354
albuminuria	metabolic diseases	0.368056	0.219917	-0.339535	0.0118631	0.00182799	0.00280787	0.354167	0.209877	-0.327331	0.0122492	0.00183886	0.00277308	0.236111	0.130769	-0.193463	0.00994259	0.00168601	0.00224393
albuminuria	metabolic syndrome x	0.211806	0.11575	-0.169886	0.00848672	0.00148905	0.00197515	0.211806	0.11575	-0.164439	0.00843229	0.00147767	0.00195613	0.208333	0.113636	-0.159043	0.00848698	0.00149821	0.001979
albuminuria	metabolism, inborn errors	0.232639	0.128599	-0.124057	0.00794544	0.00156309	0.00205772	0.197917	0.107345	-0.0873398	0.00771104	0.00149035	0.00182493	0.180556	0.0970149	-0.147526	0.00803775	0.00158428	0.00186787
albuminuria	metal metabolism, inborn errors	0.225694	0.124283	-0.219691	0.00786392	0.00155923	0.00182525	0.229167	0.126437	-0.261739	0.00851057	0.00160348	0.00186009	0.225694	0.124283	-0.26032	0.00823584	0.00159681	0.00190503
albuminuria	mitochondrial diseases	0.142361	0.0749543	0.0134753	0.00623513	0.000983477	0.0014581	0.138889	0.0729927	-0.000884124	0.006037	0.000960512	0.00137379	0.131944	0.0690909	-0.00740817	0.00575439	0.000949311	0.00136965
albuminuria	motor neuron disease	0.128472	0.0671506	-0.0697913	0.0063094	0.001133	0.00149871	0.135417	0.0710383	-0.0739658	0.00691474	0.00117753	0.0015409	0.121528	0.0632911	-0.0244102	0.00626028	0.00118106	0.00143358
albuminuria	mouth diseases	0.322917	0.187879	-0.291479	0.0126583	0.00183263	0.00260601	0.302083	0.173653	-0.278652	0.0127726	0.00182634	0.00258281	0.239583	0.132948	-0.222632	0.0105536	0.0015364	0.00206904
albuminuria	movement disorders	0.21875	0.12	-0.162393	0.0103951	0.001505	0.00222698	0.190972	0.103189	-0.1235	0.00966802	0.00147695	0.00213694	0.128472	0.0671506	-0.0378825	0.00837001	0.00142202	0.00174835
albuminuria	multiple sclerosis	0.291667	0.166667	-0.256184	0.0121395	0.00178204	0.0024664	0.284722	0.162055	-0.230556	0.0124426	0.00175415	0.00242636	0.21875	0.12	-0.176791	0.0104478	0.00168404	0.00219738
albuminuria	muscular diseases	0.270833	0.152941	-0.218209	0.00942753	0.00160579	0.00222064	0.25	0.139535	-0.193247	0.00937816	0.00160839	0.00206558	0.201389	0.109434	-0.138167	0.0087806	0.00145743	0.0018142
albuminuria	muscular disorders, atrophic	0.246528	0.137331	-0.216909	0.00960313	0.00170047	0.00212588	0.222222	0.122137	-0.192227	0.00889683	0.00161213	0.00199295	0.1875	0.101124	-0.110808	0.00849446	0.00160566	0.00196251
albuminuria	muscular dystrophies	0.232639	0.128599	-0.194228	0.00899783	0.00167399	0.00202388	0.208333	0.113636	-0.163602	0.00858082	0.0015599	0.00188177	0.170139	0.0909091	-0.100459	0.00779495	0.00153822	0.00185349
albuminuria	musculoskeletal abnormalities	0.253472	0.141748	-0.208258	0.0105522	0.00161776	0.00234033	0.222222	0.122137	-0.165425	0.0101901	0.00153189	0.00221397	0.180556	0.0970149	-0.138449	0.00913835	0.00141275	0.00191668
albuminuria	musculoskeletal diseases	0.322917	0.187879	-0.317188	0.0127411	0.00183081	0.00278628	0.315972	0.183099	-0.321734	0.0128564	0.00181187	0.0027802	0.253472	0.141748	-0.243163	0.0117836	0.00172036	0.00234583
albuminuria	mycobacterium infections	0.246528	0.137331	-0.244401	0.00974701	0.00151919	0.00207371	0.225694	0.124283	-0.217621	0.0101083	0.00157352	0.00216251	0.201389	0.109434	-0.159661	0.00955104	0.00150452	0.00201374
albuminuria	myeloproliferative disorders	0.256944	0.143969	-0.23482	0.0114515	0.00165037	0.00242094	0.222222	0.122137	-0.191526	0.0110921	0.00167771	0.00234758	0.184028	0.0990654	-0.150968	0.00931882	0.00157272	0.00205978
albuminuria	myocardial infarction	0.413194	0.253731	-0.488769	0.0131378	0.00214259	0.00305366	0.423611	0.261803	-0.519986	0.0141875	0.00220387	0.00319652	0.333333	0.195122	-0.413238	0.0122595	0.00189283	0.00271047
albuminuria	myocardial ischemia	0.434028	0.269978	-0.492291	0.0132368	0.0021306	0.00314205	0.434028	0.269978	-0.51102	0.013777	0.00219933	0.00318581	0.340278	0.2	-0.362356	0.0126845	0.00202465	0.00283974
albuminuria	neoplasms	0.336806	0.197556	-0.348995	0.0134585	0.00177175	0.00272137	0.326389	0.190283	-0.335963	0.0140164	0.00178081	0.00276724	0.177083	0.0949721	-0.130876	0.0106328	0.00140669	0.0020035
albuminuria	neoplasms by histologic type	0.295139	0.168986	-0.285433	0.012463	0.00175658	0.00256206	0.288194	0.164356	-0.281119	0.0132732	0.00186981	0.00261062	0.190972	0.103189	-0.164748	0.00913795	0.00146326	0.00184963
albuminuria	neoplasms by site	0.302083	0.173653	-0.278147	0.0122455	0.0016125	0.00254729	0.291667	0.166667	-0.276635	0.0131574	0.0016976	0.00264021	0.177083	0.0949721	-0.141726	0.0104431	0.00140799	0.0019703
albuminuria	neoplasms, connective and soft tissue	0.284722	0.162055	-0.284522	0.0124032	0.00177223	0.00256958	0.288194	0.164356	-0.293349	0.0130573	0.00175794	0.00261277	0.180556	0.0970149	-0.152899	0.00903532	0.00148929	0.00196399
albuminuria	neoplasms, connective tissue	0.305556	0.176	-0.301996	0.0128589	0.00169141	0.00265011	0.28125	0.159763	-0.274793	0.012997	0.00166727	0.00270241	0.184028	0.0990654	-0.172694	0.0101947	0.0014645	0.00198361
albuminuria	neoplasms, germ cell and embryonal	0.288194	0.164356	-0.25819	0.0128341	0.00185325	0.00256249	0.270833	0.152941	-0.236716	0.0131649	0.00184473	0.00258015	0.159722	0.0848708	-0.129193	0.00861486	0.00143667	0.00183333
albuminuria	neoplasms, glandular and epithelial	0.298611	0.171315	-0.293972	0.0128404	0.00178022	0.00264199	0.284722	0.162055	-0.244207	0.0132983	0.00186964	0.00265443	0.194444	0.105263	-0.155026	0.00905414	0.00146294	0.00186271
albuminuria	neoplasms, nerve tissue	0.277778	0.15748	-0.261603	0.012814	0.00193681	0.00253669	0.274306	0.155206	-0.247428	0.0133434	0.00190183	0.00258871	0.159722	0.0848708	-0.121979	0.00882403	0.00147985	0.00187984
albuminuria	neoplasms, neuroepithelial	0.28125	0.159763	-0.247371	0.013249	0.00185639	0.00263	0.260417	0.146199	-0.22302	0.0133019	0.00185004	0.00258996	0.163194	0.0868762	-0.106118	0.00951369	0.00150141	0.00197615
albuminuria	neoplastic syndromes, hereditary	0.222222	0.122137	-0.19257	0.0109282	0.00145886	0.0022004	0.190972	0.103189	-0.122392	0.0105085	0.00139869	0.00209152	0.142361	0.0749543	-0.0775782	0.00948433	0.00138664	0.00191037
albuminuria	nephritis	0.444444	0.278261	-0.482684	0.0128422	0.00220236	0.00294763	0.409722	0.251064	-0.44957	0.0130168	0.00209067	0.00270326	0.315972	0.183099	-0.307419	0.010852	0.00185119	0.00224711
albuminuria	nervous system diseases	0.322917	0.187879	-0.331798	0.0122727	0.00188472	0.00262338	0.319444	0.185484	-0.317396	0.0123354	0.00195541	0.0026379	0.197917	0.107345	-0.162957	0.00954862	0.00166932	0.00215318
albuminuria	nervous system malformations	0.149306	0.0788991	-0.0485644	0.00843209	0.00137403	0.00164	0.145833	0.0769231	-0.0291712	0.00851965	0.00130461	0.00166145	0.125	0.0652174	-0.0270649	0.00718902	0.00120755	0.00146344
albuminuria	neurobehavioral manifestations	0.229167	0.126437	-0.181431	0.00936658	0.0013306	0.00211225	0.184028	0.0990654	-0.138772	0.00826687	0.00135216	0.00193142	0.125	0.0652174	-0.0852143	0.00694661	0.00125698	0.00160525
albuminuria	neurodegenerative diseases	0.243056	0.135135	-0.23136	0.0110714	0.00170364	0.00243223	0.243056	0.135135	-0.238464	0.0111315	0.00177507	0.00244614	0.184028	0.0990654	-0.174831	0.00913277	0.00160607	0.00203105
albuminuria	neuroectodermal tumors	0.277778	0.15748	-0.252842	0.0129091	0.00188931	0.00255109	0.274306	0.155206	-0.25089	0.013273	0.00191209	0.00259263	0.15625	0.0828729	-0.120098	0.00871534	0.00144569	0.00185614
albuminuria	neuroendocrine tumors	0.28125	0.159763	-0.271828	0.0127009	0.00189548	0.00254754	0.267361	0.150685	-0.257904	0.012602	0.00181524	0.00252501	0.190972	0.103189	-0.17911	0.00900646	0.00159933	0.00197795
albuminuria	neurologic manifestations	0.25	0.139535	-0.231175	0.0100955	0.00142883	0.00220739	0.21875	0.12	-0.180108	0.00944403	0.00143198	0.00201943	0.166667	0.0888889	-0.0896809	0.00845682	0.00134742	0.00170048
albuminuria	neuromuscular diseases	0.291667	0.166667	-0.280168	0.00993645	0.0017976	0.00228451	0.277778	0.15748	-0.272758	0.0101404	0.00172198	0.00222541	0.197917	0.107345	-0.178251	0.0094443	0.00152005	0.00183457
albuminuria	nevi and melanomas	0.284722	0.162055	-0.263704	0.0124719	0.00194048	0.00250636	0.267361	0.150685	-0.257145	0.0126126	0.00186592	0.00250395	0.194444	0.105263	-0.164716	0.00939975	0.00163592	0.00199619
albuminuria	nutrition disorders	0.361111	0.214876	-0.360815	0.0119913	0.00179937	0.00277034	0.326389	0.190283	-0.331527	0.0118752	0.00178553	0.00269374	0.232639	0.128599	-0.216729	0.0103877	0.00150492	0.00218846
albuminuria	nutritional and metabolic diseases	0.364583	0.217391	-0.344626	0.0118106	0.00183204	0.00282741	0.340278	0.2	-0.303041	0.0119113	0.00181085	0.0027374	0.232639	0.128599	-0.185874	0.0097876	0.00163827	0.00219704
albuminuria	obesity	0.315972	0.183099	-0.303985	0.0114232	0.00161407	0.00258816	0.305556	0.176	-0.30658	0.0114855	0.00159457	0.00252181	0.229167	0.126437	-0.210808	0.0102479	0.00150823	0.00217046
albuminuria	ocular motility disorders	0.142361	0.0749543	-0.0170794	0.00663608	0.00125928	0.00152356	0.145833	0.0769231	-0.029034	0.00678715	0.00124562	0.00155696	0.149306	0.0788991	-0.0539695	0.00703086	0.00123337	0.0015985
albuminuria	orbital diseases	0.215278	0.117871	-0.179662	0.00945121	0.00138509	0.00186199	0.215278	0.117871	-0.169862	0.00966815	0.00140676	0.00188813	0.215278	0.117871	-0.193509	0.00931749	0.00144027	0.0019175
albuminuria	osteochondrodysplasias	0.208333	0.113636	-0.168674	0.00997116	0.00145807	0.00192474	0.204861	0.111531	-0.186364	0.010095	0.00146922	0.00196752	0.180556	0.0970149	-0.150024	0.00927961	0.00129858	0.00184793
albuminuria	osteoporosis	0.322917	0.187879	-0.332482	0.0126679	0.00171164	0.00263297	0.274306	0.155206	-0.264839	0.0114665	0.00154379	0.00243054	0.222222	0.122137	-0.215666	0.0103648	0.00136873	0.00220926
albuminuria	otorhinolaryngologic diseases	0.263889	0.148438	-0.239053	0.0104555	0.0015446	0.00207043	0.253472	0.141748	-0.234639	0.010363	0.00149397	0.00204067	0.208333	0.113636	-0.180434	0.0099414	0.00150746	0.00200145
albuminuria	ovarian diseases	0.302083	0.173653	-0.304834	0.0119497	0.0016658	0.00253865	0.28125	0.159763	-0.276522	0.0116316	0.00158592	0.00238911	0.204861	0.111531	-0.165852	0.00891113	0.00138642	0.00203534
albuminuria	ovarian neoplasms	0.298611	0.171315	-0.301943	0.0118278	0.00163963	0.00249159	0.284722	0.162055	-0.28142	0.0116017	0.0015871	0.00237674	0.204861	0.111531	-0.164406	0.00887342	0.00139524	0.00203364
albuminuria	overnutrition	0.315972	0.183099	-0.303985	0.0114232	0.00161407	0.00258816	0.305556	0.176	-0.3066	0.0114924	0.00159975	0.00252807	0.229167	0.126437	-0.210808	0.0102479	0.00150823	0.00217046
albuminuria	overweight	0.319444	0.185484	-0.312255	0.0114866	0.00165404	0.0025823	0.305556	0.176	-0.305375	0.011582	0.0016187	0.00251765	0.232639	0.128599	-0.217935	0.0103129	0.00154077	0.00220242
albuminuria	pancreatic diseases	0.319444	0.185484	-0.294905	0.0124558	0.00178561	0.0025892	0.267361	0.150685	-0.214068	0.0121389	0.00177659	0.00241727	0.204861	0.111531	-0.160738	0.010266	0.0015333	0.00189354
albuminuria	panuveitis	0.208861	0.0799031	-0.086091	0.010802	0.00167121	0.0020057	0.208861	0.0799031	-0.086091	0.010802	0.00167121	0.0020057	0.208861	0.0799031	-0.086091	0.010802	0.00167121	0.0020057
albuminuria	parkinson disease	0.21875	0.12	-0.178786	0.0107849	0.00155742	0.00219741	0.194444	0.105263	-0.137486	0.00968636	0.00147736	0.00201942	0.149306	0.0788991	-0.0592492	0.00896442	0.00136757	0.00192662
albuminuria	parkinsonian disorders	0.215278	0.117871	-0.156877	0.0105591	0.00153089	0.00217526	0.194444	0.105263	-0.133594	0.00973406	0.00151863	0.00201465	0.152778	0.0808824	-0.0682744	0.00893182	0.00138752	0.00193559
albuminuria	pathologic processes	0.416667	0.25641	-0.470447	0.0141032	0.00199616	0.00321337	0.413194	0.253731	-0.479784	0.0142886	0.0019938	0.00318302	0.274306	0.155206	-0.276184	0.0119372	0.00172436	0.00244032
albuminuria	pathological conditions, anatomical	0.413194	0.253731	-0.449858	0.0140006	0.00209757	0.00304668	0.402778	0.245763	-0.44106	0.0146293	0.00211955	0.00314674	0.274306	0.155206	-0.261056	0.0117013	0.00179314	0.00252465
albuminuria	pathological conditions, signs and symptoms	0.416667	0.25641	-0.477079	0.0139456	0.00202856	0.00321377	0.413194	0.253731	-0.468217	0.0144577	0.00206675	0.00320977	0.270833	0.152941	-0.271971	0.0119155	0.00171392	0.00250282
albuminuria	peripheral nervous system diseases	0.309028	0.178357	-0.338288	0.0114874	0.00188608	0.00254727	0.277778	0.15748	-0.285781	0.0115991	0.0018495	0.00248118	0.211806	0.11575	-0.201456	0.0105358	0.00155807	0.00202528
albuminuria	peroxisomal disorders	0.239583	0.132948	-0.185661	0.00874213	0.00135223	0.0019908	0.243056	0.135135	-0.194344	0.00888132	0.00139149	0.00203809	0.25	0.139535	-0.196191	0.00874988	0.00138426	0.00209101
albuminuria	pigmentation disorders	0.21875	0.12	-0.130683	0.0102452	0.00146609	0.00207394	0.197917	0.107345	-0.121664	0.00988074	0.00134536	0.00198492	0.170139	0.0909091	-0.0998754	0.0089284	0.00135507	0.0017758
albuminuria	polyneuropathies	0.25	0.139535	-0.285109	0.00807353	0.00157611	0.00183561	0.21875	0.12	-0.215238	0.00768426	0.00147587	0.00166366	0.180556	0.0970149	-0.173939	0.0072201	0.00146371	0.0015644
albuminuria	precursor cell lymphoblastic leukemia-lymphoma	0.204861	0.111531	-0.166954	0.00907049	0.00140523	0.0018818	0.201389	0.109434	-0.168725	0.0091114	0.00137332	0.00193622	0.149306	0.0788991	-0.065801	0.00816149	0.00133793	0.00173455
albuminuria	prostatic diseases	0.28125	0.159763	-0.263967	0.0122564	0.00152312	0.0024141	0.267361	0.150685	-0.255188	0.0129722	0.0015625	0.00244636	0.201389	0.109434	-0.161269	0.0107136	0.00137241	0.00218264
albuminuria	prostatic neoplasms	0.274306	0.155206	-0.253215	0.0122126	0.00151893	0.00237012	0.267361	0.150685	-0.258356	0.013002	0.0015854	0.00245148	0.197917	0.107345	-0.159461	0.0106786	0.00136484	0.00218131
albuminuria	proteinuria	0.666667	0.484848	-0.808814	0.0131801	0.00244323	0.00334048	0.631944	0.448276	-0.777222	0.0136062	0.00243028	0.00335433	0.475694	0.303769	-0.567645	0.0120402	0.00191681	0.00278116
albuminuria	proteostasis deficiencies	0.270833	0.152941	-0.29507	0.00982303	0.00187449	0.00233919	0.256944	0.143969	-0.268248	0.0100038	0.00186059	0.00229333	0.232639	0.128599	-0.225256	0.00848828	0.00171465	0.00200207
albuminuria	psoriasis	0.322917	0.187879	-0.290352	0.0119292	0.00159628	0.00244354	0.274306	0.155206	-0.233531	0.0114805	0.00150911	0.00236342	0.229167	0.126437	-0.182645	0.0104763	0.00150753	0.00205271
albuminuria	purine-pyrimidine metabolism, inborn errors	0.261364	0.110048	-0.1537	0.0102252	0.00139926	0.00226879	0.261364	0.110048	-0.1537	0.0102252	0.00139926	0.00226879	0.261364	0.110048	-0.1537	0.0102252	0.00139926	0.00226879
albuminuria	rectal diseases	0.274306	0.155206	-0.244434	0.0119152	0.00158731	0.00247228	0.256944	0.143969	-0.228574	0.0119785	0.0015736	0.00240928	0.197917	0.107345	-0.178494	0.00922575	0.00155811	0.00201691
albuminuria	renal tubular transport, inborn errors	0.222222	0.122137	-0.256887	0.00703328	0.00133842	0.00165567	0.21875	0.12	-0.259355	0.00711397	0.00139156	0.00164453	0.211806	0.11575	-0.245868	0.00689554	0.00140121	0.00163691
albuminuria	respiratory hypersensitivity	0.298611	0.171315	-0.277277	0.0121858	0.00169961	0.00249544	0.291667	0.166667	-0.273557	0.0125678	0.00173577	0.00248034	0.222222	0.122137	-0.177407	0.0110853	0.00159785	0.00217487
albuminuria	respiratory tract diseases	0.347222	0.204918	-0.370785	0.0129605	0.00182349	0.00269808	0.326389	0.190283	-0.336095	0.0127538	0.00174961	0.00266788	0.215278	0.117871	-0.178352	0.0101516	0.00155184	0.00204294
albuminuria	respiratory tract neoplasms	0.305556	0.176	-0.291185	0.012536	0.00170926	0.00254323	0.291667	0.166667	-0.267269	0.0124805	0.00170096	0.00253704	0.201389	0.109434	-0.159551	0.00978468	0.00159014	0.00196968
albuminuria	retinal degeneration	0.25	0.139535	-0.191327	0.00920375	0.00159887	0.00195951	0.236111	0.130769	-0.147386	0.00942424	0.00159466	0.00191001	0.159722	0.0848708	-0.10737	0.00785737	0.00149023	0.00166562
albuminuria	retinal diseases	0.333333	0.195122	-0.304495	0.0116558	0.00175075	0.00258779	0.295139	0.168986	-0.259372	0.0112865	0.00161373	0.00250294	0.229167	0.126437	-0.19716	0.00943803	0.00152975	0.00205579
albuminuria	retinal dystrophies	0.100694	0.0518784	0.0559274	0.005435	0.00103286	0.00108119	0.118056	0.0613718	0.0493994	0.006259	0.00109201	0.00119216	0.0798611	0.040708	0.0636323	0.00510462	0.00102996	0.00108212
albuminuria	retinitis pigmentosa	0.0868056	0.044405	0.0861163	0.00504809	0.00102771	0.00103799	0.09375	0.0481283	0.0939888	0.00545194	0.00104177	0.00110309	0.0868056	0.044405	0.0791288	0.0054479	0.00107695	0.00112566
albuminuria	rheumatic diseases	0.322917	0.187879	-0.324177	0.0123804	0.00173009	0.0026388	0.295139	0.168986	-0.288509	0.0124151	0.00172642	0.00256908	0.253472	0.141748	-0.227084	0.0117125	0.00169992	0.00238289
albuminuria	sarcoma	0.309028	0.178357	-0.310379	0.0122153	0.00178859	0.00252408	0.284722	0.162055	-0.281633	0.0128083	0.00174396	0.00260358	0.197917	0.107345	-0.176945	0.00931371	0.00139296	0.00192089
albuminuria	sensation disorders	0.211806	0.11575	-0.196286	0.00961554	0.00142214	0.00192452	0.190972	0.103189	-0.152428	0.00872415	0.00138544	0.00177799	0.163194	0.0868762	-0.152644	0.00831022	0.00136761	0.00155022
albuminuria	signs and symptoms	0.413194	0.253731	-0.473526	0.0139838	0.00202393	0.0032102	0.413194	0.253731	-0.468217	0.0144577	0.00206675	0.00320977	0.270833	0.152941	-0.271971	0.0119155	0.00171392	0.00250282
albuminuria	skin abnormalities	0.236111	0.130769	-0.162409	0.0099603	0.00155231	0.00208589	0.211806	0.11575	-0.162698	0.0089836	0.00151321	0.00198283	0.180556	0.0970149	-0.0823362	0.00857099	0.00144712	0.00191031
albuminuria	skin and connective tissue diseases	0.326389	0.190283	-0.332207	0.0133087	0.00184756	0.00271747	0.309028	0.178357	-0.288161	0.0133469	0.00180038	0.00270396	0.173611	0.0929368	-0.17937	0.0103149	0.00144739	0.00193206
albuminuria	skin diseases	0.326389	0.190283	-0.328794	0.0133054	0.00185383	0.00273833	0.3125	0.180723	-0.294963	0.0134531	0.00184968	0.00276281	0.173611	0.0929368	-0.17937	0.0103149	0.00144739	0.00193206
albuminuria	skin diseases, genetic	0.243056	0.135135	-0.174948	0.00987433	0.00156326	0.0021113	0.21875	0.12	-0.151926	0.00887643	0.00147422	0.00193733	0.1875	0.101124	-0.094761	0.00860452	0.00147912	0.00190034
albuminuria	skin diseases, papulosquamous	0.315972	0.183099	-0.281918	0.0116362	0.00155714	0.00244468	0.28125	0.159763	-0.248556	0.0117537	0.00152973	0.00243043	0.229167	0.126437	-0.212474	0.0100917	0.00155957	0.00203903
albuminuria	skin diseases, vascular	0.34375	0.202454	-0.338357	0.012638	0.00196978	0.00275485	0.291667	0.166667	-0.291282	0.0119694	0.00181986	0.00254592	0.243056	0.135135	-0.210919	0.010702	0.00168872	0.00227517
albuminuria	sleep disorders	0.211806	0.11575	-0.196007	0.00865432	0.00134481	0.00193463	0.204861	0.111531	-0.17496	0.00867306	0.00136202	0.00191349	0.211806	0.11575	-0.168329	0.00883887	0.00139409	0.00196971
albuminuria	spastic paraplegia, hereditary	0.0972222	0.01983	0.182169	0.00521018	0.00137574	0.00110398	0.0972222	0.01983	0.182169	0.00521018	0.00137574	0.00110398	0.0972222	0.01983	0.182169	0.00521018	0.00137574	0.00110398
albuminuria	spinal cord diseases	0.243056	0.135135	-0.219686	0.0101285	0.00166304	0.00218054	0.229167	0.126437	-0.180625	0.00996437	0.00163526	0.00202631	0.190972	0.103189	-0.142456	0.00889613	0.00148085	0.00190116
albuminuria	spinal diseases	0.260417	0.146199	-0.251354	0.0107424	0.00165331	0.00233163	0.25	0.139535	-0.214366	0.0114545	0.00165818	0.00231735	0.208333	0.113636	-0.156461	0.00987143	0.00149883	0.00214775
albuminuria	spinocerebellar ataxias	0.125	0.0652174	0.0280345	0.00743219	0.00118687	0.00170144	0.128472	0.0671506	0.0187755	0.00700487	0.00108732	0.00161736	0.114583	0.0594595	0.0066559	0.00715118	0.00107285	0.00155666
albuminuria	spinocerebellar degenerations	0.125	0.0652174	-0.0236207	0.00655553	0.00115945	0.00173972	0.131944	0.0690909	-0.0383212	0.00645277	0.00120911	0.00170352	0.142361	0.0749543	-0.0537523	0.00653549	0.00120681	0.00175372
albuminuria	spondylarthritis	0.225694	0.124283	-0.162394	0.00925409	0.00149355	0.00203408	0.225694	0.124283	-0.162394	0.00925409	0.00149355	0.00203408	0.225694	0.124283	-0.162136	0.0092037	0.00147437	0.00202635
albuminuria	spondylarthropathies	0.225694	0.125241	-0.165227	0.00921029	0.00148085	0.00202636	0.225694	0.125241	-0.165227	0.00921029	0.00148085	0.00202636	0.225694	0.125241	-0.165227	0.00921029	0.00148085	0.00202636
albuminuria	spondylitis	0.225694	0.124283	-0.165415	0.00912037	0.00147714	0.00201651	0.225694	0.124283	-0.161725	0.00913387	0.00146618	0.00200117	0.229167	0.126437	-0.182068	0.00902313	0.00144561	0.00201623
albuminuria	spondylitis, ankylosing	0.241379	0.0225806	0.269895	0.0103296	0.00117641	0.00241533	0.241379	0.0225806	0.269895	0.0103296	0.00117641	0.00241533	0.241379	0.0225806	0.269895	0.0103296	0.00117641	0.00241533
albuminuria	stomatognathic diseases	0.322917	0.187879	-0.30143	0.0126488	0.00175052	0.00255866	0.309028	0.178357	-0.283714	0.013153	0.00183468	0.00261702	0.229167	0.126437	-0.20256	0.0107011	0.00154289	0.00207497
albuminuria	stomatognathic system abnormalities	0.125	0.0652174	-0.0679338	0.0076139	0.00112566	0.00155853	0.138889	0.0729927	-0.07737	0.00798265	0.00121141	0.00158745	0.125	0.0652174	-0.0643303	0.00840627	0.00113012	0.00161663
albuminuria	tauopathies	0.277778	0.15748	-0.263725	0.0117991	0.00187139	0.00271014	0.274306	0.155206	-0.263553	0.0116735	0.00187441	0.00263437	0.215278	0.117871	-0.214424	0.0100877	0.00178451	0.00223152
albuminuria	tdp-43 proteinopathies	0.118056	0.0615942	-0.070513	0.00736431	0.00137763	0.00172291	0.118056	0.0615942	-0.070513	0.00736431	0.00137763	0.00172291	0.118056	0.0615942	-0.070513	0.00736431	0.00137763	0.00172291
albuminuria	thoracic neoplasms	0.284722	0.162055	-0.252903	0.0118565	0.0016111	0.002433	0.270833	0.152941	-0.245564	0.0117475	0.00159296	0.00239138	0.208333	0.113636	-0.174315	0.00948283	0.00152512	0.0019352
albuminuria	thyroid diseases	0.333333	0.195122	-0.344732	0.0118028	0.00177172	0.00258915	0.277778	0.15748	-0.270818	0.0118528	0.00168362	0.00237994	0.215278	0.117871	-0.198712	0.00998521	0.00157808	0.00212649
albuminuria	urination disorders	0.628472	0.444717	-0.772864	0.0131718	0.00225193	0.00337835	0.604167	0.42029	-0.722981	0.0134851	0.00234863	0.00332854	0.447917	0.281046	-0.532811	0.0116044	0.00190392	0.0027451
albuminuria	urogenital abnormalities	0.319444	0.185484	-0.290076	0.0113809	0.00176867	0.00253805	0.277778	0.15748	-0.23371	0.0108785	0.00160351	0.00239533	0.1875	0.101124	-0.102841	0.00896468	0.00145455	0.00208001
albuminuria	urogenital neoplasms	0.298611	0.171315	-0.293444	0.0126682	0.00162814	0.00254483	0.291667	0.166667	-0.294617	0.0130789	0.00165158	0.00255827	0.208333	0.113636	-0.159146	0.0106429	0.00132898	0.00216735
albuminuria	urologic diseases	0.486111	0.3125	-0.557431	0.0138625	0.00223755	0.00324015	0.440972	0.275488	-0.49065	0.0135153	0.00204893	0.00304545	0.291667	0.166667	-0.31087	0.0112306	0.00179291	0.00230671
albuminuria	urologic neoplasms	0.322917	0.187879	-0.34499	0.0127987	0.00174499	0.00257698	0.302083	0.173653	-0.286324	0.0127141	0.00166361	0.0025503	0.236111	0.130769	-0.245319	0.0100553	0.00160903	0.00200362
albuminuria	urological manifestations	0.604167	0.42029	-0.734382	0.0130124	0.00227398	0.00325908	0.59375	0.410072	-0.717813	0.0134605	0.00233181	0.00324742	0.4375	0.272727	-0.527485	0.0115353	0.00184536	0.00267237
albuminuria	uveal diseases	0.260417	0.146199	-0.277583	0.0102938	0.00162763	0.00212472	0.256944	0.143969	-0.254058	0.0107837	0.00169185	0.0021758	0.239583	0.132948	-0.202934	0.0104146	0.00166597	0.00212624
albuminuria	uveitis	0.236111	0.130769	-0.220377	0.00960149	0.00155396	0.00205898	0.243056	0.135135	-0.246529	0.0096029	0.00156045	0.0020516	0.229167	0.126437	-0.232612	0.00988803	0.00157054	0.00206998
albuminuria	uveitis, anterior	0.221429	0.0780856	-0.0603084	0.011342	0.0016419	0.00204079	0.221429	0.0780856	-0.0603084	0.011342	0.0016419	0.00204079	0.221429	0.0780856	-0.0603084	0.011342	0.0016419	0.00204079
albuminuria	varicose veins	0.345133	0.107735	-0.105351	0.0128779	0.00190961	0.00296802	0.345133	0.107735	-0.105351	0.0128779	0.00190961	0.00296802	0.345133	0.107735	-0.105351	0.0128779	0.00190961	0.00296802
albuminuria	vascular diseases	0.434028	0.269978	-0.478583	0.0137584	0.00219	0.00314286	0.40625	0.248408	-0.456087	0.0145514	0.00226509	0.00318922	0.288194	0.164356	-0.297369	0.0117403	0.00191037	0.00257468
albuminuria	vasculitis	0.277778	0.15748	-0.261311	0.0104902	0.00174867	0.00226925	0.274306	0.155206	-0.266011	0.010969	0.00170672	0.00239876	0.25	0.139535	-0.264912	0.0106102	0.00164089	0.0023547
albuminuria	virus diseases	0.305556	0.176	-0.304387	0.011644	0.00185299	0.00245118	0.305556	0.176	-0.2994	0.0121451	0.00182887	0.00241361	0.173611	0.0929368	-0.106374	0.0094647	0.00149894	0.00180681
albuminuria	vision disorders	0.138889	0.0729927	-0.116394	0.00684093	0.00115403	0.00148393	0.163194	0.0868762	-0.12904	0.00724144	0.00120836	0.0016465	0.166667	0.0888889	-0.145609	0.0072162	0.00119889	0.00155045
alzheimer disease	amino acid metabolism, inborn errors	0.273333	0.158301	-0.23173	0.00845763	0.00164692	0.00214461	0.243333	0.13852	-0.191915	0.00855648	0.00161999	0.00209016	0.156667	0.084991	-0.0814453	0.00721806	0.00145665	0.00154541
alzheimer disease	amyotrophic lateral sclerosis	0.342105	0.0742857	-0.0573426	0.00981061	0.00213317	0.00259932	0.355263	0.0773639	-0.0689474	0.00994173	0.00208082	0.0027548	0.223684	0.0473538	0.0550077	0.00805376	0.00171731	0.00240315
alzheimer disease	anemia	0.253333	0.145038	-0.232017	0.00996396	0.001539	0.00233431	0.206667	0.115242	-0.152632	0.00936877	0.00144735	0.00216791	0.163333	0.0889292	-0.102598	0.00761295	0.00133066	0.00179522
alzheimer disease	anemia, aplastic	0.2	0.111111	-0.160677	0.00884683	0.00138861	0.00186901	0.193333	0.107011	-0.156462	0.00885873	0.00141308	0.00186032	0.143333	0.0771993	-0.0527831	0.00755979	0.00129631	0.00165539
alzheimer disease	anemia, hemolytic	0.243333	0.13852	-0.244879	0.00854477	0.00152381	0.00203017	0.216667	0.121495	-0.166642	0.0087201	0.00156802	0.00199878	0.153333	0.0830325	-0.106598	0.00680329	0.00149564	0.00167027
alzheimer disease	aneurysm	0.296667	0.174168	-0.311568	0.0109707	0.00168331	0.0023037	0.283333	0.165049	-0.275986	0.0114158	0.00166591	0.00243774	0.19	0.104972	-0.153827	0.00924531	0.00144938	0.00201787
alzheimer disease	ankylosis	0.236111	0.0478873	0.155854	0.00966725	0.00137167	0.00195279	0.222222	0.0449438	0.198658	0.00960793	0.00135099	0.00189176	0.152778	0.0304709	0.22994	0.00793386	0.00121706	0.00152013
alzheimer disease	arrhythmias, cardiac	0.286667	0.167315	-0.281273	0.00974925	0.00164205	0.00243041	0.256667	0.147228	-0.206212	0.00919726	0.00165563	0.00221648	0.12	0.0638298	-0.0235988	0.00680568	0.00144203	0.0016196
alzheimer disease	arterial occlusive diseases	0.383333	0.237113	-0.422049	0.0138028	0.00209311	0.00324035	0.35	0.212121	-0.360649	0.014027	0.00214545	0.00318376	0.21	0.117318	-0.172495	0.0101977	0.00180252	0.00238195
alzheimer disease	arteriosclerosis	0.38	0.234568	-0.418546	0.013915	0.00209347	0.0032687	0.353333	0.214575	-0.370006	0.0140509	0.00214923	0.00320724	0.21	0.117318	-0.173978	0.0102523	0.00179499	0.00239581
alzheimer disease	arthritis	0.283333	0.165049	-0.268881	0.0120742	0.00163918	0.0025346	0.253333	0.145038	-0.2134	0.01205	0.00162531	0.00246745	0.2	0.111111	-0.155353	0.00986591	0.00154105	0.00207179
alzheimer disease	arthritis, rheumatoid	0.227545	0.0885781	-0.115296	0.00948893	0.0013629	0.00201662	0.203593	0.0785219	-0.0785094	0.0094157	0.00133156	0.0019576	0.209581	0.0810185	-0.0755801	0.00835523	0.00134395	0.00178864
alzheimer disease	asthma	0.276667	0.160542	-0.232484	0.0115777	0.00153149	0.00231055	0.256667	0.147228	-0.212685	0.0117232	0.00155649	0.00230513	0.19	0.104972	-0.117296	0.00952214	0.00146974	0.00189249
alzheimer disease	ataxia	0.29	0.169591	-0.29699	0.00880655	0.00170014	0.00226459	0.223333	0.125704	-0.211321	0.00771236	0.00143875	0.00196474	0.173333	0.0948905	-0.132098	0.00729939	0.00155422	0.00180234
alzheimer disease	autoimmune diseases	0.32	0.190476	-0.32572	0.0116119	0.00175582	0.00261404	0.276667	0.160542	-0.263903	0.0114894	0.00172498	0.00247991	0.206667	0.115242	-0.165755	0.0087988	0.00163791	0.00185221
alzheimer disease	autoimmune diseases of the nervous system	0.316667	0.188119	-0.312287	0.0113095	0.00166322	0.0024858	0.29	0.169591	-0.252969	0.0116158	0.00163002	0.00241108	0.223333	0.125704	-0.149888	0.00920848	0.00164835	0.00199087
alzheimer disease	bacterial infections	0.34	0.204819	-0.353956	0.0115174	0.00174544	0.0025437	0.316667	0.188119	-0.30905	0.0118107	0.00172803	0.00262986	0.19	0.104972	-0.127286	0.00847302	0.00152321	0.00194169
alzheimer disease	bacterial infections and mycoses	0.34	0.204819	-0.353956	0.0115174	0.00174544	0.0025437	0.316667	0.188119	-0.30905	0.0118107	0.00172803	0.00262986	0.19	0.104972	-0.127286	0.00847302	0.00152321	0.00194169
alzheimer disease	basal ganglia diseases	0.49	0.324503	-0.581354	0.0129149	0.00224292	0.00330242	0.466667	0.304348	-0.547619	0.0122609	0.00225089	0.00313611	0.236667	0.134216	-0.249722	0.00912301	0.00189331	0.00216742
alzheimer disease	behcet syndrome	0.2	0.0213415	0.231775	0.0133538	0.00128395	0.00212143	0.2	0.0213415	0.238726	0.0132477	0.00130859	0.00201607	0.142857	0.0151515	0.261268	0.0111294	0.00125278	0.00134888
alzheimer disease	bile duct diseases	0.28	0.162791	-0.320947	0.00958707	0.00149217	0.00234272	0.256667	0.147228	-0.255014	0.0106786	0.00160774	0.00244207	0.166667	0.0909091	-0.116698	0.00842433	0.00146809	0.00188617
[truncated: 42,757 more rows]
