# Supplementary material for: An analysis of disease-gene relationship from Medline abstracts by DigSee
Source: Sci Rep. 2017 Jan 5;7:40154. doi: 10.1038/srep40154 (PMC5215527; doi:10.1038/srep40154)
Supplement: Supplementary Table 12 [file srep40154-s13.xls]

## Sheet: 12. Ratio and identified genes
Supplementary Table 12. Ratio of mutations and gene expressions among biological events for each disease type. - Diseases: Disease names - Ratios of mutation events: The percent of mutation events in disease-related evidence sentences - Ratios of gene expression events: The percent of gene expression events in disease-related evidence sentences - Numbers of disease genes: The number of disease-re…
Diseases	Ratios of mutation events	Ratios of gene expression events	Numbers of disease genes	Number of genes having neighbor genes	Ratio of genes having neighbor genes	Sum of neighbor genes	Average of neighbor genes	# of transcription factors	Ratio of transcription factors
Diseases having more mutation events
Cleft Lip	86.949	3.111	130	97	74.6154	1267	9.74615	13	10
Brugada Syndrome	85.061	3.922	61	51	83.6066	541	8.86885	2	3.27869
Familial Mediterranean Fever	80.516	5.78	126	106	84.127	1687	13.3889	4	3.1746
Lip Diseases	79.199	6.703	156	117	75	2115	13.5577	15	9.61538
Mucopolysaccharidosis II	78.389	5.992	36	20	55.5556	229	6.36111	3	8.33333
Optic Atrophy, Hereditary, Leber	76.606	5.95	112	69	61.6071	1224	10.9286	8	7.14286
Hereditary Autoinflammatory Diseases	76.521	6.781	150	126	84	2039	13.5933	5	3.33333
Hemochromatosis	76.042	7.412	225	180	80	2812	12.4978	9	4
Optic Atrophies, Hereditary	74.252	7.7	143	94	65.7343	1781	12.4545	11	7.69231
Iron Overload	73.602	8.827	267	212	79.4007	3349	12.5431	12	4.49438
Synostosis	72.368	8.459	123	105	85.3659	2170	17.6423	11	8.94309
Glaucoma, Angle-Closure	70.741	10.434	252	197	78.1746	3455	13.7103	20	7.93651
Glaucoma, Open-Angle	70.741	10.434	252	197	78.1746	3455	13.7103	20	7.93651
Optic Atrophy	70.666	8.109	207	141	68.1159	2316	11.1884	11	5.31401
Amyloidosis, Familial	69.827	8.422	106	97	91.5094	1407	13.2736	3	2.83019
Mucopolysaccharidoses	69.618	9.251	95	67	70.5263	1134	11.9368	5	5.26316
Deafness	69.531	8.785	481	354	73.5967	5592	11.6258	49	10.1871
Phenylketonurias	68.935	8.728	132	106	80.303	1346	10.197	4	3.0303
Gaucher Disease	68.923	8.917	161	133	82.6087	2423	15.0497	13	8.07453
Long QT Syndrome	68.917	8.881	129	114	88.3721	2079	16.1163	11	8.52713
Galactosemias	68.407	6.46	55	43	78.1818	459	8.34545	2	3.63636
Hearing Loss	68.179	10.014	762	577	75.7218	9583	12.5761	74	9.71129
Adrenal Hyperplasia, Congenital	67.755	8.586	115	81	70.4348	1281	11.1391	9	7.82609
Hearing Disorders	67.703	10.237	774	587	75.8398	9866	12.7468	76	9.81912
Refractive Errors	67.412	12.873	248	185	74.5968	2700	10.8871	14	5.64516
Cardiomyopathy, Hypertrophic, Familial	65.99	8.453	85	75	88.2353	1130	13.2941	4	4.70588
Myopia	65.915	14.343	206	158	76.699	2319	11.2573	11	5.33981
Iris Diseases	65.583	12.609	142	113	79.5775	1817	12.7958	14	9.85915
Homocystinuria	65.488	6.995	78	67	85.8974	1097	14.0641	3	3.84615
Iron Metabolism Disorders	65.407	11.764	338	272	80.4734	4147	12.2692	15	4.43787
Steroid Metabolism, Inborn Errors	65.365	8.817	155	113	72.9032	1799	11.6065	14	9.03226
Metal Metabolism, Inborn Errors	65.183	10.181	533	425	79.7373	7070	13.2645	27	5.06567
Retinitis Pigmentosa	64.753	9.386	441	332	75.2834	6007	13.6213	32	7.25624
Leigh Disease	64.299	4.83	89	47	52.809	604	6.78652	3	3.37079
Diabetes Insipidus, Nephrogenic	63.723	13.319	67	52	77.6119	1146	17.1045	4	5.97015
Pyruvate Metabolism, Inborn Errors	63.7	4.758	93	49	52.6882	653	7.02151	4	4.30108
Carbohydrate Metabolism, Inborn Errors	63.242	8.025	497	359	72.2334	4324	8.7002	22	4.42656
Retinal Dystrophies	63.154	10.29	496	375	75.6048	6609	13.3246	34	6.85484
Limb Deformities, Congenital	63.037	12.876	213	177	83.0986	3653	17.1502	21	9.85915
Polycythemia Vera	62.275	16.367	222	192	86.4865	4723	21.2748	14	6.30631
Mitochondrial Encephalomyopathies	61.942	10.36	152	106	69.7368	1800	11.8421	6	3.94737
Porphyrias, Hepatic	61.816	8.333	125	91	72.8	1186	9.488	7	5.6
Glycogen Storage Disease	61.56	7.288	145	119	82.069	1519	10.4759	11	7.58621
Thrombocythemia, Essential	61.281	15.993	204	181	88.7255	4573	22.4167	15	7.35294
Retinitis	61.041	11.177	495	380	76.7677	6647	13.4283	32	6.46465
von Willebrand Disease, Type 1	61.032	6.208	30	25	83.3333	323	10.7667	0	0
Lysosomal Storage Diseases, Nervous System	60.815	9.858	512	408	79.6875	6783	13.248	39	7.61719
Rett Syndrome	60.712	11.362	110	84	76.3636	1423	12.9364	12	10.9091
Ichthyosis	60.523	13.701	146	116	79.4521	2019	13.8288	10	6.84932
Lysosomal Storage Diseases	60.223	10.375	579	453	78.2383	7416	12.8083	39	6.73575
Sphingolipidoses	60.179	10.076	404	329	81.4356	5824	14.4158	33	8.16832
Macular Degeneration	59.323	12.927	528	442	83.7121	8313	15.7443	38	7.19697
Death, Sudden, Cardiac	59.06	9.362	276	249	90.2174	3839	13.9094	24	8.69565
Mitochondrial Myopathies	59.057	10.886	225	162	72	2758	12.2578	10	4.44444
Porphyrias	58.753	9.49	160	119	74.375	1646	10.2875	13	8.125
Amino Acid Metabolism, Inborn Errors	58.719	8.516	610	487	79.8361	7852	12.8721	27	4.42623
Dysostoses	58.529	13.333	262	214	81.6794	4586	17.5038	27	10.3053
Fabry Disease	58.446	10.933	104	88	84.6154	1375	13.2212	6	5.76923
Lipidoses	58.196	10.97	457	366	80.0875	6389	13.9803	33	7.22101
Cardiomyopathy, Hypertrophic	57.869	13.167	418	333	79.6651	6914	16.5407	29	6.9378
Hyperhomocysteinemia	57.358	8.948	311	264	84.8875	4989	16.0418	14	4.50161
Metabolism, Inborn Errors	56.77	10.842	2145	1596	74.4056	20249	9.44009	113	5.26807
Stomatognathic System Abnormalities	56.756	16.521	523	413	78.9675	7115	13.6042	71	13.5755
Glucosephosphate Dehydrogenase Deficiency	56.651	9.002	75	63	84	792	10.56	3	4
Mitochondrial Diseases	56.567	11.214	573	417	72.7749	6562	11.452	30	5.2356
Cleft Palate	56.54	16.915	334	258	77.2455	4713	14.1108	55	16.4671
Retinal Degeneration	56.507	13.92	1052	833	79.1825	13529	12.8603	76	7.22433
Maxillofacial Abnormalities	56.328	16.66	355	276	77.7465	5480	15.4366	57	16.0563
TDP-43 Proteinopathies	55.741	9.617	333	281	84.3844	5177	15.5465	16	4.8048
Malignant Hyperthermia	55.381	9.099	53	37	69.8113	332	6.26415	1	1.88679
Migraine Disorders	55.167	10.778	258	210	81.3953	2912	11.2868	13	5.03876
Polycythemia	55.085	17.747	306	265	86.6013	6083	19.8791	24	7.84314
Aortic Stenosis, Subvalvular	54.867	14.989	383	305	79.6345	6434	16.799	28	7.3107
Tooth Abnormalities	54.778	15.297	239	181	75.7322	2731	11.4268	18	7.53138
Mouth Abnormalities	54.771	16.76	477	381	79.8742	6620	13.8784	65	13.6268
Jaw Abnormalities	53.76	17.74	380	295	77.6316	5801	15.2658	60	15.7895
Hereditary Sensory and Motor Neuropathy	53.575	12.77	238	183	76.8908	2613	10.979	9	3.78151
Gangliosidoses	53.502	9.747	90	76	84.4444	1262	14.0222	4	4.44444
Eye Abnormalities	53.338	13.983	1405	1057	75.2313	16119	11.4726	112	7.97153
Microcephaly	52.794	11.694	240	185	77.0833	2979	12.4125	23	9.58333
Primary Myelofibrosis	52.714	19.932	281	237	84.3416	5010	17.8292	18	6.40569
Ear Diseases	52.655	17.405	1113	863	77.5382	14558	13.08	93	8.3558
Hepatolenticular Degeneration	52.188	12.945	173	138	79.7688	3074	17.7688	11	6.35838
Eye Diseases, Hereditary	51.874	15.311	1467	1105	75.3238	16447	11.2113	117	7.97546
Charcot-Marie-Tooth Disease	51.738	15.568	161	126	78.2609	2030	12.6087	9	5.59006
Thrombocytosis	50.978	19.398	295	263	89.1525	6050	20.5085	20	6.77966
Urea Cycle Disorders, Inborn	50.522	6.706	49	38	77.551	408	8.32653	3	6.12245
Congenital Hypothyroidism	50.451	15.332	165	136	82.4242	1842	11.1636	16	9.69697
Optic Nerve Diseases	50.321	16.437	479	380	79.3319	6909	14.4238	29	6.05428
Hyperbilirubinemia, Hereditary	50.229	12.426	150	109	72.6667	2029	13.5267	7	4.66667
Hyperbilirubinemia, Neonatal	50.229	12.426	150	109	72.6667	2029	13.5267	7	4.66667
beta-Mannosidosis	49.604	19.287	229	183	79.9127	3119	13.6201	17	7.42358
Lipid Metabolism, Inborn Errors	49.227	12.75	743	580	78.0619	9027	12.1494	50	6.72948
Craniofacial Abnormalities	49.167	16.538	948	743	78.3755	13606	14.3523	141	14.8734
Vision Disorders	48.798	15.398	575	436	75.8261	7221	12.5583	37	6.43478
Osteoporotic Fractures	48.795	9.354	146	126	86.3014	2579	17.6644	15	10.274
Heart Arrest	48.635	11.406	333	300	90.0901	5141	15.4384	27	8.10811
Glaucoma	48.436	17.633	649	530	81.6641	9519	14.6672	53	8.16641
Headache Disorders, Primary	48.327	11.937	294	240	81.6327	3435	11.6837	15	5.10204
Blindness	48.23	15.329	473	363	76.7442	6030	12.7484	34	7.18816
Ectodermal Dysplasia	48.197	13.834	143	128	89.5105	2738	19.1469	15	10.4895
Cerebral Small Vessel Diseases	48.127	13.6	257	226	87.9377	3300	12.8405	10	3.89105
Ocular Hypertension	47.573	17.733	659	538	81.6388	9490	14.4006	52	7.89074
Epilepsies, Myoclonic	47.374	14.114	257	195	75.8755	3637	14.1518	15	5.83658
Epidermolysis Bullosa	47.221	24.26	146	114	78.0822	2673	18.3082	12	8.21918
Death, Sudden	47.198	13.763	507	443	87.3767	8079	15.9349	47	9.27022
Muscle Hypotonia	47.17	13.113	248	169	68.1452	2124	8.56452	16	6.45161
Aortic Valve Stenosis	47.101	17.529	516	407	78.876	8362	16.2054	42	8.13953
Intraoperative Complications	46.785	13.082	93	74	79.5699	1003	10.7849	3	3.22581
Seizures	46.661	14.469	223	175	78.4753	2524	11.3184	11	4.93274
Purine-Pyrimidine Metabolism, Inborn Errors	46.568	11.899	191	159	83.2461	2285	11.9634	11	5.75916
beta-Thalassemia	46.254	20.938	386	310	80.3109	5085	13.1736	27	6.99482
Thalassemia	46.188	21.082	382	308	80.6283	5036	13.1832	27	7.06806
delta-Thalassemia	46.188	21.082	382	308	80.6283	5036	13.1832	27	7.06806
Dystonia	46.154	14.053	221	163	73.7557	1970	8.91403	7	3.16742
Language Disorders	46.136	11.799	326	257	78.8344	4331	13.2853	30	9.20245
Adrenogenital Syndrome	45.806	17.11	213	166	77.9343	3152	14.7981	19	8.92019
Hyperuricemia	45.644	14.11	145	120	82.7586	2145	14.7931	13	8.96552
Headache Disorders	45.607	13.102	318	258	81.1321	3599	11.3176	16	5.03145
Diabetes Insipidus	45.573	16.268	187	157	83.9572	2560	13.6898	19	10.1604
alpha-Thalassemia	45.419	20.972	403	324	80.397	5212	12.933	27	6.69975
Renal Tubular Transport, Inborn Errors	45.372	14.234	369	293	79.4038	4261	11.5474	18	4.87805
Heart Defects, Congenital	45.011	17.049	884	707	79.9774	12706	14.3733	87	9.84163
Proteostasis Deficiencies	44.957	14.813	691	578	83.6469	9871	14.2851	29	4.19682
Vitamin B Deficiency	44.834	11.957	449	373	83.0735	6865	15.2895	28	6.23608
Brain Diseases, Metabolic, Inborn	44.832	12.952	1738	1373	78.9988	20827	11.9833	102	5.86881
Lens Diseases	44.818	20.201	712	569	79.9157	10586	14.868	58	8.14607
Epilepsy, Generalized	44.463	14.083	294	237	80.6122	3085	10.4932	16	5.44218
Headache	44.334	13.843	334	273	81.7365	4083	12.2246	17	5.08982
Venous Thromboembolism	44.315	8.505	155	139	89.6774	1833	11.8258	6	3.87097
Cystic Fibrosis	44.297	19.095	805	671	83.354	11573	14.3764	46	5.71429
Paraplegia	44.094	14.832	229	180	78.6026	3400	14.8472	6	2.62009
Frontotemporal Dementia	44.051	12.959	334	284	85.0299	5627	16.8473	16	4.79042
Frontotemporal Lobar Degeneration	44.051	12.959	334	284	85.0299	5627	16.8473	16	4.79042
Cataract	43.953	20.752	685	549	80.146	10341	15.0964	56	8.17518
Speech Disorders	43.946	11.431	228	186	81.5789	3581	15.7061	12	5.26316
Keratosis	43.578	29.071	377	306	81.1671	6550	17.374	22	5.83554
Hereditary Central Nervous System Demyelinating Diseases	43.277	17.482	390	307	78.7179	5009	12.8436	28	7.17949
Sensation Disorders	43.105	17.969	1523	1172	76.9534	16975	11.1458	107	7.02561
Communication Disorders	42.896	13.202	428	341	79.6729	6243	14.5864	38	8.8785
Hepatitis B, Chronic	42.509	28.377	140	118	84.2857	2337	16.6929	11	7.85714
Myoclonic Epilepsies, Progressive	42.435	17.251	137	110	80.292	2782	20.3066	10	7.29927
Urolithiasis	41.814	20.138	212	166	78.3019	1943	9.16509	11	5.18868
Heart Septal Defects	41.695	17.288	271	227	83.7638	4398	16.2288	33	12.1771
Vitiligo	41.643	24.734	169	151	89.3491	2686	15.8935	15	8.87574
Anemia, Hemolytic, Congenital	41.604	19.134	633	516	81.5166	8404	13.2765	52	8.21485
Androgen-Insensitivity Syndrome	41.484	11.658	102	80	78.4314	2460	24.1176	17	16.6667
Neural Tube Defects	41.421	19.548	413	341	82.5666	6378	15.4431	78	18.8862
Muscular Dystrophies, Limb-Girdle	41.161	19.195	150	122	81.3333	2042	13.6133	7	4.66667
Venous Thrombosis	40.969	10.7	322	272	84.472	3794	11.7826	11	3.41615
Respiratory System Abnormalities	40.852	19.948	1271	1043	82.0614	16425	12.9229	79	6.21558
Hirschsprung Disease	40.719	18.031	138	125	90.5797	2246	16.2754	11	7.97101
Skin Diseases, Metabolic	40.661	16.293	1342	1084	80.775	17653	13.1542	90	6.70641
Azoospermia	40.432	23.635	215	163	75.814	2893	13.4558	25	11.6279
Muscle Weakness	39.981	16.209	499	398	79.7595	5655	11.3327	23	4.60922
Lipodystrophy	39.978	21.456	166	132	79.5181	2920	17.5904	14	8.43373
Malabsorption Syndromes	39.851	18.863	596	507	85.0671	8108	13.604	27	4.5302
Alcoholism	39.759	16.651	533	439	82.364	7420	13.9212	32	6.00375
Hypopigmentation	39.695	20.296	298	256	85.906	4795	16.0906	24	8.05369
Megacolon	39.517	18.551	148	134	90.5405	2429	16.4122	16	10.8108
Brain Diseases, Metabolic	39.435	14.038	2288	1771	77.4038	25671	11.2198	136	5.94406
Penile Diseases	39.383	25.045	207	171	82.6087	4009	19.3671	30	14.4928
Heart Valve Diseases	38.836	19.485	680	544	80	10183	14.975	51	7.5
Skin Abnormalities	38.798	21.106	2084	1641	78.7428	24517	11.7644	125	5.99808
Sudden Infant Death	38.77	16.967	216	186	86.1111	3975	18.4028	19	8.7963
Skin Diseases, Genetic	38.761	21.54	1990	1578	79.2965	23860	11.9899	122	6.13065
Musculoskeletal Abnormalities	38.711	19.332	2489	1929	77.501	27487	11.0434	228	9.16031
Motor Neuron Disease	38.658	17.814	484	388	80.1653	7456	15.405	37	7.64463
Diabetes, Gestational	38.639	22.244	122	103	84.4262	1391	11.4016	10	8.19672
Rare Diseases	38.603	23.169	529	455	86.0113	7180	13.5728	24	4.53686
Infant, Newborn, Diseases	38.543	22.245	1547	1264	81.7065	20061	12.9677	97	6.2702
Hemoglobinopathies	38.357	21.808	587	474	80.7496	7935	13.5179	47	8.00681
Disease Susceptibility	38.331	18.599	380	314	82.6316	6126	16.1211	22	5.78947
Ocular Motility Disorders	38.269	16.269	394	301	76.3959	5475	13.8959	27	6.85279
Calculi	38.052	21.433	245	193	78.7755	3479	14.2	16	6.53061
Osteochondrodysplasias	38.025	22.607	497	408	82.0926	7607	15.3058	47	9.45674
alpha-Mannosidosis	37.945	23.847	171	136	79.5322	1866	10.9123	9	5.26316
Gallstones	37.899	20.745	201	160	79.602	2952	14.6866	13	6.46766
Amyloidosis	37.811	18.276	432	368	85.1852	7004	16.213	16	3.7037
Jaw Diseases	37.707	28.474	540	437	80.9259	8476	15.6963	68	12.5926
Bone Diseases, Developmental	37.687	20.099	1067	872	81.7245	15721	14.7338	107	10.0281
Polyneuropathies	37.581	17.557	622	488	78.4566	7188	11.5563	21	3.37621
Osteitis Deformans	37.534	20.055	105	93	88.5714	2273	21.6476	8	7.61905
Genetic Diseases, Inborn	37.258	18.872	5821	4201	72.1697	48083	8.26026	426	7.31833
Otorhinolaryngologic Diseases	36.935	27.112	1707	1312	76.86	19112	11.1963	123	7.20562
Hypokalemia	36.93	15.502	167	143	85.6287	2436	14.5868	11	6.58683
Disorders of Sex Development	36.908	19.834	570	447	78.4211	8249	14.4719	57	10
Crohn Disease	36.812	25.329	846	717	84.7518	11882	14.0449	66	7.80142
Congenital Abnormalities	36.806	19.537	6503	4606	70.8288	50720	7.79948	519	7.98093
Congenital, Hereditary, and Neonatal Diseases and Abnormalities	36.806	19.537	6503	4606	70.8288	50720	7.79948	519	7.98093
Anemia, Neonatal	36.756	18.31	894	734	82.1029	12051	13.4799	77	8.61298
Coronary Artery Disease	36.756	16.424	1115	905	81.1659	13429	12.0439	70	6.27803
46, XY Disorders of Sex Development	36.721	19.614	257	207	80.5447	4502	17.5175	33	12.8405
Mental Retardation, X-Linked	36.719	18.089	776	610	78.6082	10714	13.8067	74	9.53608
Cholecystolithiasis	36.427	21.528	216	172	79.6296	3102	14.3611	13	6.01852
Paralysis	36.077	16.604	552	429	77.7174	6842	12.3949	25	4.52899
Protein C Deficiency	36.032	7.962	79	70	88.6076	929	11.7595	2	2.53165
Diseases having more gene expression events
Carcinoma, Intraductal, Noninfiltrating	1.891	66.877	166	143	86.1446	3701	22.2952	14	8.43373
Endometrial Hyperplasia	2.508	66.06	287	254	88.5017	6771	23.5923	29	10.1045
Carcinoma, Ductal, Breast	3.993	64.327	693	588	84.8485	12240	17.6623	64	9.23521
Carcinoma, Adenoid Cystic	3.251	63.202	239	216	90.3766	5747	24.046	21	8.78661
Neoplasms, Ductal, Lobular, and Medullary	3.355	63.182	938	784	83.5821	14357	15.306	90	9.59488
Carcinoma, Ductal	3.355	63.176	938	784	83.5821	14357	15.306	90	9.59488
Carcinoma, Lobular	3.355	63.176	938	784	83.5821	14357	15.306	90	9.59488
Carcinoma, Medullary	3.355	63.176	938	784	83.5821	14357	15.306	90	9.59488
Carcinoma, Adenosquamous	7.692	63.137	131	121	92.3664	3452	26.3511	20	15.2672
Carcinoma, Endometrioid	2.69	63.048	301	256	85.0498	5979	19.8638	30	9.96678
Adenocarcinoma, Mucinous	3.373	62.224	457	396	86.6521	8206	17.9562	40	8.75274
Neoplasms, Cystic, Mucinous, and Serous	3.75	61.764	530	458	86.4151	8732	16.4755	46	8.67925
Ependymoma	3.904	61.711	259	237	91.5058	4901	18.9228	27	10.4247
Adenoma, Pleomorphic	0.991	61.272	193	168	87.0466	4096	21.2228	20	10.3627
Histiocytoma	2.228	60.87	275	239	86.9091	5689	20.6873	21	7.63636
Histiocytoma, Malignant Fibrous	2.504	60.601	215	185	86.0465	4716	21.9349	14	6.51163
Leiomyosarcoma	2.442	60	284	246	86.6197	5635	19.8415	24	8.4507
Odontogenic Tumors	7.455	59.909	169	150	88.7574	3964	23.4556	12	7.10059
Lymphoma, T-Cell, Peripheral	3.907	59.847	337	303	89.911	5938	17.6202	32	9.49555
Carcinoma, Mucoepidermoid	2.179	59.806	152	135	88.8158	3792	24.9474	14	9.21053
Carcinosarcoma	3.925	59.3	157	142	90.4459	3951	25.1656	16	10.1911
Adenocarcinoma, Papillary	4.453	59.293	276	246	89.1304	5306	19.2246	28	10.1449
Carcinoma, Papillary	5.909	58.904	538	459	85.316	9405	17.4814	50	9.29368
Carcinoma, Large Cell	5.07	58.872	240	212	88.3333	5004	20.85	28	11.6667
Lymphoma, Large B-Cell, Diffuse	4.045	58.856	235	206	87.6596	4730	20.1277	24	10.2128
Cystadenoma	4.965	58.741	205	179	87.3171	4280	20.878	16	7.80488
Cystadenoma, Mucinous	4.965	58.741	205	179	87.3171	4280	20.878	16	7.80488
Cystadenoma, Serous	4.965	58.741	205	179	87.3171	4280	20.878	16	7.80488
Lymphoma, T-Cell, Cutaneous	1.735	58.586	414	355	85.7488	7473	18.0507	37	8.9372
Carcinoma, Transitional Cell	3.624	58.432	416	350	84.1346	7572	18.2019	33	7.93269
Carcinoma, Pancreatic Ductal	2.839	57.984	200	182	91	4486	22.43	17	8.5
Mycosis Fungoides	1.888	57.917	224	193	86.1607	4094	18.2768	14	6.25
Cervical Intraepithelial Neoplasia	6.051	56.985	315	267	84.7619	5500	17.4603	23	7.30159
Lymphatic Metastasis	2.1	55.089	264	233	88.2576	5560	21.0606	18	6.81818
Lichenoid Eruptions	5.637	54.978	191	173	90.5759	2960	15.4974	8	4.18848
Seminoma	6.041	54.901	363	309	85.124	6324	17.4215	36	9.91736
Lichen Planus	6.046	54.893	179	162	90.5028	2839	15.8603	7	3.91061
Adenocarcinoma, Bronchiolo-Alveolar	10.214	54.74	170	152	89.4118	4237	24.9235	29	17.0588
Barrett Esophagus	5.558	54.442	236	197	83.4746	4918	20.839	22	9.32203
Prostatic Intraepithelial Neoplasia	0.968	54.256	422	362	85.782	9055	21.4573	45	10.6635
Lymphoma, Large-Cell, Anaplastic	1.961	54.254	320	294	91.875	8087	25.2719	38	11.875
Teratoma	5.749	53.582	356	300	84.2697	6003	16.8624	58	16.2921
Germinoma	5.931	53.442	417	357	85.6115	7031	16.8609	41	9.83213
Carcinoma, Squamous Cell	6.306	52.582	2543	2020	79.4337	30362	11.9394	218	8.57255
Carcinoid Tumor	1.199	52.399	429	382	89.0443	7873	18.352	44	10.2564
Oligodendroglioma	9.584	52.396	329	284	86.3222	6470	19.6657	36	10.9422
Hodgkin Disease	3.903	52.305	804	682	84.8259	13003	16.1729	74	9.20398
Neoplasm, Residual	3.87	52.133	670	550	82.0896	10027	14.9657	65	9.70149
Thymoma	3.605	51.824	336	284	84.5238	5573	16.5863	24	7.14286
Leukemia, Biphenotypic, Acute	2.653	51.813	165	139	84.2424	2940	17.8182	32	19.3939
Lymphoma, Follicular	7.801	51.656	483	412	85.3002	8085	16.7391	41	8.48861
Fibroma	12.909	51.637	196	172	87.7551	4234	21.602	13	6.63265
Neoplasms, Squamous Cell	7.024	51.32	2662	2104	79.0383	31156	11.704	228	8.56499
Leiomyoma	7.676	50.89	488	419	85.8607	8807	18.0471	44	9.01639
Neoplasm Metastasis	2.702	50.438	1275	1061	83.2157	18499	14.509	102	8
Nevus	14.582	50.41	240	217	90.4167	5030	20.9583	20	8.33333
Neoplasms, Fibroepithelial	15.43	50.38	210	181	86.1905	4708	22.419	30	14.2857
Nasal Polyps	10.464	50.36	224	193	86.1607	3641	16.2545	13	5.80357
Leukemia, Lymphocytic, Chronic, B-Cell	5.066	50.307	872	732	83.945	14832	17.0092	73	8.37156
Neoplasms, Mesothelial	5.804	50.289	570	507	88.9474	10425	18.2895	48	8.42105
Medulloblastoma	4.924	50.267	609	525	86.2069	9799	16.0903	88	14.4499
Meningioma	5.705	50.245	622	536	86.1736	10516	16.9068	53	8.5209
Endometrial Neoplasms	7.341	50.132	1149	941	81.8973	16363	14.2411	118	10.2698
Meningeal Neoplasms	5.882	50.115	638	550	86.2069	10710	16.7868	53	8.30721
Thymus Neoplasms	4.92	50.115	435	368	84.5977	7211	16.577	36	8.27586
Leukoplakia	6.772	50.072	167	143	85.6287	3089	18.497	13	7.78443
Fibroadenoma	16.744	49.901	184	159	86.413	4356	23.6739	26	14.1304
Carcinoma, Neuroendocrine	6.522	49.724	1191	988	82.9555	17031	14.2997	129	10.8312
Mesothelioma	5.978	49.621	560	498	88.9286	10214	18.2393	46	8.21429
Polyomavirus Infections	1.399	49.58	191	172	90.0524	4643	24.3089	23	12.0419
Leukemia, Hairy Cell	4.654	49.564	209	187	89.4737	4361	20.866	17	8.13397
Carcinoma, Small Cell	5.17	49.464	988	823	83.2996	14063	14.2338	103	10.4251
Neoplasms, Complex and Mixed	4.415	49.392	1297	1055	81.3416	18091	13.9483	140	10.7941
Metaplasia	11.269	49.307	551	470	85.2995	10028	18.1996	60	10.8893
Recurrence	4.2	49.229	269	242	89.9628	5313	19.7509	23	8.55019
Laryngeal Neoplasms	7.065	49.195	266	222	83.4586	5335	20.0564	18	6.76692
Rhabdomyosarcoma, Embryonal	2.413	49.158	250	226	90.4	5804	23.216	30	12
Cholangiocarcinoma	5.616	49.116	379	326	86.0158	7633	20.1398	28	7.38786
Carcinoma, Basal Cell	10.62	49.089	546	463	84.7985	9859	18.0568	58	10.6227
Hemoglobinuria, Paroxysmal	3.98	49.055	109	96	88.0734	1632	14.9725	4	3.66972
Neoplastic Processes	3.992	48.798	2090	1691	80.9091	26752	12.8	201	9.61722
Sarcoma, Synovial	1.383	48.728	250	224	89.6	5776	23.104	32	12.8
Deltaretrovirus Infections	1.884	48.318	151	131	86.755	2747	18.1921	14	9.27152
Neoplasms, Muscle Tissue	4.509	48.223	1089	917	84.2057	17066	15.6713	122	11.2029
Lymphoma, B-Cell, Marginal Zone	5.109	48.148	299	262	87.6254	5505	18.4114	27	9.0301
Granuloma	3.886	48.114	262	239	91.2214	4138	15.7939	16	6.10687
Inflammatory Breast Neoplasms	4.678	47.838	192	166	86.4583	4028	20.9792	20	10.4167
Dermatitis, Contact	2.377	47.799	170	147	86.4706	2888	16.9882	7	4.11765
Synovitis	6.894	47.745	244	222	90.9836	4443	18.209	18	7.37705
Muscle Neoplasms	4.589	47.574	1113	932	83.7376	17225	15.4762	124	11.1411
Epstein-Barr Virus Infections	1.961	47.43	832	712	85.5769	15350	18.4495	86	10.3365
Sarcoma, Ewing	2.287	47.332	440	391	88.8636	8807	20.0159	66	15
Small Cell Lung Carcinoma	5.76	47.28	899	749	83.3148	13205	14.6885	88	9.78865
Carcinoma	5.359	47.104	6153	4469	72.6312	49813	8.09573	528	8.58118
Carcinoma, Non-Small-Cell Lung	7.437	47	1226	1018	83.0343	16808	13.7096	114	9.29853
Hemangiosarcoma	11.398	46.953	181	161	88.9503	3654	20.1878	12	6.62983
Cicatrix	3.139	46.907	314	288	91.7197	7951	25.3217	34	10.828
Testicular Neoplasms	7.412	46.782	495	407	82.2222	7351	14.8505	45	9.09091
Lymphoma, Non-Hodgkin	4.34	46.733	2242	1783	79.5272	28208	12.5816	197	8.7868
Dermatomyositis	2.551	46.697	240	211	87.9167	3636	15.15	11	4.58333
Toxoplasmosis	4.048	46.684	147	126	85.7143	1836	12.4898	3	2.04082
Chondrosarcoma	3.156	46.533	312	275	88.141	6854	21.9679	27	8.65385
Carcinoma, Bronchogenic	5.068	46.262	919	767	83.4603	13488	14.6768	90	9.79325
Wilms Tumor	5.685	46.247	560	458	81.7857	9517	16.9946	76	13.5714
Salivary Gland Diseases	6.178	46.161	352	304	86.3636	6011	17.0767	23	6.53409
Mouth Neoplasms	9.985	46.157	987	823	83.384	14632	14.8247	73	7.39615
Teratocarcinoma	2.386	46.076	397	340	85.6423	6331	15.9471	68	17.1285
Blast Crisis	8.663	46.024	311	273	87.7814	7497	24.1061	37	11.8971
Liposarcoma	5.172	45.977	256	215	83.9844	4940	19.2969	39	15.2344
Carcinoma, Embryonal	3.993	45.948	2139	1735	81.1127	26925	12.5877	284	13.2772
Prostatic Hyperplasia	2.13	45.825	1233	987	80.0487	16619	13.4785	94	7.62368
Adenocarcinoma	6.069	45.657	4997	3712	74.2846	44104	8.8261	420	8.40504
Lymphoma, B-Cell	5.566	45.653	2663	2090	78.4829	30994	11.6388	267	10.0263
Lymphoma, Mantle-Cell	5.57	45.64	2662	2090	78.5124	30994	11.6431	267	10.0301
Lymphoma, T-Cell	5.57	45.64	2662	2090	78.5124	30994	11.6431	267	10.0301
Pregnancy Complications, Neoplastic	5.189	45.635	1237	1011	81.73	17604	14.2312	163	13.177
Esophageal Neoplasms	15.718	45.575	986	799	81.0345	14121	14.3215	98	9.93915
Perivascular Epithelioid Cell Neoplasms	2.529	45.525	131	116	88.5496	3424	26.1374	14	10.687
Hemoglobinuria	4.325	45.278	127	109	85.8268	1894	14.9134	6	4.72441
Carcinoma, Renal Cell	6.484	45.199	1302	1062	81.5668	19066	14.6436	98	7.52688
Trophoblastic Neoplasms	1.823	45.074	604	519	85.9272	10860	17.9801	94	15.5629
Gestational Trophoblastic Disease	1.841	45.039	585	503	85.9829	10674	18.2462	92	15.7265
Coccidiosis	3.728	45.007	191	159	83.2461	2133	11.1675	5	2.6178
Mast-Cell Sarcoma	5.572	44.85	973	817	83.9671	15064	15.482	99	10.1747
Paranasal Sinus Diseases	9.793	44.821	191	158	82.7225	2810	14.712	10	5.2356
Gallbladder Neoplasms	19.555	44.698	242	210	86.7769	4644	19.1901	12	4.95868
Aneuploidy	5.885	44.698	460	392	85.2174	8660	18.8261	43	9.34783
Peritoneal Neoplasms	2.026	44.659	144	130	90.2778	2542	17.6528	4	2.77778
Stomach Neoplasms	12.939	44.611	1941	1554	80.0618	24640	12.6945	179	9.22205
Uterine Neoplasms	8.749	44.549	1804	1446	80.1552	23538	13.0477	186	10.3104
Papilloma	8.854	44.542	568	478	84.1549	11056	19.4648	56	9.85915
Rhabdomyosarcoma	2.7	44.527	596	518	86.9128	11885	19.9413	85	14.2617
Myosarcoma	2.668	44.463	599	520	86.8114	11893	19.8548	85	14.1903
Uterine Diseases	8.788	44.44	1846	1480	80.1733	23858	12.9242	186	10.0758
Gastritis, Atrophic	12.398	44.412	206	180	87.3786	3388	16.4466	18	8.73786
Gastritis	9.057	44.367	568	490	86.2676	9251	16.287	39	6.8662
Esophageal Diseases	15.303	44.344	1138	921	80.9315	15388	13.522	110	9.66608
Cell Transformation, Neoplastic	4.105	44.34	892	769	86.2108	16454	18.4462	110	12.3318
Urinary Bladder Neoplasms	10.674	44.338	1328	1086	81.7771	19191	14.4511	96	7.22892
Tumor Virus Infections	2.458	44.322	1117	931	83.3483	18532	16.5909	116	10.385
Testicular Diseases	9.995	44.278	603	492	81.592	9435	15.6468	62	10.2819
Laryngeal Diseases	10.965	44.168	324	265	81.7901	5811	17.9352	20	6.17284
Paramyxoviridae Infections	11.346	44.1	156	137	87.8205	2200	14.1026	7	4.48718
Sex Cord-Gonadal Stromal Tumors	12.073	44.042	252	223	88.4921	5644	22.3968	35	13.8889
Lymphoma	5.687	44.006	3125	2424	77.568	34045	10.8944	301	9.632
HTLV-II Infections	2.963	43.981	128	110	85.9375	2478	19.3594	12	9.375
HTLV-I Infections	2.775	43.941	130	110	84.6154	2478	19.0615	12	9.23077
Hypersensitivity, Delayed	5.097	43.93	133	117	87.9699	2375	17.8571	7	5.26316
Neoplasms, Basal Cell	10.728	43.742	730	626	85.7534	12196	16.7068	71	9.72603
Jaw Neoplasms	12.259	43.621	194	171	88.1443	3972	20.4742	15	7.73196
Cystitis	5.366	43.61	199	171	85.9296	3806	19.1256	18	9.04523
Neoplasms, Adipose Tissue	6.052	43.575	406	336	82.7586	7223	17.7906	51	12.5616
Myxoma	7.846	43.573	172	151	87.7907	3875	22.5291	16	9.30233
Microsatellite Instability	11.917	43.553	402	348	86.5672	7933	19.7338	44	10.9453
Choriocarcinoma	1.579	43.542	559	484	86.5832	10425	18.6494	91	16.2791
Choriocarcinoma, Non-gestational	1.579	43.542	559	484	86.5832	10425	18.6494	91	16.2791
Biliary Tract Neoplasms	12.355	43.525	452	378	83.6283	7221	15.9757	27	5.97345
Head and Neck Neoplasms	13.004	43.493	2075	1656	79.8072	25120	12.106	173	8.33735
Jaw Cysts	10.268	43.482	161	143	88.8199	3355	20.8385	11	6.8323
Urinary Bladder Diseases	10.917	43.468	1464	1198	81.8306	20122	13.7445	101	6.89891
Stomach Diseases	12.25	43.449	2126	1706	80.2446	26318	12.3791	185	8.70179
Hyperplasia	7.663	43.424	2195	1755	79.9544	26183	11.9285	181	8.24601
Cross Infection	7.826	43.382	141	119	84.3972	1824	12.9362	5	3.5461
Neoplasms, Glandular and Epithelial	5.753	43.306	7221	5146	71.2644	54741	7.58081	627	8.68301
Lipoma	7.662	43.284	142	118	83.0986	2999	21.1197	18	12.6761
Herpes Simplex	4.494	43.231	243	213	87.6543	4898	20.1564	17	6.99588
Burkitt Lymphoma	1.684	43.189	621	532	85.6683	12297	19.8019	67	10.789
Marek Disease	2.162	43.139	98	85	86.7347	1774	18.102	9	9.18367
Idiopathic Pulmonary Fibrosis	9.707	43.04	295	264	89.4915	5579	18.9119	18	6.10169
Pharyngeal Neoplasms	20.187	42.991	197	173	87.8173	3660	18.5787	8	4.06091
Leukemia, Experimental	6.827	42.982	269	232	86.2454	5696	21.1747	27	10.0372
Hemangioma	7.342	42.98	394	334	84.7716	6891	17.4898	36	9.13706
Neoplasms, Fibrous Tissue	6.344	42.941	1064	894	84.0226	17119	16.0893	98	9.21053
Myocarditis	2.29	42.93	361	313	86.7036	5674	15.7175	22	6.09418
Leukemia, Lymphoid	6.437	42.89	2175	1718	78.9885	26990	12.4092	234	10.7586
Precursor B-Cell Lymphoblastic Leukemia-Lymphoma	11.174	42.883	1307	1058	80.9487	18069	13.8248	146	11.1706
Precursor Cell Lymphoblastic Leukemia-Lymphoma	11.174	42.883	1307	1058	80.9487	18069	13.8248	146	11.1706
Precursor T-Cell Lymphoblastic Leukemia-Lymphoma	11.174	42.883	1307	1058	80.9487	18069	13.8248	146	11.1706
Astrocytoma	7.699	42.861	2120	1721	81.1792	27594	13.016	172	8.11321
Pharyngeal Diseases	16.633	42.817	324	277	85.4938	4906	15.142	24	7.40741
Herpesviridae Infections	2.723	42.811	1368	1125	82.2368	21122	15.4401	124	9.06433
Glioblastoma	8.489	42.785	1786	1473	82.4748	24512	13.7245	160	8.95857
Polymyositis	1.81	42.783	320	276	86.25	4995	15.6094	19	5.9375
Pleural Neoplasms	3.44	42.764	268	246	91.791	4725	17.6306	22	8.20896
Idiopathic Interstitial Pneumonias	9.744	42.718	297	265	89.2256	5583	18.798	18	6.06061
Ganglion Cysts	5.65	42.629	1109	912	82.2362	15204	13.7096	107	9.64833
Odontogenic Cysts	10.827	42.618	146	131	89.726	3199	21.911	11	7.53425
Leukemia, Plasma Cell	2.701	42.446	434	376	86.6359	9142	21.0645	41	9.447
Orbital Neoplasms	4.714	42.429	153	133	86.9281	2519	16.4641	15	9.80392
Encephalomyelitis, Autoimmune, Experimental	1.711	42.414	618	552	89.3204	9659	15.6294	42	6.79612
Anemia, Refractory	9.781	42.327	183	164	89.6175	3743	20.4536	21	11.4754
Otorhinolaryngologic Neoplasms	11.18	42.273	684	567	82.8947	10993	16.0716	38	5.55556
Urologic Neoplasms	7.622	42.233	2639	2069	78.4009	29554	11.1989	203	7.69231
Nervous System Autoimmune Disease, Experimental	1.602	42.218	644	574	89.1304	9857	15.3059	45	6.98758
Immunoproliferative Disorders	5.032	42.141	3790	2904	76.6227	38451	10.1454	347	9.15567
Lymphoproliferative Disorders	5.303	42.107	3820	2921	76.466	38578	10.099	350	9.1623
Bronchial Neoplasms	5.313	42.059	1173	983	83.8022	16710	14.2455	106	9.03666
Adenoma	8.279	41.839	2336	1882	80.5651	28508	12.2038	206	8.81849
