# Supplementary material for: An analysis of disease-gene relationship from Medline abstracts by DigSee
Source: Sci Rep. 2017 Jan 5;7:40154. doi: 10.1038/srep40154 (PMC5215527; doi:10.1038/srep40154)
Supplement: Supplementary Table 13–16 [file srep40154-s14.xls]

## Sheet: 13. Cancer EPI events
Supplementary Table 13. Gold standard evidence sentences for epigenetics and post-translational modification (EPI) events. - P/N: Analysis of evidence sentences (positive or negative) - PMID: PubMed ID containing evidence sentences - Evidence sentences: Evidence sentence supporting gene-biological event relationships - Gene terms: Gene mention extracted from evidence sentences - Event terms: Even…
P/N	PMID	Evidence sentences	Gene terms	Event terms	Event types
Positive	23139750	PTEN methylation was significantly associated with early metastasis.	PTEN	methylation	DNA methylation
Positive	22489701	In MOLP8 cells, vorinostat significantly increased the H3K9 acetylation in the Mcl-1 coding regions and promoter.	H3K9	acetylation	Acetylation
Positive	22489701	Treatment by vorinostat increased the level of DNA methylation at the c-myc promoter, and this alteration was accompanied by a decrease in c-MYC protein.	c-myc promoter	methylation	DNA methylation
Positive	22434086	At the same time, 3β-diol led to the increased acetylation of histone H4 but not H3.	histone H4	acetylation	Acetylation
Positive	22407148	MUC1 (mucin 1), a type ? transmembrane protein, is overexpressed and aberrantly glycosylated in many carcinomas particularly in MM resulting in an antigenically distinct molecule and may be a potential target for specific immunotherapy.	MUC1	glycosylated	Glycosylation
Positive	22312437	Ezh2 is a histone trimethyltransferase that silences genes mainly via catalyzing trimethylation of histone 3 lysine 27 (H3K27Me3).	Ezh2	trimethylation	Methylation
Positive	22261343	The glycosylation mutant of VEGF-D intended for structural studies preserved all the cysteine residues of mature VEGF-D, in contrast to previous structural studies, exhibited comparable receptor binding to mature VEGF-D and might facilitate structural studies of the VEGF-D/VEGFR-3 complex.	VEGF-D	glycosylation	Glycosylation
Positive	21199394	We performed sequence analysis of H2AX gene in 81 patients with AT, and in 51 of them, we analysed methylation.	H2AX gene	methylation	DNA methylation
Positive	21164265	We recently reported that the basic helix-loop- helix transcription factor Clock, which is a histone acetyltransferase and a central component of the self-oscillating transcription factor loop that generates circadian rhythms, represses GR transcriptional activity by acetylating lysine residues within the 'lysine cluster' located in the hinge region of the receptor.	histone acetyltransferase	acetylating	Acetylation
Positive	21129259	It is concluded that the change of zo-1, id4 genes methylation status occurs in MM patients and has specificity, which may be a new gene marker of MM, methylation analysis of zo-1 and id4 genes may be important for MRD monitoring in patients with MM.	id4 genes	methylation	DNA methylation
Positive	20805657	Promoter hypermethylation in the O(6)-methylguanine-deoxyribonucleic acid methyltransferase (MGMT) genes was detected and MGMT protein expression was negative in the recurrent tumor, so temozolomide (TMZ) salvage chemotherapy was given, and follow-up MR imaging showed tumor reduction.	MGMT	hypermethylation	DNA methylation
Positive	20737192	Out of 17 oligodendrogliomas, 14 (82.4%) showed combined 1p/19q deletion, and 14 (82.4%), methylated MGMT.	MGMT	methylated	DNA methylation
Positive	20714900	This article provides an overview and critical appraisal of the types of genetic and epigenetic aberrations that have gained significance in the molecular diagnostics of gliomas, namely deletions of chromosome arms 1p and 19q, promoter hypermethylation of the O6-methylguanine-methyl-transferase (MGMT) gene, and the mutation status of the IDH1 and IDH2 genes.	MGMT	hypermethylation	DNA methylation
Positive	20427278	In summary, this study shows that TMEM59 expression modulates complex N- and O-glycosylation and suggests that TMEM59 affects APP shedding by reducing access of APP to the cellular compartments, where it is normally cleaved by alpha- and beta-secretase.	TMEM59	O-glycosylation	Glycosylation
Positive	19912222	Genes found to be silenced by methylation in myeloma samples include VHL, TP53, CDKN2A, and TGFBR2.	TGFBR2	methylation	DNA methylation
Positive	19851749	Either endogenous or exogenous hyperinsulinaemia in the setting of insulin resistance promotes phosphorylation and activation of farnesyltransferase, a ubiquitous enzyme that farnesylates Ras proteins.	Ras proteins	farnesylates	Catalysis
Positive	19803424	In colorectal cancer, high methylation of the promoter region of PEBP gene results in the non-expression of PEBP, that maybe the molecular basis of tumor metastasis.	PEBP	methylation	DNA methylation
Positive	19756599	The FANCD2 monoubiquitination expression was detected by western blotting to explore the role of FA/BRCA pathway.	FANCD2	monoubiquitination	Ubiquitination
Positive	19738071	Furthermore, we report that p21(WAF-1) up-regulation is associated with a switch from methylated to acetylated histone H3 on p21(WAF-1) promoter.	histone H3	methylated	DNA methylation
Positive	19556884	We then correlated BPCE score with survival and other prognostic parameters (histological grading, MGMT gene methylation status, age, patient performance status according to the Karnofski classification (KPS), extent of surgery, radiation therapy (RT) modality, temozolomide chemotherapy (TMZ CHT), and optimal/suboptimal post-surgical treatment).	MGMT	methylation	DNA methylation
Positive	19513561	Correlations among the MGMT methylation status, quantitative level of MGMT mRNA, MGMT protein expression and the antitumor effect of these agents were also evaluated, since one of the most prominent resistance mechanisms to TMZ involves the DNA repair protein MGMT.	MGMT mRNA	methylation	DNA methylation
Positive	18393779	In a subset of patients, investigation of MGMT promoter methylation in tumor tissue was performed.	MGMT promoter	methylation	DNA methylation
Positive	17192931	The methylation status of the O6-methylguanine-methyltransferase promoter (MGMTP) was evaluated in 68 low-grade gliomas treated by neoadjuvant temozolomide.	O6-methylguanine-methyltransferase promoter	methylation	DNA methylation
Positive	16313263	These findings indicate that aberrant methylation of the FHIT gene is an independent adverse prognostic factor in MM.	FHIT gene	methylation	Methylation
Positive	16298732	The purpose of this study was to characterize quantitatively hydroxyl radical generation by various transition metals in the presence of H2O2 in aqueous buffer solution (pH 7.4) and hydroxylation of 2'-deoxyguanosine (dG) to 8-hydroxy-2'-deoxyguanosine (8-OHdG) under similar conditions.	2'-deoxyguanosine	hydroxylation	Hydroxylation
Positive	16187275	Our results provide the first evidence showing the role of promoter methylation in the primary regulation of SPAN-Xb and the ability of IL-7 and GM-CSF to further enhance SPAN-Xb gene and protein expression in myeloma cells.	Xb	methylation	DNA methylation
Positive	16153592	Hydroxylation of either of two conserved prolyl residues targets HIFalpha for destruction by a ubiquitin ligase containing the von Hippel-Lindau tumor suppressor protein whereas hydroxylation on a C-terminal asparagine affects HIF transactivation function.	von Hippel-Lindau tumor suppressor protein	Hydroxylation	Hydroxylation
Positive	15723612	Acetylation and deacetylation of histone protein plays a critical role in regulating gene expression in a host of biological processes including cellular proliferation, development, and differentiation.	histone protein	Acetylation	Acetylation
Positive	15150099	We also observed that after the removal of the demethylating drug, the addition of interleukin 6 restored CpG methylation and re-established previously silenced gene patterns, thus implicating a novel role of interleukin 6 in processes regulating epigenetic gene repression and carcinogenesis.	interleukin 6	methylation	Methylation
Positive	12533840	Furthermore, accumulation of the NEDD8 protein was commonly observed in ubiquitinated inclusion bodies, including Lewy bodies in Parkinson's disease, Mallory bodies in alcoholic liver disease, and Rosenthal fibres in astrocytoma.	NEDD8 protein	ubiquitinated	Ubiquitination
Positive	11114266	Induction of Abeta production was accompanied by decreased glycosylation of APP as well as by increased secretion of APPsbeta.	Abeta	glycosylation	Glycosylation
Positive	10029065	This methylation correlated with a lack of detectable TIMP-3 protein in these tumors.	TIMP-3 protein	methylation	DNA methylation
Positive	9116295	Moreover, hypermethylation of p16/p15 was associated with blastic disease and concomitant hypermethylation of both genes may be pathogenetically related to plasmacytoma development.	p15	hypermethylation	DNA methylation
Positive	9106522	Hypermethylation of the VHL gene was detected in 33% (6/18) of tumors without LOH, including 2 RCCs and 4 hemangioblastomas.	VHL gene	Hypermethylation	DNA methylation
Positive	2563893	To clarify the mechanism of GH suppression in acute hyperglycemia in normal subjects and disturbed GH response in acromegalic patients, the effects of acute hyperglycemia on plasma GH and TSH levels were examined in normal subjects and acromegalic patients.	GH	hyperglycemia	Glycosylation
Negative	23241556	The list comprises SNPs located on the promoters of alpha 1 antichymotrypsin (rs1884082), hydroxy methyl glutaryl coenzime A reductase (rs376140), tumor necrosis factor alpha (rs1800629), and interleukin 10 (rs1800869).	alpha 1 antichymotrypsin	methyl	DNA methylation
Negative	23111198	The molecular profiling of brain tumors, including testing for MGMT promoter methylation and chromosome 1p/19q deletion, can provide both diagnostic and prognostic information that may guide treatment.	MGMT promoter	methylation	DNA methylation
Negative	23035126	Mouse erythrocytes express predominantly Tspan33, and ADAM10 expression was substantially reduced in the absence of this tetraspanin.	Tspan33	absence	Glycosylation
Negative	21458529	We further show that T3 treatment decreases both histone H3 acetylation and histone H3 lysine 4 methylation at the APP promoter and that chemical inhibitors of histone deacetylases and histone lysine demethylase abrogate T3-dependent APP silencing.	APP promoter	methylation	Methylation
Negative	21067630	Flavonoids from tea, soft fruits and soya are potent inhibitors of DNMT in vitro, capable of reversing hypermethylation and reactivating TS genes.	DNMT	hypermethylation	DNA methylation
Negative	20737192	Among 15 anaplastic oligodendrogliomas, there were 7 (46.6%) with combined 1p/19q deletion and 11 (73.3%) with methylated MGMT.	MGMT	methylated	Methylation
Negative	20725792	The assessment of the MGMT promoter methylation status has become of clinical relevance as a molecular marker associated with response to alkylating chemotherapy and prolonged survival of glioblastoma patients.	MGMT promoter	methylation	DNA methylation
Negative	19879315	Triptolide decreased histone H3K9 and H3K27 methylation via the downregulation of histone methyltransferase SUV39H1 and EZH2, respectively, which possibly was the anti-myeloma mechanism of triptolide.	histone methyltransferase SUV39H1	methylation	Methylation
Negative	19738071	Furthermore, we report that p21(WAF-1) up-regulation is associated with a switch from methylated to acetylated histone H3 on p21(WAF-1) promoter.	p21	acetylated	Acetylation
Negative	19568415	In the current study, to identify aberrantly methylated genes that may be involved in the tumorigenesis of pediatric HGGs, we performed a microarray-based differential methylation hybridization approach and found frequent hypermethylation of the LHX9 (human Lim-homebox 9) gene encoding a transcription factor involved in brain development.	LHX9	hypermethylation	DNA methylation
Negative	19539754	This review discusses the six dystroglycanopathy genes identified so far, their known or proposed roles in dystroglycan glycosylation and their relevance to human disease, and some of animal models now available for the study of the dystroglycanopathies.	dystroglycan	glycosylation	Glycosylation
Negative	18786268	MIF is not only a lymphocyte mediator but also a pituitary factor with endocrine properties and can mediate phosphorylation of the extracellular signal-regulated kinase-1/2 MAP kinases pathway.	extracellular signal-regulated kinase-1/2 MAP kinases	mediate	Catalysis
Negative	18712106	The enzyme is a multidomain protein which is initially synthesized as 100 kDa glycosylated profurin consisting of 794 amino acid residues (for human furin) and including a N-terminal signal peptide, propeptide, catalytic domain, possessing approximately 30% homology to subtilisin, a well-conserved P-domain, Cys-rich domain, transmembrane domain and cytoplasmic domain.	human furin	glycosylated	Glycosylation
Negative	18625744	In these MCL and MM cells, the nonrearranged cyclin D1 (CCND1) locus reverts from CpG hypomethylated to hypermethylated.	cyclin D1	hypomethylated	DNA methylation
Negative	18566220	KD5170 inhibited the proliferation of myeloma cell lines and the viability of CD138(+) primary myeloma cells by induction of apoptosis, accompanied by an increase of acetylation of histones and activation of caspase-3, caspase-8, and caspase-9.	CD138	acetylation	Acetylation
Negative	17984220	Additionally, ablation of DHCR24 seladin-1 prevented apoptosis of primary neurons in a p53-dependent manner and reduced the response of critical p53 targets due to deficient stabilization of p53 and therefore elevated p53 ubiquitination and degradation.	DHCR24	ubiquitination	Ubiquitination
Negative	17187361	The methylation status of EMP3 was evaluated by bisulfite sequencing in 29 OTs with diverse expression levels.	EMP3	methylation	DNA methylation
Negative	17178898	In addition to showing tumor growth inhibition, we identified three potential surrogate biomarkers to determine the efficacy of 2-methoxyestradiol therapy: decreased HIF-1alpha levels, alpha-tubulin acetylation, and degree of hypoxia as determined by pimonidazole staining.	HIF-1alpha	acetylation	Acetylation
Negative	16313263	Univariate analysis revealed adverse prognostic factors: FHIT gene methylation (P = 0.028), poor performance status (I to IV, P = 0.002), anemia (&lt; or =8.5 g/dL, P = 0.007), hypoalbuminemia (&lt; or =3.5 g/dL, P &lt; 0.002), high serum C-reactive protein levels (&gt;0.5 mg/dL, P = 0.002), elevated beta-2-microglobulin serum levels (&gt;6.5 mg/L, P &lt; 0.001), and treatments not including auto…	beta-2-microglobulin	methylation	DNA methylation
Negative	16298732	The purpose of this study was to characterize quantitatively hydroxyl radical generation by various transition metals in the presence of H2O2 in aqueous buffer solution (pH 7.4) and hydroxylation of 2'-deoxyguanosine (dG) to 8-hydroxy-2'-deoxyguanosine (8-OHdG) under similar conditions.	2'-deoxyguanosine	hydroxylation	Hydroxylation
Negative	16208470	Role of tumour-associated N-glycolylated variant of GM3 ganglioside in cancer progression: effect over CD4 expression on T cells.	CD4	N-glycolylated	Glycosylation
Negative	16189274	In MET-positive DLBCL cells, HGF induces MEK-dependent activation of ERK and PI3K-dependent phosphorylation of PKB, GSK3, and FOXO3a.	GSK3	dependent	Catalysis
Negative	16061654	Here we describe for the first time the expression of BEHAB/brevican in human brain and characterize two novel glioma-specific isoforms, B/b(sia) and B/b(Deltag), which are generated by differential glycosylation and are absent from normal adult brain and other neuropathologies.	brevican	glycosylation	Glycosylation
Negative	16054984	Rats fed ethanol intragastrically for 9 weeks also exhibit a relative switch in hepatic MAT expression, decreased SAMe levels, hypomethylation of c-myc, increased c-myc expression, and increased DNA strand break accumulation.	c-myc	hypomethylation	Catalysis
Negative	15313400	RKIP binds inhibits Raf-1-mediated phosphorylation of MEK through binding to Raf-1.	Raf-1	mediated	Catalysis
Negative	15069683	Using methylation-specific real-time PCR, we determined the prevalence of aberrant methylation in the mismatch repair gene hMLH1 and in the recently described HPP1 gene among 50 esophageal, 50 cardiac and 50 gastric ADCs.	HPP1	methylation	DNA methylation
Negative	14521990	We previously reported a new cytochrome P450 enzyme, CYP7B, highly expressed in rat and mouse brain that metabolizes DHEA and related steroids by hydroxylation at the 7alpha position.	7alpha	hydroxylation	Hydroxylation
Negative	12507302	It can mono-ubiquitinate the FANCD2 protein, mutated in one of the Fanconi anemia complementation groups, to regulate it.	FANCD2 protein	mono-ubiquitinate	Ubiquitination
Negative	12458176	On the other hand, HIF-1alpha cannot be detected above a critical partial pressure of oxygen when it is subjected to rapid ubiquitinylation and proteasomal degradation.	HIF-1alpha	ubiquitinylation	Ubiquitination
Negative	12083324	Catechol-O-Methyltransferase (COMT)-mediated methylation metabolism of endogenous bioactive catechols and modulation by endobiotics and xenobiotics: importance in pathophysiology and pathogenesis.	COMT	methylation	DNA methylation
Negative	11323020	We evaluated NO plasmatic levels, endothelial damage markers such as von Willebrand factor (vWF), platelet activation, soluble P-selectin (sP-Sel), TNFalpha levels, insulinaemia (I), glycosylated haemoglobin (HbA1c), glycaemia and blood pressure in 32 hypertensive diabetic type II patients (Group A), 37 hypertensive patients (Group B) and 35 healthy subjects (Group C) matched in sex, age, body ma…	von Willebrand factor	glycosylated	Glycosylation
Negative	11310959	Moreover, it has been reported that certain proteins prefer certain organization of lipids, as for example glycosylphosphatidylinositol-anchored proteins or Src family of tyrosine kinases.	Src family	glycosylphosphatidylinositol-anchored	Glycosylation
Negative	11278964	Ataxia telangiectasia mutated (ATM) kinase and ATM and Rad3 related kinase mediate phosphorylation of Brca1 at distinct and overlapping sites.	Brca1	mediate	Catalysis
Negative	11193500	Previously, PLA2 was recognized as the rate-limiting enzyme of this cascade, and some authors reported the clinical significance of PLA2 at the site of LDH concerning the radicular pain.	PLA2	significance	Glycosylation
Negative	10092131	Immunohistochemical analysis showed an absence of CDKN2A protein in 25/32 (78%) methylated nonfunctioning tumors, demonstrating a highly significant overall correlation (P = 0.00007) between hypermethylation of the gene and absence of the p 16 protein.	p 16 protein	hypermethylation	DNA methylation
Negative	9244833	This extra gene contains fragments of 11-beta-hydroxylase and aldosterone synthase	aldosterone synthase	11-beta-hydroxylase	Hydroxylation
Negative	9184925	Thus it is generally accepted that the HLA-unrestricted CTL which directly recognize the underglycosylated from of MUC1 using their TCR could be induced from a certain proportion (approximately 30%) of untreated multiple myeloma patients.	MUC1	underglycosylated	Glycosylation
Negative	9124215	No hypermethylation of the VHL gene was detected in any of the tumors that we examined.	VHL gene	hypermethylation	DNA methylation

## Sheet: 14. Mutation events
Supplementary Table 14. Gold standard evidence sentences for mutation events. - P/N: Analysis of evidence sentences (positive or negative) - PMID: PubMed ID containing evidence sentences - Evidence sentences: Evidence sentence supporting gene-biological event relationships - Diseases: Diseases related to genes. Disease names are extracted from the abstracts or evidence sentences - Gene terms: Gen…
P/N	PMID	Evidence sentences	Diseases	Gene terms	Mutation event terms
Positive	10022392	A 29-yr-old woman with pituitary resistance to thyroid hormones (PRTH) was found to harbor a novel point mutation (T337A) on exon 9 of the thyroid hormone receptor beta (TRbeta) gene	Hyperthyroidism|Goiter|Hypothyroidism|Respiratory Distress Syndrome, Newborn|Hyperplasia	TRbeta	T337A
Positive	10025789	CONCLUSIONS: The absence of the PS1 Ser169Pro mutation in the general population and in sporadic AD cases together with its detection in the affected members of this kindred suggests that it is a pathogenic mutation	Alzheimer Disease|Epilepsies, Myoclonic|Cognition Disorders	PS1	Ser169Pro
Positive	10025789	RESULTS: A novel mutation (Ser169Pro) in exon 6 of the PS1 gene was identified in different affected members	Alzheimer Disease|Epilepsies, Myoclonic|Cognition Disorders	PS1	Ser169Pro
Positive	10025789	The Ser169Pro mutation is associated with generalized myoclonic seizures several years after the initial symptoms of AD, a very early AD onset (< or =35 years), and a rapidly progressive cognitive decline	Alzheimer Disease|Epilepsies, Myoclonic|Cognition Disorders	PS1	Ser169Pro
Positive	10026993	A polymorphic site of GSTP1 (valine to isoleucine at codon 104) decreases activity to several carcinogenic diol epoxides and was associated with testicular, bladder and lung cancer	Burns, Chemical|Colorectal Neoplasms|Urinary Bladder Neoplasms|Lung Neoplasms|Myelodysplastic Syndromes|Precursor Cell Lymphoblastic Leukemia-Lymphoma|Carcinoma, Hepatocellular|Ovarian Neoplasms|Pulmonary Disease, Chronic Obstructive	GSTP1	valine to isoleucine at codon 104
Positive	10026996	Correspondingly, G:C-->A:T transitions arising from unrepaired O6-MeGua at the second nucleotide of codon 12 (GGA) of the H-ras gene are frequently found in MeNU-induced mammary tumors, but are absent in their EtNU-induced counterparts.	Neoplasms|Blister|Adenocarcinoma	H-ras	G:C-->A
Positive	10027313	In sequencing Cyp19's coding exons and regulatory regions, we discovered a perfect association between a silent polymorphism (G-->A at Val80) and the high-risk genotype	Breast Neoplasms	Cyp19	G-->A
Positive	10027548	Recently, several studies have reported a correlation between a polymorphism (C766T) in exon 3 of LRP and AD	Alzheimer Disease	LRP	C766T
Positive	10027711	A sequence variation in the 3'-untranslated region of the prothrombin (PT) gene (20210 G-->A) was recently claimed to be associated with elevated plasma prothrombin levels and an increased risk for venous and arterial thrombosis	Carotid Artery Thrombosis|Carotid Artery Diseases|Myocardial Infarction|Cerebral Arterial Diseases	prothrombin	20210 G-->A
Positive	10028054	Thus, latent infection with M. fermentans allows tumor cells to produce M161Ag leading to activation of the host immune system	Latent Tuberculosis|Neoplasms	Trp	M161Ag
Positive	10030842	Thus, functional allelic variants that are in linkage disequilibrium with the 774C/T and 894G/T may be present in the specified genomic area	alpha 1-Antitrypsin Deficiency|Lung Diseases|Ataxia Telangiectasia	NOS3	774C/T
Positive	10036316	Here we report five novel mutations in Italian subjects: S65F, P116H, R315Q, Q503X, P531R; each defect was confirmed by restriction enzyme or amplification refractory mutation system (ARMS) analysis	Mucopolysaccharidosis VI|Chromosome Disorders	ASB	S65F
Positive	10036327	We suggest that the compound heterozygote missense mutations G318R and A468V lead to GGM in this patient by defective trafficking of mutant proteins from the endoplasmic reticulum to the plasma membrane.	Chromosome Disorders	SGLT1	G318R
Positive	10037068	We report a mutation of the TRbeta gene, an arginine to leucine substitution at codon 338 (R338L), in 2 unrelated RTH kindreds of northern Italian ancestry	Color Vision Defects|Hyperthyroidism|Reflex, Abnormal|Heart Diseases|Osteoporosis	TRbeta	arginine to leucine substitution at codon 338
Positive	10037750	The substitution of arginine for glutamine at amino acid 188 (Q188R) ablates the function of human galactose-1-phosphate uridyltransferase (GALT) and is the most common mutation causing galactosemia in the white population	Galactosemias	GALT	arginine for glutamine at amino acid 188
Positive	10049754	Among them, RET cDNA with a mutation of aspartic acid to tyrosine (D631Y) that was reported in sporadic pheochromocytoma showed high transforming activity	Pheochromocytoma|Multiple Endocrine Neoplasia	RET	D631Y
Positive	10049754	The D631Y mutation activated Ret by inducing its disulfide-linked dimerization in the transfectant as observed for multiple endocrine neoplasia (MEN) 2A mutations at cysteine 609, 611, 618, 620, 630, or 634	Pheochromocytoma|Multiple Endocrine Neoplasia	Ret	D631Y
Positive	10049782	Two polymorphisms of the MnSOD gene, Ile58Thr and Ala9Val, have been associated with Parkinson disease (PD)	Parkinson Disease	MnSOD	Ile58Thr
Positive	10049954	Hearing loss varied from mild-moderate to profound, even within the group of families homozygous for the common mutation 35delG, suggesting that other factors modify the phenotypic effects of mutations in Cx26	Hearing Loss|Deafness|Labyrinth Diseases|Heart Defects, Congenital|Retinitis	Cx26	35delG
Positive	10051009	Furthermore, we found a new mutation, Arg2454His, segregating with the MHS phenotype in a large pedigree and a novel amino acid substitution at position 2436 in another patient, indicating a 15.8% frequency of these mutations in Italian patients	Malignant Hyperthermia|Chromosome Disorders	RYR1	Arg2454His
Positive	10051160	Direct sequence analysis detected a transitional change (T-->C) at nucleotide 335, resulting in substitution of the amino acid proline for leucine	Hamartoma Syndrome, Multiple	PTEN	(T-->C) at nucleotide 335
Positive	10051163	A G-->A transition results in a single amino acid substitution, G571S, in the triple helical domain of the products of one COL3A1 allele	Ehlers-Danlos Syndrome|Connective Tissue Diseases	COL3A1	G571S
Positive	10051520	We find that both mutations reduce about equally the open probability of single protopores and that mutation I290M yields a stronger reduction of the common gate open probability than mutation I556N	Myotonia	ClC-1	I290M
Positive	10051572	Further, naturally occurring single mutations of the intradiscal cysteines (C110F, C110Y, and C187Y) are associated with retinitis pigmentosa (RP)	Retinitis Pigmentosa	rhodopsin	C110F
Positive	10053113	RESULTS: The 5382insC mutation was identified in 10/248 (4.0%) familial breast cancer patients and in 8/800 (1.0%) unselected cases	Breast Neoplasms|Hereditary Breast and Ovarian Cancer Syndrome	BRCA1	5382insC
Positive	10053113	CONCLUSION: 5382insC constitutes a frequent BRCA1 mutation in German breast cancer patients	Breast Neoplasms|Hereditary Breast and Ovarian Cancer Syndrome	BRCA1	5382insC
Positive	10064106	In the father who has a heterozygote Arg1174-->Gln mutation, in situ activation of the receptor kinase in skeletal muscle was reduced about 70%	Muscular Diseases	insulin receptor	Arg1174-->Gln
Positive	10064332	We observed an inverse association of a polymorphism (667C --> T, ala --> val) in the methylenetetrahydrofolate reductase (MTHFR) gene with colorectal cancer but not with colorectal adenomas	Neoplasms|Colorectal Neoplasms	MTHFR	667C --> T, ala --> val
Positive	10066683	A mutation in the cardiac beta-myosin heavy chain, Arg403Gln (R403Q), causes a severe form of familial hypertrophic cardiomyopathy (FHC) in humans	Cardiomyopathy, Hypertrophic, Familial|Ventricular Dysfunction, Left|Fibrosis	myosin	Arg403Gln
Positive	10070617	In particular, a noninvasive diagnosis is a suitable method for the Italian subpopulation coming from Sicily, where the R83C mutation is present in 80% of mutant alleles	Glycogen Storage Disease|Glycogen Storage Disease Type I|Brain Diseases, Metabolic	G6Pase	R83C
Positive	10070834	Our data showed an association between venous thromboembolism and the AG genotype at the prothrombin 20210 G/A polymorphism	Venous Thromboembolism|Coronary Artery Disease|Thrombophilia	prothrombin	20210 G/A
Positive	10072044	Gelsolin-related amyloidosis (familial amyloidosis, Finnish type) is a rare disorder, reported worldwide in kindreds carrying a G654A or G654T gelsolin gene mutation	Amyloidosis|Amyloidosis, Familial|Rare Diseases|Facial Paralysis|Peripheral Nervous System Diseases|Bulbar Palsy, Progressive|Mild Cognitive Impairment|Basal Ganglia Diseases|Plaque, Amyloid|Leukoencephalopathies|Neoplasms by Histologic Type|Multiple Myeloma	gelsolin	G654A
Positive	10072434	One truncating mutation (Trp132Stop) and one missense mutation (Pro478Leu) of OCTN2 were identified together with two silent polymorphisms	Parkinsonian Disorders|Reye Syndrome|Cardiomyopathies|Muscle Weakness	OCTN2	Pro478Leu
Positive	10073909	The most common Hb D variant, Haemoglobin D (Hb D) Los Angeles is caused by a glutamic acid to glutamine substitution at codon 121 of the beta globin gene	Anemia, Sickle Cell|Sialic Acid Storage Disease	beta globin	glutamic acid to glutamine substitution at codon 121
Positive	10073951	The prevalence of homozygotes for MTHFR C677T in patients was 22.8% and in controls, 14.3% (P=0.025)	Thrombophilia	MTHFR	C677T
Positive	10075646	Moreover, PS1Deltaexon9 C290S exhibits a significantly increased biological activity in a highly sensitive in vivo assay as compared with the AD-associated mutation	Alzheimer Disease	PS1	C290S
Positive	10075647	Here we demonstrate that wild type and two mutant forms of alpha-synuclein linked to familial Parkinson's disease (Ala30 --> Pro and Ala53 --> Thr) self-aggregate and assemble into 10-19-nm-wide filaments with distinct morphologies under defined in vitro conditions	Neurodegenerative Diseases|Parkinson Disease|Blister	alpha-synuclein	Ala30 --> Pro
Positive	10076558	In contrast, V804M was a de novo mutation, that has been reported in patients with familial medullary thyroid carcinoma	Multiple Endocrine Neoplasia|Multiple Endocrine Neoplasia Type 2a	RET proto-oncogene	V804M
Positive	10076877	Enzyme activities were normal while the germline PTEN missense mutation P246L segregated with BRRS in this family	Hamartoma Syndrome, Multiple	PTEN	P246L
Positive	10077612	In contrast, missense mutations produced distinct phenotypes: Gly80Arg caused significant cardiac malformations but only minor skeletal abnormalities; and Arg237Gln and Arg237Trp caused extensive upper limb malformations but less significant cardiac abnormalities	Chromosome Aberrations|Heart Diseases	TBX5	Gly80Arg
Positive	10077666	Here, we show that overexpression of FAD(717V-->F)-mutant human APP in neurons of transgenic mice decreases the density of presynaptic terminals and neurons well before these mice develop amyloid plaques	Alzheimer Disease|Plaque, Amyloid|Neurologic Manifestations	FAD	717V-->F
Positive	10078568	One of the novel variants, Ile137Thr, identified in an extremely obese proband (BMI 57), was found to be severely impaired in ligand binding and signaling, raising the possibility that it may contribute to development of obesity	Obesity|Hyperinsulinism|Hyperglycemia	MC4-R	Ile137Thr
Positive	10079245	One silent change, C1257T, was found in a pancreatic carcinoma sample	Peutz-Jeghers Syndrome|Adenomatous Polyposis Coli|Neoplasms|Breast Neoplasms|Genetic Predisposition to Disease|Melanoma|Multiple Myeloma|Adenocarcinoma|Pancreatic Neoplasms	LKB1	C1257T
Positive	10079289	The genetic polymorphism found within the IFN-gamma receptor gene (Val14Met) may result in a shift to Th2, and this shift may increase susceptibility to SLE.	Lupus Erythematosus, Systemic	IFN-gamma	Val14Met
Positive	10084598	Also, G319S is associated with a distinct form of type 2 diabetes, characterized by onset at an earlier age, lower body mass, and a higher postchallenge plasma glucose.	Diabetic Neuropathies|Diabetes Mellitus, Type 2	HNF-1alpha	G319S
Positive	10085122	Human wild-type cardiac troponin T, I, C and five troponin T mutants (I79N, R92Q, F110I, E244D, and R278C) causing familial hypertrophic cardiomyopathy were expressed in Escherichia coli, and then were purified and incorporated into rabbit cardiac myofibrils using a troponin exchange technique	Cardiomyopathy, Hypertrophic, Familial	Ca2+	I79N
Positive	10087990	The Cys282-->Tyr mutation in the HFE gene is carried by the majority of hereditary hemochromatosis patient chromosomes, yet some patients do not seem to harbor any mutation in this gene	Hemochromatosis	HFE	Cys282-->Tyr
Positive	10089284	Conclusions: Mutation D136V present in both alleles was proposed to be connected with a mild form of PTPS deficiency	Phenylketonurias|Deficiency Diseases	PTS	D136V
Positive	10091393	The second most common inherited risk factor for thrombosis is a point mutation (G20210A) in the 3' untranslated region of the prothrombin gene	Thrombophilia|Thrombosis|Genetic Predisposition to Disease|Polyneuropathies|Adenomatous Polyposis Coli	prothrombin	G20210A
Positive	10093967	Two coagulation factor polymorphisms, G1691A in the factor V gene and G20210A in the prothrombin gene, are currently the most common known genetic risk factors for venous thrombosis in caucasian populations	Thrombophilia	prothrombin	G1691A
Positive	10098775	We screened the 185delAG and 5382insC (BRCA1) and the 6174delT (BRCA2) mutation in 298 Spanish women with breast cancer	Breast Neoplasms	BRCA1	185delAG
Positive	10100048	Abnormal craniofacial features of a transgenic mouse model of chondrodysplasia with a type II collagen mutation (Gly574Ser) are described in this report	Chondrodysplasia Punctata|Cleft Palate|Hearing Loss	COL2A1	Gly574Ser
Positive	10102070	In the present study, 70 of 75 Japanese patients with achondroplasia were found to have a G1138A mutation in FGFR3, and two patients had a G1138C mutation	Achondroplasia|Fetal Growth Retardation	FGFR3	G1138A
Positive	10190951	Recently, the prothrombin 20210 A/G mutation has been identified as a second important polymorphism involved in venous thrombosis	Blood Coagulation Disorders, Inherited|Thrombophilia|Thromboembolism|Carotid Artery Thrombosis|Thrombotic Microangiopathies|Vascular Diseases	prothrombin	20210 A/G
Positive	10195910	The possible link between the V264M polymorphism and coronary heart disease was checked in a large case-control study of myocardial infarction (Etude Cas-T moins de l'Infarctus du Myocarde [the ECTIM Study])	Acute Coronary Syndrome|Coronary Disease|Myocardial Infarction|Euthyroid Sick Syndromes	TFPI	V264M
Positive	10196379	The rare form of the Q356R polymorphism was significantly ( P = 0.03) associated with a family history of ovarian cancer, suggesting that this polymorphism may influence ovarian cancer risk	Breast Neoplasms|Ovarian Neoplasms|Hereditary Breast and Ovarian Cancer Syndrome	BRCA1	Q356R
Positive	10200023	RESULTS: We found the significant association of the insertion/deletion polymorphism of the ACE, as well as that of M235T polymorphism of the angiotensinogen genes, with the group of patients with atopic diseases ( P =.0025 and P =.0204, respectively)	Dermatitis, Atopic|Asthma|Rhinitis	ACE	M235T
Positive	10203348	A coding substitution (I93M) in the ubiquitin carboxy-terminal L1 (UCH-L1) gene has recently been identified in a German family with Parkinson's disease	Parkinson Disease	UCH-L1	I93M
Positive	10205226	Significant association between a Glu298Asp polymorphism of the endothelial nitric oxide synthase (eNOS) gene and essential hypertension was recently reported in Japanese populations, with the 298Asp variant showing a higher prevalence in hypertensive patients (10.3% to 12.0%) than in normotensive subjects (5.0% to 5.8%)	Hypertension	eNOS	Glu298Asp
Positive	10208491	The T133C mutation in the CBS gene and the thermolabile C677T mutation in the MTHFR gene seem to play an important role in the subset of individuals with combined hyperhomocysteinemia	Coronary Artery Disease|Multiple Sclerosis|Hyperhomocysteinemia|Deficiency Diseases	MTHFR	C677T
Positive	10214944	Here, we present evidence that frontotemporal dementia and Parkinsonism linked to chromosome 17 missense mutations, P301L, V337M and R406W, cause an accelerated aggregation of tau into filaments	Diffuse Neurofibrillary Tangles with Calcification|Alzheimer Disease|Frontotemporal Dementia|Parkinsonian Disorders|Pantothenate Kinase-Associated Neurodegeneration	Tau	P301L
Positive	10215410	For hypochondroplasia, two point mutations, both responsible for the Asn540Lys substitution in the region coding the tyrosine kinase domain have been reported	Achondroplasia|Retinal Dysplasia	FGFR3	Asn540Lys
Positive	10216592	Tuberculosis in CSF, detection of antibodies (IgG) against H37Rv in CSF and detection of antibodies (IgG) against H37Rv in serum for diagnosis of tuberculous meningitis in children	Tuberculosis|Tuberculosis, Meningeal|Central Nervous System Diseases|Encephalitis|Brain Neoplasms	antigen	H37Rv
Positive	10218629	Here we report our findings on 2 affected siblings from a family with early-onset dementia, characterized by extensive tau pathology and a Pro to Leu mutation at codon 301 of tau	Frontotemporal Dementia|Parkinsonian Disorders|Alzheimer Disease|Basal Ganglia Diseases|Nerve Degeneration|Tauopathies|Neurodegenerative Diseases	tau	Pro to Leu mutation at codon 301
Positive	10219785	We investigated three separate families (designated D, F and G) with frontotemporal dementia that have the same molecular mutation in exon 10 of the tau gene (P301L)	Frontotemporal Dementia|Pick Disease of the Brain|Diffuse Neurofibrillary Tangles with Calcification|Frontotemporal Lobar Degeneration|Environmental Illness	tau	P301L
Positive	10220154	We have identified one novel candidate galactosemia mutation, a T-to-A transversion at the codon 294 (F294Y) in exon 9 in addition to previously reported three missense (M142K K285N, A320T), one stop codon (E340X), and one silent (L218L) mutations in galactosemia patients which reflect considerable genetic heterogeneity in the Turkish population.	Galactosemias|Chromosome Disorders	GALT	F294Y
Positive	10223196	In lung neoplasms, greater percentages (80 and 71%) of A-->T transversions were observed at the lower exposures (12.8 and 32 p.p.m.), respectively, compared with 18% at the high exposure	Adrenal Gland Neoplasms|Lung Neoplasms|Lung Diseases	ras	A-->T
Positive	10224406	The E237G polymorphism was identified with a frequency of 3.5% with weak evidence for linkage (lod 1.522) to asthma	Bronchial Diseases|Asthma	IgE	E237G
Positive	10231023	A heterozygous GTG to ATG (Val297Met) mutation was detected in a patient with inherited protein C deficiency and deep vein thrombosis	Protein C Deficiency|Venous Thrombosis	GTG	Val297Met
Positive	10318658	Lower levels of dietary folate intake and the C677T mutation in MTHFR are important causes of mild hyperhomocysteinemia and may therefore contribute to vascular disease in the community.	Hyperhomocysteinemia|Atherosclerosis|Vascular Diseases|Carotid Stenosis	MTHFR	C677T
Positive	10323242	Deletions of 2670delC, 3073delT and 6696-7delTC in the BRCA2 gene were found in three other breast cancer families	Breast Neoplasms	BRCA1	2670delC
Positive	10327155	In this study, trientine and ascorbate, known to have a beneficial effect in an animal model of Wilson disease, were administered to transgenic mice overexpressing a mutated human SOD1 (G93A)	Hepatolenticular Degeneration	SOD1	G93A
Positive	10334644	In this study we have addressed the possible role of the Ile105Val GSTP1 polymorphism in lung cancer susceptibility	Lung Neoplasms	GSTP1	Ile105Val
Positive	10341409	Although the karyotype was normal, genomic DNA analysis of the fibroblast growth factor receptor 2 revealed Ser252Trp, which is specified in the mutational basis of Apert syndrome	Acrocephalosyndactylia|Syndactyly|Cerebral Hemorrhage	fibroblast growth factor receptor 2	Ser252Trp
Positive	10349814	The most common cause of thrombophilia is a point mutation in factor V gene (G1691A), leading to factor V Leiden synthesis, which is resistant to the inhibition by activated protein C	Thrombophilia|Venous Thromboembolism|Venous Thrombosis	polymerase	G1691A
Positive	10353933	CONCLUSIONS: The missense mutation causing G71R is the first reported polymorphism for UGT1A1, and the mutation is a risk factor for nonphysiologic neonatal hyperbilirubinemia	Hyperbilirubinemia, Neonatal|Kernicterus	UGT1A1	G71R
Positive	10359734	Subgroup analysis indicated that women with the Asn291Ser substitution may have an increased risk of ischemic heart disease	Myocardial Ischemia	lipoprotein lipase	Asn291Ser
Positive	11090287	We suggest that the tetrameric structure of Tyr78Phe is altered due to the loosening of the AB loops of the tetramer, leading to a structure that might represent an early intermediate in the fibrillogenesis pathway.	Polyneuropathies|Adenomatous Polyposis Coli	TTR	Tyr78Phe
Positive	11091690	A missense germ line mutation of BRCA2 (exon 25 codon 3118; Met3118Thr) was detected in this patient	Breast Neoplasms|Osteosarcoma	BRCA2	Met3118Thr
Positive	11092508	Homozygotes for the 677C --> T mutation showed a higher (P = .015) percent increase in plasma tHcy (44%) than heterozygous (20%) or normal (15%) subjects	Coronary Artery Disease	MTHFR	677C --> T
Positive	11092508	These data suggest that older women who are homozygous for the MTHFR 677C --> T mutation may be at risk for greater elevations in plasma tHcy in response to moderately low folate intake as compared with individuals with the normal or heterozygous genotypes.	Coronary Artery Disease	MTHFR	677C --> T
Positive	11092759	The presence of the H475Y GCPII allele was significantly associated with lower folate and higher homocysteine levels in this population	Hyperhomocysteinemia|Cardiovascular Diseases|Neural Tube Defects|Cognition Disorders	GCPII	H475Y
Positive	11093276	One stop codon mutation, E105X, has been found in several German patients and this founder mutation accounts for 44% of the mutant FANCG alleles in German FA-G patients	Fanconi Anemia|Congenital, Hereditary, and Neonatal Diseases and Abnormalities	FANCG	E105X
Positive	11093741	Using single-strand conformation polymorphism analysis and sequencing of the FIC1 exons, a missense mutation, 1660 G-->A (D554N), was detected and was shown to segregate with the disease in Inuit patients from Greenland and Canada	Cholestasis|Cholestasis, Intrahepatic|Steatorrhea|Liver Diseases	FIC1	1660 G-->A
Positive	11715001	Carnitine transport in CHO cells expressing the R19P and R399Q mutations was reduced to < 5% of normal	Chromosome Disorders	OCTN2	R19P
Positive	11716150	Recently, a polymorphism located in exon 3 at codon 18 (S18Y) of the Ubiquitin Carboxy-terminal Hydrolase-L1 (UCH-L1) gene has been associated with the disease in 2 populations of German origin and also in a Japanese population	Parkinson Disease|Neurodegenerative Diseases	UCH-L1	S18Y
Positive	11716293	None of the subjects studied had R177X mutation, giving a frequency of less than 1.1% in common forms of Type 2 diabetes in Japan	Diabetes Mellitus, Type 2|Diabetic Nephropathies	HNF-1beta	R177X
Positive	11718704	The results of our study confirm others' studies showing a greater incidence of G20210A prothrombin gene mutation in patients with an increased risk of venous thrombosis and pulmonary embolism as well as patients with cardiovascular disease and pregnant women with preeclampsia	Venous Thrombosis|Pulmonary Embolism|Cardiovascular Diseases|Thrombophilia	prothrombin	G20210A
Positive	11719428	In a kindred with LFS without an inherited TP53 mutation, we have previously reported a truncating mutation (1100delC) in CHK2, encoding a kinase that phosphorylates p53 on Ser(20)	Li-Fraumeni Syndrome|Neoplasms	CHK2	1100delC
Positive	11719428	Both 1100delC and R145W germ-line mutations in CHK2 are associated with loss of the wild-type allele in the corresponding tumor specimens, and neither tumor harbors a somatic TP53 mutation	Li-Fraumeni Syndrome|Neoplasms	CHK2	R145W
Positive	12112668	We have identified four mutations, two of which I177N and the IVS2+1A->G, were previously unreported	Peutz-Jeghers Syndrome|Neoplasms	LKB1	IVS2+1A->G
Positive	12113283	An endothelial nitric oxide synthase gene (NOS3) polymorphism in exon 7 (G894T), resulting in Glu298Asp substitution at protein level, has been associated with myocardial infarction, hypertension and coronary atherosclerosis in some populations	Myocardial Infarction|Coronary Artery Disease	NOS3	G894T
Positive	12115230	RESULTS: We detected a single-nucleotide polymorphism in FCGR2B, (c.695T>C), coding for a nonsynonymous substitution, Ile232Thr (I232T), within the transmembrane domain	Deficiency Diseases|Autoimmune Diseases|Lupus Erythematosus, Systemic	FCGR2B	c.695T>C
Positive	12116196	Our data suggest that the -491A/T polymorphism has an APOE genotype-independent effect on plasma apolipoprotein E levels but no APOE-independent effect on AD risk.	Alzheimer Disease	APOE	-491A/T
Positive	12780757	A previously described heterozygous Arg271Trp mutation in exon 6 of the POU1F1 gene was identified in a female infant who presented with growth failure and was diagnosed with TSH then GH deficiencies	Prolactinoma|Deficiency Diseases|Growth Disorders|Laron Syndrome|Pituitary Diseases	POU1F1	Arg271Trp
Positive	12782960	CONCLUSION: The NOTCH4 T-25C polymorphism has an important effect on the age of onset in schizophrenia and thus may be related to an early pathogenesis of schizophrenia in young patients	Schizophrenia	NOTCH4	T-25C
Positive	12786686	CONCLUSION: Neither variability in the coding region of the IAPP gene nor the -132g-->a promoter variant was associated with Type 2 diabetes among the studied Danish Caucasians.	Diabetes Mellitus, Type 2	IAPP	-132g-->a
Positive	14757426	The localization of the P409R mutation suggests that it may influence the stability of the whole protein by changing tetramer interactions and disturbing the binding of structural NADP+.	Glucosephosphate Dehydrogenase Deficiency|Anemia, Hemolytic	G6PD	P409R
Positive	14757946	In contrast, R116W was found on three different haplotypes in three Norwegian families, and in five Swedish families on four or five haplotypes	Porphyria, Acute Intermittent	HMBS	R116W
Positive	14759637	We analyzed 33 fALS patients and found 10 mutations in SOD1 gene, in which two were novel: Asp101His substitution in exon 4 and Gly141Glu substitution in exon 5	Neurodegenerative Diseases	SOD1	Asp101His
Positive	14760150	CONCLUSIONS: It is highly unlikely that the functionally important genetic variants Ala16Val and Arg213Gly of SODs play a major role in the genetic susceptibility of asthma.	Airway Obstruction|Asthma	MnSOD	Ala16Val
Negative	10023110	We conclude that mutation of G209A in the alpha-synuclein gene plays no role in sporadic PD among Taiwan Chinese.	Parkinson Disease	alpha-synuclein	G209A
Negative	10023897	The CASR A986S polymorphism is a likely candidate locus for genetic predisposition to various bone and mineral disorders in which extracellular calcium concentrations have a prominent part.	None	CASR	A986S
Negative	10024094	Homozygosity for the 677C --> T mutation in the gene coding for MTHFR does not constitute a genetic risk factor for NTDs in blacks	Neural Tube Defects|Chromosome Aberrations	MTHFR	677C --> T
Negative	10024094	The presence of the 677C --> T mutation in the methylene tetrahydrofolate reductase (MTHFR) gene was investigated in both groups by a polymerase chain reaction (PCR) of genomic DNA and HinfI digestion of the PCR product	Neural Tube Defects|Chromosome Aberrations	MTHFR	677C --> T
Negative	10024094	No homozygotes for the 677C --> T mutation in the MTHFR gene were found in black mothers with NTD-affected offspring or controls	Neural Tube Defects|Chromosome Aberrations	MTHFR	677C --> T
Negative	10024431	This assay can rapidly detect the two mutations, A149P and A174D, which cause >70% of HFI worldwide, and offers a rapid and sensitive assay that is much less invasive for the diagnosis of this often difficult to diagnose disorder.	Fructose Intolerance|Mental Disorders Diagnosed in Childhood	None	A149P
Negative	10024435	In this report, the frequency of the G-->A transition polymorphism at nucleotide 5557 in exon 39 of the coding sequence of the gene mutated in ataxia-telangiectasia (ATM) was analysed	Ataxia Telangiectasia	None	G-->A transition polymorphism at nucleotide 5557
Negative	10024925	Their case notes were reviewed, and stored or new blood was assayed for factor V Leiden (FVL) mutation, prothrombin gene mutation 20201A, and 5,10 methylene tetrahydrofolate reductase (MTHFR) C677T mutation	Intracranial Thrombosis|Post-Dural Puncture Headache	MTHFR	C677T
Negative	10025809	Several groups around the world failed to identify the G209A mutation in a sizable series of familial and sporadic cases of PD	None	alpha-synuclein	G209A
Negative	10027555	To investigate the further contribution of the polymorphism to the etiology of sporadic AD, we evaluated associations between Japanese AD and -491 A/T polymorphism of APOE	Alzheimer Disease	APOE	-491 A/T
Negative	10027555	Our study failed to confirm any relationship between -491 A/T polymorphism and AD	Alzheimer Disease	APOE	-491 A/T
Negative	10027719	Forty Caucasian patients with primary acquired sideroblastic anaemia (SA), were investigated for the presence of the Cys282Tyr and/or His63Asp mutation as possible cofactor(s) for iron overload	Anemia, Sideroblastic	HFE	His63Asp
Negative	10037104	The blood samples were tested for 185delAG (two nucleotide deletion) and 5382insC (single nucleotide insertion) mutations in BRCA1 and the 6174delT (single nucleotide deletion) mutation in BRCA2	Hereditary Breast and Ovarian Cancer Syndrome|Breast Neoplasms|Ovarian Neoplasms	BRCA1	5382insC
Negative	10049782	In addition, both alleles of the Ala9Val polymorphism in the MTS of MnSOD were equally distributed between German PD patients and controls excluding this gene variant as a risk factor for PD in Caucasian subjects.	Parkinson Disease	MnSOD	Ala9Val
Negative	10050975	We find no evidence of association or transmission disequilibrium between the 102T/C polymorphism and schizophrenia in any of the groups we have examined	Schizophrenia	None	102T/C
Negative	10051005	We calculated age related risks of all, colorectal, endometrial, and ovarian cancers in nt943+3 A-->T MSH2 mutation carriers (n=76) for all patients and for men and women separately	Neoplastic Syndromes, Hereditary|Colorectal Neoplasms|Endometrial Neoplasms|Ovarian Neoplasms	CA5	943+3 A-->T
Negative	10051281	The allele frequency of V279F mutation was 18.6% in 279 patients with asthma (28.7% heterozygotes and 4.3% homozygotes) and 21.7% in 217 healthy subjects (32.3% heterozygotes and 5.5% homozygotes)	Asthma|Hypotrichosis	PAF	V279F
Negative	10051281	We concluded that plasma PAF-AH deficiency due to V279F mutation is not essential to the pathophysiology of asthma in the Japanese adult population.	Asthma|Hypotrichosis	PAF	V279F
Negative	10051291	For venous thrombosis, risk estimates associated with the G20210A mutation were smaller in magnitude than risk estimates associated with factor V Leiden.	Thrombophilia|Myocardial Infarction|Thrombosis	prothrombin	G20210A
Negative	10051291	Overall, carrier rates for the G20210A mutation were similar among case and control subjects; the relative risk of developing any thrombotic event in association with the 20210A allele was 1.05 (95% CI, 0.7 to 1.6; P=0.8)	Thrombophilia|Myocardial Infarction|Thrombosis	prothrombin	G20210A
Negative	10053033	None of these polymorphisms nor any haplotype exhibited a perfect association with allele-specific expression, but variation at the T-482C site correlated in four of five subjects with the relative allele abundance	Hypertriglyceridemia	apoC-III	T-482C
Negative	10053113	METHODS: Two groups of breast cancer patients were tested for the presence or absence of the 5382insC mutation using a PCR primer mismatch assay	Breast Neoplasms|Hereditary Breast and Ovarian Cancer Syndrome	BRCA1	5382insC
Negative	10064730	The G3206-T was not associated with changes in either apolipoprotein concentrations or in vitamin A	Hyperlipidemias|Dyslipidemias|Hyperlipidemia, Familial Combined	apoA-I	G3206-T
Negative	10065021	The remaining two patients (kindred C), a mother and son, had a novel beta MHC mutation (lysine 450 glutamic acid) (Lys450Glu) and a heteroplasmic missense (T9957C, phenylalanine (Phe)-->leucine (Leu)) mtDNA mutation in subunit III of the cytochrome C oxidase gene	Cardiomyopathy, Hypertrophic|Heart Failure|Cardiomyopathy, Dilated|Genetic Predisposition to Disease	MHC	Lys450Glu
Negative	10065429	CONCLUSIONS: The absence of recurrent mutations or mutations detected in other countries, except for the 185delAG mutation, present in Ashkenazim population, shows the influence of ethnic and geographic origin of population studied, and illustrates the difficulties of establishing DNA-based screening tests for hereditary breast cancer.	Breast Neoplasms	BRCA1	185delAG
Negative	10066032	One of the missense mutations, Phe144Leu in exon 5, was common to two families with CDG1	Congenital Disorders of Glycosylation|Chromosome Disorders|Psychomotor Disorders|Ataxia|Olivopontocerebellar Atrophies	CDG1	Phe144Leu
Negative	10070866	Close to complete linkage disequilibrium was found between this marker and the Pro871 Leu polymorphism, situated in exon 11, which has previously been shown not to be associated with breast or ovarian cancer	Breast Neoplasms|Dystonic Disorders|Hereditary Breast and Ovarian Cancer Syndrome	beta	Pro871 Leu
Negative	10071047	We report a middle-aged woman with a novel transthyretin (TTR) variant, Leu12Pro	Plaque, Amyloid|Peripheral Nervous System Diseases|Amyloid Neuropathies, Familial|Meningeal Neoplasms|Radiculopathy|Subarachnoid Hemorrhage|Amyloidosis	TTR	Leu12Pro
Negative	10073265	Mechanisms by which C282Y and H63D may disrupt the normal functioning of HFE have been suggested, but the role of HFE in the process of normal iron metabolism has yet to be clearly defined.	Hemochromatosis|Chromosome Disorders	HFE	C282Y
Negative	10074129	A virus with a threonine-to-valine substitution (T81V) did not cause any changes in the pattern or extent of disease seen in mice, whereas a virus with a tryptophan substitution at this position (T81W) produced a similar acute disease but was attenuated for the development of the chronic disease	Encephalomyelitis|Demyelinating Diseases|Tumor Virus Infections|Multiple Sclerosis|Plaque, Amyloid|Chronic Disease	None	T81V
Negative	10075646	We now demonstrate the unexpected finding that the pathological activity of PS1Deltaexon9 is independent of its lack to undergo proteolytic processing, but is rather due to a point mutation (S290C) occurring at the aberrant exon 8/10 splice junction	Alzheimer Disease	PS1	S290C
Negative	10075652	We compared wild type-PLB (wt-PLB), which is primarily a pentamer on SDS-polyacrylamide gel electrophoresis (PAGE) at 25 degrees C, with two of its mutants, C41L-PLB and L37A-PLB, that are primarily tetramer and monomer, respectively	Heart Diseases	PLB	C41L
Negative	10075652	Upon increasing the temperature from 25 to 37 degrees C, no change in fraction monomer or inhibitory activity for wt-PLB and L37A-PLB was observed	Heart Diseases	PLB	L37A
Negative	10077649	We detected two heterozygous point mutations: a C-to-T transition at the cDNA nucleotide position 556 (Q186X) in exon 4 and a single nucleotide deletion of thymine at position 1,499 (1,499 delT) in exon 10	Rare Diseases|Anhedonia|Androgen-Insensitivity Syndrome	c-mpl	Q186X
Negative	10078568	Three allelic variants were identified, including two novel ones, Thr112Met and Ile137Thr	Obesity|Hyperinsulinism|Hyperglycemia	MC4-R	Thr112Met
Negative	10084703	A complete rearranged immunoglobulin mu-chain gene with a VDJ-region from BALB/c (Igh(a)) myeloma protein M104E had been introduced into the genome of BALB/c congenic mice having the haplotype Igh(b)	Multiple Myeloma	Igh	M104E
Negative	10087987	Patients presenting as children have an excess of compound heterozygotes of N370S and other mutations, such as 84GG, 1448C (L444P) and IVS2 + 1 in whom bone disease is common	Gaucher Disease|Bone Diseases	None	N370S
Negative	10089278	Background: Factor V Leiden (G1691A) is a common cause of inherited thrombosis	Thrombosis	None	G1691A
Negative	10090887	We hypothesize that the 2588G-->C alteration is a mild mutation that causes STGD only in combination with a severe ABCR mutation	Cystic Fibrosis	ABCR	2588G-->C
Negative	10094564	Here we describe the identification of an italian patient homozygote for the D579G mutation affected by a mild form of Cystic Fibrosis with pancreatic sufficiency, minor lung involvement and marked viscosity of the cervical mucous	Cystic Fibrosis|Lung Diseases	None	D579G
Negative	10100088	OBJECTIVE: In this meta-analysis, we attempted to derive pooled estimates for the putative associations between various cardiovascular-renal disorders and the M235T polymorphism of the angiotensinogen gene	Cardiovascular Diseases|Hypertension|Microvascular Angina|Cardiomyopathies|Diabetic Retinopathy|Coronary Disease|Myocardial Infarction	angiotensinogen	M235T
Negative	10100642	However, when this peptide contains the mutation (P301L), described in a fronto temporal dementia, it is able to form polymers at a higher extent	Dementia	None	P301L
Negative	10102576	This study determined the complete genotype and the frequencies of all four mutations [T6235C (m1), A4889G (m2), T5639C (m3) and C4887A (m4)] of the CYP1A1 from 48 healthy Koreans and 17 Korean lung cancer patients	Lung Neoplasms	CYP1A1	T6235C
Negative	10102580	Transgenic mice that express a mutant Cu,Zn-SOD, Gly93 --> Ala (G93A), have been shown to develop amyotrophic lateral sclerosis (ALS) symptoms	None	SOD	Gly93 --> Ala
Negative	10146302	The injudicious use of 50% dextrose (D50W) may result in hyperosmolarity, a worsening of hypokalemia, and unwarranted additional health-care costs for the patient	Dysgeusia|Muscle Hypertonia|Hyperglycemic Hyperosmolar Nonketotic Coma|Hypokalemia|Ischemia|Emergencies|Neurologic Manifestations|Hypoglycemia|Hyperglycemia	Ore	D50W
Negative	10190266	We did not find a significant difference in the 677C-->T allele and genotype distribution among the patients with neural tube defects, their parents, and the control group	Neural Tube Defects	polymerase	677C-->T
Negative	10190327	We have conducted a case-control study of histopathologically confirmed AD (n=135) and non-AD (n=70) cases (age of death > or =60 years), in which we have genotyped for APOE epsilon4, BCHE-K, and BCHE-A1914G, a silent polymorphism 299 bp downstream of the BCHE-K mutation	Alzheimer Disease	BCHE	A1914G
Negative	10192314	Factor V Arg506Gln is the most common genetic risk factor for venous thrombosis and is associated with myocardial infarction in young women, especially among smokers	Thrombophilia|Myocardial Infarction|Cardiovascular Diseases|Cerebrovascular Disorders	None	Arg506Gln
Negative	10192314	Factor V Arg506Gln is not a risk factor for cardiovascular mortality in older women	Thrombophilia|Myocardial Infarction|Cardiovascular Diseases|Cerebrovascular Disorders	None	Arg506Gln
Negative	10193512	AIM: To study the cellular transport of L68Q cystatin C, the cystatin variant causing amyloidosis and brain haemorrhage in patients suffering from hereditary cystatin C amyloid angiopathy (HCCAA)	Amyloidosis|Hemorrhagic Septicemia	cystatin C	L68Q
Negative	10195910	The results showed no link between the V264M polymorphism and coronary syndromes	Acute Coronary Syndrome|Coronary Disease|Myocardial Infarction|Euthyroid Sick Syndromes	TFPI	V264M
Negative	10197287	METHOD: We studied the Leu33Pro polymorphism using polymerase chain reaction in 133 patients with coronary artery disease, 234 patients with cerebrovascular disease and 326 control subjects originating from two areas of Finland	Coronary Thrombosis|Cardiovascular Diseases|Heart Diseases|Coronary Artery Disease|Cerebrovascular Disorders|Myocardial Infarction|Vascular Diseases	platelet glycoprotein IIIa	Leu33Pro
Negative	10200059	We found a novel acceptor splice site mutation in the invariant AG of intron 6 of alpha-galactosidase A (alpha-Gal A) gene (IVS6-1G->A) in a patient with Fabry disease by sequencing of genomic DNA	Fabry Disease	None	IVS6-1G->A
Negative	10205777	CONCLUSION: These data suggest that contrary to previous published reports, the C677T missense mutation of MTHFR is not a risk factor for preeclampsia in this nulliparous patient population	Hypertension, Pregnancy-Induced|Pre-Eclampsia	MTHFR	C677T
Negative	10206228	One hundred and fifty unrelated patients with schizophrenia and 150 unrelated healthy controls were genotyped for a biallelic polymorphism (267C/T) at the 5-HT6 receptor gene	Schizophrenia	None	267C/T
Negative	10206228	Our results suggests that the 267C/T polymorphism of the 5-HT6 receptor gene may not be involved in the susceptibility to schizophrenia.	Schizophrenia	None	267C/T
Negative	10206644	In a functional presenilin-1 variant (carrying a deletion in exon 9) that is associated with familial Alzheimer's disease and which does not require this cleavage, the Asp 385 --> Ala mutation still inhibited gamma-secretase activity	Alzheimer Disease|Heavy Chain Disease	presenilin-1	Asp 385 --> Ala
Negative	10206680	We have identified a novel mutation in a German-British patient with type 1 Gaucher disease which results in V191G of the glucocerebrosidase polypeptide	Gaucher Disease	None	V191G
Negative	10208958	A family, in which 11 members had chronic pancreatitis, five had diabetes, and two had pancreatic cancer, was studied, and hereditary pancreatitis was diagnosed in all patients by demonstrating the mutation in exon 3 of the cationic trypsinogen gene (R117H)	Pancreatitis|Pancreatic Neoplasms	cationic trypsinogen	R117H
Negative	10220735	For C282Y homozygotes or compound heterozygotes diagnosed under the age of 40 years and with no biochemical or clinical evidence of liver disease, phlebotomy therapy can be initiated without the need for liver biopsy	Genetic Diseases, Inborn|Blood Coagulation Disorders, Inherited|Liver Diseases	HFE	C282Y
Negative	10233437	We assessed the effect of a recently described mutation in the MTHFR gene (1298 A --> C) on the risk of deep venous thrombosis (DVT) by determining its prevalence in 190 patients with verified DVT and in age-, race- and gender-matched controls	Venous Thrombosis|Thrombophilia	MTHFR	1298 A --> C
Negative	10327914	RESULTS: There was no significant genotypic or allelic association of the A218C polymorphism with bipolar disorder, unipolar depression, or history of attempted suicide	Mood Disorders|Bipolar Disorder|Depressive Disorder	polymerase	A218C
Negative	10334807	We conclude that the 825C/T polymorphism of the GNB3 gene did not contribute in any important way to the risk of essential hypertension or MI in these studies.	Hypertension|Coronary Disease|Euthyroid Sick Syndromes|Myocardial Infarction	GNB3	825C/T
Negative	10352164	CONCLUSIONS: Women with acute liver disease during pregnancy may have a Glu474Gln mutation in long-chain hydroxyacyl-CoA dehydrogenase	Hemolysis|Hepatitis, Viral, Human|Liver Diseases|Fatty Liver|HELLP Syndrome|Cardiomyopathy, Dilated	None	Glu474Gln
Negative	10359137	CONCLUSIONS: The results indicate that G-->T transversions do not seem to be very common mutations in p53 in lung cancers probably caused by radiation	Lung Neoplasms|Thyroid Neoplasms	p53	G-->T
Negative	11090287	Changes at this residue, should destabilise the TTR tetrameric fold, based on the known crystallographic structure of a Leu55Pro transthyretin variant	Polyneuropathies|Adenomatous Polyposis Coli	TTR	Leu55Pro
Negative	11091222	The tetranucleotide CCTG motif, previously identified as a mutation hotspot in FANCA and other human genes, was found in the vicinity of 2172-2173insG and 890-893del	Fanconi Syndrome|Fanconi Anemia	FANCA	2172-2173insG
Negative	11093066	In this study, we investigated the distribution of a G2457A polymorphism in patients with affective disorders, suicide attempters with various psychiatric diagnoses and healthy subjects	Mood Disorders	ABCG1	G2457A
Negative	11093281	Most of the NBS patients known so far are of Slav origin and carry a major founder mutation 657del5 in exon 6 of the NBS1 gene	Nijmegen Breakage Syndrome|Chromosomal Instability|Microcephaly|Leukemia, Lymphoid|Neoplasms	NBS1	657del5
Negative	11093282	DESIGN: Two single nucleotide polymorphisms (SNPs), Ser311Cys and TaqIA, within the DRD2 gene were genotyped by allelic discrimination PCR in subjects who had provided evidence of linkage to diabetes and obesity in an autosome-wide scan	Obesity|Diabetes Mellitus, Type 2|Diabetic Neuropathies|Cardiomyopathy, Dilated	DRD2	Ser311Cys
Negative	11093283	CONCLUSION: In a German population, there was no association between the W64R in beta3-AR or the 3826A-->G in UCP-1 polymorphisms and obesity	Obesity|Diabetes Mellitus, Type 2	UCP-1	3826A-->G
Negative	11711827	Moreover, in Japanese Apert patients, complication rate of cleft palate was 60% for mutation of Ser252Trp and 0 of 2 patients for Pro253Arg, with their syndactyly score being 4.90 and 5.50, respectively.	Craniofacial Dysostosis|Acrocephalosyndactylia|Craniosynostoses|Cleft Palate	FGFR2	Pro253Arg
Negative	11712081	Here, we cloned and characterized human WNT11, which showed three amino-acid substitutions (Ala121Thr, Gly156Arg, and Ser271Trp) compared with human WNT11 cDNA previously isolated by another group	Stomach Neoplasms|Uterine Cervical Neoplasms|Adenocarcinoma|Carcinoma, Renal Cell	WNT11	Ala121Thr
Negative	11712419	These include a nonsense mutation (R179X), associated with exon skipping, missense mutations (G27E, P126R), and an insertion of AAC between codons 228 and 229, leading to an insertion of amino acid Asn	Arachnodactyly|Chromosome Aberrations|Hyperammonemia|Neurologic Manifestations|Intellectual Disability|Spastic Paraplegia, Hereditary|Consciousness Disorders|Coma	ORNT1	R179X
Negative	11713964	This study aimed to assess the frequency of genotypes and haplotypes of the G/C polymorphism of IL-6 in IBD patients	Inflammatory Bowel Diseases|Cardiomyopathy, Dilated|Bone Diseases|Alveolar Bone Loss	IL-6	G/C
Negative	11718065	CONCLUSION: The results suggested that possible association existed between the use of COC and the onset of hemorrhagic stroke, however the mutations of G1691-->A in factor V gene, G20210-->A in prothrombin gene and I/D polymorphism of ACE gene did not seem to contribute to this association.	Hemorrhage|Stroke	prothrombin	G20210-->A
Negative	12113283	In summary, the optimized procedure for detection of the G894T NOS3 polymorphism is rapid, simple, and does not require confirmatory tests	Myocardial Infarction|Coronary Artery Disease	NOS3	G894T
Negative	12114473	SUBJECTS: Families of 995 breast cancer patients, from which 887 were tested for a single founder 999del5 mutation; 90 had the mutation and 797 did not	Neoplasms, Second Primary|Breast Neoplasms|Ovarian Neoplasms	BRCA2	999del5
Negative	12114473	CONCLUSIONS: The 999del5 mutation in the BRCA2 gene explains a substantial proportion of familial risk of breast cancer in Iceland, but significant familial risk remains in relatives of probands without the mutation	Neoplasms, Second Primary|Breast Neoplasms|Ovarian Neoplasms	BRCA2	999del5
Negative	12115546	At position 877, 4 ligand specificity broadening substitutions were found: T877A, T877S, T877C and T877G	Prostatic Neoplasms|Lafora Disease	androgen receptor	T877C
Negative	12116182	In order to test this hypothesis, we genotyped the 941T > G and the promoter VNTR polymorphisms in the MAOA gene and the V158M COMT polymorphism in 346 DSMIV schizophrenics and 334 controls	Schizophrenia	COMT	V158M
Negative	12116196	We found that there was a modest but statistically significant effect of the -491A/T polymorphism on plasma apolipoprotein E levels independent of the APOE genotype	Alzheimer Disease	apolipoprotein E	-491A/T
Negative	12780409	The results were compared with the frequencies of factor V Leiden in 285 and prothrombin gene G20210A mutation in 182 healthy members of the Turkish population	Retinal Artery Occlusion	prothrombin	G20210A
Negative	12780750	CONCLUSIONS: The promoter CTLA4(-318)C/T polymorphism is not in linkage disequilibrium with the pathogenic polymorphism(s) at the CTLA4 locus	Graves Disease|Gaucher Disease|Thyroiditis	CTLA4	(-318)C/T
Negative	12782766	The first patient had the heterozygous Q221X (1023C --> T) nonsense mutation in exon 8	Aniridia|Exanthema Subitum	PAX6	Q221X
Negative	12782960	We conducted a prospective case-control study to explore the impact of NOTCH4 T-25C polymorphism on the factors associated with schizophrenia	Schizophrenia	NOTCH4	T-25C
Negative	12782967	RESULTS: Three amino-acid changes were identified and shown to be in complete linkage disequilibrium: L556 V, S664W and R1126C	Schizophrenia	CELSR1	L556 V
Negative	14760152	We have investigated a single nucleotide polymorphism at exon 1 nucleotide position 29 (T-->C) of the TGF-beta1 gene that produces a substitution at codon 10 (Leu-->Pro)	Pulmonary Disease, Chronic Obstructive	TGF-beta1	T-->C
Negative	14764071	RESULTS: The Asp299Gly allele was present in 10.6% of the FH patients and 11.0% of the healthy individuals	Atherosclerosis	TLR4	Asp299Gly
Negative	14764776	The two affected siblings, their father, and three unaffected siblings were all heterozygous for the R1511X mutation, whereas the affected nephew and his father were heterozygous for the IVS34-1G>C mutation	Goiter|Hypothyroidism|Hearing Loss	thyroglobulin	R1511X
Negative	14764818	We also identified a novel (I226T) polymorphism in the coding and two new variations (-439delGC and 1059C>T) outside the coding region of the MC4R gene	Obesity	MC4R	I226T
Negative	14764818	The S127L mutation did not affect receptor inhibition by the antagonist agouti-related protein	Obesity	MC4R	S127L
Negative	14765621	CONCLUSIONS: Hereditary haemochromatosis is rarely observed among Indians and so are the C282Y and H63D mutations in the HFE gene	Genetic Diseases, Inborn|Parkinsonian Disorders|Anemia, Iron-Deficiency	HFE	C282Y
Negative	14966054	RESULTS: The C282Y mutation was present in 81 of 482 cases (16.8%) and 182 of 1104 controls (16.5%)	Coronary Disease	HFE	C282Y
Negative	14967163	We developed a real-time polymerase chain reaction (PCR)-based allelic discrimination assay for the detection of the CXCR2 single nucleotide polymorphisms (SNPs) C785T, T1208C and G1440A	Bites, Human	CXCR2	C785T
Negative	14970870	The AXIN1 gene G2063A variation was previously described as a gene mutation but we demonstrate that this is a polymorphism	Adenocarcinoma|Tumor Lysis Syndrome|Adenomatous Polyposis Coli	AXIN1	G2063A

## Sheet: 15. Alzheimer disease
Supplementary Table 15. Gold standard evidence sentences for Alzheimer’s disease - P/N: Analysis of evidence sentences (positive or negative) - PMID: PubMed ID containing evidence sentences - Evidence sentences: Evidence sentence supporting gene-biological event relationships - Gene terms: Gene mention extracted from evidence sentences - Event terms: Event mention extracted from evidence sentence…
P/N	PMID	Evidence sentences	Gene terms	Event terms	Event types
Positive	1360195	Mean ChAT activity in autopsied AD cortex was further decreased compared with controls, indicating continuous decline through the course of the disease.	ChAT	decreased	Negative_regulation
Positive	1365838	We found a significant increase in LDH activity in the FAD vs. controls and also in the AD vs. controls.	LDH	increase	Positive_regulation
Positive	1370450	Moreover, the loss of PHF following HF treatment suggests that post-translational modifications contribute to the structural stability of PHF.	PHF	stability	Protein_catabolism
Positive	1386275	Localization of amyloid precursor protein in GAP43-immunoreactive aberrant sprouting neurites in Alzheimer's disease.	amyloid precursor protein	Localization	Localization
Positive	1407412	These results suggest a possible alteration of the endothelin-1 system in the central nervous system in Alzheimer's disease.	endothelin-1	alteration	Regulation
Positive	1411529	Receptor-activated APP release was blocked by staurosporine, suggesting that protein kinases mediate neurotransmitter receptor-controlled APP processing.	APP	release	Localization
Positive	1414278	Immunohistochemical localization of the proteinase inhibitor region of amyloid precursor proteins in the neocortex of Alzheimer's disease and aged controls.	amyloid precursor proteins	localization	Localization
Positive	1414278	The present observations indicate that APPI is localized in neurons and astrocytes in the human neocortex and that APPI may be associated with lipofuscin or lysosome in the human neocortex.	APPI	localized	Localization
Positive	1417805	By increasing processing of beta APP in the secretory pathway, PKC phosphorylation may help to prevent amyloid deposition.	PKC	phosphorylation	Phosphorylation
Positive	1420205	In cultured cells, the APP is normally cleaved within the A beta to generate a large secreted derivative and a small membrane-associated fragment.	APP	cleaved	Protein_catabolism
Positive	1429732	The mechanism of proteolytic breakdown of the beta A4-amyloid protein precursor (APP) has attracted much attention because of its relevance for Alzheimer's disease.	APP	breakdown	Protein_catabolism
Positive	1478649	One of these markers, D21S221, is closely linked to the amyloid precursor protein gene (APP), which has been implicated in the etiology of familial Alzheimer disease in some families.	D21S221	linked	Binding
Positive	1512246	The amyloid beta-protein (A beta) that is progressively deposited in Alzheimer's disease (AD) arises from proteolysis of the integral membrane protein, beta-amyloid precursor protein (beta APP).	beta-amyloid precursor protein	proteolysis	Protein_catabolism
Positive	1515940	The production and localization of cell-associated forms of beta-amyloid precursor protein (APP) of Alzheimer's disease was investigated in primary cultures of mouse glial cells.	APP	localization	Localization
Positive	2574877	The precursor of the Alzheimer's disease-specific amyloid A4 protein is an integral, glycosylated membrane protein which spans the bilayer once.	amyloid A4 protein	glycosylated	Glycosylation
Positive	7479369	Distribution and expression of the alpha-tubulin mRNA in the hippocampus and the temporal cortex in Alzheimer's disease.	alpha-tubulin mRNA	Distribution	Transcription
Positive	7517023	Dephosphorylation of tau protein from Alzheimer's disease patients.	tau protein	Dephosphorylation	Dephosphorylation
Positive	8705855	Deglycosylation of PHF tangles by endoglycosidase F/N-glycosidase F converts them into bundles of straight filaments 2.5 +/- 0.5 nm in diameter, similar to those generated by the interaction of normal tau and abnormally hyperphosphorylated tau (AD P-tau).	PHF tangles	Deglycosylation	Deglycosylation
Positive	10022338	Alzheimer's disease (AD) is histopathologically characterised by the formation of neurofibrillary tangles (NFTs) that are largely composed of hyperphosphorylated tau protein (PHF-tau), and senile plaques which contain aggregates of the Abeta peptide.	PHF-tau	hyperphosphorylated	Phosphorylation
Positive	10022338	Alzheimer's disease (AD) is histopathologically characterised by the formation of neurofibrillary tangles (NFTs) that are largely composed of hyperphosphorylated tau protein (PHF-tau), and senile plaques which contain aggregates of the Abeta peptide.	Abeta peptide	aggregates	Binding
Positive	10025788	Increased CSF F2-isoprostane concentration in probable AD.	CSF	Increased	Positive_regulation
Positive	10025789	A presenilin 1 mutation (Ser169Pro) associated with early-onset AD and myoclonic seizures.	presenilin 1	associated	Binding
Positive	10026204	Alzheimer's disease is characterized by neurodegeneration and deposition of betaA4, a peptide that is proteolytically released from the amyloid precursor protein (APP).	amyloid precursor protein	released	Localization
Positive	10027417	These results demonstrate the expected result that APOE mRNA is transcribed and expressed in glial cells in human brain.	APOE	transcribed	Transcription
Positive	10027687	Upregulation of p53 and APO-1/Fas (CD95) precedes apoptosis in many cell types, and a potential role for these molecules has already been demonstrated in Alzheimer's disease (AD) and several other neurodegenerative diseases.	p53	Upregulation	Positive_regulation
Positive	10028915	Occurrence of the diffuse amyloid beta-protein (Abeta) deposits with numerous Abeta-containing glial cells in the cerebral cortex of patients with Alzheimer's disease.	Abeta	Occurrence	Positive_regulation
Positive	10029101	It is also thought that the formation of NFT results in the death of neurons.	NFT	formation	Binding
Positive	10037469	An alteration in the balance between these proteins has been implicated in Alzheimer's disease, resulting in an accumulation of thrombin:protease nexin 1 (PN1) complexes in the brains of these patients.	protease nexin 1	accumulation	Positive_regulation
Positive	10037469	An alteration in the balance between these proteins has been implicated in Alzheimer's disease, resulting in an accumulation of thrombin:protease nexin 1 (PN1) complexes in the brains of these patients.	thrombin	accumulation	Positive_regulation
Positive	10037477	The presenilin-1 gene (PS1), associated with the majority of early onset familial AD cases, has been implicated in this signaling pathway.	PS1	associated	Binding
Positive	10037734	The amyloid precursor protein (APP) has been associated with Alzheimer's disease (AD) because APP is processed into the beta-peptide that accumulates in amyloid plaques, and APP gene mutations can cause early onset AD.	APP	associated	Binding
Positive	10037734	Enhanced translation of APP mRNA provides a mechanism by which IL-1 influences the pathogenesis of AD.	APP mRNA	translation	Positive_regulation
Positive	10049767	We screened proteins for interaction with Alzheimer's beta-amyloid precursor protein (APP) and cloned a new member of the X11 protein family, X11L2.	beta-amyloid precursor protein	interaction	Binding
Positive	10053228	Alteration in brain presenilin-1 mRNA expression in sporadic Alzheimer's disease.	presenilin-1	Alteration	Regulation
Positive	10068311	Patients with Alzheimer disease exhibited a significant decrease in vasopressin (9.75 vs 16.7, p < 0.001) and neurotensin (6.82 vs 9.63, p < 0.002) neurons, as well as a corresponding increase in the GFAP-stained astrocyte/Nissl-stained neuron ratio (0.54 vs 0.10, p < 0.009).	vasopressin	decrease	Negative_regulation
Positive	10068311	These studies provide evidence that both vasopressin and neurotensin neurons are lost in Alzheimer disease, and that the astrocyte/neuron ratio is a reliable indicator of disease-related pathology within the SCN.	vasopressin	lost	Negative_regulation
Positive	10069520	As a decrease in cholinergic neurons has been observed in Alzheimer's Disease (AD), therapeutic approaches to AD include inhibition of acetylcholinesterase to increase acetylcholine levels.	acetylcholinesterase	inhibition	Negative_regulation
Positive	10071053	Our findings indicate that there is enhanced PARP activity in Alzheimer's disease and suggest that pharmacological interventions aimed at inhibiting PARP may have a role in slowing the progression of the disease.	PARP	inhibiting	Negative_regulation
Positive	10071712	AD has been associated with apolipoprotein E (apoE) epsilon 4 allele loading.	apoE	associated	Binding
Positive	10095015	Recent studies show that Zn at high concentrations accelerates aggregation of amyloid beta peptide (Abeta), the major component of senile plaques in Alzheimer's disease (AD).	amyloid beta peptide	aggregation	Binding
Positive	10188930	The role of the protein glycosylation state in the control of cellular transport of the amyloid beta precursor protein.	amyloid beta precursor protein	glycosylation	Glycosylation
Positive	10336256	Certain apolipoprotein E (apoE) isoforms have been identified as either risk or protective factors for AD, and one of the proposed mechanisms involves an interaction and potentially modulatory effects on tau hyperphosphorylation by the different apoE isoforms.	apolipoprotein E	interaction	Binding
Positive	10378383	Glycosylation of microtubule-associated protein tau in Alzheimer's disease brain.	microtubule-associated protein tau	Glycosylation	Glycosylation
Positive	10391244	Here we show that Pin1 binds to only one pT-P motif in tau and copurifies with PHFs, resulting in depletion of soluble Pin1 in the brains of Alzheimer's disease patients.	Pin1	binds	Binding
Positive	10407184	Alzheimer's disease (AD) is characterized by the aggregation of the amyloid beta-peptide (Abeta) which is generated from a larger beta-amyloid precursor protein (betaAPP).	amyloid beta-peptide	aggregation	Binding
Positive	10527805	Finally, degradation of ubiquitinated wild-type and mutant PSEN1 by the 26S proteasome was demonstrated.	PSEN1	ubiquitinated	Ubiquitination
Positive	10533070	These data strongly suggest that the region around -280 of PSEN1 promoter contains a regulatory element that controls its transcription specifically in neural cells.	PSEN1 promoter	transcription	Transcription
Positive	10560659	The results showed localization of iNOS immunoreactivity to Hirano bodies of the AD hippocampus.	iNOS	localization	Localization
Positive	10604747	Moreover, different immunohistochemical parameters influenced the extent to which colocalization of AMY deposits and Abeta immunoreactive plaques was demonstrable.	AMY deposits	colocalization	Localization
Positive	10674489	They also indicate that sulfated glycoconjugates attached to a portion of APP isoforms may play a role as a molecular determinant in the proteolysis.	APP isoforms	attached	Glycosylation
Positive	10723071	It has been reported that APP may be glycosylated as a proteoglycan.	APP	glycosylated	Glycosylation
Positive	10973954	Since FXIa proteolytically modifies the amyloid precursor protein, this observation may suggest an accessory role for PN1 in the pathobiogenesis of Alzheimer's disease.	amyloid precursor protein	modifies	Regulation
Positive	10976635	Brain metabolism and the activity of the alpha-ketoglutarate dehydrogenase complex (KGDHC), a mitochondrial enzyme, are diminished in brains from patients with Alzheimer's disease (AD).	KGDHC	diminished	Negative_regulation
Positive	10976641	In the AD cases, both sides of the PAG were affected symmetrically; in 72%, there were only senile plaques, but there were both senile plaques and neurofibrillary tangles in 9%.	PAG	affected	Regulation
Positive	10976648	Gene polymorphism affecting alpha1-antichymotrypsin and interleukin-1 plasma levels increases Alzheimer's disease risk.	alpha1-antichymotrypsin	affecting	Regulation
Positive	10976648	Gene polymorphism affecting alpha1-antichymotrypsin and interleukin-1 plasma levels increases Alzheimer's disease risk.	interleukin-1	affecting	Regulation
Positive	10978169	The progressive aggregation and deposition of amyloid beta-protein (Abeta) in brain regions subserving memory and cognition is an early and invariant feature of Alzheimer's disease, the most common cause of cognitive failure in aged humans.	amyloid beta-protein	aggregation	Gene_expression
Positive	10980129	M-CSF is increased in the brain in AD and dramatically augments the effects of Abeta on cultured microglia.	M-CSF	increased	Positive_regulation
Positive	10984641	Brain matrix metalloproteinase 1 levels are elevated in Alzheimer's disease.	metalloproteinase 1	elevated	Positive_regulation
Positive	10987824	Thus, stimulation of the ER might contribute to the therapeutic action of estrogen in the treatment of AD.	ER	stimulation	Positive_regulation
Positive	11026440	Our results demonstrate that chronic nasal administration of Abeta peptide can induce an immune response to Abeta that decreases cerebral Abeta deposition, suggesting a novel mucosal immunological approach for the treatment and prevention of AD.	Abeta	decreases	Negative_regulation
Positive	11027207	CD59 released by PIPLC cleavage was significantly reduced in AD compared with ND samples.	CD59	reduced	Negative_regulation
Positive	11027491	Recent studies of the genetic forms of AD indicate that the aggregation and deposition of Abeta42 may be a common initiating event in all forms of AD.	Abeta42	aggregation	Binding
Positive	11032409	We reviewed here that protein isomerization is enhanced in amyloid-beta peptides (Abeta) and paired helical filaments (PHFs) purified from Alzheimer's disease (AD) brains.	Abeta	enhanced	Positive_regulation
Positive	11032891	Moreover, the neuronal induction of COX-2 has been linked to neuroinflammatory aspects of Alzheimer's disease (AD).	COX-2	induction	Positive_regulation
Positive	11042199	Inheritance of the epsilon4 allele of the apolipoprotein E gene (APOE4) is a major risk factor for the development of Alzheimer's disease (AD).	apolipoprotein E	Inheritance	Positive_regulation
Positive	11045665	Apolipoprotein E (apoE) has been implicated as a risk factor for Alzheimer's disease and in the deposition, fibrillogenesis, and clearance of the amyloid beta-peptide (Abeta).	Abeta	deposition	Gene_expression
Positive	11060707	Other agents like non-steroidal anti-inflammatory drugs (NSAIDs) partly inhibit cyclooxygenase (COX) expression, as well as having a positive influence on the clinical expression of AD.	cyclooxygenase	inhibit	Negative_regulation
Positive	11063718	Amyloidogenic processing of the amyloid precursor protein (APP) with deposition in brain of the 42 amino acid long amyloid beta-peptide (A beta(42)) is considered central to Alzheimer's disease (AD) pathology.	APP	processing	Gene_expression
Positive	11070093	Accelerated neuronal death was demonstrated in the hippocampus of mice overexpressing mutated PS1 after peripheral administration of kainic acid in comparison with wt animals.	PS1	overexpressing	Gene_expression
Positive	11073810	Moreover, brain regions in which neurons express ApoE seem to be most vulnerable to neurofibrillary pathology.	ApoE	express	Gene_expression
Positive	11078212	The deposition of the amyloid beta-protein (Abeta) is a pathological hallmark of Alzheimer's disease (AD).	Abeta	deposition	Gene_expression
Positive	11078932	The angiotensin-converting enzyme (ACE) is widely expressed in the brain and may have a role in AD.	angiotensin-converting enzyme	expressed	Gene_expression
Positive	11079778	Activation of p38 kinase links tau phosphorylation, oxidative stress, and cell cycle-related events in Alzheimer disease.	p38	Activation	Positive_regulation
Positive	11080186	Tau protein is hyperphosphorylated in a site-specific manner in apoptotic neuronal PC12 cells.	Tau	hyperphosphorylated	Phosphorylation
Positive	11087768	Decline of ChAT was significant only in AD patients who died in the late stages of the disease and was maximal in those who had more severely deteriorated.	ChAT	Decline	Negative_regulation
Positive	11089576	The immunoaffinity-purified proteins were then examined on immunoblots with a PHF-tau antibody, PHF-1.	PHF-1	immunoblots	Binding
Positive	11099491	The abnormal accumulation of the amyloid beta protein (Abeta) has been implicated as an early and critical event in the etiology and pathogenesis of Alzheimer's disease (AD).	amyloid beta protein	accumulation	Positive_regulation
Positive	11099831	The processing of the amyloid precursor protein (APP) has become a major focus of research into Alzheimer's disease (AD).	amyloid precursor protein	processing	Gene_expression
Positive	11106571	The structural hallmarks of AD neurodegeneration, neurofibrillary tangles and neuritic plaques, were prominently immunolabeled with Cdc25A antibodies.	Cdc25A	immunolabeled	Gene_expression
Positive	11110539	The measured functional signal decrease in MTL areas warrants further exploration of the (early) diagnostic usefulness of functional MR imaging in cases of Alzheimer's disease and other dementias.	MTL	decrease	Negative_regulation
Positive	11117482	The contribution of alpha-synuclein accumulation in Alzheimer's disease (AD) plaques is currently a matter of scientific debate.	alpha-synuclein	accumulation	Positive_regulation
Positive	11121190	This TNF association with AD lends further support for an inflammatory process in the pathogenesis of AD.	TNF	association	Binding
Positive	11137521	Our results demonstrate that NMDA receptor subunits are selectively and differentially reduced in areas of AD brain, and these abnormalities correlate with presynaptic alterations and cognitive deficits in AD.	NMDA receptor	reduced	Negative_regulation
Positive	11137881	Beta-amyloid (Abeta) peptide deposition in the brains of Alzheimer's disease patients results in reactive astrogliosis which may enhance neuronal cell death.	Abeta	deposition	Gene_expression
Positive	11144356	Amyloid precursor proteins inhibit heme oxygenase activity and augment neurotoxicity in Alzheimer's disease.	Amyloid precursor proteins	inhibit	Negative_regulation
Positive	11146108	Ire1 alpha was ubiquitously expressed in all mouse tissues examined, and was expressed preferentially in neuronal cells in mouse brain.	Ire1 alpha	expressed	Gene_expression
Positive	11146125	First, we observed that JNK is actually activated in cerebral neurons of PS1-linked AD patients, using immunohistochemistry and Western blot analyses with anti-activated JNK antibodies.	JNK	activated	Positive_regulation
Positive	11152675	Abeta chemical alterations account for the extreme stability of AD plaque core amyloid.	Abeta	alterations	Regulation
Positive	11154834	Abeta deposits in AD were distributed more frequently in larger-sized clusters than PrP deposits in CJD.	Abeta	deposits	Negative_regulation
Positive	11158247	The data suggest that a biphasic modulation of protein kinase C and MARCKS by Abeta(1-40) combined with anoxic stress may play a role in Alzheimer's disease pathology.	MARCKS	modulation	Positive_regulation
Positive	11158247	Protein kinase C, a major neuronal regulatory protein is activated after oxidative stress and is also altered in the Alzheimer's disease brain.	Protein kinase C	activated	Positive_regulation
Positive	11160457	Moreover, FPRL1 is expressed at high levels by inflammatory cells infiltrating senile plaques in brain tissues from AD patients.	FPRL1	expressed	Gene_expression
Positive	11161591	Immunohistochemical studies revealed the presence of FGF and VEGF within the AD choroid plexus and an increased density of FGFr in both the choroid plexus and the arachnoid villi of AD patients.	VEGF	presence	Binding
Positive	11161591	The appearance of FGFr in AD arachnoid was associated with robust amyloid and vimentin immunoreactivity.	FGFr	appearance	Gene_expression
Positive	11161627	Peptides derived from proteolytic degradation of the amyloid precursor protein, e.g., amyloid beta (A beta), are considered to be central to the pathology of Alzheimer's disease (AD).	amyloid precursor protein	degradation	Protein_catabolism
Positive	11162250	Taken together, these results suggest that the caspase-3 cleavage product of Tau may contribute to the progression of neuronal cell death in Alzheimer's disease.	caspase-3	product	Gene_expression
Positive	11162589	These results add to a growing body of evidence that PKC epsilon plays an important role in modulating APP processing, and suggest that reduced PKC epsilon activity may contribute to the development of Alzheimer's disease.	PKC	reduced	Negative_regulation
Positive	11166713	Altered glycosylation of cerebrospinal fluid butyrylcholinesterase in Alzheimer's disease.	cerebrospinal fluid butyrylcholinesterase	glycosylation	Glycosylation
Positive	11216492	A hallmark of several human dementias including AD and fronto temporal dementia with Parkinsonism on chromosome 17 (FTDP-17) is the hyperphosphorylation of the microtubule-associated protein tau.	microtubule-associated protein tau	hyperphosphorylation	Phosphorylation
Positive	11326302	Glycogen synthase kinase 3 beta (GSK3 beta) phosphorylates the microtubule associated protein tau at sites that are aberrantly phosphorylated in AD.	Glycogen synthase kinase 3 beta	phosphorylates	Phosphorylation
Positive	11473109	Hyperphosphorylated isoforms of the microtubule-associated protein tau are the major components of neurofibrillary lesions in Alzheimer's disease (AD).	microtubule-associated protein tau	Hyperphosphorylated	Phosphorylation
Positive	11698143	There was a marked difference in the distribution of CYP46 in brains of control and AD patients.	CYP46	distribution	Transcription
Positive	11997007	We propose that the PP2A methylation system is the link relating elevated plasma homocysteine to AD.	PP2A	methylation	DNA_methylation
Positive	12052537	AD and ageing have been shown to increase enzyme activity for both MAOA and MAOB.	MAOB	increase	Positive_regulation
Positive	12054683	Here we show that the levels of H2S are severely decreased in the brains of Alzheimer's disease (AD) patients compared with the brains of the age matched normal individuals.	H2S	decreased	Negative_regulation
Positive	12054683	These observations suggest that CBS activity is reduced in AD brains and the decrease in H2S may be involved in some aspects of the cognitive decline in AD.	CBS	reduced	Negative_regulation
Positive	12064470	Plaque-associated disruption of CSF and plasma amyloid-beta (Abeta) equilibrium in a mouse model of Alzheimer's disease.	CSF	disruption	Gene_expression
Positive	12064514	The results have shown that CN directly dephosphorylates all of those sites of tau protein.	tau protein	dephosphorylates	Dephosphorylation
Positive	12065630	We recently found that alternative transcripts of tissue transglutaminase (tTG or TG2) were present in hippocampal brain regions of Alzheimer's disease (AD), but not in control, non-demented, age-matched brains.	TG2	transcripts	Transcription
Positive	12065653	Previous studies have shown that a minor glycoform of acetylcholinesterase (AChE) is increased in Alzheimer's disease brain and cerebrospinal fluid.	AChE	increased	Positive_regulation
Positive	12074840	Confocal double immunofluorescence analyses revealed the subcellular localization of neprilysin along axons and at synapses.	neprilysin	localization	Localization
Positive	12080182	[alpha]-Secretase ADAM10 as well as [alpha]APPs is reduced in platelets and CSF of Alzheimer disease patients.	ADAM10	reduced	Negative_regulation
Positive	12081630	According to this theory, inhibition of aberrant Abeta production should prevent or at least limit the extent of AD pathophysiology.	Abeta	inhibition	Negative_regulation
Positive	12083745	A wide range of evidence shows that cholinesterase (ChE) inhibitors can interfere with the progression of Alzheimer's disease (AD).	cholinesterase	inhibitors	Negative_regulation
Positive	12099697	Transcriptional activation and increase in expression of Alzheimer's beta-amyloid precursor protein gene is mediated by TGF-beta in normal human astrocytes.	beta-amyloid precursor protein	mediated	Positive_regulation
Positive	12099697	We report that, TGF-beta up-regulated the expression of APP at the transcription level as determined by nuclear run-on experiments.	APP	transcription	Transcription
Positive	12099697	In addition, we observed a significant increase in levels of TGF-beta in Abeta plaques and its immediate vicinity in AD-affected brain relative to controls.	TGF-beta	increase	Positive_regulation
Positive	12099698	Increased synthesis of APP may in part determine Abeta production and deposition in affected AD brain.	APP	Increased	Positive_regulation
Positive	12105112	Altered metabolism of beta APP, resulting in increased A beta production, appears central in the neuropathology of AD.	APP	metabolism	Negative_regulation
Positive	12107175	Deposition of fibrillar amyloid-beta protein (Abeta) in senile plaques and in the walls of cerebral blood vessels is a key pathological feature of Alzheimer's disease and certain related disorders.	Abeta	Deposition	Negative_regulation
Positive	12111338	Serum paraoxonase activity changes in patients with Alzheimer's disease and vascular dementia.	paraoxonase	changes	Positive_regulation
Positive	12111353	In AD cases, MDA was colocalized with tau protein in CA2 hippocampal neurons; such colocalization was rare in CA1.	MDA	colocalized	Localization
Positive	12111443	These results indicate that cognitive improvement with rivastigmine in AD is associated with central inhibition of ChEs and support a role for central BuChE in addition to AChE inhibition in modulating cholinergic function in AD.	AChE	inhibition	Negative_regulation
Positive	12111806	We found that alpha 1 laminin was heavily over-expressed in Alzheimer disease frontal cortex, and localized in reactive astrocytes of the grey and white matter, and as punctate deposits in the senile placques of the Alzheimer brain tissue.	alpha 1 laminin	over-expressed	Gene_expression
Positive	12111838	These experiments suggest that GCEE is effective in increasing brain GSH levels and may potentially play an important therapeutic role in attenuating oxidative stress in neurodegenerative diseases associated with oxidative stress such as Alzheimer disease.	GSH	increasing	Positive_regulation
Positive	12111863	These results may have important pharmacogenomic implications for AD therapies that modulate apoE expression levels.	apoE	modulate	Regulation
Positive	12112088	Increased expression of the amyloid precursor beta-secretase in Alzheimer's disease.	beta-secretase	Increased	Positive_regulation
Positive	12123558	CONCLUSION: To our knowledge, this is the first data showing in vivo that the activation of CaMKII induces both Alzheimer-like Tau phosphorylation and behavioral disturbances.	CaMKII	activation	Positive_regulation
Positive	12123840	Tau phosphorylation plays a crucial role in microtubule stabilization and in Alzheimer's disease.	Tau	phosphorylation	Phosphorylation
Positive	12127087	Seladin-1 is a gene recently shown to be down-regulated in brain regions selectively degenerated in Alzheimer's disease.	Seladin-1	down-regulated	Negative_regulation
Positive	12127670	In this study, we tested the hypothesis that NMDA receptor subunit gene expression is altered in Alzheimer's disease (AD), especially in brain regions known to be important in memory.	NMDA receptor subunit	altered	Regulation
Positive	12128077	This suggests that Abeta production is likely to be the critical event in the neurodegenerative process of AD.	Abeta	production	Gene_expression
Positive	12133587	Recently, we reported that an alternative splice variant that lacked exon 5 of the presenilin-2 (PS2) gene (PS2V) was expressed in sporadic AD (SAD) brains, and the PS2V-encoding proteins actually existed in these brains.	PS2V	expressed	Gene_expression
Positive	12139484	AD associated mutations in PSEN1,2 genes alter the gamma-secretase cleavage activity of APP resulting in increased production of amyloidogenic Abeta42.	gamma-secretase	alter	Regulation
Positive	12147324	A recent study has shown that a genetic variation in the Cathepsin D (catD) gene is a major risk factor for the development of Alzheimer's disease (AD).	Cathepsin D	variation	Positive_regulation
Positive	12163376	Alzheimer's disease (AD) is characterized by deposition of beta-amyloid (Abeta) in diffuse and senile plaques, and variably in vessels.	Abeta	deposition	Negative_regulation
Positive	12180271	As lithium is a relatively specific inhibitor of glycogen synthase kinase-3 (in comparison with other protein kinases), and other studies also point to a relevant role of this enzyme, we favor the view that glycogen synthase kinase-3 is a crucial element in the pathogenesis of Alzheimer's disease.	glycogen synthase kinase-3	inhibitor	Negative_regulation
Positive	12214023	Accumulation of hyperphosphorylated tau protein and progressive neuronal loss are among the major hallmarks of certain neurodegenerative disorders including Alzheimer's disease.	tau protein	hyperphosphorylated	Phosphorylation
Positive	12214053	However, more recently we have found that the glycosylation of the related enzyme butyrylcholinesterase (BuChE) is also altered in AD CSF.	enzyme butyrylcholinesterase	glycosylation	Glycosylation
Positive	12214114	PHF-Tau from Alzheimer Brain is Rapidly Dephosphorylated and Degraded When Injected into Neurons in situ.	PHF-Tau	Dephosphorylated	Dephosphorylation
Positive	12446966	The Abeta peptides are produced by the sequential cleavage of an amyloid precursor protein by a betasecretase followed by cleavage by a gamma secretase.	amyloid precursor protein by a betasecretase	cleavage	Protein_catabolism
Positive	12558967	Accumulation of beta amyloid (Abeta) in the brain is central to the pathogenesis of Alzheimer's disease.	beta amyloid	Accumulation	Positive_regulation
Positive	12614922	These findings suggest that total and phosphorylated tau protein may facilitate early detection and differential diagnosis of AD.	tau protein	phosphorylated	Phosphorylation
Positive	13678664	These findings underscore the importance of folate metabolism in neuronal homeostasis and suggest that folate deficiency may augment AD neuropathology by increasing ROS and excitotoxicity via HC generation.	ROS	increasing	Positive_regulation
Positive	13679420	Notably, V642I-APP knock-in ES cell-derived neurons exhibited significantly increased secretion of Abeta42 without AD-related hyperphosphorylation of tau, indicating that the direct output of the AD-causative mutation is increased Abeta42 secretion.	Abeta42	secretion	Localization
Positive	14640055	Cholinesterase inhibitors are licensed for the treatment of dementia in Alzheimer's disease.	Cholinesterase	inhibitors	Negative_regulation
Positive	14668378	In Alzheimer's disease and related disorders, the microtubule-associated protein Tau is abnormally hyperphosphorylated and aggregated into neurofibrillary tangles.	microtubule-associated protein Tau	hyperphosphorylated	Phosphorylation
Positive	14678762	These results suggest that the delayed dephosphorylation of Erk1/2 in AD cells following its BK-stimulated activation may be due to deficits of PP2A activity and impaired nuclear translocation of phosphorylated Erk1/2.	Erk1/2	dephosphorylation	Dephosphorylation
Positive	14730987	The underlying cause of Alzheimer's disease is thought to be the aggregation of monomeric beta-amyloid (Abeta), through a series of toxic oligomers, which forms the mature amyloid fibrils that accumulate at the center of senile plaques.	Abeta	aggregation	Binding
Positive	14736503	As revealed by gel chromatography, ApoE was secreted as a component of lipoproteins, and L-Ser enhanced release of cholesterol and triglycerides together with ApoE.	ApoE	secreted	Localization
Positive	14739539	NEP can degrade amyloid beta peptides, and its mRNA and protein levels are known to be reduced in the brains of patients with Alzheimer's disease (AD), making the NEP gene a substantial candidate for an AD risk factor.	NEP	degrade	Protein_catabolism
Positive	14745075	Factors involved in the increase of SHBG secretion could have an important role in the lower testosterone availability of subjects with AD.	SHBG	secretion	Localization
Positive	14761950	Tau hyperphosphorylation precedes neuritic lesion formation in Alzheimer's disease, suggesting it participates in the tau fibrillization reaction pathway.	Tau	hyperphosphorylation	Phosphorylation
Positive	14765129	We also detected the accumulation of phosphorylated PKR in the nuclei of autopsied brain tissues in Alzheimer's disease.	PKR	phosphorylated	Phosphorylation
Positive	14872255	ERK is able to phosphorylate tau protein, so the up-regulation of mGluR2 in vulnerable neurons may represent the upstream mediator of abnormal tau phosphorylation in AD.	ERK	phosphorylate	Phosphorylation
Positive	14985339	Alzheimer's disease is characterized by the accumulation of amyloid-beta peptide, which is cleaved from the amyloid-beta precursor protein (APP).	amyloid-beta peptide	cleaved	Protein_catabolism
Positive	14986149	Localization of presenilin-2 (PS-2), a transmembrane protein implicated in early onset familial Alzheimer's disease, was examined in the brains of 30 cynomolgus monkeys aged 4 to 36 years.	presenilin-2	Localization	Localization
Positive	14991462	The cleavage of APP by BACE initiates the amyloidogenic process in Alzheimer's disease (AD).	APP	cleavage	Protein_catabolism
Positive	14992812	Therefore, the increase of cleavage by alpha-secretase upon stimulation by protein kinase C (PKC) is of potential therapeutic interest for Alzheimer's disease (AD).	alpha-secretase	cleavage	Protein_catabolism
Positive	14999081	The abnormal phosphorylation of tau protein on serines and threonines is a hallmark characteristic of the neurofibrillary tangles of Alzheimer's disease (AD).	tau	phosphorylation	Phosphorylation
Positive	15004329	As a result of two sequential proteolytic cleavages, AbetaPP releases the Amyloid-beta (Abeta) peptide, which accumulates in insoluble plaques in the brain of patients affected by Alzheimer's Disease (AD).	AbetaPP	releases	Localization
Positive	15014115	Alzheimer's disease (AD) brains contain neurofibrillary tangles (NFTs) composed of abnormally hyperphosphorylated tau protein.	tau	hyperphosphorylated	Phosphorylation
Positive	15030408	The population profile of NR1 transcripts in occipital cortex differed from the profiles in other brain regions studied.	NR1	transcripts	Transcription
Positive	15043995	Abnormally high concentrations of beta-amyloid peptide (Abeta) and amyloid plaque formation in Alzheimer's disease (AD) may be caused either by increased generation or by decreased degradation of Abeta.	Abeta	degradation	Protein_catabolism
Positive	15066212	Disruption of estrogen receptor beta in mice brain results in pathological alterations resembling Alzheimer disease.	estrogen receptor beta	Disruption	Transcription
Positive	15082146	The lower ER density in CP epithelial cells of AD patients supports a potential role of estrogen in the regulation of CSF secretion of beta-amyloid protein, which may affect the accumulation of beta-amyloid in the brain parenchyma.	CSF	secretion	Localization
Positive	15084524	Immunohistochemical studies demonstrated that glypican-1 is localized in primitive plaques as well as classic plaques.	glypican-1	localized	Localization
Positive	15094079	Furthermore, insulin and IGF-I are potent neuroprotective factors and can regulate levels of phosphorylated tau, a major component of neurofibrillary tangles found in Alzheimer's brains.	tau	phosphorylated	Phosphorylation
Positive	15123332	Here, we show that VEGF is co-localized with Abeta plaques in the brains of patients with AD.	VEGF	co-localized	Localization
Positive	15126504	In comparison, increased phosphorylation of Tau, GSK-3beta, and ERK, as well as NFT formation, was observed in the AD hippocampi.	ERK	phosphorylation	Phosphorylation
Positive	15126697	Tau protein phosphorylated at threonine 181 in CSF as a neurochemical biomarker in Alzheimer's disease: original data and review of the literature.	CSF	phosphorylated	Phosphorylation
Positive	15158482	Fibrillization of tau protein is a hallmark lesion in Alzheimer's disease.	tau	Fibrillization	Localization
Positive	15172744	ApoE is localized with the major pathological hallmarks of AD, extracellular amyloid deposits and intracellular neurofibrillary tangles.	ApoE	localized	Localization
Positive	15175114	TP73 mRNA is transcribed from three promoters, termed P1-P3, and there is evidence for an additional complexity in its regulation, namely, a variable allelic expression bias in some human tissues.	TP73 mRNA	transcribed	Transcription
Positive	15178952	Four years of clinical research consistently demonstrate that CSF phosphorylated tau (p-tau) is highly increased in AD compared to healthy controls and may differentiate AD from its most relevant differential diagnoses.	CSF	phosphorylated	Phosphorylation
Positive	15181251	The risk for AD has been reported to correlate with transcriptional activity of the ApoE gene.	ApoE gene	activity	Transcription
Positive	15184080	The paired helical filaments of highly phosphorylated tau protein are the main components of neurofibrillary tangles (NFT) in Alzheimer's disease (AD).	tau	phosphorylated	Phosphorylation
Positive	15201482	These data demonstrate that endothelial cell injury results in thrombin release and suggest that the brain microcirculation could be a source of neurotoxic factors in AD.	thrombin	release	Localization
Positive	15276868	Exposure of cells to Cu2+ resulted in a significant decrease of histone acetylation, as indicated by the decrease of the overall histone acetylation and the decrease of histone H3 and H4 acetylation.	histone H3	acetylation	Acetylation
Positive	15282285	The effect of sublethal Abeta(1-42) on BDNF signaling results in the suppression of the activation of critical transcription factor cAMP response element-binding protein and Elk-1 and cAMP response element-mediated and serum response element-mediated transcription.	cAMP response element-binding protein	transcription	Transcription
Positive	15287888	Phosphorylated p38MAPK specific antibodies cross-react with sarkosyl-insoluble hyperphosphorylated tau proteins.	p38MAPK	Phosphorylated	Phosphorylation
Positive	15617532	This is the first report of immunohistochemical MT2 localization in the human hippocampus both in control and AD cases.	MT2	localization	Localization
Positive	15676027	Semaphorin3A signalling is mediated via sequential Cdk5 and GSK3beta phosphorylation of CRMP2: implication of common phosphorylating mechanism underlying axon guidance and Alzheimer's disease.	CRMP2	phosphorylation	Phosphorylation
Positive	15681800	BACE1 gene expression is tightly regulated at the transcriptional level and the transcription factor Sp1 plays an important role in regulation of BACE1 to process amyloid precursor protein generating amyloid beta protein.	BACE1	regulation	Regulation
Positive	15686108	In this study, we analyzed high expression of protein phosphatase (PP) 2A in Alzheimer's disease brain compared to that of the control brain, which result from hyperphosphorylation of histone H1.	histone H1	hyperphosphorylation	Phosphorylation
Positive	15703796	Inhibition of gamma-secretase, one of the enzymes responsible for the cleavage of the amyloid precursor protein (APP) to produce pathogenic A beta peptides, is an attractive approach for the treatment of Alzheimer's disease.	APP	cleavage	Protein_catabolism
Positive	15708437	Consistent with these findings, the immunocytochemical analysis showed that in AD cases, Fyn levels were decreased in the synapses and increased in the neuronal cell bodies where it was colocalized with neurofibrillary tangles.	Fyn	decreased	Negative_regulation
Positive	15716413	Overproduction of the amyloid beta (Abeta) peptide is a key factor in the pathogenesis of Alzheimer's disease (AD), but the mechanisms of its pathogenic effects have not been defined.	amyloid beta	Overproduction	Gene_expression
Positive	15755671	Levels and cleavage of PHF-1 tau were markedly increased in AD brain compared with control.	PHF-1	cleavage	Protein_catabolism
Positive	15792809	Here we report that Abeta induces the proliferation of the mouse microglial cell line Ra2 by increasing the expression of macrophage colony-stimulating factor (M-CSF).	macrophage colony-stimulating factor	expression	Gene_expression
Positive	15809332	Alzheimer's beta-secretase (BACE1), an aspartic protease, cleaves amyloid precursor protein to produce a neurotoxic peptide, amyloid-beta, which plays a role in triggering Alzheimer's disease.	beta-secretase	produce	Gene_expression
Positive	15911766	HVC neurons of the replaceable kind showed a consistent and robust underexpression of the deubiquitination gene ubiquitin carboxyl-terminal hydrolase (UCHL1) that is involved with protein degradation.	gene ubiquitin carboxyl-terminal hydrolase	deubiquitination	Deubiquitination
Positive	15911766	HVC neurons of the replaceable kind showed a consistent and robust underexpression of the deubiquitination gene ubiquitin carboxyl-terminal hydrolase (UCHL1) that is involved with protein degradation.	UCHL1	deubiquitination	Deubiquitination
Positive	15982786	We found that the distribution of Am-protected AChE (indicating the Am itself) is similar to tracers having no intracerebral binding sites.	AChE	distribution	Transcription
Positive	16011742	These data suggest that cleavage of ApoE, leading to the generation of this fragment, contributes to the pathogenic effect of ApoE4 in AD.	ApoE	cleavage	Protein_catabolism
Positive	16033885	Presenilin 1 (PS1) plays an essential role in the gamma-secretase cleavage of the amyloid precursor protein (APP) and the generation of Abeta peptides.	APP	cleavage	Protein_catabolism
Positive	16096820	The transcription of endothelial nitric oxide synthase depends on an adequate cholinergic innervation of microvessels and vasoregulative abnormalities have been reported in AD.	endothelial nitric oxide synthase	transcription	Transcription
Positive	16154999	Our data encourage further analyses of the ACE gene for disease association and raise the question of whether currently prescribed ACE inhibitors could elevate cerebral Abeta levels in humans.	ACE	prescribed	Transcription
Positive	16186172	Amyloid-beta induces disulfide bonding and aggregation of GAPDH in Alzheimer's disease.	GAPDH	aggregation	Protein_catabolism
Positive	16226260	The proteolysis of beta-amyloid (Abeta) requires neprylisin, an enzyme that has been shown as reduced in Alzheimer's disease (AD).	Abeta	proteolysis	Protein_catabolism
Positive	16337035	The amyloid precursor protein (APP) plays a central role in Alzheimer's disease (AD) pathogenesis through its cleavage leading to the accumulation of the peptide betaA4.	amyloid precursor protein	cleavage	Protein_catabolism
Positive	16490286	Using enzymatic deglycosylation of clusterin isolated from cerebrospinal fluid, we found that the carbohydrates attached to clusterin were of the N-linked type and sialic acids.	clusterin	deglycosylation	Deglycosylation
Positive	16504486	Faulty regulation of tau phosphorylation by the reelin signal transduction pathway is a potential mechanism of pathogenesis and therapeutic target in Alzheimer's disease.	reelin	regulation	Regulation
Positive	17076654	An improved understanding of the pathogeneses of AD has now led to the identification of numerous therapeutic targets designed to alter amyloid beta protein (Abeta) or tau accumulation.	amyloid beta protein	alter	Regulation
Positive	17098332	Our findings of an inverse correlation between neprilysin and insoluble A beta levels in both groups suggest that neprilysin is involved in the clearance of A beta.	neprilysin	involved	Regulation
Positive	17307738	Ectodomain shedding and intramembrane proteolysis of the amyloid precursor protein (APP) by alpha-, beta- and gamma-secretase are involved in the pathogenesis of Alzheimer disease (AD).	amyloid precursor protein	proteolysis	Protein_catabolism
Positive	18003433	Our results show that MEG recordings are less complex and more regular in AD patients than in control subjects.	MEG	regular	Regulation
Positive	18292230	During stress, Akt is ubiquitinated and degraded by the tau ubiquitin ligase CHIP, and this largely depends on the Hsp90 complex.	Akt	ubiquitinated	Ubiquitination
Positive	18326497	Ceftriaxone elevated EAAT2 transcription in PHFA through the nuclear factor-kappaB (NF-kappaB) signaling pathway.	EAAT2	transcription	Transcription
Positive	18376059	Promoter methylation analysis of SIRT3, SMARCA5, HTERT and CDH1 genes in aging and Alzheimer's disease.	SMARCA5	methylation	DNA_methylation
Positive	18511958	In the light of recent studies AICD seems to be another product of APP proteolysis endowed with important biological functions that may contribute to Alzheimer's disease pathology.	APP	proteolysis	Protein_catabolism
Positive	18660751	Finally, we found that nascent low-density lipoprotein receptor, a known substrate of PCSK9, is also acetylated.	PCSK9	acetylated	Acetylation
Positive	18780965	Alzheimer's disease (AD) is associated with brain insulin resistance and insulin deficiency, whereas Type 2 diabetes mellitus (T2DM) is associated with peripheral insulin resistance.	T2DM	associated	Binding
Positive	18807174	These data suggest that blocking the binding of Abeta to p75(NTR) may reduce neuronal loss in Alzheimer's disease.	Abeta	binding	Binding
Positive	18983893	Our study suggests that the -421C allele may induce lower GRIN2B transcriptional activity and NR2B protein expression, thus it is associated with AD.	GRIN2B	activity	Transcription
Positive	19028695	By mutagenesis we show that nicastrin is S-palmitoylated at Cys(689), and APH-1 is S-palmitoylated at Cys(182) and Cys(245).	nicastrin	S-palmitoylated	Hydroxylation
Positive	19239106	Mutations in the amyloid precursor protein (APP) gene cause familial AD and enhance the secretion of amyloid-beta-protein (Abeta).	Abeta	secretion	Localization
Positive	19369384	Alpha-Synuclein contributes to GSK-3beta-catalyzed Tau phosphorylation in Parkinson's disease models.	GSK-3beta	catalyzed	Catalysis
Positive	19384575	We further show that chronic VPA administration results in increased acetylation of histone H3 in brain, consistent with the histone deacetylase inhibitory action of VPA and putatively linked to a neuroprotective action of the drug mediated at the epigenetic level.	histone H3	acetylation	Acetylation
Positive	19914323	Inflammatory stimuli upregulate transcription of inducible nitric oxide synthase (iNOS), which can lead to the production of nitric oxide and other reactive nitrogen species.	nitric oxide synthase	transcription	Transcription
Positive	20511397	Cellular apoE and plasma apoE exist as multiple glycosylated and sialylated glycoforms with plasma apoE being less glycosylated/sialylated than cell-derived apoE.	apoE	glycosylated	Glycosylation
Positive	20573497	We previously demonstrated that presenilin1 (PSEN1), a gene involved in amyloidogenesis, is modulated by DNA methylation in neuroblastoma cells and Alzheimer's mice in an experimental model of nutritionally altered one-carbon metabolism.	presenilin1	methylation	DNA_methylation
Positive	20634292	Only the dephosphorylated tau protein behaves as an agonist of muscarinic M1 and M3 receptors, provoking a robust and sustained intracellular calcium increase finally triggering neuronal death.	tau protein	dephosphorylated	Dephosphorylation
Positive	20833281	Tuning acetylation levels with HAT activators: therapeutic strategy in neurodegenerative diseases.	HAT	acetylation	Acetylation
Positive	21422520	We observed an association of the rs11136000 AD-risk variant with low clusterin plasma levels in an allele-dose dependent manner in the healthy individuals (p = 0.011).	clusterin plasma	association	Binding
Positive	21458529	We further show that T3 treatment decreases both histone H3 acetylation and histone H3 lysine 4 methylation at the APP promoter and that chemical inhibitors of histone deacetylases and histone lysine demethylase abrogate T3-dependent APP silencing.	histone H3	acetylation	Acetylation
Positive	21812329	Taken together, these findings indicate that isoaspartyl methylation leads to partial blockade of fibrillogenesis of Abeta by inhibiting the beta transition in the Abeta peptide.	Abeta	methylation	DNA_methylation
Positive	22062134	FH induced dephosphorylation (inactivation) of LIMK2 and subsequent dephosphorylation (activation) of cofilin, which may be responsible for the amelioration of neuronal synaptic structure and function.	LIMK2	dephosphorylation	Dephosphorylation
Positive	22076866	As an application of our approach, the intermolecular interaction of amyloid precursor protein and the adaptor protein Fe65 associated with Alzheimer's disease was quantified.	Fe65	interaction	Binding
Positive	22166205	Our data demonstrate that BACE1 gene expression is regulated by DNA methylation of at least two CpG sites at positions +298 and +351 in the 5'-UTR in BV-2 microglial cells.	BACE1 gene	methylation	DNA_methylation
Positive	22166205	Bisulfite-sequencing analysis revealed that two CpG sites at positions +298 and +351 in the 5'-untranslated region (5'-UTR) of the BACE1 gene were specifically demethylated in BV-2 cells treated with 5-Aza.	BACE1 gene	demethylated	DNA_demethylation
Positive	22272624	PSEN1 promoter demethylation in hyperhomocysteinemic TgCRND8 mice is the culprit, not the consequence.	PSEN1	demethylation	DNA_demethylation
Positive	22272624	Our previous findings about the demethylation of Presenilin1 gene promoter in nutritionally-induced hyperhomocysteinemia in a transgenic mouse model clearly demonstrated that Presenilin1 is regulated by DNA methylation.	Presenilin1 gene promoter	demethylation	DNA_demethylation
Positive	22349685	Zn2+ can accelerate assembly of the amyloid-β peptides (Aβ) and tau protein central to the neuropathological changes found in Alzheimer's disease (AD).	tau protein	assembly	Binding
Positive	22728099	BACE1 mRNA levels were increased in aged 3xTg-AD mice as well as in AD PBMCs along with an increase in promoter accessibility and histone H3 acetylation, while the BACE1 promoter region was less accessible in PBMCs from MCI individuals.	BACE1 mRNA	acetylation	Acetylation
Positive	22732502	Analysis of SNAP25 mRNA expression and promoter DNA methylation in brain areas of Alzheimer's Disease patients.	SNAP25 mRNA	methylation	DNA_methylation
Positive	22764226	These findings reveal a novel mechanism involving methylation-dependent pathways in L-dopa induces PP2A hypomethylation and increases Tau phosphorylation, which may be potentially detrimental to neuronal cells.	PP2A	hypomethylation	Methylation
Positive	22981949	The mechanisms for abnormal Reelin expression in some of these disorders are currently unknown although possible explanations include early developmental insults, mutations, hypermethylation of the promoter for the Reelin gene (RELN), miRNA silencing of Reelin mRNA, FMRP underexpression and Reelin processing abnormalities.	Reelin gene	hypermethylation	DNA_methylation
Positive	23616440	Furthermore, we show that Aβ treatment of glial cells leads to de-phosphorylation of Bcl10 and an increased CaN-Bcl10 interaction.	Bcl10	de-phosphorylation	Dephosphorylation
Positive	23948933	Analysis of HSPA8 and HSPA9 mRNA expression and promoter methylation in the brain and blood of Alzheimer's disease patients.	HSPA8	methylation	DNA_methylation
Positive	24602981	Methylation analysis of SST and SSTR4 promoters in the neocortex of Alzheimer's disease patients.	SSTR4 promoters	Methylation	Methylation
Negative	1362796	As a model for AD, we examined entorhinal cortex perforant path transection in the rat brain, which caused rapid increases of C1qB mRNA in the ipsilateral, but not contralateral, hippocampus and entorhinal cortex.	C1qB	increases	Positive_regulation
Negative	1376245	By contrast, other proline directed Ser/Thr kinases such as p34(cdc2) combined with cyclin A or B have only minor effects on tau phosphorylation.	cdc2	phosphorylation	Phosphorylation
Negative	1376918	We have studied the phosphorylation of tau protein from Alzheimer paired helical filaments, of tau from normal human brain, and of recombinant tau isoforms.	tau	phosphorylation	Phosphorylation
Negative	1402996	We found no significant Alzheimer's disease-specific alteration of APP mRNA expression when compared to the other neurological diseases as controls.	APP mRNA	alteration	Regulation
Negative	1409664	Decreased choline acetyltransferase mRNA expression in the nucleus basalis of Meynert in Alzheimer disease: an in situ hybridization study.	choline acetyltransferase	expression	Transcription
Negative	1418219	The results of this study clearly establish the expression of PN-II and its mRNA within the dorsal root ganglia neurons and their processes, and provide another point of departure for studies of the molecular mechanisms underlying the deposition of amyloid beta-protein and its relationships to the formation of neuritic plaques and neurofibrillary tangles.	PN-II	expression	Transcription
Negative	1431910	Because this cleavage event is incompatible with amyloid production, it has been assumed that secreted APP cannot serve as a precursor of the amyloid depositions observed in Alzheimer's disease.	APP	secreted	Localization
Negative	1480751	These data do not support a role of declining vasopressin secretion in age-related memory decline.	vasopressin	secretion	Localization
Negative	1599432	We have isolated cDNAs corresponding to two alternatively spliced transcripts of a novel human gene, HSJ1, which show sequence similarity to the bacterial DnaJ protein and the yeast homologues.	HSJ1	transcripts	Transcription
Negative	1698654	The goal of the present study was to examine the expression in NCL brain tissue of one of the serine proteinase inhibitors, alpha 1-antichymotrypsin.	alpha 1-antichymotrypsin	expression	Gene_expression
Negative	2128513	Visualization of brain monoamine oxidase B (MAO-B) in dementia of Alzheimer's type by means of large cryosection autoradiography: a pilot study.	brain monoamine oxidase B	Visualization	Localization
Negative	2575136	Depletion, in infected mice, of all T lymphocytes by treatment with anti-Thy-1 monoclonal antibody prevented virus elimination from the foot, and the same was true when the CD8+ CTLs were removed.	CD8+	removed	Deglycosylation
Negative	7517023	Out of the three enzymes tested, protein phosphatase 2A was only effective in dephosphorylating tau at these Alzheimer-type epitopes.	protein phosphatase 2A	dephosphorylating	Dephosphorylation
Negative	7585153	We now show that as a consequence of glycation, PHF-tau from AD and AGE-tau generate oxygen free radicals, thereby activating transcription via nuclear factor-kappa B, increasing amyloid beta-protein precursor and release of approximately 4 kD amyloid beta-peptides.	amyloid beta-protein precursor	transcription	Transcription
Negative	7595582	Protein phosphatase 2A is the major enzyme in brain that dephosphorylates tau protein phosphorylated by proline-directed protein kinases or cyclic AMP-dependent protein kinase.	Protein phosphatase 2A	dephosphorylates	Dephosphorylation
Negative	7702702	Thus, the D-amino acids present in CSF may originate from degradation of brain proteins.	CSF	degradation	Protein_catabolism
Negative	7946342	The hypophosphorylation of autopsy-derived adult human tau is due to rapid dephosphorylation postmortem, and protein phosphatases 2A (PP2A) and 2B (PP2B) in human brain biopsies dephosphorylate tau in a site-specific manner.	protein phosphatases 2A	dephosphorylate	Dephosphorylation
Negative	8431762	Binding to A4 was also demonstrated by a chemically deglycosylated protein core preparation.	A4	deglycosylated	Deglycosylation
Negative	10022338	In the present study, the effects of injections into the cerebral cortex of either okadaic acid (OA), an inhibitor of protein phosphatases 1 and 2A, or saline were investigated.	protein phosphatases 1	inhibitor	Negative_regulation
Negative	10025719	Here we studied G3PD activity and expression levels, using two-dimensional gel analysis, in five brain regions of patients with DS and Alzheimer's disease (AD).	G3PD	expression	Gene_expression
Negative	10025719	G3PD activity was significantly elevated in the frontal, parietal, occipital and temporal lobe of DS as well, but not in the corresponding AD brain regions.	G3PD	elevated	Positive_regulation
Negative	10026204	Overexpression of presenilins, especially that of PS2, induces increased susceptibility for apoptosis that is even more pronounced in cells expressing presenilin mutants.	presenilins	Overexpression	Gene_expression
Negative	10026381	To analyse the influence of apolipoprotein E (APOE) genotype on the extent of white matter lesions (WMLs) in Alzheimer's disease (AD), we examined 60 AD patients with magnetic resonance imaging.	apolipoprotein E	influence	Regulation
Negative	10026391	The presence of the biomarkers of oxidative damage, protein carbonyl formation and the inactivation of oxidatively sensitive brain creatine kinase (CK BB, cytosolic isoform), were studied in frontal lobe autopsy specimens obtained from patients with different age-related neurodegenerative diseases: Alzheimer's disease (AD), Pick's disease (PkD), diffuse Lewy body disease (DLBD), Parkinson's disea…	CK BB	inactivation	Positive_regulation
Negative	10027417	To examine whether APOE might be synthesized by human neurons, we performed in situ hybridization on paraffin-embedded and frozen brain sections from three nondemented controls and five Alzheimer's disease (AD) patients using digoxigenin-labeled antisense and sense cRNA probes to human APOE.	APOE	synthesized	Gene_expression
Negative	10027549	Besides apolipoprotein E (APOE) polymorphism, whose association with Alzheimer's disease (AD) has been confirmed in most of the numerous population samples studied, other markers have been investigated.	apolipoprotein E	association	Binding
Negative	10029564	Increased phosphoglycerate kinase in the brains of patients with Down's syndrome but not with Alzheimer's disease.	phosphoglycerate kinase	Increased	Positive_regulation
Negative	10037469	Binding was potently inhibited by soluble heparin and did not occur with the mutant PN1 (K7E) deficient in heparin binding.	K7E	deficient	Gene_expression
Negative	10048303	We hypothesize that specific interactions of A beta with the inflammatory serpin, alpha 1-antichymotrypsin, abolish the serpin proteinase inhibitor activity and stimulate formation of the neurotoxic fibrillar form of A beta.	serpin, alpha 1-antichymotrypsin	interactions	Binding
Negative	10069575	Expression of the presenilin 2 was detected by RT-PCR and compared with that of presenilin 1 and betaAPP in the brain and in peripheral tissues (liver, kidney, and spleen).	presenilin 2	Expression	Gene_expression
Negative	10069575	The gene expression of PS2 increased with age but was not affected by the presence of numerous amyloid plaques.	PS2	expression	Gene_expression
Negative	10071053	In the present study we sought evidence of PARP activation in Alzheimer's disease by immunostaining sections of frontal and temporal lobe from autopsy material of 20 patients and 10 controls, both for PARP itself and for its end-product, poly(ADP-ribose).	PARP	activation	Positive_regulation
Negative	10072057	HLA A2 allele is associated with age at onset of Alzheimer's disease.	allele	associated	Binding
Negative	10073945	Using these antisera we show that the expression of SR-A protein is induced during monocyte to macrophage differentiation and that SR-A mediates 80% of the uptake of acetylated low density lipoprotein by human monocyte-derived macrophages.	SR-A protein	acetylated	Acetylation
Negative	10081920	We investigated the influence of glutamate and IL-6 on tau phosphorylation in cultured primary rat hippocampal neurons.	IL-6	glutamate	Hydroxylation
Negative	10082470	RAGE also functions as a signal transduction receptor for amyloid beta peptide, known to accumulate in Alzheimer disease in both affected brain parenchyma and cerebral vasculature.	signal transduction receptor	accumulate	Binding
Negative	10194381	While the pathogenic mechanism of APOE in AD is not yet clear, APOE isoforms appear to differentially influence the aggregation of A beta, the principal component of Alzheimer-associated beta-amyloid deposits.	APOE	aggregation	Binding
Negative	10198816	Both immunocytochemistry and in situ hybridization demonstrated preferential localizations of GLUT1 on brain capillaries and GLUT3 on neurons, respectively.	GLUT1	localizations	Localization
Negative	10327206	Further, some PS1 mutants enhance secretion of the longer form of amyloid beta protein (Abeta42).	amyloid beta protein	secretion	Localization
Negative	10378383	Deglycosylation of PHF tangles converts them into bundles of straight filaments and restores their accessibility to microtubules.	PHF tangles	Deglycosylation	Deglycosylation
Negative	10462112	We conclude that there is no genetic association between A2M and AD in our case-control sample.	A2M	association	Binding
Negative	10527895	We now report that cross-linked Tau and MAP2 homodimers readily promote tubulin polymerization and that monomer and dimer affinity for MTs is surprisingly similar.	MAP2 homodimers	cross-linked	Glycosylation
Negative	10672322	We examined the immunohistochemical localization of alpha-synuclein in 77 human brain tumors.	alpha-synuclein	localization	Localization
Negative	10754402	Human amylin stimulates inflammatory cytokine secretion from human glioma cells.	Human amylin	secretion	Localization
Negative	10837914	To study the transcription control of the beta-amyloid precursor protein (betaAPP) in Alzheimer's disease (AD), we functionally characterized the betaAPP gene promoter in differentiated cells.	beta-amyloid precursor protein	transcription	Transcription
Negative	10971048	Galantamine, a novel treatment for Alzheimer's disease (AD), has a dual mechanism of action, combining allosteric modulation of nicotinic acetylcholine receptors with reversible, competitive inhibition of acetylcholinesterase.	acetylcholinesterase	inhibition	Negative_regulation
Negative	10973821	In this context, we examined whether overexpression of Rab11 or its constitutively active mutant Rab11Q70L could affect betaAPP maturation in human HEK293 cells.	Rab11	overexpression	Gene_expression
Negative	10978191	The final step in the generation of the amyloid-beta protein (Abeta), implicated in the etiology of Alzheimer's disease, is proteolysis within the transmembrane region of the amyloid precursor protein (APP) by gamma-secretase.	Abeta	generation	Gene_expression
Negative	10980733	BACKGROUND: Whereas several authors recently reported a positive association between the alpha2-macroglobulin gene (A2M) and late-onset AD (LOAD), others were unable to replicate these findings.	A2M	association	Binding
Negative	10984641	We have therefore determined the levels of MMP 1 (collagenase) in the normal human brain and in AD.	MMP 1	levels	Gene_expression
Negative	11016545	Regulation of amyloid precursor protein processing by Abeta in human glioma cells.	amyloid precursor protein	processing	Gene_expression
Negative	11020224	These results suggest that the loss or partial loss of PS-1 activities in Notch-1 proteolysis and its nuclear translocation may be irrelevant for the neuropathology of Alzheimer's disease.	Notch-1	translocation	Localization
Negative	11029529	FE65 is a protein that is involved in APP metabolism and may facilitate the production of Abeta.	FE65	facilitate	Positive_regulation
Negative	11032625	The altered glycosylation was due to increased concentrations of a minor AChE isoform that does not bind to concanavalin A (Con A).	concanavalin A	bind	Binding
Negative	11032626	The pathogenesis of white matter changes in Alzheimer's disease may be independent of APO E genotype.	APO E	independent	Positive_regulation
Negative	11038791	METHODS: Both VEP and AEP were elicited from 39 patients with Alzheimer's disease, 34 aged schizophrenics and 40 normally age-matched subjects.	VEP	elicited	Positive_regulation
Negative	11040419	But our primary aim is to review the literature regarding BDNF distribution in the human brain, and the modifications of BDNF expression which occur in the brain of individuals with Alzheimer's disease and Parkinson's disease.	BDNF	modifications	Regulation
Negative	11041282	No association between the alpha2-macroglobulin (A2M) deletion and Alzheimer's disease, and no change in A2M mRNA, protein, or protein expression.	A2M	deletion	Gene_expression
Negative	11041282	The lack of an association between the A2M-2 allele and AD in the present study, and the lack of abnormalities in the A2M mRNA or protein suggest that the A2M-2 allele is not associated with AD.	A2M-2	association	Binding
Negative	11042199	Although the association between APOE4 and AD is well documented, the mechanism by which apolipoprotein E exerts an isoform-specific effect on neurons in disease is unknown.	APOE4	association	Binding
Negative	11059791	Missense mutations in the presenilin genes PS1 and PS2, implicated in early onset familial AD, cause abnormal betaAPP processing with resultant overproduction of betaA42 and related neurotoxic peptides.	PS2	overproduction	Gene_expression
Negative	11063718	Here, we describe an aggressive form of AD caused by a novel missense mutation in APP (T714I) directly involving gamma-secretase cleavages of APP.	APP	cleavages	Protein_catabolism
Negative	11065130	In conclusion, the FE65 gene may be a minor genetic determinant only for sporadic late-onset AD forms, although, we cannot conclude that this impact is mediated by a modulation of the APP process and/or Abeta peptide deposition.	APP	modulation	Regulation
Negative	11065280	In the present review we summarize recent knowledge on mechanisms of Abeta aggregation, its role in Abeta neurotoxicity, and binding of Abeta peptides to putative neuronal and glial receptors.	Abeta	binding	Binding
Negative	11069120	Neither of these effects are observed in the presence of the specific ER antagonist ICI 182,780, and are absent in neuroblastoma cells not expressing ER.	ER	expressing	Gene_expression
Negative	11072133	Genomic structure, expression pattern, and chromosomal localization of the human calsenilin gene: no association between an exonic polymorphism and Alzheimer's disease.	calsenilin	localization	Localization
Negative	11072144	To study the effect of the presence of the epsilon4 allele on cognitive function, we compared intelligence-test scores and component values for event-related potentials for epsilon4 and non-epsilon4 carriers in a group of 134 young females.	epsilon4 allele	effect	Regulation
Negative	11084038	AEBSF inhibition of beta-secretase cleavage was immediate and did not affect alpha-secretase cleavage.	beta-secretase	cleavage	Protein_catabolism
Negative	11095526	Association of APOE promoter but not A2M polymorphisms with risk of developing Alzheimer's disease.	APOE	Association	Binding
Negative	11095528	However, there is no evidence that the Fe65s and X11s are present within the same cell type or cell compartment and are thus capable of competing for binding to APP.	APP	binding	Binding
Negative	11101689	The cytoplasmic domain of HSD-2 was expressed in Escherichia coli.	HSD-2	expressed	Gene_expression
Negative	11113217	They then used log-linear and logistic regression analyses to test for possible interactions between APOE genotype and the promoter polymorphisms on risk of AD.	APOE	interactions	Binding
Negative	11113632	We also demonstrated that basal and stimulated AC activities in the presence of calcium and calmodulin (Ca(2+)/CaM) were significantly decreased in AD parietal cortex.	CaM	decreased	Negative_regulation
Negative	11129390	This very sensitive method found no increase in the permeability of the BBB to albumin in young and aged SAMP8 mice.	albumin	increase	Positive_regulation
Negative	11139000	This study tested the hypothesis that stress can also significantly inhibit the IgG antibody response to a pneumococcal bacterial vaccine.	IgG antibody	inhibit	Negative_regulation
Negative	11145195	We, and others, hypothesize that intraneuronal misregulation of APP leads to an accumulation of Abeta peptides in intracellular compartments.	APP	misregulation	Localization
Negative	11146106	Inhibition of the survival-promoting NF-kappa B signaling pathway by HNE may contribute to neuronal death under conditions in which membrane lipid peroxidation occurs.	NF-kappa B	Inhibition	Negative_regulation
Negative	11146649	We also show that the levels of BiP are not significantly different in the brains of individuals with sporadic Alzheimer's disease or PS1-mediated FAD to levels in control brains.	BiP	levels	Gene_expression
Negative	11148253	The expression levels of three synaptic proteins (synaptophysin, synaptotagmin, and growth-associated protein 43 [GAP43]) in AD cases clinically classified by Clinical Dementia Rating (CDR) score were analyzed.	synaptophysin	expression	Gene_expression
Negative	11148253	Levels of synaptotagmin and GAP43 were unchanged in mild AD, but cases with CDR of >1 had a progressive decrement in these synaptic proteins.	GAP43	Levels	Gene_expression
Negative	11152683	Our findings suggest that tissue-specific splicing of the BACE mRNA may explain the observation that in the human pancreas robust transcription of the BACE gene does not translate into recovered enzymatic activity.	BACE mRNA	transcription	Transcription
Negative	11157069	In cultures that were treated with amyloid beta (Abeta), PS1 mutations significantly increased neuritic dystrophy and AD-like changes in tau such as hyperphosphorylation, release from MT, and increased tau protein levels.	amyloid beta	hyperphosphorylation	DNA_methylation
Negative	11158243	Ser-59 is the major phosphorylation site in alphaB-crystallin accumulated in the brains of patients with Alexander's disease.	alphaB-crystallin	accumulated	Positive_regulation
Negative	11161591	No qualitative changes in the distribution of FGF and VEGF were observed in the AD choroid plexus.	VEGF	distribution	Transcription
Negative	11166713	In the present study, the glycosylation of butyrycholinesterase (BuChE) was found to be altered in AD CSF.	AD CSF	glycosylation	Glycosylation
Negative	11166713	By combining an analysis of CSF AChE and BuChE glycosylation, it is possible to identify cases of AD with more than 90% sensitivity and specificity.	CSF AChE and BuChE	glycosylation	Glycosylation
Negative	11229362	In this study, we show that PDI specifically localizes to neurons, where there is no substantial increase in AD compared to age-matched controls.	PDI	localizes	Localization
Negative	11266469	Finally, we show an altered response to Wnt signaling and impaired ubiquitination of beta-catenin in the absence of PS1, a phenotype that may account for the increased stability in PS1-deficient cells.	Wnt	ubiquitination	Ubiquitination
Negative	11401495	Secreted Abeta does not mediate neurotoxicity by antibody-stimulated amyloid precursor protein.	Abeta	Secreted	Localization
Negative	11425239	Characterization of proteins and their modifications (amino acid substitutions, glycosylation or phosphorylation) in CSF will be a useful tool in the investigation of the pathophysiology of brain disorders such as AD.	CSF	glycosylation	Glycosylation
Negative	11432833	Furthermore, Pin1 binds c-Jun that is phosphorylated on Ser63/73-Pro motifs by activated JNK or oncogenic Ras.	oncogenic Ras	phosphorylated	Phosphorylation
Negative	11473109	Our results also show that reduced PP2A activity is associated with altered compartmentalization and ubiquitination of tau, resembling a key pathological finding in AD.	PP2A	ubiquitination	Ubiquitination
Negative	11640947	Moreover, we examined the immunolocalization of pRb and E2F1 in non-demented control and AD brain tissue.	E2F1	immunolocalization	Localization
Negative	11640947	We found that pRb exhibited increased levels of Ser795 phosphorylation in response to Abeta in the nucleus of PC12 cells and also in the nucleus of a subset of neurons during AD.	Abeta	phosphorylation	Phosphorylation
Negative	11997007	Protein phosphatase 2A (PP2A) heterotrimer formation is necessary for efficient dephosphorylation of the tau protein.	Protein phosphatase 2A	dephosphorylation	Dephosphorylation
Negative	12052539	This suggests the possibility that the elevated expression of BACE2 is involved in the Alzheimer-type neuropathology of DS.	BACE2	expression	Gene_expression
Negative	12052539	In the present study, changes in the expression of BACE2 were investigated immunohistochemically in the frontal cortex of patients with Down syndrome (DS).	BACE2	expression	Gene_expression
Negative	12054529	Based on our data we conclude that functional caspase 12 is lost in humans and that it can therefore not play a role in Alzheimer's disease.	caspase 12	lost	Negative_regulation
Negative	12064514	The role of tau phosphorylation in the fibrillogenesis has not yet been unraveled.	tau	phosphorylation	Phosphorylation
Negative	12070670	Aggregates of mutated huntingtin, alpha-synuclein, or unidentified protein in motor neuron disease type of frontotemporal dementia were always negative.	alpha-synuclein	negative	Gene_expression
Negative	12074828	There was no such association between BChE-K and PON1-R, nor PON1-R and APOE-epsilon 4.	BChE-K	association	Binding
Negative	12076977	Mice expressing the apoE4 protein isoform have a greater NO production than mice expressing the apoE3 protein isoform.	apoE4	expressing	Gene_expression
Negative	12093089	The aim of the present study was to investigate whether AR expression changes in relation to aging and AD.	AR	expression	Gene_expression
Negative	12095226	Therefore, as AD is a late-onset disease, we sort to investigate how conditions hypothesised to model ageing affect apoE metabolism, such as the transport of apoE along the secretory pathway.	apoE	metabolism	Binding
Negative	12095653	Significantly, patients whose age at onset of AD was 80 years or more showed an association between the Th1/E47cs-G allele and AD that was independent of the APOE4 allele.	APOE4	independent	Positive_regulation
Negative	12099697	We examined the mechanisms by which transforming growth factor-beta (TGF-beta) affects the expression of APP in normal human astrocytes.	APP	expression	Gene_expression
Negative	12099698	However, over expression of Smad 4 on its own was not sufficient to affect APP expression.	Smad 4	expression	Gene_expression
Negative	12101040	Our aim was to find whether these transgenic mice differ electrophysiologically from non-transgenic mice and whether the alteration in EEG activity progresses with the accumulation of Abeta.	EEG	alteration	Regulation
Negative	12106772	The sIL-1RII is a member of the IL-1 family, and has been found to be elevated in CSF from Alzheimer's disease (AD) patients.	sIL-1RII	elevated	Positive_regulation
Negative	12106772	In conclusion, sIL-1RII levels in CSF are not correlated to magnetic resonance imaging WMLs in patients with dementia disorders or in healthy subjects.	sIL-1RII	levels	Gene_expression
Negative	12110170	Presenilins are components of the gamma-secretase protein complex that mediates intramembranous cleavage of betaAPP and Notch proteins.	betaAPP	cleavage	Protein_catabolism
Negative	12111353	MDA was increased in the cytoplasm of neurons and astrocytes in both normal aging and AD, but was rarely detected in normal young subjects.	MDA	increased	Positive_regulation
Negative	12111811	This is the first report of depleted SNAP-25 immunoreactivity in Tg models and the first report of icv injection of anti-Abeta antibody in this model of AD.	SNAP-25	depleted	Negative_regulation
Negative	12112088	By comparative Western blot analysis, we show a 2.7-fold increase in protein expression of the beta-secretase enzyme BACE in the brain cortex of Alzheimer's disease patients as compared to age-matched controls.	beta-secretase	expression	Gene_expression
Negative	12123804	Although p25 has been shown to accumulate in brains of patients with Alzheimer's disease (AD), it is not known whether p25 accumulation in AD is brain region-specific.	p25	accumulation	Positive_regulation
Negative	12127087	In contrast, no association was found between seladin-1 transcription and beta-amyloid deposition when analyzing human samples or tissue from transgenic animals.	seladin-1	transcription	Transcription
Negative	12139365	The efficacy of cholinesterase inhibitors in treating the behavioural symptoms of dementia.	cholinesterase	inhibitors	Negative_regulation
Negative	12143056	ApoB alleles alone or in combination with apoE were not associated with mild or severe disease.	ApoB	associated	Binding
Negative	12152783	In AD and non-demented control brain, COX-2 is expressed in neuronal cells.	COX-2	expressed	Gene_expression
Negative	12152783	In this study the expression of COX-2, cyclin D1, and cyclin E was investigated at the immunohistochemical level in AD and non-demented control temporal cortex.	cyclin E	expression	Gene_expression
Negative	12162759	Currently, measurement of enzyme inhibition is used as the biomarker for cholinesterase inhibitors.	cholinesterase	biomarker	Binding
Negative	12354302	In this study, we show that human SEL-10 interacts with PS1 and enhances PS1 ubiquitination, thus altering cellular levels of unprocessed PS1 and its N- and C-terminal fragments.	PS1	enhances	Catalysis
Negative	12417319	The K+ dependence of the Na,K-ATPase showed no significant difference in AD and Co.	Na,K-ATPase	dependence	Positive_regulation
Negative	12421658	Our results are consistent with previous studies that have observed activation in ACC and SMG.	ACC	activation	Positive_regulation
Negative	12440481	We performed a temporal study of intraneuronal Abeta accumulation in Down syndrome (DS) brains.	Abeta	accumulation	Positive_regulation
Negative	12475558	Instead, only non-crystalline diffuse, non-filamentous microaggregates of insoluble Abeta particles were found, free and attached to the sterol particles.	Abeta	attached	Glycosylation
Negative	12517724	Aging is associated with low-grade increases in circulating levels of TNF-alpha and IL-6.	TNF-alpha	increases	Positive_regulation
Negative	12533840	Furthermore, accumulation of the NEDD8 protein was commonly observed in ubiquitinated inclusion bodies, including Lewy bodies in Parkinson's disease, Mallory bodies in alcoholic liver disease, and Rosenthal fibres in astrocytoma.	NEDD8 protein	ubiquitinated	Ubiquitination
Negative	12544834	We used immunohistochemistry for tryptophan hydroxylase (TpOH), phosphorylated tau, and alpha-synuclein.	tryptophan hydroxylase	phosphorylated	Phosphorylation
Negative	12678844	CD45 has been extensively studied for over two decades as a PTPase that functions in antigen receptor signaling by dephosphorylation of Src-kinases.	CD45	dephosphorylation	Dephosphorylation
Negative	12710895	We also propose that increased amyloid Abeta peptides from platelet activation may be a mechanism underlying the increased risk for cognitive impairment in nondepressed patients who have other reasons for such activation.	amyloid Abeta peptides	increased	Positive_regulation
Negative	12773948	This is to be ascribed to the common increase in fat mass with aging (the substrate of peripheral aromatization) and an increased aromatase activity with aging.	aromatase	increased	Positive_regulation
Negative	12865129	Induction of protein kinase C substrates, Myristoylated alanine-rich C kinase substrate (MARCKS) and MARCKS-related protein (MRP), by amyloid beta-protein in mouse BV-2 microglial cells.	C kinase substrate	Myristoylated	Hydroxylation
Negative	12867419	Here, we describe robust and quantitative Abeta degradation assays based on the novel substrate, fluorescein-Abeta-(1-40)-Lys-biotin (FAbetaB).	Abeta	degradation	Protein_catabolism
Negative	12868065	Because iron has been shown to increase the in vitro toxicity of Abeta, the present study was undertaken to determine whether iron can make Abeta neurotoxic in vivo.	Abeta	increase	Positive_regulation
Negative	12878203	We also demonstrated proteolysis of amyloid precursor protein by hK6 and determined the cleavage sites at the N-terminal end of the protein.	amyloid precursor protein	proteolysis	Protein_catabolism
Negative	12891668	We genotyped coding and promoter polymorphisms of the APOE gene in carriers of the E280A PS1 mutation.	APOE gene	polymorphisms	Positive_regulation
Negative	12951193	Results analyzing the association between polymorphisms in the promoter region of the apolipoprotein E (APOE) gene and Alzheimer's disease (AD) are contradictory.	APOE	region	DNA_methylation
Negative	12972166	Moreover, neprilysin was found to be capable of degradation of the oligomeric form of Abeta1-42, a significant Abeta species in early pathogenesis.	neprilysin	degradation	Protein_catabolism
Negative	14521990	We previously reported a new cytochrome P450 enzyme, CYP7B, highly expressed in rat and mouse brain that metabolizes DHEA and related steroids by hydroxylation at the 7alpha position.	7alpha	hydroxylation	Hydroxylation
Negative	14522239	Consistent with these proposals, non-ubiquitylated forms of the principal ubiquitylated components of Alzheimer's disease neurofibrillary tangles and Parkinson's disease Lewy bodies, tau and alpha-synuclein proteins, respectively, can be degraded by proteasomes in a pathway which does not have an absolute requirement for ubiquitylation.	alpha-synuclein proteins	non-ubiquitylated	Ubiquitination
Negative	14613594	Cholinesterase inhibitors in non-Alzheimer dementias.	Cholinesterase	inhibitors	Negative_regulation
Negative	14673209	Autophosphorylation of p35 by Cdk5 is a signal for ubiquitination/degradation, and the degradation of p35 is triggered by glutamate treatment in cultured neurons.	Cdk5	ubiquitination/degradation	Ubiquitination
Negative	14689454	Inhibition of histone deacetylation enhances the neurotoxicity induced by the C-terminal fragments of amyloid precursor protein.	histone	deacetylation	Deacetylation
Negative	14732706	Co-immunoprecipitation studies demonstrate that APP is recruited into a multi-receptor signaling complex during beta(1) integrin-mediated adhesion of monocytes.	APP	recruited	Localization
Negative	14739532	We then compared our findings with those obtained from silver-stained NFT in an attempt to clarify the relationship between abnormal phosphorylation sites of the tau protein and NFT development.	NFT	phosphorylation	Phosphorylation
Negative	14739533	However, the association of ApoE polymorphism with vascular dementia (VaD) is yet to be established in this population.	ApoE	association	Binding
Negative	14741365	In contrast, neither AD-like mutations in hIMP1 nor in PS1 substrate abridge the PS1 cleavage.	PS1	cleavage	Protein_catabolism
Negative	14742906	In vitro analysis of the association between the two proteins revealed that binding of cystatin C to full-length betaAPP does not affect the level of Abeta secretion.	Abeta	secretion	Localization
Negative	14769361	The aim of this work is to study the link between immunolocalization of apo E and apo D in AD and CAA brains.	apo E	immunolocalization	Localization
Negative	14978286	To establish a linkage between Abeta levels and BACE, we examined BACE protein, mRNA expression and enzymatic activity in the same brain region of AD brains.	BACE protein	expression	Transcription
Negative	14991770	Moreover, we demonstrate that only basolateral apo E secretion by CaCo-2 is significantly increased by 25-OH chol and 9cRA while apical secretion remains unchanged.	apo E	secretion	Localization
Negative	15004330	Immunoprecipitation studies indicated that ubiquilin-1 overexpression decreases ubiquitination of coexpressed PS2 proteins, suggesting that binding of ubiquilin might block ubiquitin chain elongation.	ubiquilin-1	ubiquitination	Ubiquitination
Negative	15035641	The anti-aggregative and anti-amyloidogenic properties of PcTS were also demonstrated with alcohol dehydrogenase, glutathione S-transferase, and amyloid beta/A4 protein under their aggregative conditions.	PcTS	demonstrated	Transcription
Negative	15036595	Also, we have found that tau and tau peptide polymerization are reduced, but not abolished upon PKA phosphorylation.	PKA	phosphorylation	Phosphorylation
Negative	15048935	The objective of this study was to examine CDK5 effects on apoptotic progression and tau phosphorylation.	CDK5	phosphorylation	Phosphorylation
Negative	15078145	Recent crystal structures, including the active (phosphorylated Tyr-216) form of GSK3beta, provide a wealth of structural information and greater understanding of GSK3's unique regulation and substrate specificity.	GSK3beta	phosphorylated	Phosphorylation
Negative	15082191	Several groups have reported that abnormal phosphorylation of tau by Fyn, a protein-tyrosine kinase, may play a role in the neuropathogenesis of Alzheimer's disease (AD).	Fyn	phosphorylation	Phosphorylation
Negative	15090268	In this study, we examined content and localization of beta-secretase-cleaved APP (beta-sAPP) in brain tissue sections from the frontal, temporal and occipital lobe.	APP	localization	Localization
Negative	15114630	GAD67 and GAD65 mRNA and protein expression in cerebrocortical regions of elderly patients with schizophrenia.	GAD67	expression	Transcription
Negative	15136685	OBJECTIVE: To determine the diagnostic value of CSF amyloid beta(1-42) (Abeta42), CSF total tau, and CSF tau phosphorylated at threonine-181 (Ptau-181) in early-onset Alzheimer disease (EAD) vs frontotemporal lobar degeneration (FTLD).	CSF	phosphorylated	Phosphorylation
Negative	15181251	ApoE protein and mRNA are further detected in cortical and hippocampal neurons in humans.	ApoE protein	detected	Transcription
Negative	15184080	JNK was not involved in tau phosphorylation in this system.	JNK	phosphorylation	Phosphorylation
Negative	15190103	Transcriptional activity is required for the neuroprotective action, because dominant negative forms of the receptors that block the transcriptional activity of the ER and AR prevent estrogen- and androgen-mediated neuroprotection.	AR	block	Negative_regulation
Negative	15190104	Furthermore, we show that small interfering RNAs used to knock down CLIC1 expression prevent TNF-alpha release induced by Abeta stimulation.	TNF-alpha	release	Localization
Negative	15192701	PS1 activates PI3K thus inhibiting GSK-3 activity and tau overphosphorylation: effects of FAD mutations.	GSK-3	overphosphorylation	Phosphorylation
Negative	15195085	Thus, Apoe seems to be important in the degradation and clearance of deposited Abeta species by astrocytes, a process that may be impaired in Alzheimer disease.	Abeta	degradation	Protein_catabolism
Negative	15201476	The PS1 transgenic rats did not produce visible changes in Abeta immunoreactivity.	Abeta	changes	Regulation
Negative	15207421	alpha-1-Antichymotrypsin polymorphism in the gene promoter region affects survival and synapsis loss in Alzheimer's disease.	alpha-1-Antichymotrypsin	affects	Regulation
Negative	15215183	Our study is the first to demonstrate age-related Abeta deposition in the vervet monkey as well as the lowering of cerebral Abeta by Abeta vaccination in a non-human primate.	Abeta	deposition	Protein_catabolism
Negative	15274612	The identification of this domain and the availability of its atomic structure will facilitate analysis of APP function and of the role of the extracellular region in the regulation of APP cleavage.	APP	cleavage	Protein_catabolism
Negative	15276868	Since histone acetyltransferase (HAT) and histone deacetylase (HDAC) are the enzymes controlled the state of histone acetylation in vivo, we tested their contribution to the inhibition of Cu2+ on histone acetylation.	HAT	acetylation	Acetylation
Negative	15276868	Combined with that Cu2+ showed no effect on the in vitro activity of HDAC, these results led to the conclusion that it is HAT, but not HDAC that is involved in Cu2+ -induced histone hypoacetylation.	HAT	hypoacetylation	Acetylation
Negative	15485862	A domain analysis revealed that the BACE ectodomain dimerized as long as it was attached to the membrane, whereas the cytoplasmic domain and the transmembrane domain were dispensable for dimerization.	BACE ectodomain	attached	Glycosylation
Negative	15535135	Notably, the carboxyl methylation of PP2A catalytic subunit (PP2A(C)) is critically required for ABalphaC holoenzyme assembly, and catalyzed by a specific methyltransferase (PPMT).	PP2A	methylation	Methylation
Negative	15535135	Here, we provide the first analysis of human PPMT and methylated PP2A(C) in brain regions from AD, non-AD demented, and aged control autopsy cases.	PP2A	methylated	Methylation
Negative	15546861	Overexpression of PP5 in PC12 cells resulted in dephosphorylation of tau at multiple phosphorylation sites.	PP5	dephosphorylation	Dephosphorylation
Negative	15551192	Recently, a role for the new generation of selective COX-2 inhibitors in the treatment of psychiatric disorders is discussed.	COX-2	inhibitors	Negative_regulation
Negative	15574741	We investigated whether peroxisome proliferator-activated receptor gamma (PPARgamma) could be involved in the modulation of the amyloid cascade causing Alzheimer's disease.	peroxisome proliferator-activated receptor gamma	modulation	Regulation
Negative	15607954	Here we demonstrate that BACE (beta-secretase), as well as PS1, is regulated by methylation and that the reduction of folate and vitamin B12 in culture medium can cause a reduction of SAM levels with consequent increase in presenilin1 and BACE levels and with increase in A beta production.	BACE	methylation	DNA_methylation
Negative	15665412	A two hour incubation period of astrocytes with femtomolar concentrations of NAP resulted in microtubule re-organization and transient increases in immunoreactive non-phosphorylated tau.	NAP	non-phosphorylated	Phosphorylation
Negative	15665416	This means that potential neuroprotective agents that block virtually all NMDA receptor activity will very likely have unacceptable clinical side effects.	NMDA receptor	block	Negative_regulation
Negative	15709475	APP is the precursor of the amyloid beta peptide (Abeta), the principal proteinaceous component of amyloid plaques in brains of Alzheimer's disease patients.	amyloid beta peptide	precursor	Gene_expression
Negative	15718039	Expression of apoE receptor 2 (apoER2), a known signalling receptor in brain, was readily detected in SH-SY-5Y and CCF-STTG1 cells, common models of neurons and astrocytes, respectively, and was highest in H4 neuroglioma, NT-2 precursor cells and IMR-32 neuroblastoma cells.	apoER2	detected	Transcription
Negative	15722349	The first step in the generation of Abeta is cleavage of amyloid precursor protein by the aspartic protease BACE1.	BACE1	cleavage	Protein_catabolism
Negative	15723612	Accordingly, aberrant acetylation and deacetylation resulting from the misregulation of histone acetyltransferases (HATs) and/or histone deacetylases (HDACs) has been linked to clinical disorders such as Rubinstein-Taybi syndrome, fragile X syndrome, leukemia, and various cancers.	Rubinstein	deacetylation	Deacetylation
Negative	15723612	Of significant import has been the development of small molecule HDAC inhibitors that permit pharmacological manipulation of histone acetylation levels and treatment of some of these diseases including cancer.	HDAC	acetylation	Acetylation
Negative	15748780	MMP-9 and MMP-3 are reported to degrade amyloid beta and have several functional polymorphisms associated with other common diseases.	MMP-9	degrade	Protein_catabolism
Negative	15795301	Similarly, at 19 weeks we detected no significant elevation of transcripts for the APPs serum amyloid A, complement C3, pentraxin 3, and alpha2-antiplasmin in the liver, despite CNS neurodegeneration and splenic PrPSc deposition at this time.	alpha2-antiplasmin	transcripts	Transcription
Negative	15850674	Several lines of evidence suggest a critical role of COX-2 expression in cancer and selective COX-2 inhibitors may represent novel chemopreventive tools.	COX-2	expression	Gene_expression
Negative	15892300	We show that soluble tau is reduced in DLDH and FTLD-MND/MNI and that APOE4 is overrepresented in PiD and DLDH.	DLDH	overrepresented	Negative_regulation
Negative	15974908	The purpose of this study is to determine the effects of glucocorticoid receptor blockade with mifepristone on cognition in Alzheimer's disease.	glucocorticoid receptor	blockade	Negative_regulation
Negative	15992171	Transgenic expression of alpha-synuclein recreated hallmark features of PD in mice and fruit flies, establishing alpha-synuclein as PD-causing drug target.	alpha-synuclein	expression	Gene_expression
Negative	16046141	Using different cell lines of neuronal origin and modulating the expression of both mutant SOD1s and Apaf1, we show that the removal of Apaf1 prevents cells death.	SOD1s	removal	Demethylation
Negative	16054984	Rats fed ethanol intragastrically for 9 weeks also exhibit a relative switch in hepatic MAT expression, decreased SAMe levels, hypomethylation of c-myc, increased c-myc expression, and increased DNA strand break accumulation.	c-myc	hypomethylation	Catalysis
Negative	16060719	Patients were excluded if they filled a prescription for any cholinesterase inhibitor during the 18 months prior to initiation of the study drugs.	cholinesterase	prescription	Transcription
Negative	16091415	We also demonstrate the expression of ApoE S3 and ApoE AS1 in ApoE knockout mice, and ApoE S1 and ApoE S2 do not get transcribed.	ApoE S1	transcribed	Transcription
Negative	16092099	A family history of ALS/PDC was recorded in more than 70% of patients, but no abnormal mutation or polymorphism was found in the genes of SOD1, tau, and apolipoprotein E. Familial nature and continuing morbidity of Kii ALS/PDC suggest that genetic factors may be more likely in its pathogenesis.	PDC	morbidity	Ubiquitination
Negative	16109164	In order to find if HSV1 directly affects APP and its degradation, we have examined this protein from human neuroblastoma cells (normal and transfected with APP 695) infected with the virus, using Western blotting.	APP	degradation	Protein_catabolism
Negative	16129091	The myristoylated Src family kinases are involved in various signaling cascades, including the N-methyl-d-aspartate receptor functions.	Src family kinases	myristoylated	Methylation
Negative	16133940	It was not characterized human mutant PS2 (hPS2) with APPsw in the brains of double transgenic mice.	hPS2	characterized	Transcription
Negative	16133940	It was shown that all the AD-like phenotypes, including behavior deficits, Abeta-42 levels, MAPK activation and ER expressions in doubly transgenic mice develop much earlier in the early time of AD development than their singly transgenic and non-transgenic littermates.	Abeta-42	activation	Acetylation
Negative	16154999	This work, combined with the genetic studies, supports the hypothesis that ACE may modulate the susceptibility to and progression of AD via degradation of Abeta.	ACE	degradation	Protein_catabolism
Negative	16171556	Quantitative Northern blot analysis detected no S100A3, S100A8, S100A9 or S100A14 mRNA in mouse brain suggesting that these family members are not expressed in the brain.	S100A8	detected	Transcription
Negative	16180116	ACAT1 is ubiquitous and is responsible for cholesteryl ester formation in brain, adrenal glands, macrophages, and kidneys.	ACAT1	ubiquitous	Ubiquitination
Negative	16213753	Previous findings demonstrated that haplotype B of CST3, the gene coding for cystatin C, is a recessive risk factor for late-onset Alzheimer's disease (AD; Finckh, U., von der Kammer, H., Velden, J., Michel, T., Andresen, B., Deng, A., Zhang, J., Muller-Thomsen, T., Zuchowski, K., Menzer, G., Mann, U., Papassotiropoulos, A., Heun, R., Zurdel, J., Holst, F., Benussi, L., Stoppe, G., Reiss, J., Mis…	findings	demonstrated	Deubiquitination
Negative	16213753	Previous findings demonstrated that haplotype B of CST3, the gene coding for cystatin C, is a recessive risk factor for late-onset Alzheimer's disease (AD; Finckh, U., von der Kammer, H., Velden, J., Michel, T., Andresen, B., Deng, A., Zhang, J., Muller-Thomsen, T., Zuchowski, K., Menzer, G., Mann, U., Papassotiropoulos, A., Heun, R., Zurdel, J., Holst, F., Benussi, L., Stoppe, G., Reiss, J., Mis…	B.	Deng	Deubiquitination
Negative	16245438	It is known that ischemia and reperfusion activate HSP genes transcription in heart cells of various experimental animals.	HSP	transcription	Transcription
Negative	16260146	We report here for the first time a direct interaction between the C-terminal region of APP family proteins and ubiquitous mitochondrial creatine kinase (uMtCK).	APP family proteins	ubiquitous	Ubiquitination
Negative	16273996	These data suggest that deglycosylation of anti-Abeta antibodies before in vivo administration might prevent microglial overactivation, thus reducing the risk of neuroinflammatory response during passive immunization.	anti-Abeta antibodies	deglycosylation	Deglycosylation
Negative	16412100	These results suggest that sialylation of APP promotes its metabolic turnover and could affect the pathology of AD.	APP	sialylation	Hydroxylation
Negative	16449801	Although further increasing BACE1 expression increased beta-secretase activity, it had no additional effect on Abeta production.	BACE1	increased	Positive_regulation
Negative	16539663	Down regulation of trk but not p75NTR gene expression in single cholinergic basal forebrain neurons mark the progression of Alzheimer's disease.	trk	expression	Gene_expression
Negative	16627934	We also evaluate in AD and control microvessels expression of the transcription factor hypoxia-inducible factor 1-alpha(HIF1-alpha), which regulates pro-inflammatory gene expression, and the regulation of HIF1-alpha expression by thrombin in cultured brain endothelial cells.	HIF1-alpha	expression	Gene_expression
Negative	16675464	In the present study, Pin1 involvement was investigated in stress-induced Tau dephosphorylation with protein phosphatase 2A activation.	Pin1	dephosphorylation	Dephosphorylation
Negative	16698879	In addition, they have reduced levels of CHIP-Hsc70, a complex known to attenuate aggregation of tau and to enhance ubiquitination of phosphorylated tau.	CHIP	ubiquitination	Ubiquitination
Negative	16920798	Here, we investigate MAPK Erk1 and Erk2 phosphorylation in response to the inflammatory agonist bradykinin, which activates PKC pathways.	Erk1	phosphorylation	Phosphorylation
Negative	16988505	Peroxisome proliferator-activated receptor gamma (PPARgamma) regulates the transcription of BACE1 as well as inflammatory responses in the brain and atherosclerotic risk factors known to be involved also in AD.	Peroxisome proliferator-activated receptor gamma	transcription	Transcription
Negative	17077142	Activation of estrogen receptor alpha increases and estrogen receptor beta decreases apolipoprotein E expression in hippocampus in vitro and in vivo.	estrogen receptor beta	expression	Gene_expression
Negative	17361031	The relationship between Pin1 and phosphorylated tau as well as clinical and cognitive data were analyzed.	Pin1	phosphorylated	Phosphorylation
Negative	17367539	We found that alpha-synuclein deficiency does not affect the Abeta levels, nor does it alter the age of onset of plaque pathology.	Abeta	affect	Regulation
Negative	17394530	Expression of protein phosphatase 2A mutants and silencing of the regulatory B alpha subunit induce a selective loss of acetylated and detyrosinated microtubules.	protein phosphatase 2A mutants	acetylated	Acetylation
Negative	17469138	The decreased methylation of cytosines in the PAD2 promoter may explain the increased synthesis of PAD2 protein that is responsible for the increased amount of citrullinated MBP, which in turn results in loss of myelin stability in MS brain.	PAD2	methylation	DNA_methylation
Negative	17716970	Despite the defective turnover of EGFR, ligand-induced autophosphorylation, ubiquitination, and endocytosis of EGFR were not affected by the lack of PS1.	EGFR	ubiquitination	Ubiquitination
Negative	17961521	Our findings show that even very low levels of fibrillar Abeta1-42 can contribute to subsequent extracellular Abeta elevation in a dose dependent manner.	Abeta	contribute	Regulation
Negative	18063222	Genetic variants of the neuronal sortilin-related receptor (SORL1) have been demonstrated to modulate the risk of Alzheimer's disease (AD) in different American and European populations [Rogaeva, E., Meng, Y., Lee, J.H., Gu, Y., Kawarai, T., Zou, F., Katayama, T., Baldwin, C.T., Cheng, R., Hasegawa, H., Chen, F., Shibata, N., Lunetta, K.L., Pardossi-Piquard, R., Bohm, C., Wakutani, Y., Cupples, L…	been	demonstrated	Deubiquitination
Negative	18363935	In Alzheimer's disease (AD) Abeta accumulates because of imbalance between the production of Abeta and its removal from the brain.	Abeta	removal	Deglycosylation
Negative	18492093	A potential mechanism for Abeta plaque regression was suggested by the post-injury accumulation of an Abeta degrading enzyme, neprilysin.	Abeta	degrading	Protein_catabolism
Negative	18619417	One of the priorities in Alzheimer research is to develop a compound that inhibits the filament formation of tau protein.	tau protein	inhibits	Negative_regulation
Negative	18784813	It is hypothesized that reduced Abeta uptake occurs through IFN-gamma mediated STAT1 activation.	Abeta	reduced	Negative_regulation
Negative	18786268	MIF is not only a lymphocyte mediator but also a pituitary factor with endocrine properties and can mediate phosphorylation of the extracellular signal-regulated kinase-1/2 MAP kinases pathway.	extracellular signal-regulated kinase-1/2 MAP kinases	mediate	Catalysis
Negative	18826870	We here review the basis and recent studies on secretase-inhibitors, immunization, aggregation of Abeta, statins and PPARgamma-agonists.	Abeta	aggregation	Binding
Negative	19057576	The methylation status of the NEP promoter does not regulate expression in these cells, whereas the histone deacetylase inhibitors trichostatin A and valproate partly restore NEP expression and activity in SH-SY5Y cells.	NEP promoter	methylation	DNA_methylation
Negative	19162185	Western blot analyses showed that c-Jun was activated via JNK-mediated phosphorylation, suggesting that as a result of c-Jun phosphorylation, AP-1 was activated and thus up-regulated MCP-1 expression.	c-Jun	mediated	Catalysis
Negative	19301428	Moreover, this study also provides the first evidence that there is a close correlation between BDNF-induced eEF2 dephosphorylation and BDNF-induced Arc expression.	eEF2	dephosphorylation	Dephosphorylation
Negative	19457084	The Parkinson disease-associated A30P mutation stabilizes alpha-synuclein against proteasomal degradation triggered by heme oxygenase-1 over-expression in human neuroblastoma cells.	alpha-synuclein	degradation	Protein_catabolism
Negative	19614577	N-methylated derivatives of the SRE of amylin are also able to inhibit amylin aggregation.	amylin	N-methylated	Methylation
Negative	19635394	Taken together, this study demonstrates that SAH increases the production of Abeta in BV-2 cells possibly by increased expression of APP and induction of hypomethylation of APP and PS1 gene promoters.	Abeta	hypomethylation	Methylation
Negative	19650880	We also observed an increase in the deacetylation of several substrates of sirtuin 1, such as p53, PGC-1alpha, FoxO1, ADAM10 and NFkappaB.	sirtuin 1	deacetylation	Deacetylation
Negative	19908889	Herein, we synthesized hexapeptides with varying extents of N-methylation based on residues 32-37 of Abeta, to target its C-terminal region.	Abeta	N-methylation	Methylation
Negative	20034483	The present data suggest that apoE produced by pericytes, rather than astrocyte-produced apoE, modulates Abeta cytotoxicity and Abeta removal near the vasculature in the brain.	apoE	modulates	Methylation
Negative	20034483	The present data suggest that apoE produced by pericytes, rather than astrocyte-produced apoE, modulates Abeta cytotoxicity and Abeta removal near the vasculature in the brain.	apoE	modulates	Catalysis
Negative	20395454	Abeta acutely induces PKA phosphorylation of GluR1 in the complex without affecting the association between two receptors.	GluR1	induces	Catalysis
Negative	20427654	Abeta-mediated NMDA receptor endocytosis in Alzheimer's disease involves ubiquitination of the tyrosine phosphatase STEP61.	NMDA receptor	mediated	Catalysis
Negative	20453200	PCSK9 is not involved in the degradation of LDL receptors and BACE1 in the adult mouse brain.	PCSK9	degradation	Protein_catabolism
Negative	20463395	Importantly, we found no significant difference in S-nitrosylated DRP1 (SNO-DRP1) levels in brains of age-matched normal, AD, or PD patients.	DRP1	S-nitrosylated	Glycosylation
Negative	20508276	The metabolism of retigabine has nothing to do with cytochrome P450 enzymes and the drug undergoes glucuronidation and acetylation.	cytochrome P450 enzymes	acetylation	Acetylation
Negative	20511397	We investigated glycosylation and sialylation of cellular and secreted apoE from primary human macrophages by one- and two-dimensional gel electrophoresis and mass spectrometry.	apoE	glycosylation	Glycosylation
Negative	20537899	Sodium selenate specifically activates PP2A phosphatase, dephosphorylates tau and reverses memory deficits in an Alzheimer's disease model.	PP2A	dephosphorylates	Dephosphorylation
Negative	20545360	At nano- and subnanomolar concentrations they inhibit human acetyl- and butyrylcholinesterase (AChE and BuChE), being more potent than tacrine.	butyrylcholinesterase	acetyl-	Acetylation
Negative	20575555	Interestingly, compound 14 prevented the OA-induced PP2A inhibition, one of the enzymes implicated in tau dephosphorylation.	PP2A	dephosphorylation	Dephosphorylation
Negative	20634292	TNAP dephosphorylates the hyperphosphorylated tau protein once it is released upon neuronal death.	TNAP	dephosphorylates	Dephosphorylation
Negative	20650958	Here we show that retroposition of Rps23 mRNA occurred multiple times in different species but only generated another functionally expressed Rps23rg1-homologous gene, Rps23rg2, in mice, whereas humans may not possess functional Rps23rg homologs.	Rps23 mRNA	retroposition	Hydroxylation
Negative	20655461	Donmez et al. (2010) now show that SIRT1 may mediate both processes by deacetylating the transcription factor retinoic acid receptor beta, a potential new therapeutic target for AD.	SIRT1	deacetylating	Deacetylation
Negative	20664788	Further, generation of a C-terminally truncated form of tau found in Alzheimer's disease patients is significantly increased in the absence of cathepsin D.	cathepsin D	absence	Glycosylation
Negative	20827337	In addition, APP-BP1 knockdown by siRNA treatment reduced cullin-1 neddylation in fetal neural stem cells, suggesting that APP-BP1 plays a role in cell cycle progression in the cells.	APP-BP1	neddylation	Methylation
Negative	20869593	Histone acetyltransferase p300 was involved in tau acetylation and the class III protein deacetylase SIRT1 in deacetylation.	Histone acetyltransferase p300	acetylation	Acetylation
Negative	20869593	Histone acetyltransferase p300 was involved in tau acetylation and the class III protein deacetylase SIRT1 in deacetylation.	SIRT1	deacetylation	Deacetylation
Negative	20869593	Inhibiting p300 with a small molecule promoted tau deacetylation and eliminated p-tau associated with tauopathy.	p300	deacetylation	Deacetylation
Negative	20930312	Surprisingly, bisulfite sequencing analysis revealed that the CYP46A1 core promoter is completely unmethylated in both human brain and non-neuronal human tissues where CYP46A1 is not expressed.	CYP46A1 core promoter	unmethylated	DNA_methylation
Negative	21057629	STEP also dephosphorylates the GluR2 subunit of the AMPAR and the NR2B subunit of the NMDAR, which leads to internalization of the NR1/NR2B and GluR1/GluR2 receptors.	GluR2 subunit	dephosphorylates	Dephosphorylation
Negative	21405023	The increase in the size of the VAP-1 ligands, together with the methylation of the secondary nitrogen atom of the hydrazine moiety, improves the VAP-1 selectivity over MAO.	VAP-1	methylation	DNA_methylation
Negative	21639134	The optimized compound, 28 (AMZ30), selectively inactivates PME-1 and reduces the demethylated form of PP2A in living cells.	PME-1	demethylated	DNA_demethylation
Negative	21812329	In this study it was investigated, whether PIMT is able to modulate Abeta fibrillogenesis in vitro by methylation of isoaspartyl residue using purified 5Abeta and PIMT.	PIMT	methylation	Methylation
Negative	22062134	FH induced dephosphorylation (inactivation) of LIMK2 and subsequent dephosphorylation (activation) of cofilin, which may be responsible for the amelioration of neuronal synaptic structure and function.	FH	dephosphorylation	Dephosphorylation
Negative	22155300	There are no known heterophilic NCAM2 binding partners, and NCAM2 is not glycosylated with polysialic acid, a posttranslational modification known to be a major modulator of NCAM1-mediated processes.	NCAM2 binding partners	glycosylated	Glycosylation
Negative	22166210	We also investigated in vitro methylation of epicatechin and epicatechin glucuronides by human catechol O-methyltransferase.	catechol O-methyltransferase	methylation	Methylation
Negative	22291397	These findings raise several questions and speculations on possible age-related changes in the cholinergic system, as well as on the mechanism of the interaction of TRH with the cholinergic system.	TRH	interaction	Binding
Negative	22388478	EPO up-regulates the cysteine-rich glycosylated wingless protein Wnt1 and activates the PI 3-K/Akt1/mTOR/ p70S6K pathway.	EPO	glycosylated	Glycosylation
Negative	22393721	This observation demonstrated that the glycosylation of BACE1 by Pichia pastoris does not affect its interaction with this inhibitor.	BACE1	glycosylation	Glycosylation
Negative	22393721	Enzyme assays revealed that the activities of both BACE1 proteins in glycosylated and deglycosylated form were lower than that of commercial BACE1 (expressed in HEK-293), inferring glycosylation and the type of glycosylation are crucial to the activity.	BACE1	deglycosylated	Deglycosylation
Negative	22764079	The current study examined whether the DNA methylation patterns of APP gene in rat pheochromocytoma (PC12) cells changed after Pb acetate exposure.	APP gene	methylation	DNA_methylation
Negative	22764226	L-Dopa also enhanced demethylated PP2A amounts in the liver.	PP2A	demethylated	Demethylation
Negative	22836009	As SORL1 (sortilin-related receptor) and SIRT1 (sirtuin 1) genes have been linked to AD pathogenesis, we aimed to investigate their mRNA expression and promoter DNA methylation in post mortem brain tissues (entorhinal and auditory cortices and hippocampus) from healthy elderly subjects and AD patients.	SORL1	methylation	DNA_methylation
Negative	22879628	Our results point to a role of the APP family proteins in cellular methylation mechanisms and fit to findings of disturbed S-adenosylmethionine levels in tissue and CSF of Alzheimer disease patients versus controls.	APP family proteins	methylation	DNA_methylation
Negative	22937007	We found that inhibiting histone deacetylase 6 (HDAC6), which deacetylates α-tubulin, significantly restored the velocity and motility of the mitochondria in both anterograde and retrograde axonal transports, which would be otherwise compromised by Aβ.	HDAC6	deacetylates	Deacetylation
Negative	22954668	No AD-associated differences in CNP and DPYSL2 promoter DNA methylation were observed, suggesting that other mechanisms may be involved in mediating the observed CNP gene expression.	CNP	methylation	DNA_methylation
Negative	23184605	We report that mice lacking HDAC6 are cognitively normal but reducing endogenous HDAC6 levels restores learning and memory and α-tubulin acetylation in a mouse model for Alzheimer's disease (AD).	HDAC6	acetylation	Acetylation
Negative	23526405	Here we review recent studies that highlight the role of epigenetic modifications in neurodegeneration, among them DNA methylation and demethylation and histone acetylation and deacetylation; we also explore the possibility of using epigenetics-based therapeutics to treat neurodegenerative disorders.	methylation	demethylation	Demethylation
Negative	23894477	In this study, we aimed to characterize KATNB1 promoter and analyze the effects of Elk1 on katanin-p80 expression.	KATNB1 promoter	characterize	Acetylation
Negative	23948933	In the peripheral blood, we did not observe a significant difference in HSPA8 and HSPA9 expression between elderly controls and AD.	HSPA9	expression	Gene_expression
Negative	24436131	Promoter hypermethylation of the phosphatase DUSP22 mediates PKA-dependent TAU phosphorylation and CREB activation in Alzheimer's disease.	CREB	dependent	Catalysis
Negative	24919190	Down regulation of Egr1, c-Fos and Bdnf transcription resulted from a decreased enrichment of acetylated histone H4 on the corresponding gene promoter.	c-Fos	acetylated	Acetylation

## Sheet: 16. Hypertension
Supplementary Table 16. Gold standard evidence sentences for hypertension. - P/N: Analysis of evidence sentences (positive or negative) - PMID: PubMed ID containing evidence sentences - Evidence sentences: Evidence sentence supporting gene-biological event relationships - Gene terms: Gene mention extracted from evidence sentences - Event terms: Event mention extracted from evidence sentences - Ev…
P/N	PMID	Evidence sentences	Gene terms	Event terms	Event types
Positive	212618	From the present studies, it might be concluded that patients with low PRA has an unknown mineralocorticoid excess which is ACTH dependent and 11 hydroxylated and some of hypertensive patients have an abnormality in their renin-angiotensin-aldosterone volume feed back loop as a factor for hypertension.	PRA	hydroxylated	Hydroxylation
Positive	1132077	PRA in renal venous blood from the clipped kidney increased during the development of both moderate and severe hypertension at a rate quantitatively related to the rise in blood pressure.	PRA	increased	Positive_regulation
Positive	1516946	These results suggest that the increase in adrenal capsular Ang II contents in SHRSP may be partly due to an enhanced local production of Ang II.	capsular Ang II	increase	Positive_regulation
Positive	1860718	The results suggested that the plasma ET-1 concentration is increased in rat models of malignant hypertension and that the high blood pressure itself is not the main factor involved in the increase of plasma ET-1.	plasma ET-1	increased	Positive_regulation
Positive	2935149	This suggests ANF is secreted in response to hypertension.	ANF	secreted	Localization
Positive	2954551	We suggest that the release of ANF in experimental hypertension depends of the pathogenesis and could be related either to the level of BP (hence the magnitude of the left ventricular end-diastolic pressure) or to the existence of an expanded blood volume.	ANF	release	Localization
Positive	2956999	The role of enhanced ANF secretion in the origin of arterial hypertension is discussed.	ANF	secretion	Localization
Positive	2964319	In renovascular hypertension, the peripheral levels of IR-ANF are not different from the normal levels but are increased above normal in aortic blood.	ANF	increased	Positive_regulation
Positive	6133747	In all animals studied the gamma GT excretion rate showed a positive correlation with the blood pressure.	gamma GT	excretion	Localization
Positive	8113968	The vasoconstrictor responses to alpha-1 adrenoceptor agonists, binding behavior of alpha-1 adrenoceptors and postreceptor events in the mesenteric vasculature from deoxycorticosterone acetate-salt hypertensive rats were studied.	alpha-1 adrenoceptor	binding	Binding
Positive	8235062	Since serum placental leucine aminopeptidase acts as an angiotensinase via degradation of angiotensin III (A-III), our present data suggest the involvement of angiotensin in puerperal hypertension.	angiotensin III	degradation	Protein_catabolism
Positive	9054473	We have previously demonstrated an increased phosphorylation of NHE-1 in lymphoblasts from hypertensives that was associated with increased cell proliferation.	NHE-1	phosphorylation	Phosphorylation
Positive	9055348	We previously examined the precise localization of vasopressin (VP) V1 and V2 receptors in the rat kidney using in vitro macro- and micro-autoradiography (ARG), and established the methodology of quantification for macro-ARG.	vasopressin (VP) V1	localization	Localization
Positive	9072328	It was concluded that the endothelium releases more EDRF in response to increasing blood pressure to regulate vascular tone at developmental ages of hypertension.	EDRF	releases	Localization
Positive	9072426	In the mesenteric artery of SHRSP, TGF-beta1 mRNA levels were increased compared with Wistar-Kyoto (WKY) rats, being accompanied by a significant increase in mRNA levels for FN, CoI, CoIII, CoIV and laminin.	FN	levels	Transcription
Positive	9110124	In the pathogenesis of vascular hypertrophy in hypertension, there is a complex interaction between endothelin, angiotensin II, alpha-adrenergic agonists, Ca2+, and other growth factors.	angiotensin II	interaction	Binding
Positive	9110124	Released endothelin binds to the endothelin receptors ETA and ETB, the ETA receptors on vascular smooth muscle cells mediating vasoconstriction, and the ETB receptors on the endothelium linked to nitric oxide (NO) and prostacyclin release.	endothelin receptors ETA	binds	Binding
Positive	9140039	In rat brain homogenates, we observed that ANP bound in a specific and saturable fashion to samples from WKY rats, but not in samples from SHR.	ANP	bound	Binding
Positive	9147288	Solution hybridization/nuclease protection analysis showed that adult SHR express POMC mRNA in the NIL at approximately 2-4 times the level seen in normotensive WKY controls, associated with a concomitant 2-fold increase in dopamine D2-receptor (D2-R) mRNA expression.	dopamine D2-receptor	expression	Transcription
Positive	10024340	In these patients, nonselective ETA and ETB blockade seems to produce a greater vasodilator effect than selective ETA blockade.	ETB	blockade	Negative_regulation
Positive	10074483	Our results demonstrate that Nedd4 is a negative regulator of ENaC and suggest that the loss of Nedd4 binding sites in ENaC observed in Liddle's syndrome may explain the increase in channel number at the cell surface, increased Na+ reabsorption by the distal nephron, and hence the hypertension.	Nedd4	loss	Negative_regulation
Positive	10074485	Deficiency of 11beta-hydroxysteroid dehydrogenase type 2 (11beta-HSD2) in humans leads to the syndrome of apparent mineralocorticoid excess (SAME), in which cortisol illicitly occupies mineralocorticoid receptors, causing sodium retention, hypokalemia, and hypertension.	11beta-hydroxysteroid dehydrogenase type 2	Deficiency	Negative_regulation
Positive	10074485	Hypertension in mice lacking 11beta-hydroxysteroid dehydrogenase type 2.	11beta-hydroxysteroid dehydrogenase type 2	lacking	Negative_regulation
Positive	10076920	Finally, we examined the signalling pathways leading to MAP kinase activation both in cardiac myocytes and in cardiac fibroblasts.	MAP kinase	activation	Positive_regulation
Positive	10076924	Effect of an angiotensin II receptor antagonist, candesartan, on insulin resistance and pressor mechanisms in essential hypertension.	angiotensin II receptor	Effect	Regulation
Positive	10076924	These findings suggest that inhibition of angiotensin II action by candesartan can improve insulin sensitivity and inhibit the sodium-retaining action associated with hyperinsulinaemia in essential hypertension.	angiotensin II	inhibition	Negative_regulation
Positive	10076925	The insurmountable inhibition of candesartan in vascular contraction is the result of its tight binding and slow dissociation from angiotensin II AT1 receptors.	angiotensin II AT1 receptors	binding	Binding
Positive	10083892	It is now recognized that growth hormone (GH) deficiency in adults represents a distinct clinical syndrome that encompasses reduced psychological well-being as well as specific metabolic abnormalities.	growth hormone	deficiency	Negative_regulation
Positive	10087056	Role of phosphatidylinositol 3-kinase in angiotensin II regulation of norepinephrine neuromodulation in brain neurons of the spontaneously hypertensive rat.	angiotensin II	regulation	Regulation
Positive	10088202	We conclude that the negative feedback mechanism in regulating renin and prorenin secretion was inhibited by ACE inhibitor ramipril but beta 1-selective adrenoceptor antagonist metoprolol did not significantly change total renin concentration in serum.	prorenin	secretion	Localization
Positive	10097254	These findings suggest that insulin reduces blood pressure in the ZDF rat by stimulating NOS activation and NO production.	NOS	stimulating	Positive_regulation
Positive	10202854	We also demonstrated that the function of Gi protein in relation to alpha2-adrenoceptor was already lower in SHR before the onset of hypertension.	Gi protein	lower	Negative_regulation
Positive	10206439	These results imply that hyperinsulinemia in rats could lead to hypertension via the elevation of plasma ET-1 levels together with an unaltered vascular binding of ET-1, which was probably unrelated to the insulin resistance.	ET-1	binding	Binding
Positive	10336130	These findings suggest that phosphorylation of cyclic-AMP response element binding protein is crucial to Fos expression in the nucleus tractus solitarii elicited by sustained hypertension.	cyclic-AMP response element binding protein	phosphorylation	Phosphorylation
Positive	11216858	Our study showed that ANP and BNP expression in left heart chambers increased with a small increase in age, with hypertension of intermediate duration, and with modest left ventricular hypertrophy.	ANP	expression	Gene_expression
Positive	11216858	Cardiac chamber-specific alterations of ANP and BNP expression with advancing age and with systemic hypertension.	ANP	expression	Gene_expression
Positive	11230301	Recently, we described that the TRH precursor gene overexpression induces hypertension in the normal rat.	TRH precursor gene	overexpression	Gene_expression
Positive	11230364	Calcitonin gene-related peptide (CGRP) expression is markedly reduced in dorsal root ganglia neurons in the spontaneously hypertensive rat (SHR).	CGRP	expression	Gene_expression
Positive	11230373	These results suggest that antioxidants attenuate systolic blood pressure, suppress renal NF-kappaB-binding activity, and partly alleviate renal monocyte/macrophage infiltration in DOCA-salt hypertension.	renal NF-kappaB	binding	Binding
Positive	11230374	Mineralocorticoid receptor blockade downregulates these effectors and reduces angiotensin II-induced cardiac damage.	Mineralocorticoid receptor	blockade	Negative_regulation
Positive	11320253	Alterations in the regulation of androgen-sensitive Cyp 4a monooxygenases cause hypertension.	Cyp 4a	regulation	Regulation
Positive	11320253	We conclude that the androgen-mediated regulation of Cyp 4a arachidonate monooxygenases is an important component of the renal mechanisms that control systemic blood pressures.	Cyp 4a arachidonate monooxygenases	regulation	Regulation
Positive	11336177	The gene expression of ACE, AT1 receptor, and type I collagen mRNA were significantly increased in DOCA-V compared with ShC, and significantly suppressed in DOCA-QUI compared with DOCA-V.	AT1 receptor	expression	Gene_expression
Positive	12482765	In hypertension, vWF is readily released from endothelial cells by beta-adrenergic stimulation, which might contribute to increased cardiovascular risk.	vWF	released	Localization
Positive	12511524	In conclusion, the longer TA repeat unit in the promoter of Npr1 of SHR, in tandem with a putative cGMP responsive element, regulates the transcription of the Npr1 gene with consequences on diastolic blood pressure.	Npr1	transcription	Transcription
Positive	12512689	Furthermore, the vascular endothelium in diabetic vessels is a net source of superoxide rather than NO production, due to dysfunction of endothelial NO synthase (eNOS).	eNOS	dysfunction	Transcription
Positive	12519092	Renal function and angiotensin AT1 receptor expression in young rats following intrauterine exposure to a maternal low-protein diet.	angiotensin AT1 receptor	expression	Gene_expression
Positive	12552326	We observed a significant increase in ACR in the group with complications (GDM and GH) during gestation regardless of intensive antihypertensive treatment.	ACR	increase	Positive_regulation
Positive	12574105	The intensity of the infiltration of lymphocytes, macrophages, and angiotensin II-positive cells significantly correlated with systolic blood pressure.	angiotensin II	positive	Gene_expression
Positive	12604244	In cultured VSMC, AR inhibitors prevented signaling events upstream of NF-kappaB activation, i.e. IkappaB-alpha phosphorylation and IkappaB-alpha degradation.	IkappaB-alpha	degradation	Protein_catabolism
Positive	15067216	Angiotensin II receptor binding in the locus ceruleus of spontaneously hypertensive rats and Wistar-Kyoto rats: a quantitative autoradiographic study with references to hypertension and cardiac/testicular hypertrophy.	Angiotensin II receptor	binding	Binding
Positive	15067216	Results indicated that cardiac and testicular hypertrophies were related to higher AII receptor binding in the LC of SHR rats, when compared with WKY rats.	higher AII receptor	binding	Binding
Positive	15087290	In addition, the AT1 receptor undergoes rapid phosphorylation, desensitization, and internalization upon AngII stimulation.	AT1 receptor	phosphorylation	Phosphorylation
Positive	15087290	Phosphorylated isoforms of Hsp27 and Hsp70 may play an important role in protecting the heart against ANG II-induced inflammation.	Hsp70	Phosphorylated	Phosphorylation
Positive	15094354	Modulation of Cx40 expression in a model of renin-dependent hypertension suggests that this connexin may be implicated in the function of renin-secreting cells.	Cx40	expression	Gene_expression
Positive	15149889	Simvastatin reduces interleukin-1beta secretion by peripheral blood mononuclear cells in patients with essential hypertension.	interleukin-1beta	secretion	Localization
Positive	15167436	The expression and activity of heme oxygenase-1, sGC and cGMP in vascular SMCs are associated with different stages of development of hypertension in spontaneously hypertensive rats (SHRs).	heme oxygenase-1	expression	Gene_expression
Positive	15177930	Northern blot analysis revealed that ANP gene expression is higher in the right and left atria of hypertensive rats when compared to normotensive rats.	ANP gene	expression	Gene_expression
Positive	15187005	We show that, in addition to renin, angiotensinogen (AGT) is produced by some cysts and dilated tubules.	AGT	produced	Gene_expression
Positive	16157790	The time course of c-Src phosphorylation by aldosterone was shifted to the left in vascular myocytes from hypertensive animals.	c-Src	phosphorylation	Phosphorylation
Positive	16203242	All these results suggest that arsenite increases agonist-induced vasoconstriction mediated by MLC phosphorylation in smooth muscles and that calcium sensitization is one of the key mechanisms for the hypercontraction induced by arsenite in blood vessels.	MLC	phosphorylation	Phosphorylation
Positive	16210142	Left ventricular dysfunction after acute intracranial hypertension is associated with increased hydroxyl free radical production, cardiac ryanodine hyperphosphorylation, and troponin I degradation.	troponin I	degradation	Protein_catabolism
Positive	17322640	Internalization and dephosphorylation of connexin43 in hypertrophied right ventricles of rats with pulmonary hypertension.	connexin43	dephosphorylation	Dephosphorylation
Positive	17395876	At 24 hours, high pressure was associated with increased mRNA expression of monocyte chemoattractant protein-1, interleukin-6, keratinocyte-derived chemokine, and vascular cell adhesion molecule-1 (6.9+/-2.1, 4.4+/-0.1, 9.8+/-2.8, and 2.4+/-0.1-fold respectively; P&lt;0.05), as assessed by quantitative RT-PCR and corroborated by immunohistochemistry, which also revealed an increase in intracellul…	monocyte chemoattractant protein-1	expression	Transcription
Positive	17442223	In downstream signaling pathways, ATRAP suppressed Ang II-induced phosphorylation of mitogen-activated protein kinase, activation of c-fos gene transcription, and enhancement of amino acid or bromodeoxyuridine incorporation in cardiovascular cells.	ATRAP	phosphorylation	Phosphorylation
Positive	17442223	In cardiovascular cells, angiotensin II (Ang II) stimulation made ATRAP co-localized with AT1 receptor in cytoplasm; ATRAP overexpression decreased cell surface AT1 receptor.	AT1 receptor	co-localized	Localization
Positive	18606910	Blockade of MMPs with a broad-acting inhibitor (doxycycline, 5.4 mg/kg per day) reduces protease activity in plasma and microvessels; blocks the proteolytic cleavage of the insulin receptor, the reduced glucose transport; normalizes blood glucose levels and glycohemoglobin levels; and reduces blood pressure and enhanced microvascular oxidative stress of SHRs.	insulin receptor	cleavage	Protein_catabolism
Positive	18637016	The mRNA expression of MT2 in the AHA of SIHR was higher than that in normotensive control rats, whereas there was no significant difference in MT1 mRNA expressin between the two groups.	MT2	expression	Transcription
Positive	18641275	TGF-beta1 expression and Smad2 phosphorylation also increased.	Smad2	phosphorylation	Phosphorylation
Positive	18641425	The importance of measuring intra-abdominal pressure (IAP) has increased since the negative effects of sustained increased IAP, also known as intra-abdominal hypertension (IAH), have become known.	IAP	increased	Positive_regulation
Positive	18645046	Reactive oxygen species generation, nicotinamide-adenine dinucleotide phosphate oxidase expression, and phosphorylation of p38 and p44/42 mitogen-activated protein kinases were also much less pronounced in the LOX-1 knockout mice given angiotensin II.	p38	phosphorylation	Phosphorylation
Positive	18691017	Nedd4-2 binds the ENaC-PY motif via it WW domains, ubiquitylates the channel and targets it for endocytosis, a process impaired in Liddle syndrome due to poor binding of the channel to Nedd4-2.	Nedd4-2	ubiquitylates	Ubiquitination
Positive	18691017	Nedd4-2 binds the ENaC-PY motif via it WW domains, ubiquitylates the channel and targets it for endocytosis, a process impaired in Liddle syndrome due to poor binding of the channel to Nedd4-2.	Nedd4-2	binds	Binding
Positive	19948988	Targeting the degradation of angiotensin II with recombinant angiotensin-converting enzyme 2: prevention of angiotensin II-dependent hypertension.	angiotensin II	degradation	Protein_catabolism
Positive	19948988	We conclude that, during Ang II infusion, rACE2 effectively degrades Ang II and, in the process, normalizes blood pressure.	Ang II	degrades	Protein_catabolism
Positive	21059997	Signaling via iron-catalyzed protein oxidation mediates hypoxic pulmonary hypertension-induced annexin A1 degradation, Gata4 gene transcription, and right ventricular hypertrophy.	Gata4	transcription	Transcription
Positive	21059997	These results establish a right heart-specific signaling mechanism in response to pressure overload, which involves metal-catalyzed carbonylation and degradation of annexin A1 that liberates CBF/NF-Y to activate Gata4 gene transcription.	annexin A1	carbonylation	Acetylation
Positive	21059997	These results establish a right heart-specific signaling mechanism in response to pressure overload, which involves metal-catalyzed carbonylation and degradation of annexin A1 that liberates CBF/NF-Y to activate Gata4 gene transcription.	annexin A1	degradation	Protein_catabolism
Positive	21059997	These results establish a right heart-specific signaling mechanism in response to pressure overload, which involves metal-catalyzed carbonylation and degradation of annexin A1 that liberates CBF/NF-Y to activate Gata4 gene transcription.	Gata4 gene	transcription	Transcription
Positive	22266938	Because dominant KLHL3 and CUL3 mutations both phenocopy recessive loss-of-function KLHL3 mutations, they may abrogate ubiquitination of KLHL3 substrates.	KLHL3	ubiquitination	Ubiquitination
Positive	22311897	Ace1 promoter was mostly unmethylated in all of the tissues from both strains.	Ace1 promoter	unmethylated	DNA_methylation
Positive	22341198	Accordingly, vascular p38MAPK is a mechano-sensitive MAPK, differentially regulated by acute and chronic stretch in WKY and SHR.	MAPK	regulated	Regulation
Positive	22415317	Experimental in vitro studies showed that renalase degrades catecholamines and thus may have a significant hemodynamic effect in vivo, for example may decrease cardiac contractility, heart rate, and blood pressure.	renalase	degrades	Protein_catabolism
Positive	23561119	The peach ethyl acetate extract also attenuated the Ang II-induced phosphorylation of epidermal growth factor receptor and myosin phosphatase target subunit 1, both of which are associated with atherosclerosis and hypertension.	epidermal growth factor receptor	phosphorylation	Phosphorylation
Positive	23600532	Immunohistochemistry also revealed connexin-43 degradation in the RVs with severe PH.	connexin-43	degradation	Protein_catabolism
Positive	23673471	The results from the present study suggest that the dephosphorylation of Src tyrosine kinase 529, the phosphorylation of tyrosine 418 and their subnuclear redistribution are involved in endonuclear signal transduction in cardiac myocytes, which regulates the development and progression of LV eccentric hypertrophy induced by hypertension.	Src tyrosine kinase	dephosphorylation	Dephosphorylation
Positive	23691048	A breakdown analysis by gender showed that lower CpG1 methylation was associated with an increased risk of EH in females (adjusted P?=?0.042).	CpG1	methylation	DNA_methylation
Positive	23691048	A significant interaction between CpG1 methylation and age was found in females (CpG1*age: P?=?0.029).	CpG1	methylation	DNA_methylation
Positive	23691048	CpG1 methylation was inversely correlated with age in females (r?=?-0.407, P?=?0.019) but not in males.	CpG1	methylation	DNA_methylation
Positive	23691048	Significantly higher ADD1 DNA methylation levels were observed in the females than in the males (CpG1: P?=?0.016; CpG2-5: P?=?0.021).	ADD1	methylation	DNA_methylation
Positive	23691120	Interactions between the FTO and GNB3 genes contribute to varied clinical phenotypes in hypertension.	FTO	Interactions	Binding
Negative	223687	The rats with renal hypertension did not show such an increased sensitivity of the adipose tissue to ACTH.	ACTH	increased	Positive_regulation
Negative	402242	The dilution effectively inhibits in vitro production of angiotensin I, conversion of angiotensin I to angiotensin II, and degradation of the peptides.	angiotensin I	degradation	Protein_catabolism
Negative	1019165	Specific antagonists of angiotensin II (AII) such as saralasin might theoretically be of great value in the recognition of angiotensinogenic hypertension.	angiotensin II	recognition	Binding
Negative	1024254	Sodium supply was proved to influence significantly the pressor response to angiotensin II and not that to noradrenaline thus implying the presence of arterial receptors which bind angiotensin specifically.	angiotensin II	bind	Binding
Negative	1120928	We examined the association of DBH with age and with hypertension and the faamilial pattern of distribution of serum DBH activity.	DBH	association	Binding
Negative	1379781	Transforming growth factor-beta and platelet-derived growth factor also stimulated tenascin mRNA expression.	Transforming growth factor-beta	expression	Gene_expression
Negative	1742148	Hyperglycemia, in fact, leads to some metabolic abnormalities, i.e. non-enzymatic glycosylation of proteins and polyol pathway activity; moreover it can negatively affect the pattern of some hormones, especially GH and sex steroids, and normal rheological and clotting properties of blood.	GH	glycosylation	Glycosylation
Negative	1982771	Subpopulations of endothelial cells store and release a variety of substances, including acetylcholine, substance P, ATP, 5-hydroxytryptamine, vasopressin and angiotensin II, that act on receptors on endothelial cells and lead to the production of endothelium-derived relaxing factor (identified as nitric oxide) which, in turn, produces vasodilation in response to changes in flow and hypoxia.	angiotensin II	acetylcholine	Acetylation
Negative	2124475	In contrast, direct activation of PKC by phorbol ester and of MLCK by the calcium ionophore A23187 evoked the selective phosphorylation of the respective target proteins, P47 and P20, to a similar extent in platelets of SHR and WKY.	PKC	phosphorylation	Phosphorylation
Negative	2245944	A significantly increased (p less than 0.04) rate of PIH was found for women with uterine malformation as well as a 2-fold higher frequency of preeclampsia.	PIH	increased	Positive_regulation
Negative	2884116	Effects of bisoprolol on blood pressure, serum lipids and HDL-cholesterol in essential hypertension.	HDL-cholesterol	Effects	Regulation
Negative	2964319	In human essential hypertension, the plasma levels of IR-ANF are not increased except in the severe form (diastolic blood pressure above 110 mmHg).	ANF	increased	Positive_regulation
Negative	2975096	We propose that the increased secretion of the vasodilatory hormone ANP serves as counterregulation against the vasoconstrictor norepinephrine.	vasodilatory hormone ANP	secretion	Localization
Negative	2984449	In stable hypertension, the RAS and hypothalamus-pituitary influenced aldosterone secretion in an equal degree.	RAS	secretion	Localization
Negative	2986316	This indicates that the increase in PRA is likely due to the reduced negative feedback of angiotensin II.	PRA	increase	Positive_regulation
Negative	2994918	These data offer support for previously reported findings that the action of angiotensin II is calcium mediated.	angiotensin II	mediated	Positive_regulation
Negative	3038430	To investigate the role of Angiotensin II in the release of ACTH, the response of adrenocorticotrophic hormone to hypoglycaemia was studied before and during treatment with an angiotensin converting enzyme inhibitor, enalapril, in 15 male patients with essential hypertension.	Angiotensin II	release	Localization
Negative	6089318	A high generation rate of angiotensin I in the affected kidney in patients with unilateral renin secretion after captopril is probably explained by activation of the local renin secretion.	angiotensin I	secretion	Localization
Negative	6099841	Only dietary therapy was associated with a significant elevation of HDL2 level (P less than 0.05) and decrease in glycosylated haemoglobin (P less than 0.01).	HDL2	glycosylated	Glycosylation
Negative	6178419	Activity of alanine aminopeptidase (AAP), aryl sulphatase A (ASA) beta-glucoronidase (beta-GA) and the concentration of beta 2-microglobulin in urine was determined in 12 patients with chronic diffuse glomerulonephritis and in 16 patients with essential hypertension.	beta 2-microglobulin	Activity	Gene_expression
Negative	6187611	Also platelet counts, spontaneous platelet aggregation in vitro, and coagulation studies such as fibrinogen, fibrinogen degradation products and antithrombin III (AT III) were carried out: fetal outcome was judged by birthweight, placental weight and venous umbilical pH.	antithrombin III	degradation	Protein_catabolism
Negative	8151600	These results suggest that impaired natriuretic response to endogenous ANP is one of the factors responsible for the development of EHT and that enhanced secretion of ANP in response to hypertonic saline infusion is a compensatory mechanism to the impaired natriuretic action of ANP in patients with EHT.	EHT	secretion	Localization
Negative	8188982	CCB was measured before and after administration of either vehicle, AVP, ANP, or both peptides together.	ANP	administration	Localization
Negative	8199718	A combination of increased plasma endothelin 1 and reduced tissue prostacyclin synthesis may contribute to hypertension, placental insufficiency, foetal growth retardation and renal dysfunction in pre-eclampsia.(ABSTRACT TRUNCATED AT 250 WORDS)	plasma endothelin 1 and reduced tissue prostacyclin	combination	Ubiquitination
Negative	9054465	Activation of NHE-1 in WKY cells by an increased [Ca2+]i was not mediated by an increase in NHE-1 phosphorylation, whether in the presence or absence of KN-62.	NHE-1	phosphorylation	Phosphorylation
Negative	9054473	These findings suggest that the increased cell proliferation rate, NHE-1 activity, and phosphorylation of lymphoblasts from hypertensives may be associated with enhanced MAPK activity, suggesting upregulation of this signaling pathway in hypertension.	MAPK	phosphorylation	Phosphorylation
Negative	9054473	There was no significant increase in the level of tyrosine phosphorylation of MAPK in cells from hypertensives.	MAPK	phosphorylation	Phosphorylation
Negative	9087915	Clusterin mRNA transcripts were increased above control levels in all 1K1C treatments, but expression was not localized specifically above endothelial cells.	Clusterin	transcripts	Transcription
Negative	9088030	The localization of endothelin (ET)-1/big ET-1, ET-3/big ET-3, ET-A and ET-B receptor was immunohistochemically examined in human adrenal glands composed of 36 normal cases, nine hyperplasia, 70 adenomas and seven carcinomas of cortical cells.	ET-A	localization	Localization
Negative	9124424	Comparison of the expression of renal AT1 receptor mRNA in control kidneys with that in DOCA salt-hypertensive kidneys revealed no significant change.	renal AT1 receptor	expression	Transcription
Negative	9130441	Finally, unknown tyrosine kinases may mediate tyrosine phosphorylation of Shc, Raf, and phospholipase C-gamma after angiotensin II stimulation.	Raf	mediate	Catalysis
Negative	9162439	We have therefore examined the effects of protein kinase C (PKC) and insulin on red blood cell membrane phosphorylation and on the kinetic properties of cation heteroexchange.	PKC	phosphorylation	Phosphorylation
Negative	9197423	For women with EH, the DD genotype was positively associated with the thickness of the interventricular septum and inversely associated with the left ventricular end-diastolic dimension, both determined by echocardiography.	DD genotype	associated	Binding
Negative	9212588	Finally, tyrosine kinases, which mediate tyrosine phosphorylation of key signal mediators such as Shc, Raf, and phospholipase C-gamma following angiotensin II stimulation, remain to be defined.	Raf	phosphorylation	Phosphorylation
Negative	9227581	On the other hand, the levels of cardiac angiotensinogen mRNA at 16 and 24 wk and those of aortic angiotensinogen mRNA at 16 wk were significantly higher in WFR than in WLR.	angiotensinogen mRNA	those	Glycosylation
Negative	9231829	Here we provide evidence that the vascular response to acute hypertension also includes induction of MAP kinase phosphatase-1 (MKP-1), which has been shown to function in the dephosphorylation and inactivation of MAP kinases.	MAP kinase phosphatase-1	dephosphorylation	Dephosphorylation
Negative	9234834	The association of the angiotensin converting enzyme (ACE) gene polymorphism with essential hypertension is still controversial.	angiotensin converting enzyme	association	Binding
Negative	9244833	This extra gene contains fragments of 11-beta-hydroxylase and aldosterone synthase.	aldosterone synthase	11-beta-hydroxylase	Hydroxylation
Negative	10048494	Nifedipine decreased the blood pressure response to both norepinephrine and angiotensin II.	angiotensin II	decreased	Negative_regulation
Negative	10048495	We then demonstrated in the rat that fasting exerts a tissue-specific and gene-specific suppression of NPr-C gene expression in adipose tissue that appears to be accompanied by an increased biological activity of ANP.	ANP	increased	Positive_regulation
Negative	10067128	This observation shows the relationship between the angiotensinogen genotype, the intermediate phenotype (i.e., plasma angiotensinogen elevation), and the distant phenotype (i.e., blood pressure elevation).	angiotensinogen genotype	elevation	Positive_regulation
Negative	10069667	Angiotensin II AT1-receptor blockade inhibits monocyte activation and adherence in transgenic (mRen2)27 rats.	Angiotensin II AT1-receptor	blockade	Negative_regulation
Negative	10070082	Although slightly attenuated, a contraction to EGF was still observed in endothelium-intact aortic strips from 28-day DOCA-salt hypertensive rats.	EGF	contraction	Binding
Negative	10074483	The effect of Nedd4 on ENaC missing only one PY motif (of beta-ENaC), as originally described in patients with Liddle's syndrome, was intermediate.	Nedd4	effect	Regulation
Negative	10084241	These results do not support the hypothesis that use of diuretic medication increases RCC risk; they are more consistent with an association between RCC and high blood pressure.	RCC	association	Binding
Negative	10085711	Our results suggest that, in contrast to Black hypertensives, in Caucasians with essential hypertension the Sma I polymorphism is very rare and the Sca I polymorphism of ANP precursor gene is associated with sodium-sensitivity of blood pressure.	Sma I	polymorphism	Positive_regulation
Negative	10087056	In contrast, inhibition of MAP kinase completely attenuated Ang II stimulation of NET and TH mRNA levels in the WKY rat neuron, whereas it caused only a 45% decrease in the SHR neuron.	Ang II	stimulation	Ubiquitination
Negative	10087056	In contrast, inhibition of MAP kinase completely attenuated Ang II stimulation of NET and TH mRNA levels in the WKY rat neuron, whereas it caused only a 45% decrease in the SHR neuron.	MAP kinase	stimulation	Ubiquitination
Negative	10087056	Inhibition of PI3-kinase had no significant effect in the WKY rat neuron.	PI3-kinase	Inhibition	Negative_regulation
Negative	10095185	Determination of serum cystatin C in patients with essential hypertension.	cystatin C	Determination	Negative_regulation
Negative	10097148	This new animal model presenting long-term and tissue-specific down-regulation of angiotensinogen corroborates the functional significance of local angiotensin production in the brain for the central regulation of blood pressure and for the pathogenesis of hypertension.	angiotensinogen corroborates	regulation	Regulation
Negative	10097148	Crossbreeding of TGR(ASrAOGEN) with a hypertensive transgenic rat strain exhibiting elevated angiotensin II levels in tissues results in a marked attenuation of the hypertensive phenotype.	TGR	Crossbreeding	Binding
Negative	10205250	Moreover, cardiac beta2-receptors mediate not only chronotropic and inotropic responses at the postsynaptic level, but also noradrenalin release at the presynaptic level.	cardiac beta2-receptors	release	Localization
Negative	10206439	ET-1 binding to the aortic membranes, supposedly downregulated by the increased plasma ET-1 and hypertension, was similar to that found in the controls on day 13.	ET-1	binding	Binding
Negative	10218722	The more beta1-selective bisoprolol did not affect HDL-C and TGs.	TGs	affect	Regulation
Negative	10221067	Even high doses of angiotensin II are unable to overcome the AT1 specific receptor blockade.	angiotensin II	blockade	Negative_regulation
Negative	10226285	The degree of MR visualization of the cerebral arteries, including the IC, M 1, and distal MCA, was evaluated on a 4-degree scale.	MR	visualization	Localization
Negative	11229422	The aim of this study was to analyze the influence of the apolipoprotein E (apoE) gene polymorphism on insulin resistance and plasma lipid composition of essential hypertensive patients.	apolipoprotein E	influence	Regulation
Negative	11230307	We are studying the genes and environmental factors that affect red blood cell sodium-lithium countertransport (SLC) activity and intracellular sodium (ICNa) concentration in 634 baboons that comprise 11 pedigrees of 2 and 3 generations each.	SLC	affect	Regulation
Negative	11230307	To detect and locate possible quantitative trait loci (QTLs) that affect SLC activity and ICNa concentration, we performed a genome screen by using a maximum likelihood-based variance-components linkage analysis program (SOLAR).	SLC	affect	Regulation
Negative	11230337	These results indicate differential roles of ERK1/2 and p38 MAP kinase in AT(1)-stimulated VSMC growth and collagen production, which may contribute to vascular remodeling in hypertension.	ERK1/2	production	Gene_expression
Negative	11230337	Phosphorylation of ERK1/2 and p38 MAP kinase were assessed by Western blots with phosphospecific antibodies.	p38 MAP kinase	Phosphorylation	Phosphorylation
Negative	11230343	Furthermore, hyperpolarization to cholera toxin, a direct activator of Gs protein, was also impaired in SHR.	cholera toxin	hyperpolarization	Binding
Negative	11230348	The goals of the present study were to determine in SHR and WKY PGSMCs the following: (1) whether Ang II induces PLD activity; (2) whether the effect of Ang II on PLD activity is greater in SHR; (3) which PLD isoform is stimulated by Ang II; (4) what signaling pathway mediates Ang II-induced PLD stimulation; and (5) whether the signaling pathways mediating Ang II-induced PLD activity are differen…	Ang II	induces	Positive_regulation
Negative	11230348	Therefore, we conclude that in PGSMCs, the effect of Ang II on PLD activity is (1) greater in SHR; (2) mediated by AT(1) receptors signaling to PLD2; (3) transduced primarily by Rho proteins; and (4) inhibited in SHR by brefeldin A.	PLD	signaling	Binding
Negative	11230361	Differences in prorenin glycosylation and/or phosphorylation as well as the concentration of soluble M6P/IGFII receptors and growth factors affecting cell-surface M6P/IGFII receptor density determine the amount of prorenin entering the heart and thus cardiac angiotensin II production.	M6P/IGFII receptors	glycosylation	Glycosylation
Negative	11230361	In conclusion, myocytes are capable of binding, internalizing, and activating native human prorenin of renal and ovarian origin through M6P/IGFII receptors.	M6P/IGFII receptors	binding	Binding
Negative	11230361	Cardiomyocytes bind and activate native human prorenin : role of soluble mannose 6-phosphate receptors.	native human prorenin	activate	Positive_regulation
Negative	11230373	These results suggest that antioxidants attenuate systolic blood pressure, suppress renal NF-kappaB-binding activity, and partly alleviate renal monocyte/macrophage infiltration in DOCA-salt hypertension.	renal NF-kappaB	binding	Binding
Negative	11230373	We tested the hypothesis that prolonged antioxidant administration inhibits superoxide accumulation, lowers blood pressure, and reduces NF-kappaB activation in DOCA-salt hypertensive rats.	NF-kappaB	activation	Positive_regulation
Negative	11230376	The present study investigated the effects of the aldosterone receptor antagonists spironolactone and eplerenone on endothelial function in liquorice-induced hypertension.	aldosterone receptor	effects	Regulation
Negative	11259389	In renovascular SMC, added PTHrP is antimitogenic, whereas endogenously produced PTHrP is mitogenic.	PTHrP	produced	Gene_expression
Negative	11259389	In previous studies, added parathyroid hormone-related protein (PTHrP) inhibits whereas transfected PTHrP stimulates the proliferation of A10 aortic smooth muscle cells by nuclear translocation of the peptide.	parathyroid hormone-related protein	transfected	Gene_expression
Negative	11259389	In previous studies, added parathyroid hormone-related protein (PTHrP) inhibits whereas transfected PTHrP stimulates the proliferation of A10 aortic smooth muscle cells by nuclear translocation of the peptide.	PTHrP	translocation	Localization
Negative	11259389	PTHrP transcript was increased in SHR-derived cells whereas PTH1 receptor (PTH1R) transcripts were similar in both cell lines.	PTH1 receptor	transcripts	Transcription
Negative	11274903	As no reliable means of reversing impaired blood pressure variation has been established so far, we aimed at assessing the effect of a long-acting angiotensin-converting enzyme (ACE) inhibitor trandolapril on the disturbed circadian blood pressure rhythm in diabetics without hypertension or nephropathy.	angiotensin-converting enzyme	effect	Regulation
Negative	11288809	Relationship of the Trp64Arg polymorphism of the beta3-adrenoceptor gene to central adiposity and high blood pressure: interaction with age.	beta3-adrenoceptor	interaction	Binding
Negative	11292182	Capsaicin significantly decreased lung levels of SP but not NKA.	NKA	decreased	Negative_regulation
Negative	11300367	After 15 minutes of local ACE inhibition, the vasoconstrictor response to Ang I was completely blocked by both ACE inhibitors.	Ang I	inhibitors	Negative_regulation
Negative	11320253	Castration normalizes the blood pressure of Cyp 4a14 (-/-) mice and minimizes Cyp 4a12 expression and arachidonate omega-hydroxylation.	Cyp 4a12	expression	Gene_expression
Negative	11323020	We evaluated NO plasmatic levels, endothelial damage markers such as von Willebrand factor (vWF), platelet activation, soluble P-selectin (sP-Sel), TNFalpha levels, insulinaemia (I), glycosylated haemoglobin (HbA1c), glycaemia and blood pressure in 32 hypertensive diabetic type II patients (Group A), 37 hypertensive patients (Group B) and 35 healthy subjects (Group C) matched in sex, age, body ma…	vWF	glycosylated	Glycosylation
Negative	11328942	HIF-1 promotes neovascularization in response to myocardial or retinal ischemia by activating transcription of the gene encoding vascular endothelial growth factor.	HIF-1	transcription	Transcription
Negative	11333013	These agents have a common mechanism of action--blockade of the binding of angiotensin II to the subtype 1 receptor--and their binding to this receptor is generally insurmountable.	angiotensin II	binding	Binding
Negative	11334767	These agents bind selectively to angiotensin II type 1 (AT(1)) receptors, specifically blocking the renin-angiotensin system at the last step in its cascade.	angiotensin II type 1 (AT(1)) receptors	bind	Binding
Negative	11353667	This may be caused, in part, by a decreased interaction between G(s)alpha and NHE3 in BBM secondary to impaired D(1)-like receptor function.	NHE3	interaction	Binding
Negative	11353667	In WKY rats, fenoldopam increased G(s)alpha/NHE3 binding to the same extent in 2-wk-old (1.5-fold, n = 4) and adult (1.5-fold, n = 4) rats.	NHE3	binding	Binding
Negative	11353667	In contrast, in SHRs, fenoldopam decreased the amount of G(s)alpha bound to NHE3 in 2-wk-old SHRs and had no effect in 4-wk-old and adult SHRs.	NHE3	bound	Binding
Negative	11368463	The role of hyperinsulinemia and insulin resistance in the development of hypertension is an area of much current interest.	hyperinsulinemia	resistance	Gene_expression
Negative	11391030	Plasma endothelin-1 and big endothelin-1 levels did not correlate with blood pressure (r=0.09, -0.002 respectively) and were not influenced by parental blood pressure.	Plasma endothelin-1	influenced	Regulation
Negative	11391985	Finally, the mechanism responsible for the altered renal microcirculation involves dysregulation of intrinsic mechanisms(myogenic responses and tubuloglomerular feedback) as well as various local factors, in particular, angiotensin II, nitric oxide, and oxidative stress.	angiotensin II	dysregulation	Regulation
Negative	12452328	The localization and abundance of Gs protein were determined immunohistochemically in 4-, 10- and 20-week-old SHR and age-matched WKY (control), as well as in RHR.	Gs protein	localization	Localization
Negative	12452334	To assess the roles of polyamines (putrescine, spermidine, and spermine) and ornithine decarboxylase (ODC), the rate-limiting enzyme of polyamine synthesis, in the development of salt-sensitive hypertension, we evaluated activity and expression of ODC, urinary polyamine excretion, and antizyme (endogenous ODC inhibitor protein) expression in Dahl salt-sensitive (SS) and salt-resistant (SR) rats a…	ODC	expression	Gene_expression
Negative	12452334	We also examined the effects of spermidine and difluoromethylornithine (DFMO: a specific inhibitor of ODC) on the systolic blood pressure and ODC protein expression in SS rats fed a high salt diet.	ODC	inhibitor	Negative_regulation
Negative	12463166	Angiotensin-converting enzyme (ACE) converts angiotensin I into angiotensin II, and neutral endopeptidase (NEP) degrades the natriuretic peptides.	Angiotensin-converting enzyme	degrades	Protein_catabolism
Negative	12468106	The results show differential regulation of RAS components, AGT, ACE and Ang II, between brain and periphery in cold-exposed rats.	RAS	regulation	Regulation
Negative	12468567	We tested the hypothesis that endothelin-converting enzyme (ECE) inhibition ameliorates end-organ damage in rats harboring both human renin and human angiotensinogen genes (dTGR).	ECE	inhibition	Negative_regulation
Negative	12484518	The present study assessed the contribution of COX-2 in three different rat models of hypertension, each characterized by a different activation of the renal renin-angiotensin system.	COX-2	activation	Positive_regulation
Negative	12489796	We have therefore investigated the bradykinin B1-receptor (B1R) and B2-receptor (B2R) mRNA expression in rat models of MI, LVH and diabetes mellitus (DM).	B2R	expression	Transcription
Negative	12522152	WNK1 is cytoplasmic in kidney, colon, gallbladder, sweat duct, skin, and esophagus; in contrast, it localizes to the lateral membrane in bile ducts, pancreatic ducts, and epididymis.	WNK1	localizes	Localization
Negative	12522688	By targeting the epithelial sodium channel (ENaC) for degradation, NEDD4L is a significant determinant of sodium reabsorption in the distal nephron.	NEDD4L	degradation	Protein_catabolism
Negative	12573989	To determine whether VEGF inhibition during late gestation causes pulmonary hypertension, we treated fetal lambs with EYE001, an aptamer that specifically inhibits VEGF(165).	VEGF	inhibition	Negative_regulation
Negative	12573989	To determine whether lung VEGF expression is decreased in an experimental model of persistent pulmonary hypertension of the newborn (PPHN), we measured lung VEGF and VEGF receptor protein content from fetal lambs 7-10 days after ductus arteriosus ligation (132-140 days gestation; term = 147 days).	lung VEGF	expression	Gene_expression
Negative	12574790	This study was designed to test the hypothesis that plasma concentrations of matrix metallo-proteinase-2 (MMP-2) and matrix metalloproteinase-9 (MMP-9), two enzymes that share similar substrate specificity (collagen type IV and V), possibly related to vascular remodelling, are altered in essential hypertension.	matrix metalloproteinase-9	altered	Regulation
Negative	15068975	Basal NKA activity, D(1) receptor protein expression, and their coupling to G proteins were similar in cells from both groups.	NKA	expression	Gene_expression
Negative	15069378	Heme oxygenase (HO) degrades heme to carbon monoxide (CO), ferrous ions, and the bile pigment biliverdin, which is subsequently reduced to the other important bile pigment, bilirubin, by biliverdin reductase.	HO	degrades	Protein_catabolism
Negative	15073608	We also evaluated SHR erectile function before and after intracavernosal injection of either the specific Rho-kinase inhibitor Y-27632 or a combination of Y-27632 and the PDE5 inhibitor zaprinast to prevent cGMP degradation.	PDE5	degradation	Protein_catabolism
Negative	15087290	HS treatment blocked ANG II induced expression of IL-6 and ICAM-1 in the heart.	IL-6	expression	Gene_expression
Negative	15087290	ANG II and HS treatment induced high-level expression of Hsp27 and Hsp70 and their phosphorylation.	ANG II	phosphorylation	Phosphorylation
Negative	15097232	Association of G-protein-coupled receptor kinase 4 haplotypes, but not HSD3B1 or PTP1B polymorphisms, with essential hypertension.	HSD3B1	Association	Binding
Negative	15134824	The impact of polymorphisms in the gene encoding aldosterone synthase (CYP11B2) on steroid synthesis and blood pressure regulation.	gene encoding aldosterone synthase	regulation	Regulation
Negative	15136559	Antisense ODN to C3 increased expression of SM22alpha mRNA and decreased expression of osteopontin and matrix Gla mRNAs.	matrix Gla mRNAs	expression	Gene_expression
Negative	15148242	Carbon monoxide (CO) is formed during the degradation of haeme by haeme oxygenase (HO).	HO	degradation	Protein_catabolism
Negative	15170065	We have demonstrated that renal urinary concentration is regulated in part by the expression of the Na(+)-K(+)-2Cl(-) co-transporter (BSC1) in TAL, by showing two mechanisms of BSC1 expression: pitressin vasopressin (AVP)-dependent and AVP-independent mechanisms.	BSC1	expression	Gene_expression
Negative	15177930	The aim of this study was to evaluate ANP plasma levels, content and mRNA in atria of male Wistar rats chronically treated with oral Nomega-nitro-L-arginine methyl ester (L-NAME) after 4 weeks of high-salt diet.	ANP plasma	evaluate	Transcription
Negative	15209533	Does Cd36 gene play a key role in disturbed glucose and fatty acid metabolism in Prague hypertensive hypertriglyceridemic rats?	Cd36	hypertriglyceridemic	Glycosylation
Negative	15210651	We thus investigated the relationships between the -930A/G polymorphism and p22phox expression and NADPH oxidase-mediated superoxide production in phagocytic cells from 70 patients with essential hypertension and 70 normotensive controls.	p22phox	expression	Gene_expression
Negative	16162668	Here, we introduce a helper-dependent adenoviral vector carrying the mifepristone (Mfp)-inducible gene-regulatory system to control in vivo ANP expression.	ANP	expression	Gene_expression
Negative	16179890	Thus, application of superoxide dismutase (SOD), a specific scavenger of superoxide anion, is able to immediately restore normal dilator responsiveness in IR arteries.	SOD	application	Binding
Negative	16185195	There was no difference in intracellular superoxide anion production between bGH transgenic mice and control mice, whereas mRNA expression of EC-SOD and eNOS was increased in aortas from young bGH transgenic mice compared with control mice (P &lt; 0.05).	EC-SOD	expression	Transcription
Negative	16251242	Incubation with UTP and ADP and their degradation products including adenosine and alpha,beta-methylene-ATP did not inhibit 11beta-HSD2 activity.	HSD2	degradation	Protein_catabolism
Negative	16271043	Increased p22(phox) protein expression and increased p47(phox) membrane translocation in arteries from DOCA-salt by rats were not affected by BMS182874 treatment.	p47	translocation	Localization
Negative	16291870	One, NPR-C/NPR3, lacks intrinsic enzymatic activity and controls the local concentrations of natriuretic peptides through constitutive receptor-mediated internalization and degradation.	NPR3	degradation	Protein_catabolism
Negative	16297989	Co-localization of substance P (SP) and calcitonin gene-related peptide (CGRP) immunoreactivity (ir) was used to evaluate perivascular sensory nerves.	CGRP	Co-localization	Localization
Negative	16311101	However, no significant improvements were observed for functionality of insulin-signaling elements (tyrosine phosphorylation of insulin receptor and insulin receptor substrate 1 [IRS1], IRS1 associated with the p85 regulatory subunit of phosphatidylinositol 3'-kinase, and Ser473 of Akt) in muscle of irbesartan-treated animals, except for a 25% increase (P &lt; .05) in IRS1 tyrosine phosphorylatio…	IRS1	phosphorylation	Phosphorylation
Negative	16325211	To test the hypothesis that genetically engineered MSCs secreting CGRP can inhibit vascular smooth muscle cell proliferation, rat MSCs were isolated, ex vivo expanded, and transduced with adenovirus containing CGRP.	CGRP	secreting	Localization
Negative	16330679	We hypothesized that angiotensin (Ang) II regulates expression of vascular integrins and their ligands in experimental hypertension.	angiotensin (Ang) II	expression	Gene_expression
Negative	17315307	Pharmacological work has demonstrated that this effect is probably produced by a diuretic activity and inhibition of the angiotensin-converting enzyme (ACE).	angiotensin-converting enzyme	produced	Gene_expression
Negative	17339540	We evaluated the possible role of NO in modulating tissue plasminogen activator (t-PA) release in the forearm microcirculation of normotensive subjects and hypertensive patients.	t-PA	release	Localization
Negative	17339868	Association of CYP3A5 polymorphisms with hypertension and antihypertensive response to verapamil.	CYP3A5	Association	Binding
Negative	17372031	Hydroxylation of 25(OH)D to 1,25-dihydroxyvitamin D and signaling through the vitamin D receptor occur in various tissues not traditionally involved in calcium homeostasis.	vitamin D receptor	Hydroxylation	Hydroxylation
Negative	17409305	Tempol also normalized NF-kappaB translocation, PKC activity and expression, GRK-2 sequestration, and D1 receptor serine phosphorylation.	PKC	phosphorylation	Phosphorylation
Negative	17409305	In conclusion, these results show that oxidative stress activates NF-kappaB, causing an increase in PKC activity, which leads to GRK-2 translocation and subsequent D1 receptor hyper-serine phosphorylation and uncoupling.	PKC	phosphorylation	Phosphorylation
Negative	17434634	Association between serum resistin and carotid intima media thickness in hypertension patients.	serum resistin	Association	Binding
Negative	17439406	The effects may be mediated, in part, by enhanced expression of p21 (Cip1) and the inhibition of ERK1/2 phosphorylation and the expression of cyclin D1/CDK4 and PDGF-A.	p21	phosphorylation	Phosphorylation
Negative	17443025	The fasting plasma levels of total and acylated ghrelin and their postprandial decrease were significantly smaller in both obese groups compared to lean subjects.	ghrelin	acylated	Hydroxylation
Negative	17443025	Fasting PYY(3-36) level was lower, while fasting acylated ghrelin was higher in MOB-MS than in OB-MS.	ghrelin	acylated	Glycosylation
Negative	17443025	Plasma total and acylated ghrelin levels were significantly lower in OB-MS compared to lean women.	ghrelin	acylated	Methylation
Negative	17473847	We hypothesized that ACE2 polymorphisms could confer a high risk of hypertension and have an impact on the antihypertensive response to ACE inhibitors.	ACE2	inhibitors	Negative_regulation
Negative	18630636	The goal of treatment with angiotensin converting enzyme inhibitors or AT1 receptor of angiotensin II blockers is both slowing-down of renal injury progression and reduction in risk of cardiovascular complications.	angiotensin converting enzyme	inhibitors	Negative_regulation
Negative	18633170	In vitro, although the protein level of adiponectin was not significantly elevated, the mRNA expression of adiponectin was elevated 1.5-fold by telmisartan in 3T3-L1 adipocytes.	adiponectin	expression	Transcription
Negative	18633174	Adiponectin, but not leptin or high-sensitivity C-reactive protein, is associated with blood pressure independently of general and abdominal adiposity.	Adiponectin	associated	Binding
Negative	18641275	We hypothesize that in ANG II-induced hypertension Ac-SDKP prevents aortic fibrosis and that this effect is associated with decreased protein kinase C (PKC) activation, leading to reduced oxidative stress and inflammation and a decrease in the profibrotic cytokine transforming growth factor-beta1 (TGF-beta1) and phosphorylation of its second messenger Smad2.	PKC	phosphorylation	Phosphorylation
Negative	18641275	We hypothesize that in ANG II-induced hypertension Ac-SDKP prevents aortic fibrosis and that this effect is associated with decreased protein kinase C (PKC) activation, leading to reduced oxidative stress and inflammation and a decrease in the profibrotic cytokine transforming growth factor-beta1 (TGF-beta1) and phosphorylation of its second messenger Smad2.	Smad2	phosphorylation	Phosphorylation
Negative	18671144	Association of adiponectin with procollagen type I carboxyterminal propeptide in non-diabetic essential hypertension.	adiponectin	Association	Binding
Negative	18712676	The aim of this study was to evaluate the contribution of xanthine oxidase (XO) to these phenomena using allopurinol, isolated or associated with olmesartan.	xanthine oxidase	contribution	Localization
Negative	18719340	MetS was defined as BMI &gt;or= 25 kg/m(2) as well as at least two of the following three items: (1) high glycosylated hemoglobin (HbA1c &gt;or= 5.5%); (2) high blood pressure (HBP: systolic blood pressure &gt;or= 130 mmHg or diastolic blood pressure &gt;or= 85 mmHg), and (3) low high-density lipoprotein cholesterol (HDL-C &lt; 40 mg/dL).	MetS	glycosylated	Glycosylation
Negative	19780024	Expression (RT-PCR and radioligand binding) and functional (calcium mobilization with fura-2AM, and p42/p44MAPK and Akt phosphorylation assays) experiments revealed the presence of functional B2R in pig cerebral microvascular endothelial cells (pCMVEC).	p44MAPK	phosphorylation	Phosphorylation
Negative	19804294	ACE2 degrades Ang II, a peptide with vasoconstrictive and proliferative effects, to generate Ang-(1-7), which, acting through its receptor Mas, exerts vasodilatory and antiproliferative actions.	ACE2	degrades	Protein_catabolism
Negative	19820199	The expression of profibrotic factors, transforming growth factor-beta (TGF-beta1), connective tissue growth factor, and matrix proteins was increased, and the TGF-beta1-linked transcription factors phospho-Smad3/4 and activator protein-1 were activated in the DM1 myocardium.	transcription factors phospho-Smad3/4	linked	Glycosylation
Negative	19875811	We found that xenobiotic responsive element core motifs regulate SLCO4C1 transcription, and various statins, which act as inducers of nuclear aryl hydrocarbon receptors, upregulate SLCO4C1 transcription.	SLCO4C1	transcription	Transcription
Negative	19917780	Transgenic animals overexpressing PRR ubiquitously or selectively in smooth-muscle cells develop high BP or glomerulosclerosis, and increased expression of PRR is reported in models of hypertension or kidney damage.	PRR	ubiquitously	Catalysis
Negative	19917780	Transgenic animals overexpressing PRR ubiquitously or selectively in smooth-muscle cells develop high BP or glomerulosclerosis, and increased expression of PRR is reported in models of hypertension or kidney damage.	PRR	ubiquitously	Ubiquitination
Negative	19935902	We studied the role of perivascular adipose tissue (PVAT) in the control of vascular function in an in vivo experimental model of hypertension produced by angiotensin II infusion by osmotic minipump in adult male Wistar rats.	angiotensin II	produced	Gene_expression
Negative	19960019	We investigated associations between the NOS3 Glu298Asp SNP (rs1799983) and hypertension, as well as the interaction between NOS3 genotypes and dietary fat intake using data from baseline examination in white and African American participants in the Atherosclerosis Risk in Community (ARIC) study.	NOS3 Glu298Asp SNP (rs1799983)	associations	Binding
Negative	21068519	In contrast, there was no significant change in FAK or PYK2 phosphorylation in the distal aorta, whereas plasma levels of angiotensin II were systemically elevated.	FAK	phosphorylation	Phosphorylation
Negative	21068519	The expression of FAK and the FAK phosphorylation were significantly increased at 1 and 4 weeks only in the proximal aorta.	FAK	phosphorylation	DNA_methylation
Negative	21127960	In the Yi minority, it was found that the CYP11B2 gene was not significantly associated with hypertension.	CYP11B2 gene	hypertension	DNA_methylation
Negative	21160529	The effects of triglycerides and uric acid levels on DBP were additive.	DBP	triglycerides	Glycosylation
Negative	21167003	The purpose of this study was to determine if variants in the G-protein coupled receptor Kinase-4 (GRK4), nitric oxide synthase-3 (NOS3), or angiotensin converting enzyme (ACE) genes are associated singly or through complex interactions, with HBP in African Americans aged 18-49 years.	GRK4	associated	Binding
Negative	21170868	Instead, pendrin changes ENaC abundance and function, at least in part, by altering luminal HCO3-.	pendrin	abundance	Binding
Negative	21173344	Reduction of MK2 blocked angiotensin II-induced p47phox translocation to the membrane, associated with a 53% enhanced catalase expression.	angiotensin II	translocation	Localization
Negative	21182486	The vascular origin of asymmetric dimethylarginine and its inhibitory activity on endothelial nitric oxide synthase give it an important role in certain diseases in which microcirculation is compromised: hypertension, atherosclerosis, inflammatory bowel disease, and diabetes.	endothelial nitric oxide synthase	dimethylarginine	Glycosylation
Negative	21228790	Overall, our findings supported the hypothesis that the ADD1 Gly460Trp polymorphism is associated with EH in the Chinese population.	ADD1 Gly460Trp	associated	Binding
Negative	22267767	Recombinant CRP effects on mitogenic activity, adhesion capacity, endothelin-1 and von Willebrand factor (vWF) secretion and intercellular adhesion molecule (ICAM)-1 and vascular cell adhesion molecule-1 expression were investigated in ECs and/or SMCs.	Recombinant CRP	secretion	Localization
Negative	22285757	Our findings suggest that an interaction between APOE and HDL is facilitated by APOE4, and is possibly linked with a protective effect on cognitive decline in later life.	APOE	interaction	Binding
Negative	22326221	Genetic mutations of the SS allele of p67(phox) were found in the promoter region and contributed to higher promoter activity than that of the salt-resistant strain.	p67	mutations	DNA_methylation
Negative	22355066	We hypothesized that adrenal aldosterone production and aldosterone synthase expression would be increased in rats with obesity-induced hypertension.	aldosterone synthase	expression	Gene_expression
Negative	22387860	In addition, pioglitazone, either alone or in conjunction with angiotensin II, increased the expression of phosphorylated, but not total, AMP-activated protein kinase (AMPK).	AMPK	phosphorylated	Phosphorylation
Negative	23547238	In this study, we investigated the hypothesis that the NTS AT1Ra is involved in the neural regulation of the peripheral inflammatory status and linked with hypertension.	NTS AT1Ra	regulation	Regulation
Negative	23555769	Using the bisulphite pyrosequencing technology, PLA2G7 methylation was measured among 36 CHD cases and 36 well-matched controls.	PLA2G7	methylation	Methylation
Negative	23555769	Our results indicated that there was a significant association between PLA2G7 methylation and CHD (adjusted P = 0.025).	CHD	methylation	DNA_methylation
Negative	23569086	Western blotting demonstrated that incubation of isolated TAL with AngII increased phosphorylation of p47(phox) at Ser(304), suggesting that AngII stimulates the basolateral Cl channels by increasing NADPH oxidase-dependent superoxide generation.	p47	phosphorylation	Phosphorylation
Negative	23603059	To delineate the pathogenesis, we examined changes in the mRNA levels of 2 angiotensin II Type I receptor (AT1R) subtypes, AT1AR and AT1BR, in a mouse aortic endothelial cell line, END-D.	AT1AR	levels	Transcription
Negative	23603059	Quantitative real-time PCR analysis revealed significant increases in the mRNA levels of 2 AT1R subtypes, AT1AR and AT1BR following sodium arsenite (SA) treatment.	AT1AR	levels	Transcription
Negative	23673471	In this study, we examined the intranuclear expression and distribution of c-Src, Src phosphorylated at tyrosine 529 (Src[pY529]), Src phosphorylated at tyrosine 418 (Src[pY418]) and Src phosphorylated at tyrosine 215 (Src[pY215]) in the myocardial nuclei of the left ventricle (LV) from 2-, 6-, 12- and 18-month-old spontaneously hypertensive heart failure (SHHF) rats and age-matched Wistar-Kyoto …	Src	phosphorylated	Phosphorylation
Negative	23691048	The goal of our study is to investigate the contribution of promoter DNA methylation of α-adducin (ADD1) gene to the risk of essential hypertension (EH).	ADD1	methylation	DNA_methylation
Negative	23691048	The concentration of AST was inversely correlated with ADD1 CpG2-5 methylation levels in female controls (r?=?-0.644, P?=?0.024).	AST	methylation	DNA_methylation
