# Supplementary material for: An analysis of disease-gene relationship from Medline abstracts by DigSee
Source: Sci Rep. 2017 Jan 5;7:40154. doi: 10.1038/srep40154 (PMC5215527; doi:10.1038/srep40154)
Supplement: Supplementary Table 17 [file srep40154-s15.xls]

## Sheet: 17. Bayesian model performance
Supplementary Table 17. Performances of the Bayesian model for ranking evidence sentences for EPI biological events and mutation.
Related diseases	Biological events	Number of positive sentences	Number of negative sentences	AUC	Precision	Recall	F-score
Cancer	Acetylation	4	3	0.792	0.8	1	0.889
	Catalysis	1	5	0.4	0.25	1	0.4
	DNA methylation	18	12	0.637	0.643	1	0.783
	Glycosylation	5	9	0.567	0.75	0.6	0.667
	Hydroxylation	2	3	0.833	0.667	1	0.8
	Methylation	3	3	0.778	0.75	1	0.857
	Ubiquitination	2	3	0.667	0.667	1	0.8
	Total	35	38	0.702	0.55	0.943	0.695
All disease	Mutation	101	96	0.623	0.697	0.984	0.816
