# Supplementary material for: An analysis of disease-gene relationship from Medline abstracts by DigSee
Source: Sci Rep. 2017 Jan 5;7:40154. doi: 10.1038/srep40154 (PMC5215527; doi:10.1038/srep40154)
Supplement: Supplementary Table 18 [file srep40154-s16.xls]

## Sheet: 18. Bayesian model performance
Supplementary Table 18. Performances of the Bayesian model for ranking evidence sentences for Alzheimer’s disease and hypertension. Two Bayesian models were constructed for training: a model trained with the cancer dataset and another model trained with datasets of Alzheimer’s disease or hypertension.
Related diseases	Biological events	Trained with cancer data (from DigSee ver. Cancer)				Trained with the given disease
		AUC	Precision	Recall	F-score	AUC	F-score
Alzheimer's disease	Acetylation	0.484	0.357	0.833	0.5	0.524	0.449
	Binding	0.777	0.679	0.864	0.76	0.761	0.773
	Catalysis	0.667	0.5	1	0.667	0.675	0.45
	DNA methylation	0.617	0.55	1	0.71	0.571	0.684
	Gene expression	0.751	0.652	0.714	0.682	0.741	0.671
	Glycosylation	0.838	1	0.7	0.824	0.634	0.605
	Hydroxylation	-	-	-	-	-	-
	Localization	0.745	0.575	1	0.73	0.737	0.764
	Methylation	0.944	0.667	1	0.8	0.888	0.66
	Negative regulation	0.886	0.737	1	0.848	0.869	0.898
	Phosphorylation	0.827	0.652	1	0.789	0.826	0.8
	Positive regulation	0.81	0.763	0.935	0.841	0.801	0.845
	Protein catabolism	0.856	0.85	0.85	0.85	0.689	0.851
	Regulation	0.758	0.867	0.867	0.867	0.718	0.807
	Transcription	0.626	0.6	0.706	0.649	0.584	0.643
	Ubiquitination	0.5	0.5	1	0.667	0.411	0.453
	Total	0.768	0.682	0.776	0.726	0.75	0.71
Hypertension	Acetylation	-	-	-	-	-	-
	Binding	0.752	0.727	0.727	0.727	0.671	0.673
	Catalysis	-	-	-	-	-	-
	DNA methylation	0.3	0.714	1	0.833	0.513	0.742
	Gene expression	0.667	0.636	0.636	0.636	0.656	0.684
	Glycosylation	-	-	-	-	-	-
	Hydroxylation	1	1	1	1	0.6	0.7
	Localization	0.722	0.875	0.7	0.778	0.73	0.759
	Methylation	-	-	-	-	-	-
	Negative regulation	0.773	0.667	1	0.8	0.779	0.771
	Phosphorylation	0.833	0.632	1	0.774	0.806	0.777
	Positive regulation	0.641	0.667	0.75	0.706	0.677	0.741
	Protein catabolism	0.926	0.818	1	0.9	0.83	0.867
	Regulation	0.644	1	0.4	0.571	0.684	0.703
	Transcription	0.545	0.5	1	0.667	0.685	0.683
	Ubiquitination	0	0.667	1	0.8	0.28	0.663
	Total	0.692	0.506	0.923	0.654	0.703	0.671
